# Supplementary material for: Unravelling epigenetic mechanisms in Cerastoderma edule genome: a comparison of healthy and neoplastic cockles
Source: Mol Genet Genomics. 2024 May 25;299(1):58. doi: 10.1007/s00438-024-02148-z (PMC11126487; doi:10.1007/s00438-024-02148-z)
Supplement: Supplementary file 1 — Supplementary file1 (XLSX 5135 KB) [file 438_2024_2148_MOESM1_ESM.xlsx]

## Sheet: Supplementary Table 1
Supplementary Table 1: Mean CpG methylation content accross 100Kb non-overlapping windows in the genomes of three representative C. edule healthy (ENCE_17_3572), CedBTN1 (PACE20_537H) and CedBTN2 (ENCE21_1202H) samples deduced by Nanopore sequencing. The percentage of different genomic features accross these windows is also indicated.
chrm	karioplot_window	ENCE21_1202H	ENCE_17_3572	PACE20_537H	pct_predicted_genes	pct_CpG_islands	pct_Indeterminations	pct_CG	pct_tandem_repeats	pct_complex_repeats
1	0	0.0698213	0.0320263	0.0471244	0.66039	0.01139	0	0.04634	0.03829	0
1	1	0.0333691	0.0256946	0.0453705	0.16082	0.01378	0	0.05964	0.16945	0
1	2	0.1079	0.635806	0.21953	0.97398	0.00162	0	0.0218	0.21291	0
1	3	0.236293	0.254061	0.191945	0.35478	0.00504	0	0.04394	0.1844	0
1	4	0.17145	0.353195	0.188772	0.79785	0.00554	0	0.03482	0.11708	0
1	5	0.455922	0.748822	0.36659	0.45096	0.00287	0	0.0288	0.09838	0
1	6	0.221437	0.626107	0.294494	1	0.00105	0	0.03186	0.08041	0
1	7	0.336917	0.724774	0.371177	0.85987	0.00313	0	0.02932	0.09394	0
1	8	0.265593	0.319896	0.314093	0.53515	0.00239	0.01	0.04392	0.18366	0
1	9	0.277131	0.155746	0.293531	0.77276	0.00419	0	0.04122	0.16601	0
1	10	0.207908	0.207745	0.147844	0.5656	0.01269	0	0.03638	0.20915	0.00708
1	11	0.176641	0.43458	0.236377	0.47998	0.0032	0	0.0287	0.17434	0
1	12	0.121989	0.252439	0.143746	0.51966	0.00162	0	0.03798	0.20698	0
1	13	0.262619	0.511827	0.256778	0.78145	0.01022	0	0.03108	0.13836	0
1	14	0.258707	0.139358	0.239471	0.2767	0.02652	0	0.0499	0.24923	0
1	15	0.263019	0.337354	0.192306	0	0.00931	0.005	0.04094	0.13465	0
1	16	0.282988	0.244538	0.278901	0	0.00784	0	0.04426	0.10752	0
1	17	0.282032	0.137456	0.272659	0.02869	0.0262	0	0.03732	0.45166	0
1	18	0.107507	0.189622	0.161192	0.16367	0.01131	0	0.03944	0.35165	0
1	19	0.116556	0.363716	0.200607	0.30866	0.00204	0.005	0.03958	0.15115	0
1	20	0.205862	0.256982	0.38974	0.02048	0.01469	0	0.04694	0.01941	0
1	21	0.0952538	0.0545368	0.119335	0.02562	0.01392	0.01	0.0476	0.21392	0
1	22	0.107644	0.0786338	0.0704681	0.01966	0.06442	0.005	0.05798	0.31183	0
1	23	0.157842	0.725287	0.147293	0.07086	0.00467	0	0.0318	0.07403	0
1	24	0.0670269	0.656404	0.124205	0	0.00079	0.005	0.02978	0.18472	0
1	25	0.155419	0.644088	0.23185	0.4145	0	0	0.02106	0.14989	0
1	26	0.0939035	0.222072	0.05918	0.46129	0.00516	0	0.03674	0.32943	0
1	27	0.0456006	0.0363309	0.0419042	0.29634	0.00573	0	0.05138	0.35026	0
1	28	0.111366	0.104073	0.128188	0.36033	0.04243	0	0.05006	0.35217	0
1	29	0.0799156	0.0460889	0.0471054	0.2077	0.04047	0	0.05884	0.20701	0
1	30	0.0857623	0.0466406	0.0431912	0.12462	0.04842	0	0.05914	0.26582	0
1	31	0.108429	0.0909729	0.0454432	0.25164	0.00733	0	0.05186	0.0958	0
1	32	0.173376	0.360716	0.248499	0.43741	0.00823	0	0.03836	0.10527	0
1	33	0.255262	0.179522	0.0950002	0.39994	0.00769	0	0.04772	0.11067	0
1	34	0.193848	0.0916585	0.151318	0.22353	0.02935	0	0.05838	0.13999	0
1	35	0.257725	0.361169	0.24793	0.53674	0.00625	0	0.03964	0.05128	0
1	36	0.226855	0.553302	0.275995	0.51202	0.00175	0	0.01978	0.09959	0
1	37	0.153904	0.593721	0.242568	0.03771	0.00187	0	0.0245	0.05187	0
1	38	0.174175	0.301781	0.104033	0.60195	0.00597	0.005	0.03106	0.04309	0
1	39	0.220363	0.569784	0.191946	0.48827	0.00072	0	0.01974	0.09657	0
1	40	0.280025	0.325003	0.201498	0.35397	0.00442	0	0.0308	0.04232	0
1	41	0.130243	0.0948965	0.0771744	0.60323	0.02554	0.005	0.05214	0.09074	0
1	42	0.0424288	0.0259909	0.0560245	0	0.0256	0	0.0674	0.22067	0
1	43	0.287634	0.242525	0.129851	0.717	0.00902	0	0.03758	0.09618	0
1	44	0.20385	0.264292	0.182048	0.56214	0.00881	0	0.0361	0.08801	0
1	45	0.360831	0.18186	0.18324	0.3078	0.02791	0	0.05118	0.09574	0
1	46	0.144233	0.102722	0.0635579	0.40057	0.01898	0	0.05246	0.05615	0
1	47	0.055177	0.0281068	0.055775	0.08719	0.01112	0	0.05954	0.04228	0
1	48	0.116276	0.0642073	0.0795687	0.2319	0.01647	0	0.05722	0.0525	0
1	49	0.155466	0.0313897	0.0906037	0.30273	0.00694	0.01	0.05118	0.20518	0
1	50	0.296685	0.572318	0.237023	0.66889	0.00197	0	0.0303	0.03173	0
1	51	0.265208	0.160527	0.228581	0.55445	0.01262	0	0.04204	0.05855	0
1	52	0.0635532	0.029085	0.0441578	0	0.0076	0	0.06528	0.03156	0
1	53	0.0321494	0.0271372	0.078003	0.08164	0.01035	0	0.05728	0.12622	0
1	54	0.030148	0.0271311	0.0469168	0	0.01798	0	0.06812	0.06689	0
1	55	0.181504	0.0294402	0.0904915	0.02081	0.01506	0	0.06426	0.20479	0
1	56	0.367124	0.160212	0.191391	0.29662	0.00768	0.005	0.05064	0.10571	0
1	57	0.109074	0.170766	0.133519	0.35379	0.00718	0	0.05446	0.12759	0
1	58	0.233879	0.558968	0.274982	0.76677	0.00365	0.005	0.03282	0.03187	0
1	59	0.161298	0.711297	0.218532	1	0.00108	0	0.02472	0.23434	0
1	60	0.0556359	0.0653445	0.0605568	0.16119	0.03884	0.005	0.0631	0.08882	0
1	61	0.0510852	0.0249817	0.0688554	0	0.04204	0	0.07164	0.04535	0
1	62	0.128939	0.141383	0.0843731	0.12103	0.01511	0	0.05404	0.06982	0
1	63	0.116968	0.363085	0.140836	0.39241	0.00662	0	0.03904	0.05898	0
1	64	0.0964827	0.0549235	0.0587418	0.42267	0.00891	0	0.0584	0.06727	0
1	65	0.145747	0.339701	0.188514	0.64329	0.01056	0	0.0393	0.05114	0
1	66	0.13136	0.0803128	0.0920977	0.30972	0.01774	0	0.056	0.07195	0
1	67	0.100165	0.499045	0.234449	0.63899	0.00225	0	0.03242	0.02891	0
1	68	0.162882	0.526369	0.193491	1	0.00029	0	0.02262	0.02333	0
1	69	0.117462	0.302269	0.165424	0.34417	0.0152	0.005	0.03966	0.03184	0
1	70	0.0813357	0.0998273	0.0743505	0.31429	0.01591	0.015	0.05436	0.28285	0
1	71	0.105527	0.0271443	0.072452	0.11065	0.03056	0	0.05938	0.06203	0
1	72	0.0884162	0.0358408	0.0896875	0.25355	0.03649	0	0.06362	0.14665	0
1	73	0.124794	0.138848	0.141859	0.32578	0.01289	0	0.04986	0.06291	0
1	74	0.0417479	0.0298167	0.121848	0	0.01835	0	0.06656	0.06537	0
1	75	0.096837	0.0971118	0.0786692	0.15522	0.00757	0	0.04898	0.13841	0
1	76	0.27452	0.337242	0.221461	0.59484	0.00397	0	0.04348	0.06647	0
1	77	0.127184	0.229241	0.172303	0.198	0.02051	0.005	0.04704	0.12132	0
1	78	0.133688	0.0895927	0.12256	0	0.0119	0.005	0.0572	0.15041	0
1	79	0.0798831	0.0738178	0.0705066	0.25471	0.02165	0	0.06334	0.0539	0
1	80	0.143867	0.232999	0.150762	0.48763	0.01909	0	0.04594	0.12473	0
1	81	0.195856	0.448865	0.178925	0.57313	0.00304	0	0.03042	0.05211	0
1	82	0.0969621	0.176594	0.112395	0.51506	0.02213	0	0.04826	0.08566	0
1	83	0.106433	0.0549313	0.0711623	0.14643	0.02703	0	0.06178	0.05447	0
1	84	0.308519	0.744773	0.208082	0.55069	0.00221	0	0.02492	0.09049	0
1	85	0.288828	0.462592	0.195791	0.81572	0.00114	0	0.03184	0.03997	0
1	86	0.188038	0.174146	0.149143	0.17982	0.01527	0.005	0.06236	0.05455	0
1	87	0.0893829	0.0431718	0.0650754	0	0.01509	0	0.06338	0.13349	0
1	88	0.0914065	0.220001	0.0560885	0.66505	0.01745	0	0.04038	0.07872	0
1	89	0.0589301	0.200059	0.0742145	0.38583	0.00547	0.005	0.04136	0.09694	0
1	90	0.0419179	0.0538106	0.151267	0.79498	0.02635	0	0.0589	0.07251	0
1	91	0.0581599	0.0647351	0.0566644	0.51661	0.01591	0	0.057	0.07881	0
1	92	0.0733487	0.0248007	0.059113	0.06611	0.00882	0	0.05054	0.05254	0
1	93	0.0463925	0.0217298	0.0634936	0.06113	0.0044	0	0.05302	0.07274	0
1	94	0.0507022	0.0873254	0.122616	0.53724	0.00823	0	0.04516	0.04401	0
1	95	0.202003	0.57846	0.20736	0.30163	0.01738	0	0.02832	0.08729	0
1	96	0.246048	0.727774	0.222893	0.84444	0.00447	0	0.02376	0.06872	0
1	97	0.165913	0.337003	0.131487	0.33193	0.0025	0	0.04174	0.06758	0
1	98	0.112597	0.397883	0.0806446	0.76329	0.00399	0	0.03234	0.07713	0
1	99	0.0303161	0.0283094	0.0375153	0	0.01979	0	0.0639	0.10118	0
1	100	0.149067	0.247754	0.166098	0.47214	0.01166	0	0.0475	0.05983	0.40699
1	101	0.116348	0.344643	0.214364	0.53525	0.00251	0	0.039	0.04005	0.35213
1	102	0.283186	0.652852	0.274568	0.64817	0.0007	0	0.02758	0.04958	0.36678
1	103	0.122394	0.65958	0.110025	0.08148	0.00105	0	0.02036	0.02756	0.32688
1	104	0.188369	0.400189	0.268275	0.75691	0.00862	0	0.03518	0.0762	0.4005
1	105	0.0290186	0.0272912	0.0491	0.14138	0.01526	0	0.06244	0.05118	0.49285
1	106	0.198443	0.522706	0.18087	0.43121	0.00343	0	0.02716	0.03875	0.30303
1	107	0.259076	0.567722	0.218887	0.82053	0	0	0.02992	0.02963	0.32368
1	108	0.303804	0.635453	0.168606	0	0	0	0.02538	0.02652	0.26163
1	109	0.339532	0.52541	0.138824	0	0	0	0.0261	0.04035	0.32161
1	110	0.108938	0.154622	0.0993069	0	0.00752	0	0.04634	0.03833	0.36695
1	111	0.276645	0.7824	0.269236	0.68305	0	0	0.0238	0.09456	0.4496
1	112	0.106906	0.161862	0.0936957	0.17921	0.01613	0	0.04742	0.05528	0.63267
1	113	0.192873	0.284647	0.146903	0.30514	0.0106	0	0.04338	0.09307	0.3841
1	114	0.211502	0.495434	0.167745	0.76919	0.00145	0	0.02842	0.03679	0.4235
1	115	0.384458	0.34124	0.165692	0.3758	0.00149	0	0.02848	0.09993	0.45272
1	116	0.0749355	0.119854	0.12335	0.42603	0.01326	0	0.05486	0.03286	0.27303
1	117	0.150057	0.172758	0.178992	0.55206	0.01948	0	0.04886	0.04812	0.30385
1	118	0.331701	0.547741	0.270097	0.97857	0.01277	0.005	0.03258	0.10357	0.35505
1	119	0.111352	0.0962597	0.0705348	0.20303	0.00497	0	0.05496	0.0628	0.33074
1	120	0.080518	0.0592627	0.0701102	0.2266	0.00813	0	0.05872	0.05621	0.34857
1	121	0.0822507	0.0301104	0.0435773	0.18662	0.01349	0	0.0562	0.05555	0.36486
1	122	0.0686644	0.027163	0.0604661	0.10301	0.01637	0.005	0.06154	0.05917	0.26019
1	123	0.0684188	0.0430546	0.0738578	0	0.00928	0	0.05514	0.02306	0.4434
1	124	0.0723902	0.0399566	0.0500964	0	0.00724	0.005	0.05276	0.04158	0.42846
1	125	0.0578065	0.0252037	0.0589462	0	0.02084	0.01	0.06008	0.03124	0.29076
1	126	0.0895644	0.0319831	0.0791131	0.13363	0.01408	0	0.06502	0.19655	0.41934
1	127	0.0814623	0.0290355	0.04891	0.28086	0.01613	0	0.06088	0.05654	0.39092
1	128	0.0871928	0.0253908	0.0391013	0	0.0066	0	0.06202	0.06806	0.39071
1	129	0.0707758	0.0505296	0.051646	0	0.01136	0	0.05716	0.10096	0.33349
1	130	0.0965486	0.0361742	0.158748	0	0.00975	0.005	0.06136	0.04713	0.47912
1	131	0.0763161	0.563977	0.125528	0.42298	0.00208	0	0.02936	0.05757	0.45874
1	132	0.0822519	0.460337	0.181138	0.27277	0.00661	0	0.03346	0.03625	0.46315
1	133	0.251514	0.551489	0.123463	0.02371	0.00249	0	0.02882	0.05673	0.45237
1	134	0.290983	0.761814	0.40088	0.40066	0.00158	0	0.02534	0.07993	0.42317
1	135	0.133338	0.617733	0.192561	0.21028	0.00236	0	0.02362	0.07821	0.40894
1	136	0.10143	0.201902	0.090735	0	0.00829	0.005	0.04098	0.10356	0.36904
1	137	0.14043	0.160275	0.0996792	0	0.01798	0	0.04906	0.08804	0.33539
1	138	0.252675	0.240424	0.195684	0.41584	0.02284	0	0.04548	0.03555	0.33699
1	139	0.172307	0.319961	0.178827	0.55837	0.02269	0	0.04012	0.09537	0.36277
1	140	0.234458	0.1923	0.173872	0.46822	0.01221	0	0.04346	0.04088	0.2853
1	141	0.161533	0.143772	0.10009	0.59896	0.00326	0	0.04822	0.01035	0.26934
1	142	0.372847	0.711986	0.351136	0.49564	0.00165	0	0.02894	0.06113	0.31771
1	143	0.296511	0.375431	0.240001	0.40284	0.01028	0	0.03048	0.10178	0.51737
1	144	0.0386228	0.0456353	0.0508045	0.27963	0.01347	0	0.05878	0.06449	0.25377
1	145	0.0815402	0.0350666	0.0973432	0.68238	0.00849	0	0.04084	0.02703	0.76288
1	146	0.0369919	0.0330379	0.0446189	0	0.02312	0	0.06274	0.05514	0.35088
1	147	0.152612	0.202217	0.127639	0.24714	0.00449	0	0.04612	0.06192	0.33898
1	148	0.152845	0.329002	0.170722	0.51795	0.00853	0.005	0.04258	0.02533	0.3913
1	149	0.0401995	0.0232026	0.0461138	0	0.01267	0.005	0.06452	0.09283	0.28707
1	150	0.125889	0.0299977	0.0855172	0.29914	0.00542	0	0.05456	0.07206	0.39963
1	151	0.195078	0.0291169	0.093005	0.25563	0.00316	0	0.05192	0.10812	0.55241
1	152	0.121535	0.16098	0.0929164	0.07696	0.00471	0	0.04682	0.05936	0.33423
1	153	0.172845	0.0242676	0.0828342	0	0.0326	0	0.06906	0.04264	0.28611
1	154	0.123881	0.501862	0.170317	0.58526	0.00459	0	0.02858	0.02672	0.27255
1	155	0.109345	0.0457749	0.0719541	0.09211	0.02558	0	0.06294	0.04182	0.3041
1	156	0.29424	0.342792	0.355651	0.96683	0.00323	0	0.03258	0.05585	0.52277
1	157	0.197961	0.422901	0.268087	0.62849	0.00108	0	0.03216	0.09937	0.41898
1	158	0.11865	0.239048	0.152888	0.39013	0.01799	0	0.04508	0.0461	0.3436
1	159	0.0442831	0.0412918	0.0493749	0.08539	0.01484	0	0.0605	0.08264	0.50489
1	160	0.132288	0.0958464	0.0958038	0.35485	0.01193	0	0.04992	0.0667	0.47735
1	161	0.0965563	0.414148	0.11568	0.59282	0.00388	0	0.03326	0.14689	0.4445
1	162	0.12539	0.429884	0.150935	0.82606	0.00198	0.005	0.03012	0.0615	0.5213
1	163	0.361793	0.694176	0.215213	1	0.00115	0	0.02488	0.08473	0.36126
1	164	0.110929	0.0741999	0.149696	0.2418	0.00085	0.005	0.0571	0.07083	0.39611
1	165	0.0631641	0.0315253	0.0471121	0	0.01069	0	0.05648	0.10551	0.34584
1	166	0.0440351	0.0267893	0.054692	0.1462	0.02492	0	0.05922	0.11022	0.31574
1	167	0.126054	0.274978	0.095424	0.67766	0.01211	0	0.04106	0.06375	0.38741
1	168	0.129234	0.074229	0.084987	0.60003	0.01377	0	0.05068	0.12694	0.3957
1	169	0.172115	0.549212	0.205004	0.72686	0.00104	0	0.0268	0.07103	0.33452
1	170	0.150339	0.156749	0.114643	0.20615	0.01447	0	0.04992	0.04476	0.34224
1	171	0.10073	0.0770018	0.140761	0.28519	0.02879	0	0.06088	0.10379	0.36994
1	172	0.0701662	0.0281859	0.102516	0.2436	0.01924	0	0.05858	0.15688	0.62137
1	173	0.0722567	0.0309325	0.0676082	0.11684	0	0	0.05288	0.20038	0.72037
1	174	0.193476	0.0422829	0.0856754	0.2544	0.00432	0	0.0469	0.06085	0.61231
1	175	0.135106	0.489884	0.184181	0.14534	0.00248	0	0.03268	0.08908	0.50155
1	176	0.087017	0.297291	0.109653	0.14816	0.00533	0	0.04516	0.02951	0.45314
1	177	0.188805	0.5404	0.101896	0.68901	0.00315	0	0.03508	0.08	0.47523
1	178	0.145217	0.301007	0.135336	0	0.0069	0	0.0373	0.09327	0.55785
1	179	0.0720412	0.0405485	0.118197	0.10225	0.01858	0.005	0.06074	0.28126	0.53224
1	180	0.0342789	0.0237426	0.0848532	0.13686	0.00632	0	0.06174	0.09842	0.2531
1	181	0.0346862	0.0325024	0.0440148	0	0.01315	0	0.06266	0.09803	0.24536
1	182	0.0842788	0.102083	0.0900372	0.43216	0.04508	0.005	0.06002	0.21644	0.45319
1	183	0.339564	0.514452	0.281512	0.71467	0.00144	0	0.0272	0.15245	0.42441
1	184	0.243658	0.284038	0.263833	0.5486	0.00705	0	0.04104	0.05586	0.43745
1	185	0.136135	0.132148	0.20691	0.46826	0.01317	0.005	0.05294	0.07639	0.42819
1	186	0.117291	0.198912	0.118126	0.43053	0.00615	0	0.04538	0.03978	0.39204
1	187	0.0428744	0.025523	0.0443201	0.08723	0.02137	0	0.06072	0.12906	0.31254
1	188	0.19127	0.262766	0.252147	0.65499	0.00557	0	0.04274	0.04403	0.28202
1	189	0.348702	0.419148	0.291124	0.64352	0.0035	0	0.03772	0.14476	0.42451
1	190	0.116944	0.313123	0.160373	0.42114	0.00384	0	0.04162	0.03083	0.37941
1	191	0.117903	0.0948953	0.227892	0.10873	0.0292	0	0.05382	0.08606	0.61213
1	192	0.208271	0.294101	0.327575	0.35742	0.0058	0	0.03748	0.14804	0.68031
1	193	0.146975	0.0696267	0.259586	0.06228	0.00988	0	0.04326	0.03338	0.54351
1	194	0.416147	0.553363	0.340248	0.12125	0.01231	0.005	0.04324	0.04306	0.588
1	195	0.362859	0.566656	0.265046	0.88611	0.00408	0	0.0283	0.09822	0.37245
1	196	0.239705	0.159053	0.155449	0.33557	0.01728	0	0.05166	0.08868	0.3314
1	197	0.478325	0.265593	0.30458	0.87372	0.00493	0	0.03944	0.10951	0.4195
1	198	0.266132	0.317893	0.190879	0.39436	0.00932	0	0.03986	0.1041	0.47574
1	199	0.452588	0.253044	0.198054	0.2297	0.00696	0	0.04884	0.08538	0.39424
1	200	0.170486	0.272085	0.116346	0.31288	0.01092	0	0.03986	0.1006	0.4164
1	201	0.0577783	0.0231686	0.0824535	0	0.02486	0.005	0.05248	0.07453	0.39057
1	202	0.19021	0.151806	0.248837	0.36243	0.0087	0	0.0438	0.07368	0.29767
1	203	0.242658	0.536348	0.348972	0	0.00497	0	0.02742	0.11291	0.36158
1	204	0.249839	0.338504	0.166883	0.17648	0.00055	0	0.0322	0.02711	0.36932
1	205	0.264482	0.575082	0.167648	0	0	0	0.02148	0.08874	0.43312
1	206	0.291937	0.247856	0.144985	0.31424	0.0225	0	0.03936	0.10689	0.42092
1	207	0.177599	0.422513	0.191882	0.76757	0.00704	0	0.03242	0.08807	0.35058
1	208	0.0348505	0.0292959	0.047714	0.00995	0.02881	0	0.05944	0.09961	0.35364
1	209	0.0864995	0.108353	0.0698426	0.4763	0.01136	0	0.05162	0.09719	0.40052
1	210	0.0847163	0.0300477	0.0362859	0.59999	0.01896	0	0.06042	0.11406	0.43643
1	211	0.136473	0.310495	0.163414	0.55016	0.01415	0.005	0.03996	0.13339	0.54767
1	212	0.323138	0.257173	0.0863381	0.53471	0.00577	0.005	0.04246	0.02791	0.63924
1	213	0.375161	0.565009	0.27664	1	0.00503	0	0.03948	0.09059	0.39133
1	214	0.390155	0.497993	0.319007	0.7063	0.0111	0.005	0.03684	0.03971	0.40982
1	215	0.293144	0.510593	0.251686	0.46546	0.0077	0.01	0.0386	0.11635	0.57739
1	216	0.036779	0.0311391	0.0391165	0.01429	0.02108	0	0.05674	0.16442	0.47953
1	217	0.0604089	0.0262487	0.0420945	0.10747	0.01034	0	0.05374	0.09745	0.4323
1	218	0.0419016	0.0339324	0.0473371	0	0.02413	0	0.06136	0.18421	0.51691
1	219	0.0281196	0.0616897	0.0448327	0.15209	0.03775	0	0.06348	0.13308	0.48901
1	220	0.296475	0.186566	0.184626	0.61214	0.01208	0	0.04072	0.22932	0.62122
1	221	0.2341	0.720183	0.29463	0.08556	0.00242	0.005	0.02944	0.15191	0.50796
1	222	0.172415	0.226257	0.179562	0.27402	0.00891	0	0.05328	0.26575	0.57984
1	223	0.0544162	0.0255048	0.0315327	0	0.01287	0.005	0.05884	0.28013	0.47767
1	224	0.0225355	0.0307178	0.0329283	0.1484	0.02331	0	0.06256	0.20377	0.42909
1	225	0.156006	0.0613432	0.0860746	0	0.0032	0	0.05024	0.0906	0.56371
1	226	0.171006	0.190638	0.112448	0.56257	0.00718	0.01	0.04434	0.22887	0.53287
1	227	0.252586	0.531499	0.286093	0.17611	0	0	0.02878	0.09166	0.54491
1	228	0.250872	0.653085	0.257875	0.1127	0.00083	0	0.02974	0.06325	0.39629
1	229	0.315136	0.675694	0.308415	0.9437	0.00042	0	0.01972	0.08388	0.23309
1	230	0.10791	0.329906	0.0918982	0.64035	0.00161	0.005	0.02952	0.09066	0.57748
1	231	0.142381	0.43149	0.150143	0.42813	0	0	0.02002	0.07205	0.23009
1	232	0.10165	0.0351685	0.052553	0.31347	0.0079	0	0.05744	0.08829	0.2641
1	233	0.173155	0.10047	0.0538272	0.28271	0.0083	0	0.05046	0.13881	0.50968
1	234	0.252424	0.136002	0.194486	0.48044	0.01725	0	0.05356	0.04568	0.49894
1	235	0.179091	0.0267404	0.0371994	0.13268	0.01379	0	0.0605	0.05835	0.28699
1	236	0.107614	0.247911	0.111023	0.486	0.00847	0	0.04082	0.07219	0.39048
1	237	0.11308	0.1953	0.138007	0.2763	0.0076	0	0.04202	0.0817	0.47776
1	238	0.103318	0.0241804	0.0534171	0.04692	0.02255	0	0.05828	0.1349	0.33224
1	239	0.03851	0.207746	0.0940621	0.41732	0.00796	0	0.05642	0.21625	0.5001
1	240	0.0781031	0.215927	0.244406	0.54787	0.02022	0	0.04698	0.07444	0.42582
1	241	0.203814	0.568189	0.264163	0.57307	0.00201	0	0.03058	0.14148	0.48071
1	242	0.313193	0.654256	0.332517	0.49068	0.0015	0	0.02274	0.13983	0.50157
1	243	0.267044	0.559501	0.287635	1	0	0	0.02112	0.08347	0.4052
1	244	0.264261	0.615416	0.258722	0.94878	0.00108	0	0.0242	0.13389	0.54021
1	245	0.211814	0.519704	0.248687	0.05807	0	0.005	0.02114	0.10667	0.42166
1	246	0.235071	0.279019	0.185014	0.72014	0.00134	0	0.03434	0.18158	0.39339
1	247	0.226534	0.556869	0.192435	0.21328	0.00415	0	0.0305	0.06487	0.41668
1	248	0.269469	0.612736	0.169645	0.42524	0	0	0.02508	0.05601	0.31334
1	249	0.129147	0.30684	0.142804	0.68062	0.00362	0	0.03628	0.12144	0.35245
1	250	0.0992699	0.121219	0.105226	0.22033	0.00754	0	0.0378	0.07013	0.59272
1	251	0.148924	0.0296693	0.0668354	0.13772	0.00816	0	0.0579	0.1828	0.36416
1	252	0.126481	0.0283716	0.0487802	0	0.00905	0	0.05592	0.05988	0.31665
1	253	0.112371	0.0313741	0.0615208	0	0.04944	0	0.06482	0.13594	0.3504
1	254	0.0950864	0.0298025	0.0421573	0	0.00828	0	0.05672	0.06425	0.30096
1	255	0.05542	0.027511	0.0910062	0	0.0022	0	0.05978	0.04503	0.34742
1	256	0.200622	0.448528	0.182572	0.50943	0.00395	0	0.02916	0.14623	0.37043
1	257	0.328951	0.75298	0.230254	0.98322	0.00108	0	0.02296	0.11127	0.3933
1	258	0.0847264	0.197277	0.124458	0.67354	0.00978	0	0.04164	0.07533	0.45384
1	259	0.23982	0.299158	0.191495	0.53564	0.00442	0	0.03332	0.14933	0.4809
1	260	0.257656	0.364462	0.205518	0.22372	0.01038	0	0.0369	0.06651	0.35247
1	261	0.0852491	0.148789	0.0617536	0.41446	0.01635	0	0.05228	0.14146	0.49711
1	262	0.166547	0.0356199	0.0449846	0.63007	0.03071	0	0.05896	0.09861	0.37882
1	263	0.0675995	0.170907	0.0717548	0.50231	0.00476	0	0.0482	0.07841	0.38085
1	264	0.156527	0.0844042	0.0939421	0.32235	0.00853	0.005	0.04474	0.20176	0.54011
1	265	0.303541	0.565892	0.289153	0.39805	0.00105	0	0.02966	0.1358	0.49962
1	266	0.244669	0.499176	0.187101	0.53446	0.0036	0	0.03128	0.06749	0.4063
1	267	0.145293	0.367926	0.215731	0.58047	0.00843	0	0.03474	0.10039	0.44126
1	268	0.221856	0.186731	0.182309	0.65776	0.0048	0	0.04068	0.07584	0.31076
1	269	0.087587	0.0257301	0.0483756	0.22015	0.02186	0.005	0.0623	0.02333	0.24441
1	270	0.188042	0.0754025	0.0904544	0.40319	0.00686	0.005	0.0462	0.06477	0.32124
1	271	0.301173	0.509794	0.253057	0.33525	0.001	0	0.03464	0.0303	0.56191
1	272	0.156689	0.229282	0.193869	0.04388	0.01045	0.005	0.0516	0.07467	0.54739
1	273	0.120763	0.0731587	0.0754462	0.12087	0.02406	0	0.05676	0.04604	0.2719
1	274	0.282289	0.505767	0.209516	0.85335	0.00114	0	0.02514	0.0211	0.38469
1	275	0.193895	0.509947	0.20674	0.71707	0.01155	0	0.0321	0.046	0.36415
1	276	0.057512	0.0904314	0.0716408	0.16529	0.00587	0	0.05656	0.19068	0.46223
1	277	0.103633	0.140632	0.127631	0.30297	0.01047	0	0.0478	0.07126	0.32951
1	278	0.35927	0.604319	0.307307	0.48473	0.01076	0	0.03734	0.04435	0.49575
1	279	0.129563	0.142453	0.190516	0.61427	0.0102	0	0.04702	0.05958	0.35099
1	280	0.0751768	0.0575186	0.0600778	0.13277	0.0111	0	0.05012	0.13243	0.54087
1	281	0.110499	0.145619	0.106565	0.62464	0.00652	0.005	0.04496	0.06627	0.31267
1	282	0.263334	0.509266	0.255947	0.73484	0.00187	0	0.02882	0.07808	0.3106
1	283	0.158724	0.230855	0.104972	0.53027	0.00586	0	0.03692	0.09209	0.35757
1	284	0.184681	0.175577	0.122611	0.42985	0.00374	0	0.03542	0.07622	0.52837
1	285	0.320972	0.181942	0.143008	0.7833	0.00524	0	0.0345	0.0839	0.48855
1	286	0.189047	0.0266731	0.0963269	0.65954	0.00196	0	0.03844	0.06834	0.454
1	287	0.0886402	0.0252422	0.0391854	0.22067	0.00535	0	0.05506	0.07853	0.27307
1	288	0.084043	0.0638577	0.0557821	0.21753	0.00937	0.005	0.0538	0.09664	0.50114
1	289	0.0269406	0.0377677	0.054788	0.23454	0.00312	0.005	0.05058	0.04613	0.29339
1	290	0.0557402	0.027504	0.0339442	0.25442	0.01025	0	0.05764	0.0104	0.23665
1	291	0.229881	0.205312	0.213666	0.50411	0.01114	0	0.049	0.04305	0.33715
1	292	0.10162	0.146006	0.0839342	0.36395	0.01817	0	0.05178	0.03065	0.36012
1	293	0.107823	0.0320762	0.047763	0	0.0039	0	0.05932	0.02609	0.25476
1	294	0.177499	0.219868	0.112984	0.14488	0.02013	0	0.04412	0.04013	0.41681
1	295	0.24653	0.382683	0.302955	0.59108	0.01161	0	0.03156	0.05282	0.41728
1	296	0.0991763	0.224411	0.11889	0.20678	0.01228	0.005	0.0447	0.12591	0.46582
1	297	0.153906	0.253039	0.141473	0.63101	0.00195	0	0.03856	0.06303	0.37371
1	298	0.117061	0.0382194	0.0984199	0.14629	0.0049	0	0.04588	0.032	0.65926
1	299	0.174915	0.212511	0.169689	0.64143	0.00341	0	0.03804	0.02829	0.37002
1	300	0.0485822	0.0340415	0.074555	0.15009	0.01126	0	0.05914	0.06852	0.3141
1	301	0.0544964	0.122864	0.0797077	0.41925	0.01327	0	0.05032	0.03978	0.22887
1	302	0.112762	0.035557	0.0779857	0	0.00539	0.005	0.0586	0.09588	0.34446
1	303	0.290352	0.261349	0.0971328	0.63706	0.00719	0	0.04098	0.06949	0.33769
1	304	0.161493	0.36293	0.187122	0.11515	0.00832	0.005	0.03942	0.03321	0.5174
1	305	0.198309	0.563536	0.284632	0.49806	0.00584	0	0.02814	0.06625	0.40547
1	306	0.135782	0.397296	0.205565	0.29474	0.00415	0	0.02818	0.03196	0.21057
1	307	0.0633745	0.468826	0.147286	0.1868	0.002	0	0.02324	0.04576	0.27906
1	308	0.0872417	0.257899	0.0936071	0.67542	0.00484	0	0.03128	0.04053	0.31209
1	309	0.0653208	0.0729916	0.101886	0.22971	0.01523	0	0.05426	0.07325	0.39481
1	310	0.0499148	0.160103	0.0860529	0.44274	0.00397	0	0.04142	0.05275	0.32165
1	311	0.0929207	0.0892368	0.0882392	0.15655	0.0175	0	0.05208	0.05211	0.3213
1	312	0.137909	0.128297	0.0962659	0.13825	0.00496	0	0.05024	0.02253	0.31486
1	313	0.159074	0.157674	0.104201	0.3893	0.00434	0	0.04512	0.06341	0.30946
1	314	0.0705923	0.0341022	0.100624	0.35887	0.00882	0	0.05506	0.1145	0.39581
1	315	0.153014	0.110918	0.0775023	0.41014	0.00344	0	0.0509	0.03145	0.27855
1	316	0.158244	0.357705	0.166748	0.59607	0.01343	0	0.0348	0.04074	0.33467
1	317	0.0338656	0.0246818	0.0449179	0	0.01405	0	0.05892	0.13942	0.30266
1	318	0.059704	0.0254403	0.130716	0	0.01225	0	0.06162	0.04006	0.16711
1	319	0.0588717	0.0230763	0.0300656	0	0.00542	0	0.06134	0.0776	0.26497
1	320	0.146255	0.181187	0.12019	0.1676	0.00349	0	0.03912	0.02212	0.35915
1	321	0.280996	0.60591	0.272506	0.8061	0.0003	0	0.02556	0.0778	0.42236
1	322	0.158914	0.107042	0.123034	0.5509	0.02033	0	0.05162	0.15761	0.41181
1	323	0.217102	0.143961	0.128888	0.22387	0.00734	0.005	0.04508	0.05772	0.29434
1	324	0.203809	0.268857	0.0979754	0	0.00595	0	0.0345	0.04952	0.36016
1	325	0.346575	0.652809	0.169011	0.355	0.00101	0	0.02228	0.07817	0.46609
1	326	0.245838	0.716391	0.218528	1	0.00126	0	0.02556	0.11824	0.58178
1	327	0.244851	0.343198	0.123176	0.01024	0.00103	0	0.02744	0.05292	0.35714
1	328	0.24169	0.353456	0.188337	0.51608	0.00571	0	0.0266	0.0381	0.251
1	329	0.232594	0.183807	0.203514	0.54208	0.0093	0	0.04796	0.06156	0.36101
1	330	0.174218	0.311052	0.193484	0.05048	0.00203	0	0.0391	0.04469	0.37404
1	331	0.17186	0.0943175	0.0740386	0.70141	0.01113	0	0.05382	0.02564	0.25522
1	332	0.107273	0.203211	0.0921201	0.18936	0.00847	0.005	0.03848	0.00602	0.35201
1	333	0.0313495	0.0232115	0.0549771	0.36566	0.00721	0	0.0513	0.00534	0.24881
1	334	0.0310007	0.0212341	0.0840551	0.27617	0.00332	0.01	0.04534	0.02937	0.43944
1	335	0.0383572	0.0265877	0.14153	0.26189	0.00366	0.005	0.0443	0.03252	0.46252
1	336	0.0334539	0.0293011	0.0367968	0.43477	0.00597	0.01	0.04936	0.02111	0.24643
1	337	0.123317	0.0706797	0.0958309	0.07268	0.01385	0	0.05062	0.08764	0.48845
1	338	0.0585806	0.0261327	0.064545	0.60242	0.00775	0.005	0.05286	0.02372	0.30067
1	339	0.0726614	0.0270645	0.0474273	0.88042	0.00304	0	0.0512	0.03567	0.37575
1	340	0.14549	0.292609	0.143042	0.71181	0	0	0.0283	0.09131	0.33479
1	341	0.180362	0.37771	0.148167	0.57701	0.00917	0	0.0302	0.0397	0.30467
1	342	0.0578245	0.0265271	0.0685662	0.55344	0.01015	0	0.05538	0.01978	0.34575
1	343	0.0732207	0.0302062	0.213721	0.70481	0.00297	0	0.04914	0.05065	0.4015
1	344	0.108602	0.0265407	0.207612	0.57751	0.02171	0.005	0.0511	0.07809	0.3539
1	345	0.281294	0.0611298	0.0867074	0.42595	0.00795	0	0.05268	0.08337	0.33847
1	346	0.174068	0.498533	0.157242	0.67536	0.00395	0	0.03132	0.06432	0.49907
1	347	0.157789	0.228725	0.244021	0.4278	0.01215	0	0.03994	0.02955	0.36977
1	348	0.119515	0.16942	0.107286	0.31975	0.00393	0	0.04522	0.04184	0.27686
1	349	0.0496239	0.0858503	0.11391	0.16583	0.00803	0	0.05084	0.03446	0.56795
1	350	0.0990465	0.0261077	0.127242	0.46254	0.00564	0	0.0466	0.0155	0.74807
1	351	0.0943667	0.0290352	0.130315	0.38446	0.01356	0.005	0.0491	0.06005	0.66934
1	352	0.0925576	0.0481595	0.147902	0.11318	0.01414	0.01	0.05072	0.02606	0.75893
1	353	0.0634361	0.0794177	0.0484232	0.19756	0.00601	0.005	0.05004	0.0419	0.48463
1	354	0.385203	0.265064	0.280722	0.48112	0.00569	0.005	0.04336	0.28341	0.68312
1	355	0.0720548	0.0358131	0.0652882	0	0.02848	0	0.04982	0.56683	0.69385
1	356	0.0616965	0.0637716	0.0650197	0.02514	0.04408	0.005	0.06048	0.34743	0.69941
1	357	0.0980482	0.233972	0.155479	0.02162	0.01364	0	0.05554	0.21259	0.77173
1	358	0.187443	0.513971	0.179305	0.63772	0.00765	0	0.0382	0.2467	0.6081
1	359	0.0316508	0.10952	0.0694264	0.5895	0.00391	0	0.04434	0.44318	0.64677
1	360	0.0810354	0.0699398	0.0595452	0	0.00589	0.005	0.04676	0.19985	0.62579
1	361	0.0583975	0.0351194	0.0812699	0	0.01186	0.005	0.0548	0.26023	0.57414
1	362	0.0543666	0.136251	0.0475231	0.42118	0.01528	0	0.05056	0.06452	0.39894
1	363	0.0904405	0.164178	0.0824148	0.40234	0.0396	0	0.05318	0.11131	0.34862
1	364	0.295806	0.650486	0.24125	0.23812	0.00351	0	0.02326	0.02893	0.35836
1	365	0.223453	0.573916	0.239327	0.32236	0.00031	0	0.02978	0.02758	0.35686
1	366	0.118153	0.0648174	0.142688	0.13368	0.02486	0	0.0584	0.04625	0.34434
1	367	0.136092	0.145302	0.112357	0.36951	0.00665	0	0.04448	0.12528	0.29607
1	368	0.0597057	0.035951	0.0817204	0.11785	0.0243	0	0.0592	0.02943	0.22319
1	369	0.242472	0.569901	0.191818	1	0.00098	0	0.02612	0.04546	0.35158
1	370	0.153792	0.600005	0.188918	0.87136	0.00222	0.005	0.02212	0.04979	0.41772
1	371	0.0598958	0.0710739	0.0423834	0.22674	0.00647	0	0.04752	0.04832	0.57073
1	372	0.149912	0.466545	0.10122	1	0	0	0.0168	0.01318	0.20892
1	373	0.151581	0.671262	0.18866	1	0	0	0.01948	0.02326	0.24097
1	374	0.311833	0.545375	0.262502	0.8698	0.00462	0	0.02398	0.04951	0.2429
1	375	0.211428	0.374945	0.177322	0.41524	0.00323	0	0.02594	0.13904	0.37607
1	376	0.068695	0.221901	0.134832	0.65852	0.00292	0.005	0.0327	0.03058	0.22661
1	377	0.329113	0.54761	0.267399	0.9642	0.00104	0	0.02578	0.01708	0.20695
1	378	0.299325	0.599402	0.190268	0.81184	0.00143	0	0.02848	0.06344	0.5321
1	379	0.401788	0.489057	0.262726	0.46144	0.0121	0.005	0.03392	0.07229	0.50243
1	380	0.107459	0.340879	0.226503	0.37273	0.01004	0	0.04246	0.1478	0.51728
1	381	0.136738	0.543261	0.140037	0.1818	0.00077	0	0.0361	0.10237	0.69199
1	382	0.0864491	0.390059	0.103868	0.22478	0.00634	0	0.03996	0.03554	0.39642
1	383	0.204013	0.0418776	0.0397271	0.0581	0.00584	0	0.05508	0.02451	0.34396
1	384	0.112113	0.0647853	0.0583698	0.23886	0.00474	0	0.05466	0.04855	0.31302
1	385	0.224531	0.618775	0.170504	0.97643	0.00828	0	0.02614	0.03556	0.33932
1	386	0.362788	0.392694	0.232898	0.7292	0.00142	0	0.03164	0.03269	0.45961
1	387	0.20591	0.284516	0.220968	0.87223	0.0163	0	0.03674	0.02109	0.28521
1	388	0.0773668	0.0623577	0.0591655	0.10494	0.00997	0	0.05168	0.08167	0.53887
1	389	0.0448153	0.0262795	0.0376331	0	0.0021	0	0.05738	0.01665	0.27122
1	390	0.0406591	0.0211914	0.0613075	0.10149	0.00295	0	0.05376	0.0262	0.19235
1	391	0.0446572	0.0263868	0.14255	0	0.009	0	0.05974	0.02203	0.26083
1	392	0.18757	0.0735899	0.0517174	0.30145	0.00457	0.005	0.05268	0.0171	0.24592
1	393	0.0467535	0.0279866	0.0372495	0.15654	0.00519	0.005	0.04762	0.25855	0.4052
1	394	0.0699783	0.0406485	0.0895815	0.1567	0.0138	0	0.05424	0.1312	0.42114
1	395	0.0411454	0.0302122	0.0405501	0.31958	0.00891	0	0.05742	0.04308	0.30133
1	396	0.188413	0.293295	0.18249	0.76318	0.00496	0	0.03902	0.05293	0.30426
1	397	0.268782	0.391002	0.189783	0.24718	0.0082	0	0.03632	0.03944	0.34321
1	398	0.0988485	0.0839091	0.0915953	0.49474	0.00738	0	0.05156	0.05083	0.38344
1	399	0.059507	0.0369335	0.0513286	0.00633	0.01394	0	0.05662	0.06778	0.37945
1	400	0.105665	0.0600188	0.192834	0.32391	0.04182	0.01	0.05968	0.0511	0.54966
1	401	0.208071	0.164618	0.184408	0.46248	0.0243	0.005	0.04926	0.05197	0.39985
1	402	0.11177	0.114752	0.0907359	0.18887	0.01384	0	0.04822	0.11086	0.38826
1	403	0.090954	0.126136	0.0935787	0	0.00893	0	0.05018	0.05165	0.40104
1	404	0.0757767	0.0265785	0.0600463	0	0.01281	0.005	0.05874	0.06146	0.31209
1	405	0.092331	0.0880225	0.103912	0	0	0.01	0.04968	0.25174	0.64866
1	406	0.078526	0.0296798	0.061501	0.24712	0.01692	0	0.06014	0.03887	0.28606
1	407	0.129734	0.0243699	0.0581198	0.02674	0.0103	0	0.06024	0.04175	0.27372
1	408	0.146434	0.0258731	0.11012	0	0.01251	0	0.06432	0.03955	0.29957
1	409	0.155328	0.0249322	0.0493091	0	0.00875	0	0.06182	0.01537	0.26232
1	410	0.158957	0.0284278	0.0840317	0	0.00959	0	0.0572	0.03274	0.25828
1	411	0.184065	0.205595	0.253501	0.29517	0.01475	0.005	0.05032	0.0598	0.37156
1	412	0.109436	0.0561615	0.0715927	0.42946	0.016	0	0.05818	0.05189	0.33219
1	413	0.263068	0.478516	0.292587	0.63131	0.00649	0	0.0345	0.0292	0.48359
1	414	0.180066	0.176697	0.168789	0.55357	0.01484	0.005	0.05136	0.0549	0.32244
1	415	0.224369	0.314865	0.160663	0.83508	0.00356	0	0.03998	0.05462	0.30044
1	416	0.149673	0.597131	0.273962	0.76644	0.00106	0	0.02252	0.04919	0.27486
1	417	0.169963	0.588485	0.217243	0	0.00155	0	0.0207	0.01387	0.2484
1	418	0.157035	0.509793	0.201725	0	0	0	0.01946	0.02431	0.26028
1	419	0.180171	0.570781	0.156093	0	0.00342	0	0.02534	0.05	0.36963
1	420	0.0730375	0.0291492	0.104611	0	0.00887	0	0.06058	0.00667	0.27816
1	421	0.159895	0.122609	0.120148	0.19537	0.01934	0	0.05276	0.04037	0.29058
1	422	0.0364617	0.0250646	0.0465358	0.06292	0.0428	0	0.06532	0.04206	0.21943
1	423	0.0597041	0.0910812	0.0727148	0.23407	0.01188	0	0.05274	0.01712	0.34717
1	424	0.0275813	0.0264421	0.0427268	0	0.02123	0	0.06488	0.04212	0.19921
1	425	0.148678	0.246908	0.118308	0.04726	0.00102	0	0.03492	0.02096	0.24451
1	426	0.350808	0.356429	0.266863	0.8364	0.01325	0	0.03294	0.07114	0.32182
1	427	0.170927	0.344647	0.140671	0.73087	0.00351	0	0.03102	0.03149	0.2391
1	428	0.155558	0.153435	0.197554	0.5699	0.00147	0	0.03454	0.0109	0.11153
1	429	0.115497	0.0239739	0.0604306	0	0.02478	0	0.06668	0.04884	0.16547
1	430	0.0984406	0.0252262	0.0456629	0	0.02687	0	0.06512	0.02972	0.17851
1	431	0.128702	0.0552113	0.055152	0.10285	0.01837	0	0.05778	0.01738	0.2009
1	432	0.254695	0.575521	0.230558	0.63053	0.00197	0	0.03116	0.0656	0.38
1	433	0.115136	0.0701565	0.0583075	0.55801	0.00544	0	0.05176	0.06439	0.2293
1	434	0.326007	0.702929	0.244503	0.67307	0.0021	0	0.02076	0.03567	0.30624
1	435	0.11307	0.163652	0.133421	0.58727	0.00518	0	0.03954	0.01573	0.38921
1	436	0.225378	0.44841	0.272879	0.9352	0.00571	0.01	0.0395	0.05388	0.60476
1	437	0.24171	0.596066	0.27571	0.13682	0.00038	0	0.02208	0.05936	0.35158
1	438	0.291913	0.651185	0.328418	0.07053	0.00568	0	0.0234	0.02358	0.32228
1	439	0.0967255	0.126713	0.0588478	0.35878	0.00632	0	0.04808	0.0514	0.20989
1	440	0.125152	0.15909	0.164713	0.15607	0.00894	0	0.04338	0.04912	0.26068
1	441	0.0394598	0.0475849	0.0806566	0.31326	0.0145	0	0.05786	0.06646	0.27849
1	442	0.150719	0.198271	0.103414	0.13889	0.00542	0	0.03974	0.01171	0.32814
1	443	0.203859	0.685678	0.211673	0.31233	0.00114	0	0.02054	0.05707	0.31146
1	444	0.0456977	0.0907751	0.0661883	0.5046	0.01962	0	0.05114	0.02889	0.21268
1	445	0.0681327	0.0221749	0.0370459	0	0.00471	0	0.05152	0.01883	0.29986
1	446	0.0716746	0.156051	0.0810058	0.33424	0.00654	0	0.04956	0.02786	0.29289
1	447	0.0434917	0.0271245	0.137785	0.0731	0.03055	0.005	0.05922	0.07793	0.3044
1	448	0.282406	0.529571	0.257477	0.66801	0.0057	0	0.02786	0.03932	0.29258
1	449	0.371419	0.655508	0.24693	0.3227	0.00083	0	0.02426	0.02512	0.39225
1	450	0.238195	0.257944	0.128709	0.56336	0.00295	0	0.03912	0.03499	0.25771
1	451	0.103958	0.103072	0.111614	0.6244	0.02265	0	0.04664	0.0593	0.25829
1	452	0.278678	0.615991	0.191357	1	0.0005	0	0.01916	0.03867	0.25044
1	453	0.215657	0.346432	0.19465	0.87221	0.00393	0	0.02892	0.04161	0.35638
1	454	0.111271	0.0293815	0.118761	0.82871	0.01936	0	0.0707	0.03462	0.8012
1	455	0.0886417	0.0280385	0.0782481	0.3753	0.00645	0	0.05946	0.02028	0.23961
1	456	0.252881	0.600599	0.216486	0.80896	0	0	0.02474	0.06453	0.35808
1	457	0.166207	0.363555	0.161453	0.07378	0.00513	0	0.03186	0.03657	0.26781
1	458	0.0505674	0.0261983	0.0381087	0	0.01432	0	0.0641	0.02818	0.28162
1	459	0.099995	0.0253823	0.17495	0.06708	0.03059	0	0.06634	0.04298	0.25864
1	460	0.17252	0.2684	0.168696	0.27938	0.0099	0	0.03688	0.03288	0.31487
1	461	0.0720631	0.205329	0.111932	0.46348	0.00264	0	0.04308	0.01979	0.30288
1	462	0.268316	0.608999	0.25387	0.7633	0.00144	0	0.0224	0.05622	0.32425
1	463	0.243222	0.678417	0.230754	0.93037	0.00059	0	0.02244	0.06217	0.39453
1	464	0.0869492	0.199023	0.148923	0.92054	0.00509	0	0.04126	0.06158	0.29988
1	465	0.323347	0.468289	0.231226	0.86693	0.00214	0	0.03364	0.04529	0.45923
1	466	0.287982	0.638636	0.281403	0.79014	0.00111	0	0.02016	0.06134	0.32553
1	467	0.204301	0.679407	0.276416	0.50525	0.00156	0	0.0248	0.06122	0.36376
1	468	0.294341	0.361285	0.130614	0.2109	0.00169	0	0.031	0.06426	0.32758
1	469	0.0329364	0.0273398	0.038738	0	0.00795	0	0.05818	0.08982	0.33863
1	470	0.0292691	0.0281286	0.0383646	0.13478	0.00665	0	0.05894	0.09018	0.28942
1	471	0.0679905	0.137614	0.0854167	0.44822	0.00108	0	0.04842	0.06311	0.38967
1	472	0.0345509	0.0547021	0.0337242	0.3606	0.0121	0	0.057	0.18433	0.45419
1	473	0.0373058	0.0843861	0.117862	0.29948	0.01281	0.01	0.05618	0.46297	0.64575
1	474	0.0694809	0.027033	0.0978057	0.26776	0.00544	0	0.05302	0.15828	0.36255
1	475	0.15866	0.253317	0.125191	0.53001	0.00575	0	0.04278	0.07482	0.46448
1	476	0.0855742	0.0828097	0.0687601	0.18021	0.01004	0	0.05762	0.04359	0.38552
1	477	0.206456	0.278446	0.258379	0.52159	0.00488	0	0.0447	0.07846	0.34836
1	478	0.0571242	0.0255785	0.103861	0	0.01564	0	0.06282	0.0311	0.27066
1	479	0.0300602	0.0262235	0.0496764	0	0.00999	0	0.0635	0.02263	0.22805
1	480	0.113219	0.0313915	0.0754106	0	0.025	0	0.0554	0.08345	0.5179
1	481	0.244559	0.129422	0.121735	0.29711	0.00218	0	0.0464	0.06696	0.28068
1	482	0.151842	0.0817143	0.114502	0.06252	0.00823	0	0.0523	0.06414	0.37725
1	483	0.0260041	0.0232356	0.0349538	0	0.00726	0	0.06278	0.02874	0.1908
1	484	0.0272338	0.0274061	0.0663095	0.22835	0.01752	0	0.06484	0.06063	0.23202
1	485	0.0411056	0.145119	0.0598461	0	0.00034	0	0.04574	0.03839	0.26838
1	486	0.139326	0.360648	0.184809	0	0.00266	0	0.03166	0.0583	0.46922
1	487	0.24507	0.526179	0.252515	0.96978	0.00172	0.005	0.0278	0.06151	0.32476
1	488	0.163167	0.347548	0.227965	0.56598	0.0017	0	0.04354	0.07942	0.35095
1	489	0.227431	0.390368	0.169534	0.58653	0.00388	0	0.03116	0.0474	0.26188
1	490	0.452235	0.391468	0.355573	1	0.00478	0	0.02596	0.02172	0.21765
1	491	0.0853321	0.0281759	0.0429	0.37887	0.02045	0.01	0.05558	0.10248	0.67969
1	492	0.170517	0.167914	0.0970679	0.64043	0.00137	0	0.0458	0.09808	0.66056
1	493	0.147407	0.72414	0.228117	0.39736	0	0	0.02238	0.02305	0.34176
1	494	0.136446	0.439092	0.179452	0.20122	0.00467	0	0.0277	0.0252	0.29025
1	495	0.17064	0.640933	0.122974	0.01579	0.00114	0	0.02308	0.04559	0.3759
1	496	0.169105	0.199277	0.154104	0.53186	0.00769	0	0.04428	0.09198	0.3737
1	497	0.0717166	0.178691	0.0928684	0.48647	0.00168	0	0.041	0.0812	0.30786
1	498	0.126357	0.027412	0.0406467	0	0.01071	0	0.05804	0.11575	0.38883
1	499	0.0515682	0.0235388	0.038978	0.33049	0.01085	0	0.05772	0.02626	0.13768
1	500	0.0376904	0.0251692	0.0492009	0	0.01086	0	0.0591	0.01418	0.26683
1	501	0.0327301	0.0427153	0.0314001	0	0.01429	0	0.06136	0.01348	0.28042
1	502	0.151306	0.212461	0.103021	0.5208	0.00409	0	0.03798	0.0536	0.30419
1	503	0.30401	0.609117	0.188121	0	0.00088	0	0.02024	0.0357	0.30181
1	504	0.253123	0.590624	0.211734	0.37865	0	0	0.01946	0.01722	0.20446
1	505	0.265548	0.552809	0.146858	0.18558	0.00114	0	0.02112	0.02286	0.27927
1	506	0.135274	0.33755	0.0847094	0.74304	0	0	0.03372	0.0549	0.45838
1	507	0.136442	0.351783	0.0863013	0.58797	0.00451	0	0.0376	0.05356	0.37059
1	508	0.223852	0.376	0.212517	0.8234	0.00544	0	0.03642	0.03164	0.2658
1	509	0.254595	0.416224	0.160839	0.73547	0.01775	0	0.03288	0.09217	0.32149
1	510	0.129227	0.244101	0.157237	0.47525	0.0111	0	0.04332	0.12365	0.47622
1	511	0.10418	0.0866217	0.104488	0.09754	0.01439	0.005	0.05192	0.06161	0.32192
1	512	0.112424	0.322216	0.179916	0.43804	0.00625	0.005	0.04052	0.0655	0.52255
1	513	0.126163	0.175451	0.125794	0.45219	0.00327	0	0.04028	0.02123	0.46084
1	514	0.190005	0.231668	0.154282	0.65444	0.01405	0	0.04196	0.02504	0.28943
1	515	0.100949	0.0821843	0.111863	0.1729	0.0185	0	0.05734	0.03597	0.22748
1	516	0.199969	0.198064	0.155931	0.43641	0.0094	0	0.04418	0.07274	0.44961
1	517	0.167969	0.240289	0.181593	0.51606	0.01329	0	0.04628	0.06145	0.29969
1	518	0.0613222	0.0253609	0.0350095	0.40916	0.01442	0	0.05754	0.08187	0.24276
1	519	0.289164	0.431958	0.197525	0.71413	0.00836	0	0.02418	0.01466	0.24041
1	520	0.232565	0.641399	0.18156	0.65088	0.00533	0	0.02526	0.06709	0.32292
1	521	0.212781	0.307783	0.236407	0.58701	0.00744	0.01	0.03458	0.05569	0.37995
1	522	0.306461	0.452914	0.296297	0.70093	0.00184	0	0.03124	0.01976	0.31517
1	523	0.0676206	0.0716554	0.0894605	0.71952	0.01814	0	0.05468	0.01832	0.23984
1	524	0.0411158	0.0271862	0.03391	0	0.0317	0	0.0669	0.07429	0.28789
1	525	0.178345	0.137652	0.0919572	0.02563	0.01238	0	0.0453	0.05823	0.37393
1	526	0.349458	0.430438	0.364114	0.57946	0.00278	0	0.0403	0.05771	0.39055
1	527	0.104764	0.342641	0.139657	0.60501	0.00068	0	0.0348	0.0078	0.52861
1	528	0.109874	0.0407699	0.0539238	0.4109	0.00165	0	0.04558	0.17773	0.71893
1	529	0.133179	0.624521	0.177099	0.87139	0.01124	0	0.03126	0.05803	0.47381
1	530	0.066039	0.142355	0.0891236	0.34711	0.00772	0	0.0439	0.05331	0.4675
1	531	0.0486285	0.0367255	0.0673345	0	0.00128	0.005	0.04892	0.06226	0.72429
1	532	0.0530812	0.0346267	0.0575558	0.42826	0.01393	0.005	0.05158	0.0603	0.79932
1	533	0.0449035	0.0377446	0.0858491	0.4186	0.00662	0	0.05124	0.0618	0.82002
1	534	0.0650788	0.0325716	0.0800284	0.28488	0.00816	0	0.05294	0.05844	0.83326
1	535	0.061193	0.0339391	0.0668489	0.47074	0.01028	0	0.05234	0.04039	0.77919
1	536	0.0571861	0.0436965	0.0733132	0.57716	0.00602	0.01	0.05352	0.12141	0.75759
1	537	0.0787764	0.040085	0.0786598	0.42239	0.01356	0.005	0.05484	0.06999	0.75384
1	538	0.100755	0.109122	0.13215	0.30664	0.00883	0.01	0.0448	0.08965	0.72749
1	539	0.24707	0.657422	0.234866	0.58878	0	0	0.02198	0.09494	0.34172
1	540	0.122611	0.170343	0.179397	0.32282	0.02799	0	0.05068	0.12346	0.48471
1	541	0.0921744	0.225294	0.106529	0.42277	0.00974	0	0.0421	0.08737	0.38665
1	542	0.269659	0.5653	0.327181	0.58053	0.00406	0	0.03044	0.02636	0.34594
1	543	0.109548	0.0726163	0.250388	0.47114	0.01106	0	0.0554	0.17158	0.57744
1	544	0.0395144	0.0276097	0.0438932	0	0.02032	0	0.05888	0.0847	0.43851
1	545	0.103307	0.138173	0.0891234	0.20375	0.01775	0	0.05234	0.05812	0.33936
1	546	0.263353	0.247219	0.267892	0.71988	0.01114	0	0.0471	0.07104	0.4422
1	547	0.154795	0.479087	0.131459	0.14365	0	0	0.02304	0.04433	0.32283
1	548	0.102943	0.573703	0.117934	0	0	0	0.0203	0.02262	0.33244
1	549	0.167048	0.317034	0.184984	0.28768	0.00101	0	0.03058	0.02077	0.38629
1	550	0.3087	0.666417	0.296643	0.83916	0.00222	0	0.02724	0.05067	0.40038
1	551	0.308566	0.335684	0.226114	0.67757	0.00439	0	0.03834	0.05385	0.40145
1	552	0.259556	0.614214	0.182345	0.93432	0.00124	0	0.02356	0.09231	0.33445
1	553	0.215783	0.488841	0.17085	0.75708	0.00232	0	0.02614	0.09977	0.40003
1	554	0.261289	0.633433	0.231478	0.75274	0.00735	0	0.02922	0.08711	0.47423
1	555	0.0556907	0.04055	0.0617005	0.1426	0.01566	0.005	0.05902	0.06108	0.55662
1	556	0.0796611	0.11097	0.113199	0.51721	0.00468	0	0.04802	0.09043	0.45884
1	557	0.188254	0.319735	0.223893	0.12004	0.00363	0.005	0.03676	0.10491	0.66609
1	558	0.223132	0.422296	0.176292	0.95225	0.00344	0	0.03388	0.05563	0.5005
1	559	0.222776	0.102264	0.122962	0.3757	0.01915	0	0.04728	0.19694	0.5126
1	560	0.181591	0.443878	0.22739	0.46025	0.017	0	0.03384	0.06831	0.3911
1	561	0.293007	0.74213	0.235735	0.3571	0.00275	0	0.02722	0.06136	0.37077
1	562	0.338074	0.679094	0.226075	0.71191	0.00108	0	0.02552	0.10411	0.41464
1	563	0.138392	0.230319	0.175754	0	0.00854	0	0.04722	0.18544	0.57959
1	564	0.139409	0.283076	0.146178	0.55494	0.00849	0	0.045	0.18256	0.46958
1	565	0.110331	0.239203	0.170369	0.37243	0.00941	0.01	0.03768	0.10049	0.45655
1	566	0.277489	0.613932	0.20239	1	0.00484	0	0.03168	0.06536	0.47389
1	567	0.233045	0.460078	0.223692	0.15801	0.00375	0	0.03114	0.16994	0.39072
1	568	0.227459	0.4138	0.210188	0.43255	0.00889	0	0.03436	0.12446	0.39001
1	569	0.087252	0.0605836	0.0557469	0.20624	0.01273	0	0.05614	0.08606	0.28718
1	570	0.406974	0.575469	0.358232	0.20306	0.00386	0	0.03266	0.08559	0.49942
1	571	0.413368	0.694997	0.330052	0.60917	0.00681	0	0.03192	0.03429	0.41246
1	572	0.240037	0.568503	0.153509	0.078	0	0	0.0228	0.03849	0.31865
1	573	0.206769	0.746489	0.209358	0.62468	0.0027	0	0.0252	0.05223	0.26458
1	574	0.110744	0.680405	0.201709	0.23422	0.00222	0	0.02198	0.05492	0.26749
1	575	0.27906	0.695295	0.267539	0.17946	0.00416	0	0.02502	0.07312	0.26553
1	576	0.102581	0.246713	0.13315	0.418	0.00348	0.005	0.04104	0.2125	0.44464
1	577	0.180399	0.676372	0.169118	0.32511	0.00114	0	0.03092	0.05164	0.50698
1	578	0.313342	0.634638	0.25695	0.35468	0.00525	0	0.02698	0.0683	0.43053
1	579	0.0396967	0.0505163	0.0676298	0	0.01533	0	0.0584	0.09125	0.29839
1	580	0.06815	0.115254	0.113418	0.33887	0.00945	0.005	0.0404	0.21537	0.42451
1	581	0.277633	0.727492	0.245038	0.90528	0.00208	0	0.02488	0.15563	0.47496
1	582	0.123514	0.2165	0.114663	0.46704	0.01493	0	0.04574	0.08584	0.33131
1	583	0.299119	0.68119	0.269266	0	0	0	0.02368	0.07681	0.4261
1	584	0.0999329	0.122268	0.0601179	0	0.0091	0	0.0504	0.20191	0.46054
1	585	0.063397	0.0322733	0.0893697	0	0.00492	0	0.05118	0.04528	0.40668
1	586	0.0249053	0.0309069	0.0963975	0	0.01239	0	0.05014	0.1057	0.4592
1	587	0.100254	0.0258547	0.0349597	0	0.00357	0	0.04818	0.05104	0.57383
1	588	0.0777117	0.114238	0.0527939	0	0.00948	0	0.0507	0.19604	0.54035
1	589	0.359512	0.730431	0.231548	0	0	0	0.02404	0.0857	0.49938
1	590	0.0751479	0.1061	0.142921	0	0.0134	0.005	0.04722	0.0496	0.5367
1	591	0.115836	0.0275327	0.156029	0.07276	0.0036	0.005	0.0499	0.09501	0.3348
1	592	0.0927952	0.023378	0.1076	0	0.0037	0	0.04386	0.07083	0.51434
1	593	0.0792711	0.0879263	0.0868249	0	0	0	0.05156	0.10651	0.61919
1	594	0.176837	0.0264196	0.0749757	0	0.00196	0	0.04816	0.04658	0.56339
1	595	0.118286	0.0260349	0.193189	0	0.00385	0	0.04326	0.15584	0.55051
1	596	0.229636	0.0603976	0.162216	0.30077	0.00509	0	0.04884	0.10113	0.6017
1	597	0.183323	0.27113	0.16699	0.59747	0.00165	0	0.04094	0.16145	0.50415
1	598	0.337708	0.673171	0.157193	0.50534	0.00114	0	0.02034	0.0802	0.3018
1	599	0.216235	0.238293	0.154286	0.50291	0.00867	0	0.04284	0.07791	0.37758
1	600	0.1805	0.316872	0.155252	0.46178	0.02265	0	0.0387	0.08819	0.54505
1	601	0.0823074	0.186337	0.0889732	0.41513	0.00171	0	0.0472	0.13352	0.48481
1	602	0.187312	0.381575	0.161742	0.40811	0.00237	0	0.03282	0.03845	0.45247
1	603	0.316649	0.781402	0.263183	0.63567	0.00042	0.005	0.02774	0.01537	0.44935
1	604	0.127483	0.162221	0.163339	0.44757	0.01243	0.005	0.04674	0.09526	0.44411
1	605	0.358225	0.69152	0.392483	0.33351	0.00285	0	0.0304	0.0147	0.34544
1	606	0.203676	0.574843	0.303583	0.40311	0.01064	0	0.03932	0.04475	0.41107
1	607	0.225911	0.754914	0.178829	0.97914	0	0	0.0271	0.04187	0.40366
1	608	0.0626236	0.131269	0.101292	0.37169	0.01196	0.005	0.04832	0.08829	0.39873
1	609	0.0424256	0.0255571	0.0443392	0	0.03062	0	0.06236	0.08802	0.29068
1	610	0.0591559	0.041127	0.0481341	0.0707	0.01815	0	0.05668	0.05991	0.24244
1	611	0.229722	0.158858	0.194487	0.231	0.0129	0	0.04372	0.07168	0.45747
1	612	0.311008	0.148442	0.245992	0.08138	0.0044	0	0.0546	0.09378	0.34603
1	613	0.174374	0.386735	0.198996	0.69734	0.0047	0	0.03556	0.05387	0.45748
1	614	0.0672178	0.14721	0.06958	0.23619	0.00856	0	0.05162	0.14502	0.53217
1	615	0.11423	0.0254397	0.0933022	0.29289	0.00693	0	0.0546	0.04922	0.48432
1	616	0.0853596	0.0442674	0.0862421	0.22798	0.00907	0.005	0.05376	0.04757	0.29079
1	617	0.0614797	0.0672684	0.0753556	0.26892	0.00261	0	0.05062	0.10579	0.48393
1	618	0.107369	0.0283585	0.0425963	0	0.00637	0	0.06034	0.03785	0.25556
1	619	0.0564848	0.0901385	0.0761786	0.18523	0.00846	0	0.05764	0.03279	0.23766
1	620	0.088164	0.0937887	0.169587	0.33946	0.00156	0	0.0461	0.09105	0.56536
1	621	0.0812694	0.0298581	0.0867315	0.47176	0.01068	0	0.0549	0.10367	0.49339
1	622	0.178767	0.16133	0.124373	0.32236	0.01715	0	0.05046	0.05579	0.28933
1	623	0.278024	0.337664	0.245781	0.4764	0.00516	0	0.03654	0.0898	0.39684
1	624	0.233313	0.0664812	0.0827179	0.34213	0.02343	0	0.05962	0.15867	0.63845
1	625	0.161673	0.63802	0.227156	0.34696	0.0012	0	0.0215	0.02809	0.2378
1	626	0.128451	0.350617	0.185339	0.26758	0.00768	0.005	0.03352	0.08375	0.47372
1	627	0.128749	0.304558	0.120299	0.54584	0.00553	0	0.04246	0.04876	0.29961
1	628	0.0357891	0.074844	0.0489015	0.13627	0.02008	0	0.06252	0.0112	0.17004
1	629	0.0735209	0.18384	0.12612	0.58512	0.01212	0.005	0.04868	0.04639	0.28147
1	630	0.204058	0.0345279	0.143967	0.41647	0.00705	0.015	0.04878	0.08759	0.47656
1	631	0.212565	0.0492426	0.128717	0.15234	0.0097	0	0.05108	0.18835	0.65808
1	632	0.24767	0.290485	0.280991	0.60694	0.00319	0.01	0.03978	0.14237	0.36798
1	633	0.146039	0.193638	0.203198	0.74704	0.01293	0.005	0.04098	0.10793	0.29858
1	634	0.114775	0.146221	0.0993554	0.31412	0.01346	0	0.05202	0.10351	0.28973
1	635	0.141394	0.278469	0.167226	0.61463	0.0086	0.005	0.03716	0.08358	0.27943
1	636	0.394266	0.359151	0.337746	0.19551	0.00429	0	0.04596	0.23478	0.74767
1	637	0.280503	0.226308	0.263034	0.51891	0.02361	0	0.04426	0.19635	0.69177
1	638	0.0900446	0.210505	0.174593	0.14467	0.00599	0	0.04296	0.03789	0.61633
1	639	0.178165	0.0255017	0.0561282	0.51173	0.01313	0	0.05972	0.12065	0.28438
1	640	0.0713893	0.105744	0.105259	0.24496	0.0025	0.015	0.04934	0.08858	0.53686
1	641	0.120995	0.140071	0.13337	0.01492	0.00369	0.01	0.04598	0.07981	0.61869
1	642	0.102657	0.0878763	0.106347	0.31625	0.01244	0	0.05324	0.09648	0.43596
1	643	0.0784127	0.0408513	0.087066	0	0.00799	0	0.05352	0.02588	0.32896
1	644	0.0994876	0.0518318	0.0933839	0.29517	0.01593	0	0.06046	0.03334	0.23334
1	645	0.0933513	0.125814	0.179779	0.4843	0.00501	0.005	0.04634	0.06531	0.52961
1	646	0.0235602	0.0315009	0.0313227				0.00532	0.00158	0.08438
2	0	0.0672652	0.0731312	0.309174	0.21984	0.00327	0	0.052	0.08328	0
2	1	0.258807	0.677586	0.31257	1	0.00134	0	0.0288	0.03228	0
2	2	0.308888	0.627317	0.249123	0.95341	0.0007	0	0.02604	0.04993	0
2	3	0.0546982	0.129197	0.0655124	0.35074	0.00348	0	0.04816	0.06455	0
2	4	0.0926177	0.0803313	0.0554808	0.54339	0.02675	0	0.05342	0.03265	0
2	5	0.0324361	0.0255458	0.0358559	0	0.02729	0	0.0565	0.17221	0
2	6	0.203872	0.26476	0.195358	0.36876	0.01093	0	0.0505	0.01454	0
2	7	0.241761	0.240442	0.216946	0.26888	0.01522	0	0.04486	0.06299	0
2	8	0.0778715	0.0271742	0.0480107	0.20046	0.03508	0	0.06624	0.05954	0
2	9	0.0605467	0.0283567	0.072677	0	0.00906	0	0.05764	0.03342	0
2	10	0.0581488	0.0418076	0.0514177	0.46095	0.00394	0	0.04954	0.05216	0.00224
2	11	0.0554358	0.0249063	0.0360527	0	0.00734	0	0.06244	0.03011	0
2	12	0.124576	0.209237	0.279646	0.01392	0.00466	0.005	0.05602	0.02173	0
2	13	0.116161	0.179393	0.177555	0.53768	0.01869	0	0.05054	0.08093	0
2	14	0.04815	0.0284201	0.122256	0.52286	0.02259	0	0.06176	0.082	0
2	15	0.0831423	0.110109	0.0872316	0.43107	0.00987	0	0.0505	0.07577	0
2	16	0.0671684	0.202983	0.147495	0.4106	0.00919	0	0.0436	0.09187	0
2	17	0.116794	0.107496	0.0829118	0.36623	0.01312	0	0.0517	0.06575	0
2	18	0.126433	0.0925178	0.132473	0.38377	0.00878	0	0.0556	0.03627	0
2	19	0.15459	0.0852381	0.0846782	0.77584	0.00556	0	0.0521	0.14637	0
2	20	0.306612	0.522016	0.252603	0.70649	0.00256	0	0.02816	0.16294	0
2	21	0.331963	0.617185	0.285634	0.305	0	0	0.01882	0.05024	0
2	22	0.205682	0.705013	0.296787	0.19809	0	0	0.02222	0.13725	0
2	23	0.128752	0.17013	0.144876	0.33279	0.01671	0	0.04654	0.0786	0
2	24	0.363131	0.681716	0.332468	0.78011	0.00068	0	0.0233	0.06345	0
2	25	0.262238	0.655622	0.311506	0.7232	0	0	0.02692	0.10615	0
2	26	0.0491472	0.229045	0.107387	0	0.01972	0	0.04688	0.16649	0
2	27	0.0641439	0.102883	0.0781578	0.23981	0.01822	0.005	0.05508	0.13347	0
2	28	0.0747656	0.130267	0.0823038	0.20442	0.01038	0.005	0.05302	0.04958	0
2	29	0.273637	0.121485	0.171689	0.04739	0.01054	0	0.04952	0.07684	0
2	30	0.041115	0.0245778	0.0321711	0.02552	0.01772	0	0.06036	0.0681	0
2	31	0.0296329	0.0275939	0.0339389	0	0.01813	0	0.06126	0.05643	0
2	32	0.0823657	0.0565628	0.0976838	0.48764	0.02278	0	0.05536	0.03864	0
2	33	0.0823531	0.194632	0.0914044	0.50796	0.01488	0.005	0.04606	0.10444	0
2	34	0.125975	0.0891985	0.0502549	0.5479	0.00501	0	0.0511	0.04066	0
2	35	0.100749	0.11284	0.128156	0.33074	0.00865	0	0.04522	0.01693	0
2	36	0.208672	0.24908	0.178568	0.64882	0.00947	0.005	0.04578	0.044	0
2	37	0.125916	0.42518	0.207218	0.40867	0.00364	0	0.02988	0.12641	0
2	38	0.090485	0.164592	0.0904428	0.33646	0.01448	0	0.04662	0.03363	0
2	39	0.0311273	0.0223546	0.038257	0.00629	0.01412	0	0.06102	0.08232	0
2	40	0.0648786	0.227179	0.102137	0.45864	0.0105	0	0.04456	0.06058	0
2	41	0.168328	0.673159	0.216896	0.92409	0.00038	0	0.02274	0.11089	0
2	42	0.066102	0.0310952	0.142639	0.05985	0.00913	0	0.05534	0.04384	0
2	43	0.0268434	0.0224521	0.0344082	0	0.01853	0	0.0647	0.05348	0
2	44	0.107023	0.153972	0.0776244	0.36314	0.00482	0	0.05212	0.0454	0
2	45	0.0884877	0.231621	0.0915733	0.36384	0.01032	0.005	0.04306	0.11612	0
2	46	0.0564374	0.0694351	0.131577	0.27134	0.01547	0	0.05652	0.09791	0
2	47	0.320767	0.658039	0.291972	0.73417	0.00093	0	0.03224	0.04304	0
2	48	0.257985	0.646432	0.231772	0.45355	0.00228	0	0.0258	0.04689	0
2	49	0.142965	0.555625	0.168591	0.42663	0.00114	0	0.02522	0.02987	0
2	50	0.0563286	0.296631	0.0786424	0.44237	0.00891	0	0.03812	0.02677	0
2	51	0.129772	0.29915	0.162382	0.37664	0.00583	0	0.04098	0.06678	0
2	52	0.0441977	0.0239355	0.0341918	0	0.02008	0	0.0648	0.06204	0
2	53	0.0421023	0.0545624	0.0431503	0.04077	0.00568	0	0.05718	0.0636	0
2	54	0.351475	0.660455	0.208988	0.538	0.00167	0	0.02554	0.05488	0
2	55	0.187038	0.165598	0.141652	0.65254	0.00929	0	0.04136	0.04994	0
2	56	0.0338991	0.0219132	0.0426081	0.21533	0.01241	0	0.06052	0.06452	0
2	57	0.0361531	0.025788	0.0647856	0.10173	0.01093	0	0.0549	0.09293	0
2	58	0.0320838	0.0240297	0.108241	0.07071	0.01742	0	0.06192	0.05592	0
2	59	0.0231162	0.0242174	0.0714918	0	0.00491	0.005	0.06066	0.08184	0
2	60	0.0429739	0.0241975	0.0674876	0	0.02462	0	0.0667	0.05626	0
2	61	0.110953	0.0303262	0.0727346	0.14001	0.0213	0.005	0.06388	0.08214	0
2	62	0.188165	0.521665	0.245092	0.71321	0	0	0.0255	0.01296	0
2	63	0.175585	0.16663	0.119755	0.41811	0.023	0	0.0482	0.08183	0
2	64	0.259498	0.711749	0.264013	0.86068	0.0044	0	0.02038	0.15639	0
2	65	0.331415	0.198682	0.242558	0.57489	0.00235	0	0.03332	0.10767	0
2	66	0.272419	0.706876	0.264688	0.64753	0	0.005	0.02562	0.06678	0
2	67	0.337865	0.54045	0.193141	0.48069	0.00758	0	0.02726	0.05492	0
2	68	0.0906896	0.0247257	0.0375375	0.03228	0.0226	0	0.05548	0.12509	0
2	69	0.318727	0.118132	0.110029	0.01609	0.01225	0	0.04988	0.028	0
2	70	0.302041	0.505031	0.248459	0.15642	0.0013	0	0.02578	0.03786	0
2	71	0.144794	0.257217	0.208477	0.09242	0.01262	0	0.04622	0.21266	0
2	72	0.144247	0.323964	0.166012	0.61262	0.02486	0	0.03576	0.05546	0
2	73	0.19331	0.516481	0.181586	0.62164	0.00176	0	0.02714	0.01571	0
2	74	0.0454905	0.214173	0.0759602	0.51451	0.01484	0	0.04248	0.05333	0
2	75	0.0820232	0.0305363	0.124531	0.72202	0.0158	0	0.05432	0.04791	0
2	76	0.2701	0.546501	0.230127	0.85671	0.00143	0	0.02906	0.02931	0
2	77	0.253252	0.241677	0.186392	0.01799	0.00677	0	0.03876	0.02753	0
2	78	0.274598	0.594839	0.260246	0.64531	0.00108	0	0.02552	0.02103	0
2	79	0.200647	0.456327	0.148451	0.00225	0.00118	0.005	0.02706	0.09197	0
2	80	0.0812008	0.488281	0.139717	0.33083	0.00114	0	0.02236	0.0448	0
2	81	0.110772	0.395173	0.172409	0.32576	0	0	0.02376	0.1211	0
2	82	0.212345	0.608883	0.209847	0	0	0	0.0215	0.07785	0
2	83	0.122326	0.629583	0.0979056	0	0.00222	0	0.03174	0.05054	0
2	84	0.112875	0.200715	0.0560478	0.43599	0.00749	0	0.03864	0.09155	0
2	85	0.041773	0.0545103	0.0618688	0.52315	0.00467	0	0.05024	0.09177	0
2	86	0.0591712	0.034284	0.0698483	0.38079	0.00101	0	0.04342	0.04922	0
2	87	0.155381	0.336072	0.235837	0.78405	0.00697	0	0.02616	0.08319	0
2	88	0.18767	0.559513	0.258654	0.25488	0.00101	0.005	0.02178	0.05983	0
2	89	0.121238	0.217518	0.0721772	0	0.00222	0	0.03064	0.04519	0
2	90	0.100238	0.0429979	0.0702562	0.62891	0.01531	0	0.04808	0.06535	0
2	91	0.126944	0.116401	0.142729	0.55615	0.01846	0	0.0508	0.03373	0
2	92	0.198732	0.129593	0.169916	0.3825	0.01421	0	0.04456	0.03235	0
2	93	0.259799	0.246828	0.0883057	0.33508	0.01157	0	0.0397	0.02446	0
2	94	0.126216	0.114679	0.0793244	0	0.01049	0	0.0524	0.0342	0
2	95	0.0670667	0.0237673	0.0719117	0	0.00695	0	0.05978	0.04681	0
2	96	0.132653	0.201698	0.0990962	0.48615	0.00712	0	0.03974	0.0627	0
2	97	0.249326	0.246087	0.204524	0.50005	0.02232	0	0.04098	0.04563	0
2	98	0.155034	0.193015	0.0895365	0.47022	0.01347	0	0.04336	0.09441	0
2	99	0.172649	0.450314	0.333727	0.23539	0.00717	0	0.03836	0.13734	0
2	100	0.25738	0.257618	0.100989	0.56767	0.01175	0	0.04108	0.03135	0.33971
2	101	0.238337	0.463057	0.243841	0.85455	0.00377	0	0.02922	0.04322	0.33503
2	102	0.0796476	0.604486	0.134775	0.91365	0.00105	0	0.0253	0.04156	0.32542
2	103	0.201461	0.704016	0.197004	0.82135	0.00261	0	0.02202	0.03079	0.33943
2	104	0.0393337	0.0257014	0.0446887	0.01582	0.00978	0	0.05378	0.07011	0.39323
2	105	0.0722727	0.0371315	0.0492439	0	0.01096	0	0.06146	0.01184	0.26353
2	106	0.0996318	0.0372891	0.0704589	0.31051	0.00728	0	0.04808	0.06846	0.6525
2	107	0.0902237	0.0617967	0.12377	0.66834	0.03044	0	0.05586	0.03228	0.28741
2	108	0.329592	0.47607	0.269275	0.13618	0.003	0	0.02768	0.05818	0.45204
2	109	0.237692	0.593409	0.189509	0	0	0	0.01952	0.03504	0.34305
2	110	0.377888	0.268998	0.254767	0.57439	0.0077	0	0.03544	0.06231	0.30993
2	111	0.245296	0.203626	0.143148	0.30349	0.03282	0.005	0.05532	0.2063	0.46797
2	112	0.0717818	0.142219	0.0833828	0.45296	0.02461	0	0.0587	0.09965	0.34708
2	113	0.126991	0.179895	0.125842	0.56783	0.00764	0.005	0.04232	0.04618	0.4189
2	114	0.190569	0.246497	0.134941	0.3245	0.00253	0.005	0.04022	0.04037	0.29091
2	115	0.327802	0.547471	0.188907	0	0	0	0.01736	0.02588	0.2092
2	116	0.312112	0.686291	0.222353	0.63712	0.00195	0	0.02096	0.01505	0.32117
2	117	0.055502	0.13859	0.114878	0.807	0.00999	0	0.04738	0.07968	0.36468
2	118	0.172957	0.232514	0.118134	0.73131	0.01556	0.005	0.04094	0.0349	0.33684
2	119	0.0931395	0.157925	0.0743836	0.3314	0.013	0	0.04658	0.04778	0.2772
2	120	0.340645	0.32117	0.231486	0.37671	0.00033	0	0.02918	0.03317	0.29341
2	121	0.266614	0.747496	0.28154	0.781	0.0003	0	0.01922	0.06904	0.28898
2	122	0.0580274	0.171316	0.0735714	0.44221	0.00987	0	0.04196	0.0942	0.31469
2	123	0.143918	0.510553	0.278701	0.73749	0	0	0.01992	0.03888	0.19249
2	124	0.234894	0.432793	0.265831	0.33491	0.00385	0	0.02592	0.06571	0.28867
2	125	0.131329	0.189055	0.149047	0.27678	0.00758	0	0.0397	0.04341	0.47082
2	126	0.0521765	0.112134	0.128494	0	0.00969	0	0.04526	0.06868	0.32727
2	127	0.109922	0.174935	0.0952264	0.6341	0.00581	0	0.04352	0.22161	0.46525
2	128	0.13403	0.124563	0.114861	0.61509	0.00407	0.005	0.0413	0.03933	0.34802
2	129	0.132508	0.11371	0.0720052	0.29548	0.0082	0	0.04774	0.12508	0.39406
2	130	0.146469	0.613039	0.232456	0.51764	0	0	0.01858	0.182	0.38312
2	131	0.22356	0.459121	0.153469	0.3498	0.00088	0	0.0284	0.03345	0.34268
2	132	0.248001	0.522464	0.119443	0.96456	0.00101	0	0.01918	0.04014	0.32423
2	133	0.333982	0.767909	0.280147	0.94085	0	0	0.01874	0.01329	0.17459
2	134	0.0673767	0.0990319	0.0733269	0.31437	0.01183	0	0.05258	0.02754	0.18738
2	135	0.10072	0.139247	0.129506	0.38724	0.01272	0	0.04844	0.07453	0.25318
2	136	0.0380395	0.0272859	0.0428159	0	0.02098	0	0.06052	0.12948	0.36318
2	137	0.158524	0.328204	0.138845	0.84153	0.00334	0	0.03092	0.02181	0.22395
2	138	0.276575	0.646191	0.196228	1	0.00114	0	0.02196	0.04073	0.34084
2	139	0.205657	0.631454	0.159646	1	0.003	0	0.02098	0.05055	0.33271
2	140	0.175564	0.341716	0.161288	0.41896	0.00403	0	0.03726	0.05281	0.34725
2	141	0.0530907	0.272043	0.10799	0.11241	0.00185	0	0.03342	0.11631	0.34601
2	142	0.072222	0.12976	0.0641982	0.29159	0.01107	0.005	0.04722	0.09837	0.36516
2	143	0.0587247	0.0264848	0.032735	0	0.00645	0	0.0551	0.04999	0.30309
2	144	0.0481914	0.147539	0.121696	0.45859	0.00674	0	0.0459	0.09483	0.31773
2	145	0.0366047	0.0278543	0.0410882	0	0.01015	0	0.06214	0.03218	0.27416
2	146	0.0360686	0.0271514	0.042645	0	0.00617	0	0.05594	0.0822	0.30165
2	147	0.0591701	0.142445	0.088805	0.35563	0.01246	0.005	0.04664	0.01265	0.29425
2	148	0.186483	0.204391	0.28538	0.59143	0.01821	0.01	0.05214	0.06078	0.44327
2	149	0.122483	0.0261997	0.0935994	0.14964	0.01255	0	0.06246	0.02482	0.27038
2	150	0.0649393	0.0256408	0.0477741	0.04778	0.01288	0.005	0.06032	0.04998	0.28292
2	151	0.0357386	0.0354937	0.0510357	0.14412	0.01038	0	0.06028	0.01569	0.2267
2	152	0.038265	0.023636	0.0828367	0.37857	0.0085	0	0.0601	0.01499	0.19555
2	153	0.0767875	0.072996	0.0829277	0.41409	0.00313	0	0.04732	0.1183	0.43065
2	154	0.33999	0.476246	0.286768	0.29228	0.00673	0	0.03386	0.10329	0.42565
2	155	0.392889	0.632486	0.343326	0.4006	0.00993	0	0.03258	0.15802	0.40582
2	156	0.31783	0.440287	0.273558	0.78301	0.00401	0	0.02948	0.04142	0.31174
2	157	0.244471	0.336469	0.163289	0.57952	0.00197	0	0.03176	0.05774	0.30887
2	158	0.0923487	0.171454	0.0754517	0.60751	0.01773	0	0.03766	0.01384	0.23426
2	159	0.052512	0.0243821	0.0719315	0.23128	0.03495	0	0.06568	0.05469	0.1676
2	160	0.130353	0.0248194	0.0548428	0.13044	0.01443	0	0.05242	0.09479	0.25349
2	161	0.0966125	0.15232	0.12655	0.4632	0.00428	0	0.03954	0.09017	0.40124
2	162	0.0852436	0.026757	0.119333	0	0.01511	0	0.05658	0.05116	0.29576
2	163	0.0924681	0.142998	0.0998262	0.45155	0.02031	0	0.0458	0.05345	0.27909
2	164	0.0611149	0.0375661	0.0523118	0.07293	0.01622	0	0.05584	0.03504	0.22555
2	165	0.135093	0.142429	0.0899353	0.67317	0.01213	0	0.04928	0.05065	0.38453
2	166	0.250155	0.028434	0.142142	0.10995	0.00562	0	0.054	0.02859	0.5197
2	167	0.0355955	0.0964483	0.105884	0.0476	0.00327	0.01	0.04902	0.07166	0.52495
2	168	0.029305	0.0247753	0.0405685	0.21817	0.01106	0	0.05656	0.02983	0.52131
2	169	0.100828	0.0247675	0.122319	0.15958	0.00332	0	0.0533	0.02173	0.5674
2	170	0.131647	0.0247363	0.0580519	0.43343	0.00158	0	0.0567	0.01861	0.48592
2	171	0.0647693	0.0333545	0.0440538	0	0.01668	0	0.0569	0.07779	0.35562
2	172	0.130315	0.23671	0.171935	0.37359	0.00522	0	0.04068	0.05	0.38008
2	173	0.0479668	0.0985899	0.0826454	0.46389	0.00645	0	0.04358	0.09281	0.31172
2	174	0.0924797	0.404348	0.144272	0.95399	0.0031	0	0.02512	0.06053	0.31427
2	175	0.173833	0.225059	0.139814	0.56595	0.01235	0	0.04054	0.07341	0.34857
2	176	0.245853	0.677901	0.117677	0.81407	0.00085	0	0.02366	0.03598	0.32902
2	177	0.061913	0.20143	0.0764135	0	0.00799	0	0.03872	0.08136	0.37507
2	178	0.0838361	0.033405	0.0525197	0	0.01452	0	0.05516	0.12756	0.48208
2	179	0.0828349	0.190066	0.121667	0.20394	0.00442	0.005	0.04206	0.01275	0.37259
2	180	0.0827601	0.0619623	0.0563799	0	0.008	0	0.05202	0.04475	0.40864
2	181	0.0532173	0.0279377	0.0492985	0	0.00546	0	0.04882	0.05068	0.43009
2	182	0.122699	0.0314677	0.07359	0	0.00776	0	0.04898	0.06436	0.43972
2	183	0.154155	0.127875	0.0949672	0.2383	0.00368	0.005	0.04336	0.04927	0.43586
2	184	0.167836	0.0228732	0.029217	0.04723	0.00623	0	0.05434	0.03206	0.42248
2	185	0.175801	0.111677	0.181992	0.30458	0.00531	0	0.04686	0.01737	0.67009
2	186	0.159282	0.127971	0.079409	0.39928	0.01616	0.01	0.05086	0.061	0.4664
2	187	0.0607002	0.0239013	0.0337562	0.25505	0.02485	0	0.0624	0.02072	0.35505
2	188	0.0310307	0.0279019	0.0681835	0	0.00914	0	0.05994	0.04982	0.27587
2	189	0.130053	0.102984	0.140888	0.21651	0.01902	0	0.05112	0.03539	0.2745
2	190	0.155823	0.117813	0.165316	0.40769	0.00634	0	0.04972	0.05734	0.33197
2	191	0.1059	0.093116	0.135167	0.46158	0.01053	0	0.05168	0.029	0.24476
2	192	0.299103	0.456271	0.248033	0.85661	0.00088	0	0.03654	0.02394	0.53808
2	193	0.0786298	0.187853	0.100009	0.19041	0.01133	0	0.04578	0.01917	0.45262
2	194	0.0329686	0.0271114	0.0341908	0.03381	0.00442	0	0.0589	0.02085	0.28102
2	195	0.0557055	0.0285668	0.0397614	0	0.00738	0	0.06078	0.04654	0.28872
2	196	0.0418116	0.0250622	0.0376887	0	0.01397	0	0.05808	0.08731	0.41708
2	197	0.108799	0.0283668	0.0405321	0.05131	0.01742	0	0.06882	0.03177	0.2266
2	198	0.124829	0.0311113	0.0466322	0	0.02135	0	0.06836	0.02342	0.2762
2	199	0.0536451	0.0233292	0.0480898	0	0.00958	0	0.0616	0.03342	0.3013
2	200	0.0685827	0.0269262	0.0609244	0	0.00676	0	0.06056	0.02888	0.26983
2	201	0.140986	0.423273	0.132109	0	0.00516	0	0.02346	0.05625	0.36758
2	202	0.18038	0.237832	0.24449	0.16984	0.00238	0	0.04014	0.01396	0.22578
2	203	0.11495	0.0997842	0.128601	0.08343	0.00807	0	0.04584	0.0344	0.35341
2	204	0.349236	0.657854	0.310658	0.17416	0.01594	0	0.04092	0.05849	0.41152
2	205	0.594879	0.789846	0.376302	0.54588	0.00287	0	0.0347	0.11848	0.44558
2	206	0.260776	0.469777	0.237104	0.55592	0.00251	0	0.03004	0.04067	0.47642
2	207	0.143358	0.248342	0.177869	0.48315	0.00491	0	0.0383	0.02738	0.3076
2	208	0.218252	0.633062	0.238738	0.98024	0.00043	0	0.02534	0.06105	0.41157
2	209	0.0861529	0.0661223	0.0666138	0.2588	0.01321	0	0.05264	0.07989	0.47286
2	210	0.0626279	0.198669	0.10282	0.47205	0.0178	0	0.0458	0.05542	0.39187
2	211	0.270169	0.220978	0.166931	0.78343	0.01147	0	0.0456	0.09801	0.37038
2	212	0.0923551	0.161959	0.178401	0.48733	0.0123	0.005	0.04494	0.09279	0.38352
2	213	0.058413	0.110377	0.0856474	0.23318	0.00835	0	0.04982	0.04159	0.31032
2	214	0.232399	0.394099	0.254494	0.77538	0.01202	0	0.04084	0.03078	0.35938
2	215	0.213336	0.215243	0.226072	0.46534	0.01112	0	0.04204	0.10077	0.57593
2	216	0.155135	0.546479	0.200354	0.72036	0.00187	0	0.02956	0.15107	0.46869
2	217	0.088839	0.118955	0.0858846	0.30683	0.01548	0	0.04748	0.09765	0.35827
2	218	0.181133	0.0959136	0.138386	0.41906	0.01278	0	0.05476	0.12554	0.35999
2	219	0.044006	0.0674453	0.0988653	0.38346	0.01444	0	0.05796	0.09481	0.40856
2	220	0.34066	0.776124	0.265476	0.66514	0.00313	0	0.02806	0.09382	0.38362
2	221	0.177475	0.64945	0.189282	0.53097	0	0	0.02086	0.03961	0.31347
2	222	0.0941008	0.156782	0.073102	0.21467	0.00488	0.01	0.04224	0.08523	0.53404
2	223	0.0347869	0.0476128	0.0616738	0	0.01545	0	0.05524	0.09944	0.50326
2	224	0.0719766	0.200086	0.0925566	0.06941	0.00586	0	0.0435	0.03618	0.39345
2	225	0.144333	0.370407	0.111342	0.72377	0.00356	0	0.03462	0.05375	0.35024
2	226	0.124798	0.224601	0.0804694	0.32851	0.00082	0	0.0427	0.04689	0.35076
2	227	0.117698	0.0957694	0.0830777	0.28919	0.00387	0	0.04348	0.13844	0.40114
2	228	0.120626	0.283915	0.174673	0.63035	0.00622	0	0.03458	0.08829	0.36501
2	229	0.167745	0.350825	0.15877	0.56394	0.00376	0.005	0.03256	0.02561	0.3294
2	230	0.0391528	0.0293106	0.0419361	0	0.00854	0.005	0.05962	0.02632	0.35066
2	231	0.0574534	0.0268979	0.0577797	0.06758	0.03508	0	0.06164	0.09266	0.31893
2	232	0.414882	0.374242	0.377317	0.3747	0.00275	0	0.0354	0.03888	0.3893
2	233	0.299217	0.649868	0.232127	0.69535	0.00089	0	0.02522	0.0714	0.31247
2	234	0.205528	0.264493	0.099531	0.21522	0.00126	0	0.03546	0.07823	0.34586
2	235	0.0642911	0.0239555	0.0625576	0.24884	0.00517	0	0.05658	0.08643	0.32611
2	236	0.10291	0.0346731	0.0397074	0.19552	0.01888	0	0.0495	0.02602	0.53712
2	237	0.0484523	0.0328398	0.0469349	0	0.0115	0	0.05854	0.01631	0.37375
2	238	0.0683435	0.0411868	0.0584262	0.23988	0.02172	0	0.05904	0.05391	0.40952
2	239	0.0323508	0.0242497	0.0407402	0	0.02353	0	0.06408	0.0789	0.33942
2	240	0.252086	0.0544394	0.0555095	0.04315	0.01777	0	0.05992	0.0267	0.2338
2	241	0.304799	0.310072	0.243152	0.27908	0.00606	0	0.04024	0.08829	0.44034
2	242	0.353422	0.515067	0.2627	0.63695	0	0	0.03412	0.12924	0.44697
2	243	0.361912	0.621338	0.181987	0.11551	0	0	0.02288	0.06981	0.34538
2	244	0.217457	0.277692	0.160036	0.27471	0.00174	0	0.0347	0.09127	0.45101
2	245	0.278758	0.429953	0.222044	0.65274	0.00619	0	0.03938	0.06933	0.50526
2	246	0.388108	0.518581	0.28719	0.32723	0.00527	0	0.03636	0.01315	0.57159
2	247	0.321832	0.385416	0.244861	0.91448	0.00304	0	0.03258	0.0472	0.43508
2	248	0.221246	0.140148	0.0778852	0.44557	0.0018	0	0.0408	0.02094	0.22806
2	249	0.148519	0.64012	0.199504	1	0.00114	0	0.02474	0.09981	0.40466
2	250	0.1736	0.64142	0.130514	0.27861	0	0	0.02156	0.1076	0.41819
2	251	0.289588	0.621451	0.209629	0.52949	0.00054	0	0.02234	0.10155	0.43795
2	252	0.234194	0.556522	0.176225	0.46612	0.00344	0	0.02016	0.05097	0.33136
2	253	0.354939	0.620939	0.199083	0	0.00231	0	0.02136	0.07927	0.35682
2	254	0.197277	0.325264	0.180219	0.58373	0.00206	0	0.03176	0.06934	0.34051
2	255	0.229423	0.452322	0.180431	0.85701	0.00474	0	0.03032	0.06296	0.38555
2	256	0.267833	0.4673	0.229574	0.57996	0	0	0.02516	0.07527	0.33038
2	257	0.225424	0.332093	0.137087	0.48505	0	0	0.03624	0.108	0.38116
2	258	0.163692	0.312507	0.164262	0.57668	0.00135	0.005	0.02954	0.15131	0.40183
2	259	0.139963	0.521352	0.162824	0.93949	0.00104	0	0.02746	0.12121	0.3274
2	260	0.118872	0.310848	0.136885	0.84048	0.00051	0	0.034	0.03074	0.3945
2	261	0.238908	0.276468	0.227887	0.31179	0.0125	0	0.03572	0.04364	0.39929
2	262	0.0846165	0.117452	0.0941612	0.12218	0.00209	0	0.0428	0.19441	0.395
2	263	0.0902238	0.0317976	0.0868365	0.20175	0.03696	0	0.0577	0.19088	0.51116
2	264	0.267703	0.521492	0.304101	0.83539	0.00441	0	0.03082	0.0453	0.37894
2	265	0.176764	0.220919	0.260451	0.23163	0.00374	0.01	0.04528	0.03764	0.55454
2	266	0.133437	0.223329	0.103324	0.11909	0.00861	0	0.04324	0.034	0.40181
2	267	0.134797	0.22965	0.150302	0.27495	0.01198	0.005	0.04462	0.12595	0.54096
2	268	0.117771	0.236823	0.135688	0.6545	0.01275	0	0.04344	0.03475	0.32921
2	269	0.0653289	0.139632	0.138338	0.43335	0.01284	0	0.04912	0.02797	0.37784
2	270	0.0681179	0.0880223	0.0614033	0.06133	0.00487	0	0.053	0.04098	0.36392
2	271	0.107421	0.160768	0.140072	0.44509	0.01363	0	0.04742	0.02413	0.27545
2	272	0.114095	0.0326318	0.134074	0.0263	0.01643	0	0.06114	0.02404	0.28412
2	273	0.260965	0.0536444	0.0908956	0.10038	0.01578	0	0.06216	0.04252	0.32663
2	274	0.0978754	0.134496	0.193683	0.52475	0.00652	0	0.0497	0.05727	0.42313
2	275	0.096529	0.0632248	0.0790878	0.05975	0.00976	0	0.06022	0.02633	0.37811
2	276	0.0401049	0.0242469	0.0477119	0.15039	0.00819	0	0.05864	0.05379	0.30245
2	277	0.103664	0.0903132	0.0902398	0.24422	0.01866	0	0.0571	0.05948	0.33425
2	278	0.121999	0.114771	0.115251	0.09015	0.00197	0	0.04594	0.11487	0.4373
2	279	0.0958108	0.18532	0.066204	0.11373	0.00589	0	0.05274	0.01491	0.32837
2	280	0.0672221	0.043028	0.0452083	0	0.00456	0	0.0579	0.07059	0.3157
2	281	0.0871903	0.0994661	0.0944968	0.33353	0.02302	0	0.05782	0.04426	0.33475
2	282	0.169759	0.360944	0.186203	0.46334	0.00294	0	0.03464	0.03925	0.3279
2	283	0.332947	0.766842	0.351983	0.46731	0.00088	0	0.0241	0.03473	0.27727
2	284	0.0567889	0.0319384	0.0592331	0.31159	0.01143	0	0.05978	0.03963	0.36456
2	285	0.10573	0.0753366	0.0660995	0.52678	0.00296	0	0.04934	0.07948	0.32536
2	286	0.153913	0.0808103	0.079879	0.29719	0.00495	0	0.04906	0.03629	0.37516
2	287	0.0487709	0.0277172	0.0376159	0.11033	0.03523	0	0.06376	0.05425	0.28558
2	288	0.192745	0.084325	0.162303	0.40109	0.00358	0	0.05404	0.06465	0.30933
2	289	0.145018	0.11346	0.0834054	0.65648	0.02758	0	0.05244	0.10862	0.41518
2	290	0.191145	0.125969	0.171648	0.02224	0.00428	0	0.04378	0.03595	0.59298
2	291	0.132491	0.0404682	0.0574927	0	0.00201	0	0.04906	0.02656	0.5124
2	292	0.278175	0.442576	0.295076	0.42626	0.0043	0	0.03336	0.03618	0.42129
2	293	0.0975448	0.294653	0.162506	0.56465	0.00384	0	0.04322	0.04237	0.45673
2	294	0.0329686	0.0435463	0.0445905	0.46658	0.01783	0	0.06104	0.06805	0.34854
2	295	0.0539067	0.0258257	0.0728391	0.06117	0.03394	0	0.06204	0.16414	0.47369
2	296	0.0330471	0.0256477	0.0382531	0.21766	0.02056	0	0.06118	0.10835	0.34751
2	297	0.0449715	0.0434539	0.092415	0.08743	0.02243	0	0.05894	0.10112	0.46374
2	298	0.0278275	0.0254189	0.0447268	0.25824	0.0266	0	0.06382	0.06889	0.79892
2	299	0.0315829	0.0275141	0.168176	0.24486	0.03779	0	0.06618	0.09065	0.62976
2	300	0.102158	0.209538	0.219286	0.55494	0.00639	0	0.04362	0.05004	0.23992
2	301	0.116216	0.02785	0.0507819	0.08895	0.01781	0	0.0605	0.05674	0.32201
2	302	0.0896547	0.0531432	0.0472626	0	0.03367	0.01	0.05706	0.08892	0.42737
2	303	0.163688	0.030772	0.0873213	0	0.01626	0.005	0.05232	0.16508	0.49426
2	304	0.184059	0.40635	0.298025	0.75113	0.0031	0	0.0354	0.13757	0.49701
2	305	0.27539	0.383518	0.164903	0.74706	0.00157	0	0.03446	0.07074	0.31543
2	306	0.318638	0.259003	0.253365	0.39713	0.01291	0	0.0454	0.03338	0.54533
2	307	0.246153	0.430936	0.186846	0.93293	0.00719	0	0.0303	0.09485	0.43692
2	308	0.0920138	0.0286385	0.0430013	0.06735	0.00763	0	0.06124	0.06027	0.37627
2	309	0.118506	0.239547	0.121189	0.93928	0.01243	0	0.0462	0.09037	0.36776
2	310	0.158326	0.127887	0.0822417	0.28851	0.01582	0	0.05164	0.0346	0.28739
2	311	0.163703	0.14929	0.162866	0	0.0057	0	0.04932	0.03607	0.37775
2	312	0.0781958	0.425131	0.0954912	0.01244	0.00491	0	0.03176	0.06286	0.35027
2	313	0.0712014	0.523865	0.104819	0.95216	0.00147	0	0.02264	0.06099	0.35645
2	314	0.0935856	0.583132	0.117391	1	0.00158	0	0.02592	0.02501	0.37828
2	315	0.0786052	0.53459	0.14208	1	0.00114	0	0.0249	0.04412	0.31545
2	316	0.0628621	0.155487	0.0931152	0.29901	0.00906	0	0.04976	0.12605	0.32969
2	317	0.189455	0.418524	0.187906	0.60311	0.00108	0	0.03474	0.06865	0.43741
2	318	0.0854317	0.300585	0.0893204	0.67321	0	0	0.03074	0.11703	0.49156
2	319	0.0633566	0.0275313	0.0370022	0.18349	0.0132	0	0.05768	0.13178	0.47316
2	320	0.146481	0.131352	0.203358	0.31156	0.0036	0.01	0.04668	0.1439	0.56687
2	321	0.239424	0.156363	0.212114	0.35434	0.02672	0.005	0.04748	0.10024	0.66151
2	322	0.0477653	0.0713392	0.0863711	0.08981	0.00286	0	0.05252	0.1167	0.2793
2	323	0.267495	0.292984	0.236643	0.4096	0.00988	0	0.03984	0.09624	0.50227
2	324	0.138424	0.274571	0.16715	0.27012	0.00199	0	0.03412	0.05632	0.37755
2	325	0.0541818	0.133684	0.164508	0	0.00021	0	0.042	0.26637	0.68561
2	326	0.262622	0.542849	0.30134	0.69975	0.00952	0.005	0.03102	0.08432	0.47726
2	327	0.231431	0.678909	0.345085	1	0.00507	0	0.02022	0.03583	0.31627
2	328	0.107263	0.0919506	0.198284	0.50705	0.02337	0.005	0.05764	0.17761	0.54687
2	329	0.355346	0.69861	0.282919	0.9752	0.00273	0	0.03032	0.09934	0.39634
2	330	0.0517546	0.070143	0.0982406	0.11614	0.02072	0	0.0594	0.04702	0.25918
2	331	0.107744	0.156002	0.0916125	0.52361	0.00488	0	0.05198	0.0666	0.48104
2	332	0.387415	0.258397	0.268227	0.39896	0.01301	0	0.04824	0.1065	0.56265
2	333	0.320979	0.376607	0.243644	0.88579	0.02566	0.005	0.0439	0.12857	0.68482
2	334	0.141593	0.119706	0.0878698	0.63525	0.01182	0	0.05554	0.1468	0.48062
2	335	0.16168	0.324226	0.159397	0.53748	0.00241	0.005	0.03524	0.06383	0.49421
2	336	0.168246	0.341513	0.253857	0.73658	0.01933	0	0.03654	0.12018	0.431
2	337	0.180215	0.676263	0.188795	0.94373	0	0	0.02372	0.2058	0.5293
2	338	0.0992754	0.258068	0.151806	0.62628	0.01792	0	0.03892	0.07964	0.52119
2	339	0.279275	0.654324	0.0719345	0	0.0007	0	0.02778	0.0941	0.5026
2	340	0.358878	0.665664	0.115258	0.09716	0	0	0.02662	0.11865	0.50176
2	341	0.243168	0.631152	0.190436	0.73222	0.00056	0	0.02386	0.06651	0.36385
2	342	0.147384	0.437377	0.161898	0.55208	0.00603	0	0.03344	0.06153	0.46158
2	343	0.280024	0.328461	0.288292	0.98233	0.01088	0.01	0.03658	0.08759	0.53673
2	344	0.262775	0.470472	0.234135	0.33803	0.00753	0	0.0374	0.06586	0.46765
2	345	0.252815	0.317679	0.2248	0.59877	0.00548	0	0.04136	0.07504	0.57282
2	346	0.0811741	0.0396379	0.0569324	0.42684	0.0277	0	0.06482	0.10045	0.3425
2	347	0.184453	0.139402	0.114706	0.33353	0.01811	0	0.0553	0.07452	0.3916
2	348	0.139742	0.170069	0.162816	0.8626	0.00338	0	0.03566	0.22253	0.42844
2	349	0.190917	0.41672	0.255479	0.97106	0.00224	0.005	0.03028	0.12955	0.40837
2	350	0.136547	0.0877302	0.151394	0.28308	0.0201	0	0.04602	0.05805	0.3055
2	351	0.0766067	0.0272575	0.0819883	0.07695	0.00752	0.005	0.05664	0.0213	0.45271
2	352	0.0550296	0.0264088	0.0619144	0.22827	0.02125	0	0.05836	0.0452	0.33989
2	353	0.0895718	0.0525945	0.105819	0.18033	0.02093	0	0.05546	0.05144	0.41515
2	354	0.10133	0.0455978	0.146093	0.07163	0.02105	0.005	0.06154	0.06638	0.42836
2	355	0.0736989	0.0313512	0.0718387	0.02523	0.01889	0.005	0.06006	0.09974	0.41513
2	356	0.155734	0.261146	0.201082	0.71552	0.01083	0	0.04362	0.14716	0.52223
2	357	0.107807	0.120467	0.141901	0.14089	0.02168	0	0.0516	0.08964	0.36278
2	358	0.131609	0.0871671	0.111143	0.0144	0.0222	0.005	0.05378	0.08181	0.47918
2	359	0.113528	0.215462	0.122507	0.47581	0.02169	0	0.05178	0.09774	0.43968
2	360	0.0838746	0.140421	0.0731019	0.28422	0.01572	0	0.0556	0.2523	0.4642
2	361	0.0819477	0.0714999	0.0594667	0.03957	0.00249	0	0.05074	0.08848	0.3884
2	362	0.148445	0.0268489	0.171903	0	0.019	0	0.05956	0.03316	0.28782
2	363	0.282606	0.430377	0.301131	0.72848	0.01397	0	0.03446	0.06999	0.35383
2	364	0.263127	0.442453	0.209028	0.21023	0.00453	0.005	0.0352	0.05759	0.39288
2	365	0.217387	0.284624	0.167523	0.34464	0.00129	0	0.03782	0.07064	0.37464
2	366	0.0584731	0.0284237	0.0403601	0	0.03003	0	0.06668	0.12989	0.33991
2	367	0.2171	0.0761691	0.0843009	0.03344	0.03509	0.005	0.05636	0.17222	0.43571
2	368	0.154601	0.461747	0.159438	0.72828	0.00525	0	0.03086	0.03619	0.53086
2	369	0.311719	0.5142	0.270948	0.68708	0.00335	0	0.0309	0.04729	0.26873
2	370	0.237817	0.250297	0.157725	0.69151	0.00357	0	0.03798	0.10036	0.27866
2	371	0.215908	0.613603	0.2222	1	0.00114	0	0.02132	0.08397	0.3002
2	372	0.232506	0.481642	0.160316	1	0.00172	0	0.0227	0.05728	0.32121
2	373	0.258188	0.549657	0.228543	0.69103	0.00166	0	0.02976	0.09096	0.30386
2	374	0.342637	0.573384	0.271111	0.59056	0.00398	0	0.03286	0.07301	0.41348
2	375	0.401015	0.584189	0.268659	0.2659	0	0	0.02358	0.04826	0.29243
2	376	0.114533	0.092302	0.145219	0.52508	0.03462	0	0.05948	0.10932	0.31473
2	377	0.11668	0.107943	0.107088	0.28656	0.02689	0	0.0573	0.08326	0.27327
2	378	0.156795	0.387029	0.254654	0.65124	0.0134	0	0.03896	0.1043	0.42081
2	379	0.0466405	0.0443524	0.0951965	0.38117	0.00849	0	0.04946	0.22329	0.50799
2	380	0.0988564	0.119378	0.0645935	0.16624	0.00655	0	0.05522	0.18397	0.69111
2	381	0.0340692	0.0787403	0.0497517	0.10507	0.01481	0	0.04892	0.12041	0.31436
2	382	0.304109	0.450269	0.301054	0.67553	0.00402	0	0.03666	0.11968	0.35083
2	383	0.119456	0.19978	0.136555	0.45103	0.00511	0	0.04554	0.18755	0.41013
2	384	0.162399	0.108383	0.149483	0.57432	0.00866	0	0.04524	0.25545	0.42718
2	385	0.280453	0.69812	0.232611	1	0.00144	0	0.0205	0.19717	0.40479
2	386	0.232686	0.318428	0.224176	0.45308	0.0062	0	0.0386	0.08128	0.68397
2	387	0.107307	0.250643	0.230024	0.99065	0.00737	0	0.03996	0.30142	0.52666
2	388	0.0619936	0.0937767	0.0948194	0.38507	0.00468	0.005	0.04062	0.52226	0.55039
2	389	0.190483	0.723288	0.294258	0.45267	0.00072	0	0.0202	0.091	0.26686
2	390	0.293893	0.744501	0.410847	0	0.00415	0	0.02378	0.08339	0.40499
2	391	0.376605	0.708653	0.262586	0	0.00331	0	0.03054	0.05928	0.56878
2	392	0.60522	0.701299	0.325325	0.06519	0.00254	0	0.03302	0.13924	0.59457
2	393	0.260021	0.268028	0.210369	0	0.00727	0	0.04358	0.04625	0.71784
2	394	0.469419	0.676357	0.316007	0	0.00114	0.005	0.0296	0.19291	0.75269
2	395	0.506347	0.659925	0.30594	0	0.00162	0	0.03044	0.10126	0.67829
2	396	0.191291	0.101679	0.19895	0.66158	0.00124	0	0.04566	0.05211	0.7992
2	397	0.249565	0.4143	0.225883	0.3159	0.00771	0	0.0371	0.09226	0.64849
2	398	0.153901	0.0970409	0.107669	0	0.00713	0.005	0.0474	0.08934	0.67645
2	399	0.343567	0.530899	0.29922	0.00401	0.00613	0.005	0.0411	0.03009	0.60082
2	400	0.0955057	0.315207	0.185034	0.6469	0	0	0.03458	0.11232	0.43667
2	401	0.221825	0.434236	0.234906	0.34942	0.00441	0	0.03504	0.11963	0.48269
2	402	0.410871	0.693532	0.385341	0.61814	0.00485	0	0.02988	0.14204	0.46218
2	403	0.270415	0.538065	0.34468	0.71069	0.00176	0	0.0275	0.19691	0.47354
2	404	0.179592	0.338194	0.175044	0.17478	0.01646	0	0.03146	0.1302	0.30132
2	405	0.296464	0.22152	0.275819	0.55787	0.00409	0	0.0506	0.09893	0.38534
2	406	0.20765	0.168128	0.217107	0.26685	0.00261	0	0.03918	0.14566	0.33902
2	407	0.419011	0.733284	0.267625	0.97857	0.00142	0	0.0266	0.13319	0.34533
2	408	0.288622	0.72676	0.303831	0.9211	0.00021	0	0.02132	0.14076	0.29502
2	409	0.0670035	0.162838	0.0655158	0.08647	0.02009	0	0.04538	0.16553	0.36054
2	410	0.106808	0.0725655	0.102553	0.21112	0.01347	0	0.0565	0.11536	0.40471
2	411	0.195149	0.443299	0.310128	0.67726	0.0254	0.005	0.03834	0.1297	0.48607
2	412	0.32495	0.462621	0.24839	0.08224	0.00364	0	0.02948	0.06755	0.35617
2	413	0.358504	0.742688	0.209258	0.83865	0.00114	0	0.02866	0.07559	0.41422
2	414	0.0440933	0.0397601	0.0763847	0	0.02411	0	0.0609	0.05945	0.41446
2	415	0.0358998	0.0288943	0.0541861	0	0.02847	0	0.06158	0.11576	0.55661
2	416	0.0867496	0.0658204	0.0452508	0	0.01653	0	0.05718	0.10597	0.48139
2	417	0.0304765	0.294172	0.117195	0.76601	0.00188	0	0.0323	0.12228	0.46813
2	418	0.163468	0.117498	0.132817	0.32425	0.00179	0.005	0.03908	0.19049	0.51894
2	419	0.0749897	0.126908	0.104743	0.43668	0.00768	0	0.051	0.07202	0.39345
2	420	0.17467	0.669546	0.292746	1	0	0	0.0258	0.05886	0.38364
2	421	0.265584	0.537901	0.198375	0.00029	0.00824	0.005	0.03118	0.03129	0.45694
2	422	0.361157	0.551844	0.159757	0	0.00088	0	0.02556	0.06461	0.45499
2	423	0.108248	0.141872	0.0670208	0.33231	0.01083	0	0.05094	0.10484	0.40766
2	424	0.390031	0.661488	0.329547	0.92791	0.00132	0	0.02952	0.06254	0.49491
2	425	0.146428	0.211137	0.108234	0.78303	0.00591	0	0.04636	0.09141	0.3762
2	426	0.0517813	0.0453907	0.0515722	0	0.02485	0	0.05954	0.06905	0.47433
2	427	0.0551034	0.0304345	0.0593791	0	0.02294	0	0.06064	0.06545	0.48548
2	428	0.053589	0.0266411	0.0814815	0.04553	0.00847	0	0.06092	0.05102	0.32021
2	429	0.0388573	0.0282877	0.051788	0.21023	0.03269	0.005	0.0649	0.16977	0.46424
2	430	0.0650035	0.026031	0.0397769	0.01548	0.0329	0	0.06554	0.1111	0.42363
2	431	0.107414	0.0734122	0.0641964	0.26921	0.01993	0	0.05284	0.08982	0.4154
2	432	0.0569638	0.034606	0.131017	0.09793	0.01818	0.01	0.0493	0.12614	0.51466
2	433	0.180893	0.109836	0.243374	0.48841	0.00923	0.005	0.0448	0.09221	0.63358
2	434	0.212281	0.517763	0.259675	0.82069	0	0	0.03126	0.03968	0.32882
2	435	0.0389486	0.0280326	0.0808632	0	0.01341	0	0.0592	0.0956	0.44283
2	436	0.0518129	0.0419998	0.0945399	0.02439	0.02293	0.005	0.06344	0.16501	0.6604
2	437	0.0367887	0.064447	0.0418301	0	0.033	0.005	0.06436	0.04235	0.42815
2	438	0.0433851	0.0314685	0.0437022	0.3983	0.02522	0	0.06392	0.0653	0.39479
2	439	0.164917	0.270792	0.189783	0.32062	0.00337	0.005	0.04278	0.0543	0.63683
2	440	0.0361547	0.0266782	0.0444292	0.22498	0.03659	0	0.06594	0.13953	0.41594
2	441	0.131884	0.119252	0.0807587	0.45424	0.0084	0.005	0.04938	0.03734	0.34806
2	442	0.332223	0.214911	0.161297	0.55572	0.01331	0	0.04118	0.12789	0.43369
2	443	0.283348	0.406093	0.260096	0.78519	0.00553	0	0.03504	0.09772	0.48342
2	444	0.206784	0.609504	0.24616	1	0	0	0.02208	0.08335	0.4516
2	445	0.254374	0.588088	0.203387	1	0.00208	0	0.02596	0.03781	0.42613
2	446	0.157404	0.500477	0.175723	0.77237	0.00427	0	0.0323	0.06911	0.36053
2	447	0.302028	0.588446	0.269792	0.87947	0.00309	0	0.02966	0.02945	0.31757
2	448	0.178148	0.1305	0.189035	0.33538	0.01355	0	0.05196	0.0681	0.66238
2	449	0.165058	0.708835	0.189175	0.96678	0.00168	0	0.03192	0.04863	0.34033
2	450	0.0585126	0.0822955	0.0616268	0.31555	0.01686	0	0.05484	0.12631	0.50005
2	451	0.26999	0.609171	0.228652	0.89018	0.00491	0	0.02876	0.11188	0.38684
2	452	0.262222	0.25121	0.272797	0.70801	0.01031	0	0.0356	0.11626	0.55519
2	453	0.0456755	0.0402558	0.0712455	0.01225	0.01273	0	0.05528	0.11993	0.47761
2	454	0.0365448	0.027411	0.0367366	0	0.03427	0	0.06564	0.05079	0.31743
2	455	0.0413142	0.0276362	0.0422239	0.06036	0.00976	0.005	0.05704	0.08491	0.3892
2	456	0.0762394	0.0249263	0.0422109	0	0.01016	0	0.06174	0.02675	0.22247
2	457	0.0990536	0.340689	0.156685	0.0367	0.00196	0	0.03676	0.05021	0.35825
2	458	0.243198	0.604205	0.221405	0.57266	0.0033	0	0.02684	0.01585	0.32077
2	459	0.17511	0.257457	0.132566	0.72934	0.00549	0	0.04404	0.01477	0.27029
2	460	0.0461911	0.0377247	0.0633043	0.18439	0.02463	0	0.06146	0.08505	0.35377
2	461	0.119518	0.135471	0.0812129	0.12162	0.01124	0	0.04996	0.05278	0.32161
2	462	0.194462	0.0278526	0.0611254	0.45599	0.0161	0	0.0537	0.06566	0.51319
2	463	0.0545	0.034119	0.0528456	0	0.0048	0	0.05732	0.03667	0.45017
2	464	0.0512383	0.0258832	0.0417309	0	0.02151	0	0.06216	0.04013	0.25481
2	465	0.100369	0.0847994	0.0997782	0.27121	0.01566	0.005	0.05628	0.02882	0.26614
2	466	0.0551343	0.030013	0.223069	0	0.00617	0	0.05832	0.04305	0.46496
2	467	0.0324668	0.0264403	0.189247	0	0.01674	0	0.06378	0.06032	0.29843
2	468	0.0457855	0.0272455	0.189449	0.13356	0.02206	0	0.0657	0.04091	0.26476
2	469	0.078092	0.0725602	0.0450797	0.40469	0.00214	0	0.05292	0.04734	0.31759
2	470	0.0723534	0.0810211	0.0934545	0.19244	0.00648	0	0.05232	0.04465	0.33072
2	471	0.170416	0.359827	0.212944	0.50753	0.00127	0	0.03004	0.02292	0.29981
2	472	0.189416	0.413964	0.218191	0.40666	0	0	0.03098	0.1873	0.5884
2	473	0.216489	0.377145	0.29939	0.49033	0.00586	0	0.03736	0.0353	0.45619
2	474	0.150588	0.249995	0.212238	0.71695	0.01021	0	0.04548	0.09529	0.35921
2	475	0.0840328	0.158728	0.0983054	0.36756	0.01829	0	0.05368	0.04299	0.31461
2	476	0.143956	0.0362788	0.0740506	0.23668	0.00957	0	0.05792	0.0442	0.25673
2	477	0.10448	0.087867	0.0560964	0.11739	0.01645	0.005	0.05404	0.078	0.27724
2	478	0.0907985	0.0323711	0.0701847	0.09294	0.01513	0	0.05884	0.03747	0.23074
2	479	0.153438	0.123727	0.0743134	0	0.01132	0	0.04234	0.06782	0.34864
2	480	0.339859	0.705053	0.257884	0.41538	0.00428	0	0.0243	0.08074	0.42381
2	481	0.0649614	0.0418867	0.0643181	0	0.01523	0	0.06294	0.05136	0.31091
2	482	0.150133	0.135806	0.11611	0	0.02788	0.005	0.05444	0.15224	0.4218
2	483	0.159523	0.13179	0.207477	0.19295	0.02462	0.005	0.05158	0.10217	0.56924
2	484	0.150287	0.0996768	0.208459	0.13834	0.01513	0	0.04492	0.18393	0.62999
2	485	0.240797	0.315718	0.146955	0.44389	0.00588	0	0.04362	0.02928	0.34637
2	486	0.201783	0.132555	0.26467	0.28016	0.00551	0	0.04716	0.08288	0.43612
2	487	0.058331	0.0375639	0.0604396	0.05694	0.01264	0	0.05758	0.10117	0.36585
2	488	0.107717	0.079783	0.0590263	0.19472	0.01342	0	0.06378	0.22366	0.41308
2	489	0.0574308	0.0830304	0.0896938	0.20645	0.00699	0	0.05408	0.04936	0.32985
2	490	0.0917525	0.0316922	0.0436181	0	0	0	0.05712	0.02575	0.44309
2	491	0.0700151	0.110259	0.119833	0.29891	0.00904	0	0.05664	0.03359	0.27062
2	492	0.245102	0.558	0.204442	0.7783	0.00364	0	0.02794	0.0756	0.3905
2	493	0.231476	0.744443	0.246564	0.94933	0	0	0.0245	0.0584	0.35302
2	494	0.2016	0.268067	0.216252	0.59967	0.00775	0	0.04152	0.1238	0.39897
2	495	0.0466115	0.120101	0.0607603	0.40846	0.01364	0	0.05026	0.02782	0.24143
2	496	0.0327168	0.0225864	0.0426991	0	0.02551	0	0.0642	0.03174	0.18215
2	497	0.10997	0.192948	0.110111	0.33637	0.01464	0	0.04886	0.00962	0.28704
2	498	0.0801716	0.161794	0.0929772	0.36792	0.01792	0	0.05188	0.13772	0.3667
2	499	0.0318932	0.0251507	0.0364588	0.05158	0.02845	0	0.06768	0.08092	0.37867
2	500	0.0894608	0.221224	0.112054	0.57588	0.01259	0	0.05012	0.06422	0.34695
2	501	0.088589	0.0256296	0.0781758	0.33861	0.01551	0	0.06164	0.06243	0.3218
2	502	0.250285	0.107637	0.269388	0.48512	0.01852	0.005	0.0488	0.24261	0.64252
2	503	0.198822	0.268525	0.223387	0.61268	0.00067	0	0.0402	0.02275	0.22982
2	504	0.029317	0.0271287	0.094327	0.18712	0.02629	0	0.06492	0.09404	0.24163
2	505	0.166306	0.172463	0.141617	0.33675	0.01944	0	0.05926	0.1286	0.31116
2	506	0.0329859	0.0379224	0.0372364	0	0.02852	0	0.06664	0.09484	0.29622
2	507	0.0562635	0.0271829	0.109031	0.12884	0.01959	0	0.06236	0.08533	0.29407
2	508	0.0914409	0.162999	0.111225	0.06515	0.01031	0	0.04894	0.06722	0.38566
2	509	0.160052	0.577765	0.186172	0.39851	0.00108	0	0.021	0.02856	0.33338
2	510	0.247758	0.682453	0.19614	0.31301	0.00645	0	0.03026	0.24588	0.71739
2	511	0.178546	0.252626	0.245951	0.82216	0.01021	0	0.03586	0.07048	0.29688
2	512	0.0363304	0.0750221	0.119675	0.58818	0.01282	0	0.05558	0.08049	0.37093
2	513	0.156012	0.44722	0.133819	1	0.00184	0	0.02178	0.05753	0.36465
2	514	0.27762	0.453673	0.280136	1	0.00178	0	0.02378	0.08367	0.34526
2	515	0.3721	0.277529	0.266184	0.71788	0.0044	0	0.041	0.04409	0.41391
2	516	0.317902	0.687664	0.224831	0.32271	0.00131	0	0.02174	0.0402	0.36955
2	517	0.349142	0.71419	0.279703	0	0.00155	0	0.01876	0.11765	0.35311
2	518	0.126005	0.150841	0.110445	0	0.01796	0	0.04516	0.15995	0.41503
2	519	0.16084	0.111108	0.140558	0.28245	0.00487	0	0.04918	0.07519	0.35437
2	520	0.18971	0.647166	0.181707	0.49597	0.00201	0	0.0226	0.06597	0.36755
2	521	0.044214	0.426577	0.184321	0.05119	0.00521	0	0.0279	0.08306	0.38368
2	522	0.210243	0.683279	0.273186	0.92148	0.00197	0	0.02834	0.046	0.30538
2	523	0.230707	0.599459	0.188645	0.87108	0.00268	0	0.02396	0.12107	0.34855
2	524	0.0801724	0.0260494	0.04866	0	0.01675	0	0.0648	0.11258	0.41219
2	525	0.239464	0.376937	0.148993	0.69568	0.01788	0.005	0.04002	0.11468	0.46156
2	526	0.116408	0.207935	0.189249	0.83503	0.02311	0	0.04844	0.04304	0.38435
2	527	0.0801518	0.0944597	0.0693987	0.40043	0.00807	0	0.04998	0.06071	0.30656
2	528	0.201045	0.633127	0.203059	1	0	0	0.0224	0.05552	0.35913
2	529	0.252923	0.718523	0.201659	0.61225	0.00126	0	0.0268	0.11222	0.55659
2	530	0.241729	0.598999	0.253926	0	0	0	0.02382	0.09748	0.45274
2	531	0.144596	0.401318	0.136651	0.08876	0	0	0.03372	0.07245	0.3782
2	532	0.171555	0.467394	0.180378	0	0.01232	0	0.03514	0.08267	0.53876
2	533	0.129479	0.550204	0.160857	0.66496	0.00201	0	0.02892	0.04592	0.33193
2	534	0.0863854	0.0613554	0.104105	0.10719	0.0225	0.005	0.05876	0.06559	0.3746
2	535	0.163503	0.19274	0.0880531	0.41622	0.00367	0	0.04154	0.09393	0.39226
2	536	0.0493825	0.0259778	0.0369754	0	0.012	0	0.06214	0.02562	0.3424
2	537	0.0654436	0.0989573	0.0587304	0.30192	0.00866	0	0.04946	0.03947	0.33822
2	538	0.212073	0.443964	0.123483	0.56696	0.00075	0	0.0299	0.09183	0.43069
2	539	0.0588238	0.0467437	0.0632214	0	0.01393	0	0.0618	0.16029	0.4662
2	540	0.056265	0.0249422	0.0392638	0	0.01405	0.005	0.0642	0.07071	0.28627
2	541	0.137465	0.296785	0.201019	0.59203	0.00655	0	0.0402	0.12097	0.46968
2	542	0.212595	0.51651	0.256542	0.76581	0	0	0.02546	0.09069	0.31092
2	543	0.277509	0.0256435	0.0374763	0.20495	0.0128	0.005	0.06248	0.07743	0.4232
2	544	0.301914	0.115154	0.158266	0.30459	0.01146	0	0.0471	0.11697	0.37153
2	545	0.169456	0.084287	0.0558225	0.02835	0.01318	0	0.05544	0.06695	0.30573
2	546	0.0773799	0.0346783	0.0515898	0	0.00804	0	0.06472	0.02886	0.28656
2	547	0.0970102	0.0234969	0.0908141	0	0.01152	0	0.06362	0.02667	0.22258
2	548	0.166087	0.115359	0.108818	0.06202	0.00229	0	0.04924	0.08175	0.33545
2	549	0.128686	0.0327839	0.110713	0.09676	0.01892	0	0.06484	0.05903	0.26026
2	550	0.0792633	0.049703	0.116915	0.79324	0.0055	0.005	0.0445	0.29799	0.45894
2	551	0.18	0.173168	0.182366	0.1217	0.004	0.005	0.05054	0.11321	0.56842
2	552	0.101703	0.0889722	0.120696	0.13988	0.00778	0	0.04848	0.06153	0.38369
2	553	0.0568527	0.0953996	0.166415	0.24395	0.01338	0.01	0.049	0.03797	0.44077
2	554	0.0893082	0.0799015	0.1017	0.28762	0.0165	0.005	0.05334	0.03865	0.43362
2	555	0.193633	0.374887	0.170721	0.62886	0.00158	0	0.0339	0.06319	0.34176
2	556	0.0993003	0.0570194	0.0634312	0.57815	0.02381	0	0.05354	0.15823	0.43916
2	557	0.198507	0.368275	0.154612	0.25905	0.00423	0	0.03294	0.18511	0.44831
2	558	0.124569	0.183217	0.14203	0.47563	0.01312	0	0.04082	0.12033	0.3266
2	559	0.316537	0.372104	0.252107	0.84693	0.01206	0	0.03836	0.12836	0.46024
2	560	0.0956718	0.0930427	0.184705	0.34352	0.05717	0	0.05806	0.14161	0.26551
2	561	0.135803	0.18445	0.254674	0.74252	0.00331	0.005	0.03494	0.15168	0.37965
2	562	0.0865619	0.663308	0.190598	1	0.00164	0	0.01712	0.21016	0.33433
2	563	0.0678992	0.62414	0.199982				0.00386	0.01844	0.04423
3	0	0.0755379	0.027767	0.047747	0.40399	0.01308	0	0.0502	0.0732	0
3	1	0.0985054	0.0302393	0.0486521	0.86659	0.01189	0.005	0.052	0.21743	0.00208
3	2	0.0718397	0.0283103	0.0337116	0.7543	0.00335	0.005	0.05122	0.15369	0
3	3	0.0461356	0.0285161	0.0470499	0.70182	0.0049	0.005	0.05446	0.14305	0
3	4	0.0935636	0.101131	0.132212	0.96865	0.0121	0	0.05292	0.11527	0
3	5	0.217053	0.413943	0.204994	0.50774	0.0043	0	0.03588	0.05876	0
3	6	0.0408497	0.0244201	0.0408611	0	0.0265	0	0.06546	0.06369	0
3	7	0.150945	0.0265634	0.106516	0	0.01146	0	0.06058	0.10257	0
3	8	0.199208	0.0251464	0.0786991	0.45381	0.02879	0	0.06324	0.04532	0
3	9	0.162973	0.155562	0.115287	0.6715	0.013	0	0.04662	0.08599	0
3	10	0.0313331	0.0269317	0.0734003	0.61047	0.03271	0	0.06316	0.0676	0.07896
3	11	0.0876147	0.25075	0.178021	0.34658	0.00717	0	0.03496	0.01323	0.01149
3	12	0.276446	0.692801	0.384662	0.58059	0	0	0.02034	0.03173	0.01443
3	13	0.0791014	0.340957	0.215887	0.61233	0.01551	0	0.03394	0.02728	0.04677
3	14	0.0263672	0.0248346	0.0236447	0.4347	0.01387	0	0.05842	0.10831	0.0416
3	15	0.281972	0.232437	0.168422	0.24957	0.00252	0	0.0401	0.24424	0.03862
3	16	0.121706	0.218286	0.156766	0.26603	0.01908	0.005	0.0439	0.14992	0.03049
3	17	0.0456167	0.0510052	0.0741631	0	0.0121	0	0.06118	0.06275	0.02823
3	18	0.0625217	0.0962105	0.0859906	0.03227	0.01915	0	0.05662	0.03202	0.01194
3	19	0.186606	0.48401	0.206128	0.69201	0.0034	0	0.03408	0.07032	0.02173
3	20	0.115398	0.0711556	0.061836	0.26633	0.03003	0	0.05896	0.12123	0.02653
3	21	0.285123	0.476521	0.286881	0.46143	0.00599	0	0.03556	0.06612	0.02515
3	22	0.123479	0.216553	0.166672	0.42593	0.01006	0	0.04904	0.08543	0.00913
3	23	0.183967	0.604349	0.117262	0.2284	0.00411	0	0.0277	0.06573	0.02243
3	24	0.136625	0.555824	0.167117	0.77247	0.00201	0	0.03162	0.04618	0.04332
3	25	0.240135	0.641944	0.205177	1	0	0	0.02506	0.04369	0.02654
3	26	0.183401	0.658281	0.264231	1	0.00165	0	0.02558	0.05358	0.01816
3	27	0.09884	0.176453	0.103634	0.28956	0.02418	0	0.0523	0.05693	0.01256
3	28	0.0403792	0.0251849	0.120507	0.09258	0.01005	0	0.06208	0.06363	0.045
3	29	0.0471834	0.052742	0.0498516	0.3634	0.02103	0.005	0.0598	0.04696	0.01863
3	30	0.21243	0.0253298	0.147616	0.12834	0.0272	0	0.06762	0.06225	0.01351
3	31	0.383971	0.394583	0.256066	0.36821	0.01723	0	0.03748	0.05914	0.0395
3	32	0.0882865	0.107987	0.0571857	0.36108	0.01856	0	0.05972	0.02825	0.01657
3	33	0.241102	0.488409	0.165053	0.48483	0.00155	0	0.03922	0.01229	0.02436
3	34	0.324563	0.648073	0.356058	0.99322	0.00091	0	0.03232	0.04672	0.02409
3	35	0.0495961	0.183081	0.210168	0.76143	0.02832	0	0.04866	0.04292	0.01494
3	36	0.276156	0.470491	0.345298	0.38376	0.0051	0	0.03828	0.06562	0.01732
3	37	0.263021	0.549154	0.425485	0.5743	0.00297	0	0.03482	0.08881	0.07367
3	38	0.117404	0.105385	0.179204	0.31902	0.00286	0	0.0527	0.26521	0.01271
3	39	0.150095	0.387863	0.207827	0.5109	0.00264	0	0.03902	0.03559	0.02087
3	40	0.0313842	0.0243095	0.0385499	0.01216	0.02869	0	0.06892	0.0248	0.02029
3	41	0.0419314	0.155567	0.0685222	0.51032	0.0186	0	0.0449	0.08426	0.02428
3	42	0.156537	0.51497	0.221454	0.72267	0.00546	0	0.029	0.07681	0.01387
3	43	0.313747	0.721578	0.298118	0.65725	0.00495	0	0.03348	0.00856	0.06651
3	44	0.180679	0.353887	0.209521	0.66011	0.00852	0	0.0382	0.06041	0.03614
3	45	0.214053	0.0965095	0.162409	0.42002	0.03126	0	0.05808	0.11627	0.00777
3	46	0.123822	0.0272698	0.069646	0.26887	0.03404	0.005	0.06198	0.08031	0.01665
3	47	0.208874	0.163753	0.199734	0.68821	0.01051	0	0.05054	0.08897	0.04034
3	48	0.0338348	0.0281181	0.0454868	0.15335	0.03038	0	0.06358	0.09085	0.02424
3	49	0.0839993	0.0853589	0.102274	0.3746	0.00849	0	0.05022	0.14836	0.02302
3	50	0.0968676	0.267725	0.14888	0.65457	0.00527	0	0.04164	0.09576	0.03198
3	51	0.20214	0.682091	0.1747	0.65241	0.00563	0	0.0307	0.05996	0.02228
3	52	0.427174	0.494788	0.317054	0.70593	0.00726	0	0.02766	0.08762	0.00926
3	53	0.237377	0.446287	0.149187	0.36707	0.00228	0	0.02984	0.04101	0.01614
3	54	0.238988	0.376988	0.18819	0.22221	0.01133	0	0.03628	0.06251	0.01476
3	55	0.174412	0.395405	0.250527	0.8593	0.00288	0	0.03452	0.10959	0.02405
3	56	0.329486	0.244632	0.530652	0	0.00442	0	0.03676	0.04946	0.00598
3	57	0.350854	0.710393	0.317717	0.246	0.00409	0	0.02244	0.03296	0
3	58	0.256287	0.352946	0.195621	0.04294	0.01099	0	0.03054	0.13065	0
3	59	0.153861	0.147489	0.0916549	0.2148	0.00346	0.005	0.04946	0.13588	0
3	60	0.0779382	0.104358	0.0486743	0.2796	0.04278	0.005	0.06076	0.05651	0
3	61	0.178121	0.31224	0.183362	0.70595	0.01041	0	0.03674	0.07387	0
3	62	0.290774	0.616897	0.220655	0.57381	0.00077	0	0.03128	0.04324	0
3	63	0.203576	0.365151	0.150824	0.50855	0.0077	0	0.0358	0.12181	0
3	64	0.0374024	0.0271384	0.0572225	0	0.00618	0	0.06156	0.07068	0
3	65	0.0334669	0.0253966	0.0490183	0	0.01755	0	0.06438	0.05467	0
3	66	0.0367556	0.0269579	0.0463131	0.0115	0.01431	0	0.05884	0.1781	0
3	67	0.0463382	0.02497	0.179807	0.51772	0.01693	0	0.05882	0.05711	0
3	68	0.06688	0.0259493	0.11961	0	0.01346	0	0.06258	0.04769	0
3	69	0.434652	0.20301	0.248489	0.79437	0.01871	0	0.04286	0.02877	0
3	70	0.30281	0.578212	0.206131	1	0.00084	0	0.0204	0.01241	0
3	71	0.162873	0.207817	0.168513	0.53001	0.01634	0	0.04116	0.04277	0
3	72	0.263597	0.486045	0.240543	0.74822	0.00398	0	0.03266	0.07814	0
3	73	0.132367	0.163344	0.179477	0.23331	0.00727	0	0.04674	0.06615	0
3	74	0.0709885	0.0297626	0.0513015	0.07778	0.02244	0.005	0.05782	0.08094	0
3	75	0.181705	0.557561	0.200438	0.61697	0.00388	0.005	0.03302	0.04332	0
3	76	0.18776	0.174149	0.225423	0.30636	0.00529	0	0.0508	0.05733	0
3	77	0.0461653	0.0674592	0.115245	0.15176	0.01475	0	0.0616	0.14635	0
3	78	0.337376	0.598567	0.223691	0.4848	0.00212	0	0.02688	0.057	0
3	79	0.0764082	0.024486	0.0799924	0.1051	0.01008	0	0.061	0.10274	0
3	80	0.038095	0.564939	0.106681	0.76016	0.00342	0	0.03364	0.03316	0
3	81	0.0655065	0.0802339	0.0542018	0.40246	0.01489	0.01	0.0506	0.09028	0
3	82	0.0634757	0.0849219	0.0648159	0.27441	0.01887	0	0.05358	0.06153	0
3	83	0.0664456	0.142746	0.0802707	0.365	0.01956	0	0.05542	0.06736	0
3	84	0.301012	0.295331	0.196468	0.4933	0.00188	0	0.02978	0.0577	0
3	85	0.075935	0.0609314	0.127858	0.44622	0.0155	0	0.05832	0.16262	0
3	86	0.323576	0.0240974	0.239585	0	0.02349	0	0.06286	0.08787	0
3	87	0.405636	0.0267813	0.167563	0	0.0062	0	0.06008	0.08661	0
3	88	0.372086	0.420814	0.298491	0.46257	0.00271	0	0.03532	0.07419	0
3	89	0.294677	0.7053	0.245417	0.85711	0	0	0.02814	0.02791	0
3	90	0.223053	0.230889	0.144111	0.21334	0.01574	0	0.04634	0.04523	0
3	91	0.0806747	0.0241385	0.0999961	0.13788	0.00498	0	0.0554	0.05185	0
3	92	0.0304127	0.0260765	0.0358436	0	0.01127	0	0.06286	0.02665	0
3	93	0.0647782	0.0293247	0.0473185	0	0.01775	0	0.0595	0.08924	0
3	94	0.0445772	0.0292578	0.0497991	0.37962	0.00516	0	0.05706	0.07656	0
3	95	0.0702629	0.0262051	0.0507677	0.15604	0.01315	0	0.0585	0.13298	0
3	96	0.08999	0.135932	0.129385	0.251	0.01256	0	0.05016	0.07799	0
3	97	0.219633	0.0677225	0.0801019	0.33873	0.01222	0.005	0.05532	0.17248	0
3	98	0.345642	0.640504	0.369507	0.52702	0.00068	0	0.03266	0.04687	0
3	99	0.0902671	0.0557828	0.0463304	0.18802	0.00656	0	0.05186	0.02773	0
3	100	0.0597922	0.0303437	0.0539988	0	0.01945	0	0.0606	0.09834	0.30385
3	101	0.144421	0.422329	0.144387	0.46328	0.00408	0.005	0.03016	0.19876	0.58783
3	102	0.39418	0.621277	0.227598	0	0.00287	0	0.02528	0.09079	0.35016
3	103	0.230621	0.378156	0.28434	0.49123	0.00295	0	0.03434	0.06174	0.41826
3	104	0.0973932	0.213016	0.221366	0.2208	0.01634	0	0.06502	0.32472	0.45357
3	105	0.193431	0.174105	0.186916	0.90565	0.01716	0	0.03946	0.15179	0.38519
3	106	0.149002	0.278628	0.199322	0.56173	0.00552	0	0.04382	0.09148	0.40732
3	107	0.0470814	0.0374832	0.107103	0	0.00716	0	0.05642	0.39536	0.65429
3	108	0.342365	0.556142	0.356013	0.26066	0.00875	0	0.0407	0.08851	0.57301
3	109	0.342258	0.417742	0.344	0.6458	0.00306	0	0.0314	0.10575	0.4724
3	110	0.374793	0.702214	0.278293	0.99164	0.00132	0.005	0.0262	0.11797	0.38746
3	111	0.126525	0.0430988	0.159673	0.04925	0.00853	0	0.04344	0.13533	0.57589
3	112	0.106242	0.06428	0.0754556	0.16038	0.00677	0.005	0.06432	0.43019	0.66174
3	113	0.0593067	0.0546853	0.0560326	0.10384	0.00634	0	0.0612	0.54041	0.7313
3	114	0.0532758	0.0228469	0.117442	0	0.00248	0.015	0.04746	0.3173	0.55028
3	115	0.371826	0.346529	0.19953	0.15283	0.00153	0.005	0.03568	0.34063	0.67933
3	116	0.091626	0.0410334	0.0900146	0	0.00764	0.005	0.04166	0.41079	0.59786
3	117	0.120974	0.0271023	0.0814445	0.3039	0.01336	0	0.05684	0.33301	0.49149
3	118	0.361765	0.481068	0.303211	0.76912	0.00289	0	0.03204	0.13608	0.43958
3	119	0.382278	0.438039	0.326893	0.62839	0.00357	0	0.03454	0.13556	0.58867
3	120	0.278199	0.213811	0.307977	0.68257	0.00821	0	0.03942	0.18582	0.52149
3	121	0.402064	0.696713	0.365201	0.85223	0.00326	0.005	0.02504	0.11403	0.3757
3	122	0.363286	0.398509	0.240977	0.74713	0.00607	0	0.0357	0.11659	0.32775
3	123	0.073489	0.0404824	0.0412404	0.05943	0.02147	0	0.06584	0.07313	0.21214
3	124	0.0924052	0.0452033	0.0599947	0.06158	0.01353	0	0.05444	0.20287	0.26085
3	125	0.063367	0.087287	0.0611995	0.26724	0.00047	0	0.04474	0.14227	0.36491
3	126	0.0379385	0.0281301	0.0550013	0	0.02394	0	0.06066	0.09737	0.32478
3	127	0.0854713	0.0236498	0.137424	0.3436	0.0284	0	0.06218	0.02016	0.26123
3	128	0.139696	0.455741	0.126601	0.59747	0.00187	0	0.02988	0.04033	0.26561
3	129	0.0554704	0.0250316	0.0466488	0	0.01627	0	0.06484	0.07146	0.23526
3	130	0.1768	0.153027	0.177138	0.19091	0.00362	0	0.04654	0.03568	0.29791
3	131	0.087154	0.165471	0.125336	0.23329	0.00579	0	0.04006	0.12021	0.69324
3	132	0.118446	0.598933	0.118592	1	0.00114	0	0.02254	0.03264	0.3948
3	133	0.0859095	0.655778	0.207812	0.78791	0.00133	0.005	0.02382	0.05832	0.52303
3	134	0.0889294	0.409405	0.139724	0.1348	0.00809	0	0.02946	0.05794	0.38899
3	135	0.051827	0.0842279	0.105017	0.5475	0.01848	0	0.04728	0.05795	0.32635
3	136	0.0966174	0.116492	0.0901513	0.55312	0.00797	0	0.05012	0.07503	0.3872
3	137	0.152582	0.0258654	0.0487651	0.20032	0.01798	0	0.05476	0.0566	0.54295
3	138	0.0879259	0.0629022	0.0999552	0.00174	0.00845	0	0.04766	0.12447	0.5021
3	139	0.198931	0.156305	0.114591	0.5314	0.02917	0	0.05278	0.10606	0.35242
3	140	0.235652	0.16338	0.16695	0.44235	0.02377	0	0.05248	0.03977	0.35204
3	141	0.0507826	0.0240129	0.0392808	0.15553	0.01013	0	0.06178	0.05472	0.26939
3	142	0.0604987	0.0242495	0.0655747	0.28428	0.01818	0	0.06418	0.04765	0.27066
3	143	0.202246	0.0798584	0.130466	0.16426	0.00856	0	0.05092	0.03669	0.39318
3	144	0.0647316	0.108599	0.0819846	0.20525	0.00619	0	0.05456	0.03158	0.32072
3	145	0.296298	0.452919	0.230675	0.82939	0.00442	0	0.02876	0.04452	0.33023
3	146	0.206224	0.113823	0.182763	0.58155	0.01099	0	0.04112	0.0616	0.25037
3	147	0.106437	0.100892	0.104046	0.68253	0.01337	0	0.05348	0.06714	0.28378
3	148	0.0625597	0.0254856	0.0519557	0.04135	0.01421	0	0.05622	0.08902	0.27704
3	149	0.0644128	0.0887821	0.0808018	0.1689	0.01426	0	0.0511	0.02649	0.34831
3	150	0.073903	0.0894073	0.0726194	0.16615	0.02021	0	0.05512	0.07015	0.29305
3	151	0.100086	0.0245995	0.0712998	0	0.01669	0	0.064	0.05171	0.31388
3	152	0.171666	0.348512	0.16616	0.57527	0.00517	0	0.03646	0.08805	0.44261
3	153	0.0602524	0.0349167	0.104806	0.85618	0.00118	0	0.04918	0.07674	0.34544
3	154	0.151867	0.389728	0.153834	0.01046	0.00414	0	0.03084	0.187	0.51589
3	155	0.130269	0.62153	0.147067	0	0	0	0.0243	0.05857	0.41463
3	156	0.182459	0.299498	0.101208	0.4884	0.00317	0	0.03488	0.04682	0.31256
3	157	0.225794	0.309061	0.173917	0.20199	0.00715	0.005	0.04966	0.07123	0.58384
3	158	0.18121	0.384736	0.150927	0.79866	0.0167	0	0.0397	0.01354	0.29224
3	159	0.0882039	0.0589024	0.0594259	0.07192	0.03105	0.005	0.0623	0.08117	0.32917
3	160	0.0685036	0.0493028	0.0703981	0	0.01235	0.005	0.0676	0.21234	0.43829
3	161	0.115836	0.0257513	0.0628384	0.19911	0.04135	0	0.0669	0.07785	0.25826
3	162	0.051919	0.028063	0.112446	0.02919	0.02019	0	0.06152	0.10255	0.31337
3	163	0.179634	0.456206	0.212599	0.65439	0.00446	0.01	0.03686	0.08732	0.40778
3	164	0.27034	0.495932	0.207614	0.72203	0.00237	0	0.02882	0.02347	0.2614
3	165	0.245239	0.601799	0.220132	0.86793	0	0	0.0259	0.06721	0.29118
3	166	0.305165	0.67786	0.172112	0.84389	0.00751	0	0.02754	0.08554	0.40263
3	167	0.264061	0.680366	0.188601	0.92576	0.00083	0	0.02516	0.04406	0.29528
3	168	0.380937	0.734947	0.244303	0.6732	0	0	0.02474	0.03846	0.34192
3	169	0.18709	0.0910238	0.166857	0.09231	0.01084	0	0.04846	0.14031	0.36077
3	170	0.212057	0.0306191	0.238599	0.53158	0.01508	0	0.06066	0.16032	0.56387
3	171	0.211252	0.242523	0.171718	0.28589	0.00958	0	0.0445	0.06359	0.47084
3	172	0.0774293	0.148829	0.166209	0	0	0	0.04122	0.05698	0.28842
3	173	0.130647	0.450066	0.168573	0.78417	0.0128	0	0.02888	0.06254	0.38019
3	174	0.225457	0.342143	0.184489	0.47424	0.00297	0	0.03492	0.03608	0.50326
3	175	0.0617389	0.0931155	0.0981622	0.16221	0.01751	0	0.06102	0.06928	0.42467
3	176	0.110375	0.0846283	0.145947	0.38728	0.01445	0	0.05468	0.02074	0.32148
3	177	0.0640817	0.0440687	0.0523763	0.10723	0.00673	0	0.05776	0.04225	0.21508
3	178	0.0563405	0.0304101	0.0526846	0.14708	0.01004	0	0.05834	0.06523	0.30649
3	179	0.116834	0.140316	0.100686	0.6232	0.00958	0	0.0474	0.05048	0.33705
3	180	0.0261867	0.0253831	0.0406723	0	0.00628	0	0.06124	0.0175	0.16407
3	181	0.0325135	0.0256514	0.0357184	0.04104	0.00839	0.005	0.05908	0.03443	0.26182
3	182	0.0331436	0.0366798	0.0460361	0.2448	0.00227	0.005	0.05102	0.0404	0.50854
3	183	0.0287539	0.0247568	0.0417667	0.19618	0.00731	0	0.05678	0.05009	0.22128
3	184	0.0372562	0.0234115	0.0354359	0.29466	0.01067	0	0.0596	0.01944	0.2316
3	185	0.182191	0.156624	0.186827	0.33283	0.01649	0	0.04848	0.04382	0.27063
3	186	0.234299	0.213549	0.150356	0.59254	0.00826	0	0.0503	0.03269	0.2919
3	187	0.154558	0.256923	0.165347	0.25913	0.00272	0	0.03992	0.05029	0.3555
3	188	0.106294	0.123353	0.0630013	0.36886	0.00946	0	0.04262	0.06968	0.32842
3	189	0.036382	0.0266938	0.0659506	0.14091	0.01829	0	0.06046	0.04901	0.24988
3	190	0.105898	0.0558331	0.135325	0.61774	0.0159	0	0.06078	0.07567	0.40449
3	191	0.111065	0.331457	0.134115	0.66233	0	0	0.03236	0.07394	0.3661
3	192	0.173805	0.644425	0.162848	0.7948	0.00086	0	0.0228	0.03532	0.36326
3	193	0.221127	0.698995	0.204794	0.99584	0.00089	0	0.02278	0.03728	0.35728
3	194	0.130728	0.327313	0.148263	0.24077	0.00262	0	0.03536	0.0911	0.6431
3	195	0.14971	0.40613	0.147419	0	0	0	0.03338	0.09446	0.37737
3	196	0.451247	0.0340352	0.11139	0	0.00807	0	0.05796	0.05382	0.35168
3	197	0.195099	0.500599	0.152196	0	0.00193	0	0.03118	0.05494	0.46469
3	198	0.055673	0.066277	0.0486824	0.30282	0.01116	0	0.05736	0.03868	0.40035
3	199	0.292852	0.486034	0.266576	0.96809	0.00114	0	0.02544	0.00955	0.23309
3	200	0.12926	0.275299	0.172742	0.58545	0.00155	0.005	0.03098	0.09272	0.36416
3	201	0.19407	0.635096	0.297747	0.85656	0.00329	0	0.02866	0.03047	0.32802
3	202	0.236188	0.609671	0.255034	0.86074	0.00115	0	0.02458	0.06624	0.31634
3	203	0.206813	0.622225	0.235773	0	0.00718	0	0.02324	0.04393	0.33096
3	204	0.223023	0.422741	0.175808	0.12939	0.00599	0	0.03112	0.0333	0.34253
3	205	0.248325	0.729855	0.273395	1	0.00519	0	0.03048	0.05259	0.4507
3	206	0.0284025	0.0269161	0.0757901	0.11097	0.01304	0	0.06504	0.08779	0.31809
3	207	0.126511	0.0316729	0.0443346	0.38776	0.0162	0	0.05984	0.22553	0.40327
3	208	0.163615	0.210996	0.0844059	0.41111	0.01359	0	0.048	0.08088	0.40321
3	209	0.256426	0.30678	0.151414	0.60616	0.01383	0	0.0409	0.01477	0.33354
3	210	0.121884	0.579654	0.27333	0.91831	0.00259	0	0.02952	0.05337	0.29861
3	211	0.146029	0.431666	0.218806	0.63011	0.00437	0	0.03324	0.01179	0.23929
3	212	0.145483	0.190007	0.150801	0.57242	0.01033	0	0.04382	0.03118	0.23158
3	213	0.124815	0.201874	0.0742885	0.62854	0.00235	0	0.04294	0.10767	0.34751
3	214	0.0655527	0.0317193	0.0927979	0.88945	0.00644	0	0.03182	0.0367	0.25079
3	215	0.075095	0.0330417	0.0910757	0.56191	0.01156	0	0.04446	0.02115	0.30631
3	216	0.0492394	0.0292912	0.0487478	0.41528	0.0042	0	0.04302	0.06175	0.27652
3	217	0.199536	0.469929	0.176779	0.24171	0.00359	0	0.0252	0.02416	0.22063
3	218	0.16314	0.120771	0.196309	0.65584	0.01231	0	0.0496	0.04716	0.2227
3	219	0.118173	0.295755	0.186466	0.8455	0.00861	0.005	0.03948	0.0364	0.35302
3	220	0.11146	0.620602	0.125455	0.35252	0	0	0.02274	0.04905	0.29986
3	221	0.185582	0.529895	0.284246	0.2778	0.00795	0.01	0.04204	0.02778	0.61367
3	222	0.150244	0.152284	0.116454	0.47555	0.01	0	0.04816	0.05856	0.27616
3	223	0.285486	0.440208	0.207893	0.71278	0.00274	0	0.02602	0.05436	0.23308
3	224	0.0916256	0.152927	0.113807	0.48482	0.01233	0	0.04858	0.04581	0.2585
3	225	0.0315366	0.024277	0.0600592	0.25384	0.02251	0	0.0632	0.06909	0.22461
3	226	0.0437535	0.0480498	0.0471641	0.30755	0.01695	0	0.06158	0.03007	0.32835
3	227	0.0347134	0.0261988	0.0705372	0	0.01385	0	0.0578	0.03489	0.2905
3	228	0.0942275	0.096731	0.107207	0.12662	0.01448	0	0.0511	0.03551	0.6041
3	229	0.201373	0.627043	0.246332	0.68071	0.00088	0	0.02354	0.06546	0.30207
3	230	0.301179	0.543688	0.289793	0.79828	0	0	0.03048	0.03337	0.3133
3	231	0.233155	0.446404	0.158293	0.90619	0.00371	0	0.03048	0.06969	0.38861
3	232	0.252028	0.560845	0.181309	0.96221	0.00326	0	0.02608	0.04789	0.28508
3	233	0.031376	0.0467855	0.0312579	0.31017	0.02702	0	0.06076	0.10213	0.23565
3	234	0.0690286	0.210367	0.0910742	0.59696	0.01876	0	0.04338	0.05176	0.29318
3	235	0.228396	0.579415	0.297339	0.93884	0.0015	0	0.02886	0.01966	0.37384
3	236	0.0918677	0.0774337	0.0664325	0.59914	0.00901	0	0.05412	0.03862	0.19642
3	237	0.0414684	0.0272618	0.0392441	0.05711	0.00582	0.005	0.05612	0.10931	0.31891
3	238	0.0493163	0.0246617	0.0437467	0.011	0.01554	0	0.06232	0.01712	0.15318
3	239	0.027522	0.0286961	0.0359718	0	0.02022	0	0.0586	0.02575	0.26561
3	240	0.0482219	0.0225281	0.129173	0.13701	0.00848	0	0.06364	0.0206	0.23827
3	241	0.151713	0.0809755	0.169123	0.53765	0.01867	0	0.0538	0.05897	0.25873
3	242	0.295337	0.0225542	0.310738	0.22221	0.05802	0	0.07986	0.04889	0.29784
3	243	0.0382808	0.0261005	0.0443035	0.26298	0.00537	0	0.06038	0.04798	0.28311
3	244	0.0335438	0.0244523	0.0352844	0	0.01481	0	0.06122	0.01785	0.24208
3	245	0.0563423	0.073379	0.0522899	0.14087	0.01161	0.005	0.0491	0.13344	0.46443
3	246	0.194106	0.607997	0.223229	0.63498	0.00232	0	0.03172	0.04654	0.44561
3	247	0.173345	0.370276	0.200215	0.69359	0.00638	0	0.03804	0.09428	0.41261
3	248	0.0899152	0.0222473	0.0451079	0.27482	0.02516	0	0.06486	0.02425	0.24492
3	249	0.0650505	0.137133	0.068121	0.28697	0.00622	0	0.05522	0.02973	0.25031
3	250	0.0438694	0.0338206	0.092142	0.11454	0.02146	0	0.06194	0.09099	0.32287
3	251	0.491849	0.21146	0.257686	0.58573	0.02818	0.005	0.04494	0.03847	0.35285
3	252	0.0657689	0.132401	0.212991	0.55192	0.02557	0	0.05536	0.02846	0.26311
3	253	0.0969973	0.214174	0.140373	0.29022	0.01319	0	0.05154	0.07591	0.42085
3	254	0.0863134	0.120614	0.0868481	0.38633	0.00559	0	0.04678	0.05087	0.30613
3	255	0.0319011	0.0233297	0.0384757	0.02545	0.0176	0	0.05952	0.06895	0.37439
3	256	0.0768619	0.125266	0.138036	0.35586	0.01186	0	0.04836	0.02812	0.38136
3	257	0.0328683	0.0245239	0.0348499	0.01038	0.0062	0	0.06194	0.03864	0.22938
3	258	0.0358095	0.10437	0.057638	0.48104	0.0113	0	0.05876	0.04956	0.27237
3	259	0.100213	0.769118	0.239709	1	0.0003	0	0.03194	0.06351	0.43298
3	260	0.069597	0.597381	0.179715	0.88648	0.00088	0	0.03446	0.03616	0.44811
3	261	0.335396	0.471785	0.201521	0.55863	0.00391	0	0.0328	0.02609	0.42167
3	262	0.113927	0.141888	0.119814	0.45229	0.01143	0	0.05418	0.06924	0.32534
3	263	0.155349	0.0282079	0.0783914	0	0.01458	0	0.05826	0.24662	0.51607
3	264	0.272636	0.428241	0.230336	0.81559	0.00248	0	0.02782	0.07695	0.37604
3	265	0.212553	0.180261	0.160822	0.58542	0.00544	0	0.04096	0.02111	0.29703
3	266	0.307528	0.54614	0.257125	0.89285	0.0007	0	0.02866	0.02887	0.33977
3	267	0.118321	0.446882	0.154771	0.32701	0.00088	0	0.02884	0.02683	0.29049
3	268	0.135484	0.116972	0.0966721	0.38367	0.01764	0	0.04722	0.07713	0.35606
3	269	0.0519185	0.0704081	0.0413875	0.30094	0.0544	0	0.05964	0.11693	0.44023
3	270	0.0796578	0.093303	0.138412	0.24567	0.01823	0	0.05316	0.12457	0.47962
3	271	0.140491	0.371043	0.244727	0.4636	0.00108	0	0.03238	0.05154	0.53247
3	272	0.144408	0.287296	0.266068	0.47175	0.00638	0	0.03738	0.08889	0.36711
3	273	0.0636507	0.465115	0.127455	0	0.00301	0	0.02336	0.12794	0.38248
3	274	0.262136	0.63229	0.217983	0.90065	0.00301	0	0.03126	0.02987	0.40529
3	275	0.0786184	0.0546651	0.0458297	0.06554	0.01112	0.005	0.06164	0.03849	0.19729
3	276	0.0561579	0.0253119	0.0348394	0	0.00675	0	0.06364	0.04065	0.18262
3	277	0.0877519	0.14082	0.0660566	0.32006	0.01337	0	0.0486	0.02868	0.16741
3	278	0.179972	0.528767	0.256923	0.76271	0	0	0.02382	0.03093	0.2168
3	279	0.0419512	0.0256056	0.0379199	0.09444	0.0173	0	0.06314	0.06428	0.27809
3	280	0.290847	0.183309	0.190766	0.52703	0.0066	0	0.0481	0.03831	0.26893
3	281	0.144219	0.56504	0.177072	0	0.00234	0	0.0449	0.62683	0.77704
3	282	0.243895	0.677888	0.174379	0.85546	0.00129	0	0.02848	0.05823	0.54539
3	283	0.253836	0.470117	0.218894	0.95267	0.00937	0	0.03434	0.0993	0.61803
3	284	0.150782	0.500595	0.157604	0.25454	0.00298	0	0.032	0.04141	0.42861
3	285	0.0415861	0.0217912	0.0497668	0.12383	0.00896	0	0.0601	0.0781	0.14132
3	286	0.0375773	0.0232602	0.115089	0.02124	0.01392	0	0.05978	0.05129	0.15317
3	287	0.208828	0.284637	0.225513	0.71674	0.00627	0	0.0422	0.09293	0.38073
3	288	0.215785	0.462235	0.233852	0.74132	0.00516	0	0.03858	0.07329	0.35892
3	289	0.346042	0.556668	0.297078	0.88147	0.00776	0	0.03098	0.02858	0.31061
3	290	0.179398	0.288445	0.127135	0.75294	0.00949	0	0.03198	0.0302	0.31851
3	291	0.0636046	0.0629565	0.0475741	0.34535	0.01783	0	0.05526	0.03556	0.20867
3	292	0.1438	0.25668	0.13775	0.59081	0.01264	0	0.03314	0.11295	0.30626
3	293	0.194174	0.248874	0.134813	0.55708	0.00729	0	0.04008	0.01618	0.22944
3	294	0.206285	0.196297	0.17152	0	0.00244	0	0.0376	0.02701	0.28585
3	295	0.0916217	0.253451	0.218162	0	0.00153	0	0.0373	0.05654	0.32565
3	296	0.122143	0.576058	0.152952	0	0	0	0.02104	0.07872	0.42317
3	297	0.188234	0.650754	0.243259	0.484	0.0013	0	0.02508	0.04282	0.38468
3	298	0.073356	0.0237636	0.0755999	0.58865	0.00984	0	0.05762	0.01785	0.19793
3	299	0.104064	0.023861	0.0422093	0	0.0082	0	0.06194	0.03736	0.2053
3	300	0.194627	0.218136	0.104572	0.53734	0.0043	0	0.04116	0.09828	0.28968
3	301	0.351037	0.55118	0.28665	0.85842	0.00622	0	0.03744	0.03147	0.39551
3	302	0.0450508	0.140587	0.0837353	0.39157	0.01174	0	0.04784	0.10629	0.37524
3	303	0.0628288	0.779453	0.341602	1	0.00182	0	0.03228	0.05877	0.373
3	304	0.173266	0.308709	0.192664	0.83972	0.01143	0	0.04194	0.08285	0.39095
3	305	0.301739	0.360989	0.256354	0.83119	0.00936	0	0.03418	0.03086	0.33125
3	306	0.107079	0.193879	0.0869339	0.43785	0.01036	0	0.05086	0.05163	0.24714
3	307	0.160723	0.399378	0.239411	0.87423	0.01065	0	0.03764	0.03974	0.30359
3	308	0.142662	0.245124	0.142689	0.44795	0.00555	0	0.04456	0.03371	0.3742
3	309	0.0715494	0.145867	0.118871	0.3877	0.00729	0.005	0.04682	0.03498	0.32989
3	310	0.0462456	0.0246653	0.0322665	0	0.01627	0	0.06462	0.08818	0.28919
3	311	0.0402227	0.0245482	0.0762482	0.21002	0.00587	0	0.0611	0.04874	0.31479
3	312	0.105595	0.118889	0.196508	0.4725	0.03201	0	0.05156	0.02563	0.36291
3	313	0.329665	0.728325	0.34448	0.55226	0.00282	0	0.024	0.02477	0.29862
3	314	0.270978	0.681266	0.272253	0.93935	0	0	0.02128	0.05082	0.31223
3	315	0.0739112	0.0827686	0.0781254	0.59927	0.00723	0	0.05084	0.06342	0.28926
3	316	0.0549449	0.0727235	0.0797479	0.4789	0.0077	0	0.05664	0.04927	0.28494
3	317	0.122329	0.483455	0.155399	0.65196	0.0038	0	0.02976	0.07479	0.50977
3	318	0.0474619	0.0308548	0.0461886	0.40611	0.0141	0	0.0585	0.07565	0.26919
3	319	0.095609	0.185502	0.154098	0.4923	0.01624	0	0.04248	0.03671	0.26066
3	320	0.08783	0.444153	0.154767	1	0	0	0.01764	0.01674	0.16946
3	321	0.249464	0.534253	0.156655	1	0	0	0.01708	0.02212	0.22804
3	322	0.149642	0.105056	0.0540465	0.43035	0.00623	0	0.04474	0.01599	0.26136
3	323	0.25674	0.224115	0.111281	0.66807	0.00307	0	0.0334	0.00941	0.19176
3	324	0.173378	0.437877	0.215506	0.91742	0.00221	0	0.02232	0.00219	0.16124
3	325	0.332273	0.692094	0.248137	0.98596	0.0003	0	0.01768	0.05027	0.30182
3	326	0.131388	0.169796	0.0526378	0.78795	0.00611	0	0.0408	0.09107	0.34844
3	327	0.0653138	0.224416	0.080697	0.64564	0.01705	0	0.04168	0.06047	0.3946
3	328	0.19663	0.331828	0.152193	0.84324	0.00776	0	0.03512	0.12034	0.38937
3	329	0.113448	0.273459	0.167084	0.47922	0.01802	0	0.0351	0.10154	0.30958
3	330	0.0494933	0.0672241	0.0489266	0.17022	0.01195	0	0.05792	0.05209	0.25685
3	331	0.182132	0.637179	0.206874	0.32242	0.00072	0	0.02194	0.02648	0.30717
3	332	0.0324846	0.0745139	0.0526647	0.00424	0.01836	0	0.05336	0.06146	0.25429
3	333	0.0325438	0.0229741	0.0317797	0	0.0133	0	0.05938	0.05055	0.31827
3	334	0.0405571	0.054291	0.0479173	0.34892	0.01198	0	0.05182	0.07471	0.34079
3	335	0.336015	0.701266	0.320035	0.79538	0.00212	0	0.02802	0.03587	0.34216
3	336	0.10653	0.0283288	0.0526248	0.90744	0.01766	0	0.06086	0.05126	0.32254
3	337	0.20303	0.176481	0.11868	0.57394	0.01383	0	0.04616	0.06487	0.30227
3	338	0.146505	0.0219765	0.11334	0.15727	0.00991	0	0.0579	0.06068	0.27835
3	339	0.175428	0.294386	0.184579	0.35279	0.01829	0	0.0339	0.04846	0.42828
3	340	0.061072	0.267504	0.11047	0.26455	0.00383	0.005	0.03748	0.03283	0.38281
3	341	0.0916518	0.0244259	0.041609	0.3606	0.01257	0	0.05976	0.06513	0.19943
3	342	0.2599	0.408098	0.252073	0.59693	0.00573	0.005	0.0394	0.00949	0.53382
3	343	0.171591	0.156086	0.120614	0.49128	0.00969	0	0.04746	0.02572	0.29122
3	344	0.130795	0.361393	0.191457	0.8291	0.00269	0	0.03006	0.01971	0.31528
3	345	0.338794	0.35743	0.265004	0.75716	0.00343	0	0.03422	0.04203	0.37629
3	346	0.0675104	0.0260895	0.0846029	0.18398	0.01606	0	0.0533	0.09447	0.42189
3	347	0.0556182	0.0397337	0.0398763	0.26245	0.0104	0	0.05438	0.0636	0.231
3	348	0.208625	0.428792	0.258725	0.4874	0.00297	0	0.02682	0.06573	0.34379
3	349	0.212241	0.181705	0.279538	0.35702	0.01842	0	0.04848	0.14232	0.49262
3	350	0.185697	0.174956	0.171256	0.49087	0.00144	0	0.03972	0.03268	0.32625
3	351	0.287861	0.359647	0.215767	0.75102	0.00598	0	0.03192	0.06983	0.41022
3	352	0.104102	0.146615	0.0655806	0.6272	0.00349	0	0.03832	0.07423	0.30941
3	353	0.044595	0.0609619	0.0527441	0.16266	0.02787	0	0.05408	0.05167	0.30971
3	354	0.0532789	0.140568	0.0752984	0.21163	0.00903	0	0.05136	0.19113	0.57385
3	355	0.247341	0.0250979	0.128518	0.09172	0.00927	0	0.06074	0.11004	0.31627
3	356	0.171277	0.293573	0.175923	0.16387	0.00565	0	0.04312	0.05034	0.47974
3	357	0.0997483	0.0582606	0.039284	0	0.00423	0	0.0503	0.01686	0.40006
3	358	0.229313	0.577165	0.175737	0.87246	0	0	0.02114	0.02415	0.33463
3	359	0.151774	0.216308	0.106974	0.48656	0.00397	0	0.04346	0.02999	0.41775
3	360	0.110724	0.1562	0.0787228	0.51582	0.01179	0	0.048	0.05242	0.31505
3	361	0.131496	0.0873925	0.109799	0.78153	0.00368	0	0.05196	0.04339	0.2577
3	362	0.0351803	0.0250988	0.0327965	0	0.01192	0	0.06294	0.02372	0.19224
3	363	0.0318598	0.0269297	0.0391718	0	0.00557	0	0.06014	0.01585	0.25612
3	364	0.10111	0.0262242	0.0470537	0	0.01495	0	0.0594	0.04309	0.37642
3	365	0.0547207	0.0300217	0.0333314	0	0.00458	0	0.05894	0.01569	0.3834
3	366	0.0725956	0.0987352	0.0655389	0.23968	0.02284	0	0.0515	0.04037	0.3217
3	367	0.129294	0.321699	0.109199	0.50156	0.00297	0	0.03226	0.06348	0.3145
3	368	0.235806	0.452651	0.178178	0.64992	0.00243	0	0.02776	0.01319	0.34729
3	369	0.258931	0.367715	0.24405	0.54666	0.00049	0	0.02916	0.03989	0.38975
3	370	0.36354	0.637999	0.242397	1	0.00344	0	0.02938	0.03239	0.31982
3	371	0.191414	0.706375	0.171286	0.7675	0.0018	0	0.02344	0.02685	0.32088
3	372	0.235544	0.523852	0.185454	0.2753	0	0	0.02328	0.04662	0.36257
3	373	0.148507	0.330611	0.111692	0.52599	0.00862	0	0.03554	0.03893	0.36327
3	374	0.0659067	0.0353597	0.0443868	0.61269	0.00796	0	0.05496	0.09346	0.29148
3	375	0.307914	0.290084	0.2705	0.56646	0.0091	0	0.04554	0.08563	0.47858
3	376	0.0678785	0.0920096	0.0615973	0.20645	0.0087	0.005	0.05406	0.10791	0.3267
3	377	0.0516929	0.0252589	0.0375515	0.19253	0.01061	0.005	0.06236	0.07805	0.25026
3	378	0.129071	0.107418	0.0820618	0.27459	0.00899	0	0.04996	0.04301	0.24296
3	379	0.124325	0.34534	0.166186	0.29025	0.00114	0	0.03636	0.05245	0.50469
3	380	0.0266101	0.0567259	0.0354782	0.4473	0.01062	0.005	0.05666	0.05405	0.38476
3	381	0.186959	0.63717	0.208389	1	0.00251	0	0.0247	0.14726	0.48488
3	382	0.0744817	0.115506	0.0711386	0.29297	0.01187	0.005	0.0477	0.08975	0.40967
3	383	0.044745	0.119734	0.0635072	0.01516	0.01072	0	0.04732	0.08311	0.33387
3	384	0.196361	0.430916	0.112957	0.14047	0	0	0.0219	0.03329	0.31297
3	385	0.0267391	0.0243263	0.211286	0	0.01549	0	0.06166	0.08788	0.35192
3	386	0.173098	0.346109	0.163867	0.09199	0.00356	0	0.03334	0.09692	0.47301
3	387	0.190019	0.133354	0.114297	0.40149	0.02064	0.005	0.04476	0.02165	0.34833
3	388	0.141751	0.0601357	0.103489	0.37994	0.02645	0	0.05688	0.02959	0.29295
3	389	0.263629	0.68404	0.243277	0.67006	0	0	0.02278	0.06195	0.33194
3	390	0.298438	0.623943	0.230586	0	0.0003	0	0.02368	0.08768	0.4195
3	391	0.0393876	0.0524485	0.0762303	0	0.02034	0	0.06152	0.06513	0.27025
3	392	0.0586003	0.422804	0.126196	0.14985	0.00097	0	0.02394	0.08394	0.3611
3	393	0.166913	0.343695	0.236038	0.51935	0.00918	0	0.03238	0.02257	0.42633
3	394	0.149278	0.0256746	0.0815499	0.13128	0.00616	0	0.05046	0.03222	0.4626
3	395	0.0766421	0.0214553	0.0726325	0.41141	0.0065	0	0.04864	0.03155	0.41274
3	396	0.112271	0.0398382	0.0581915	0.66079	0	0	0.04708	0.04183	0.46366
3	397	0.323039	0.532212	0.224508	0.95352	0.0049	0	0.02472	0.05747	0.3259
3	398	0.248308	0.298773	0.271209	0.21334	0.00246	0	0.0342	0.03951	0.34951
3	399	0.210556	0.359514	0.168802	0.74677	0.00221	0	0.03022	0.10702	0.37765
3	400	0.124749	0.314546	0.15423	0.69141	0.0032	0	0.03406	0.03988	0.27845
3	401	0.218792	0.419749	0.199038	0.8597	0.00324	0	0.03048	0.02357	0.25012
3	402	0.177904	0.603382	0.157844	0.92243	0.00114	0	0.0255	0.05607	0.34152
3	403	0.124647	0.252333	0.0750887	0.58701	0.00434	0	0.0415	0.0813	0.34655
3	404	0.205821	0.408525	0.184038	0.85084	0.00114	0	0.0267	0.1067	0.28149
3	405	0.0864489	0.0252556	0.0435595	0.32237	0.00773	0	0.05512	0.04864	0.28252
3	406	0.130815	0.0301115	0.0874395	0.22091	0.00424	0	0.0464	0.12433	0.65152
3	407	0.0700932	0.0251132	0.0438327	0.41792	0.00611	0.005	0.0507	0.12389	0.32525
3	408	0.216471	0.125133	0.165226	0.43581	0.0142	0.005	0.04236	0.14855	0.35515
3	409	0.146639	0.381008	0.174759	0.4333	0.00281	0	0.03242	0.03075	0.28864
3	410	0.25403	0.385127	0.156386	0.61067	0.00256	0	0.03554	0.05367	0.29671
3	411	0.135046	0.181197	0.099718	0.5186	0.01092	0	0.05058	0.20294	0.42605
3	412	0.240656	0.157844	0.172691	0.79743	0.00634	0	0.04564	0.08802	0.3283
3	413	0.145556	0.176862	0.154238	0.64229	0.00674	0	0.03732	0.06431	0.31057
3	414	0.209948	0.355263	0.224007	0.95461	0.00284	0	0.032	0.08133	0.33327
3	415	0.162656	0.250782	0.338812	0.52345	0.00615	0.005	0.03898	0.0878	0.42267
3	416	0.0961551	0.247572	0.0917836	0.47558	0.00096	0	0.04096	0.05751	0.37306
3	417	0.0371003	0.0262929	0.170499	0.06609	0.01364	0	0.0681	0.07983	0.21139
3	418	0.0387721	0.024605	0.0436469	0	0.02295	0	0.0635	0.08879	0.31785
3	419	0.0430984	0.0281754	0.0532633	0.09539	0.0134	0	0.05936	0.08858	0.31454
3	420	0.0290142	0.0245837	0.0329201	0	0.00892	0.005	0.05972	0.06953	0.21871
3	421	0.10782	0.11515	0.136212	0.32084	0.0147	0	0.04892	0.01534	0.28704
3	422	0.105972	0.024598	0.0894161	0.16823	0.02266	0	0.06176	0.1009	0.32563
3	423	0.0282345	0.0213601	0.0418377	0.02168	0.00606	0	0.05756	0.06045	0.38911
3	424	0.232493	0.59946	0.336657	0.25589	0.00072	0.005	0.03592	0.03361	0.55625
3	425	0.181006	0.388661	0.229341	0	0.00545	0	0.0345	0.07688	0.51309
3	426	0.13646	0.531893	0.245507	0.22331	0.00176	0	0.03902	0.03995	0.64197
3	427	0.429598	0.550724	0.32339	0.87198	0.00245	0	0.03246	0.06837	0.34494
3	428	0.0966934	0.109196	0.110875	0.59842	0.01018	0	0.05184	0.04276	0.31823
3	429	0.285015	0.479894	0.159172	0	0.01109	0	0.02436	0.06909	0.36174
3	430	0.0970977	0.114189	0.107046	0.43769	0.01449	0	0.0501	0.04366	0.27473
3	431	0.176208	0.427944	0.169308	0.71367	0.00236	0	0.02826	0.02909	0.31963
3	432	0.224483	0.0492893	0.125095	0.37433	0.01135	0	0.05854	0.03308	0.2614
3	433	0.0946895	0.0358114	0.0582772	0.23081	0.02543	0	0.06068	0.04093	0.27941
3	434	0.315162	0.399207	0.273216	0.74565	0.00386	0	0.0307	0.01412	0.25825
3	435	0.320165	0.560828	0.224804	1	0	0	0.02112	0.03455	0.24425
3	436	0.18035	0.728335	0.334169	0.97627	0.00257	0	0.02212	0.02015	0.23454
3	437	0.242828	0.508138	0.210189	0.88332	0	0	0.02744	0.00865	0.22876
3	438	0.203223	0.0869775	0.120146	0.44085	0.01535	0	0.05556	0.01978	0.29481
3	439	0.296006	0.62595	0.200987	0.99288	0.00441	0	0.02756	0.0386	0.31583
3	440	0.288776	0.64977	0.292123	0.88525	0	0	0.02132	0.01705	0.2689
3	441	0.364072	0.507461	0.190093	0.81844	0.00169	0	0.0242	0.05219	0.32239
3	442	0.196874	0.329581	0.165907	0.76482	0.00893	0	0.03934	0.05212	0.32568
3	443	0.251756	0.70955	0.237244	0.45501	0.00342	0	0.02306	0.03477	0.40173
3	444	0.297649	0.621069	0.163694	0.41875	0	0	0.02058	0.03397	0.27364
3	445	0.208335	0.232731	0.208327	0.21224	0.00685	0	0.0375	0.04011	0.29129
3	446	0.198004	0.203118	0.121826	0.35724	0.00312	0	0.0427	0.0657	0.35515
3	447	0.209242	0.032691	0.184044	0.07923	0.00986	0	0.06116	0.05748	0.32376
3	448	0.0861245	0.107339	0.0751538	0.24724	0.00799	0	0.05212	0.11098	0.37428
3	449	0.056042	0.0241837	0.0429016	0	0.00818	0	0.0631	0.04217	0.25943
3	450	0.0328377	0.0254534	0.033308	0	0.00722	0	0.0584	0.05967	0.36258
3	451	0.154881	0.267449	0.136084	0.37417	0.00449	0.005	0.0378	0.04816	0.5898
3	452	0.203326	0.0649025	0.170263	0.10276	0.01212	0	0.05486	0.0503	0.24946
3	453	0.116234	0.0575269	0.103898	0.20698	0.03632	0	0.06366	0.02126	0.22003
3	454	0.0562979	0.0246643	0.0427759	0.06157	0.01976	0	0.06354	0.08282	0.32465
3	455	0.160079	0.214174	0.125593	0.56851	0.01232	0	0.04234	0.09088	0.36703
3	456	0.0494978	0.0806769	0.0461744	0.39106	0.02533	0	0.05732	0.02681	0.37737
3	457	0.138966	0.0664236	0.0456009	0.05347	0.00734	0	0.0564	0.04732	0.23539
3	458	0.18291	0.182838	0.140835	0.58565	0.02821	0	0.05002	0.09777	0.29684
3	459	0.173982	0.184484	0.137727	0.64368	0.01687	0.005	0.04304	0.04588	0.32293
3	460	0.100035	0.0788113	0.121822	0.22089	0.00166	0	0.04654	0.09363	0.3218
3	461	0.0440933	0.0342297	0.0644106	0	0.00959	0	0.05838	0.0457	0.37826
3	462	0.0733155	0.171488	0.0576078	0.43815	0.00506	0	0.03876	0.0696	0.33992
3	463	0.147833	0.0711926	0.109414	0.41814	0.01391	0	0.05606	0.06517	0.28483
3	464	0.0527368	0.0246669	0.0339167	0	0.00766	0	0.0574	0.01666	0.30381
3	465	0.0730708	0.0232974	0.037309	0.63948	0.0106	0	0.0621	0.04107	0.22767
3	466	0.120122	0.0659416	0.0631864	0.33232	0.00326	0	0.0541	0.0955	0.37435
3	467	0.180043	0.470324	0.127937	0.70102	0.00667	0	0.031	0.0194	0.34019
3	468	0.206453	0.528572	0.179682	0.61596	0	0	0.02616	0.01395	0.39023
3	469	0.161544	0.199611	0.111645	0	0.00186	0	0.03732	0.06207	0.34466
3	470	0.136431	0.173491	0.11045	0.64578	0.0042	0	0.0429	0.05446	0.31853
3	471	0.0950627	0.163636	0.0800736	0.32756	0.00353	0	0.04306	0.05725	0.2995
3	472	0.0533018	0.0273103	0.0424502	0.43557	0.01189	0	0.05606	0.07455	0.35362
3	473	0.0566337	0.0264738	0.0361516	0	0.01622	0	0.0587	0.1038	0.22428
3	474	0.142191	0.0295539	0.031978	0.03958	0.00469	0	0.0514	0.03308	0.52313
3	475	0.168171	0.248369	0.144729	0.72259	0.00205	0.005	0.03776	0.03072	0.35236
3	476	0.31972	0.739967	0.243737	0.45865	0.00173	0	0.02018	0.00477	0.27964
3	477	0.290713	0.626605	0.241398	0.35433	0	0	0.03096	0.08904	0.45076
3	478	0.252792	0.606261	0.223081	0.91382	0.0011	0	0.02164	0.02613	0.31599
3	479	0.239848	0.512231	0.181943	0.84209	0	0	0.02136	0.02261	0.31377
3	480	0.291819	0.440085	0.196462	0.95743	0.0085	0	0.03438	0.07408	0.4115
3	481	0.162194	0.187932	0.122175	0.26399	0.01019	0	0.04714	0.06181	0.33395
3	482	0.150127	0.0921016	0.123991	0.66336	0.00267	0	0.03926	0.06231	0.64402
3	483	0.0604051	0.0247436	0.0464554	0.37232	0	0	0.04128	0.09141	0.77644
3	484	0.0669441	0.0325942	0.145451	0.46994	0.00358	0	0.03884	0.05663	0.6534
3	485	0.0948618	0.0742716	0.0468583	0.2511	0.00328	0.005	0.04488	0.08466	0.85076
3	486	0.190532	0.291511	0.15108	0.78404	0.00861	0	0.03638	0.02476	0.40469
3	487	0.0393748	0.0237388	0.0341121	0	0.02271	0	0.06662	0.05128	0.25506
3	488	0.0363582	0.0460154	0.0490623	0.2969	0.01114	0.005	0.05026	0.07715	0.39974
3	489	0.0909096	0.0876235	0.0744547	0.63352	0.00757	0	0.05074	0.02226	0.44755
3	490	0.116252	0.321233	0.183304	0.8148	0.00634	0.005	0.03564	0.0909	0.40199
3	491	0.156153	0.722394	0.217244	0.99286	0	0	0.02794	0.06463	0.3616
3	492	0.128012	0.212842	0.116489	0.53717	0.01741	0	0.04092	0.01979	0.27664
3	493	0.0376507	0.0268489	0.0421621	0.19128	0.00353	0	0.05278	0.1787	0.37187
3	494	0.0299659	0.0219929	0.0788022	0.15211	0.01029	0	0.053	0.1359	0.40909
3	495	0.185474	0.144414	0.146851	0.26603	0.00923	0	0.05182	0.0248	0.32007
3	496	0.219976	0.0262405	0.137223	0	0.02351	0	0.06358	0.06017	0.26707
3	497	0.144942	0.0296953	0.0673416	0.24409	0.00501	0	0.05876	0.02777	0.29563
3	498	0.142909	0.0255978	0.0907008	0.6241	0.01046	0	0.05734	0.05344	0.30182
3	499	0.106935	0.0224827	0.103232	0.57002	0.00694	0.005	0.0529	0.07459	0.38087
3	500	0.190205	0.0911792	0.13055	0.29189	0.00983	0	0.05048	0.09487	0.34042
3	501	0.0888033	0.0725825	0.106459	0.34584	0.00627	0	0.0524	0.06761	0.29273
3	502	0.0577804	0.0257488	0.0479097	0	0.01223	0	0.05628	0.05964	0.26377
3	503	0.149675	0.0997793	0.115616	0.2843	0.01109	0	0.05246	0.01876	0.39883
3	504	0.294857	0.647067	0.308717	0.68613	0	0	0.02262	0.01203	0.25486
3	505	0.112875	0.626481	0.373573	0.66437	0	0	0.01822	0.02529	0.21306
3	506	0.17385	0.256608	0.158753	0	0.00459	0	0.03602	0.05928	0.44334
3	507	0.196426	0.0237688	0.143286	0	0.01885	0	0.06702	0.02973	0.29053
3	508	0.541838	0.0244798	0.302908	0	0.13979	0	0.10398	0.04459	0.1478
3	509	0.171412	0.0604559	0.110657	0.56951	0.02589	0	0.06476	0.09365	0.35856
3	510	0.274977	0.375644	0.157071	0.66381	0.00583	0	0.03548	0.04158	0.36369
3	511	0.2359	0.0986418	0.16214	0.02556	0.04822	0	0.05754	0.15184	0.47295
3	512	0.196864	0.356282	0.221189	0.76567	0.00962	0	0.03472	0.04571	0.41296
3	513	0.213326	0.549887	0.221977	0.43801	0.00086	0	0.02458	0.09459	0.43802
3	514	0.116562	0.56629	0.168865	0	0.00205	0	0.02238	0.04346	0.38793
3	515	0.143773	0.362364	0.193325	0	0.0028	0	0.0239	0.02287	0.2583
3	516	0.068464	0.0249507	0.0832779	0.01972	0.01725	0	0.06532	0.03295	0.20486
3	517	0.197174	0.400509	0.215403	0.5099	0.00038	0	0.02968	0.11267	0.39209
3	518	0.132804	0.118137	0.124376	0.23272	0.01489	0.005	0.05112	0.10562	0.51203
3	519	0.0854658	0.0376317	0.068571	0.53921	0.01452	0	0.05636	0.03752	0.39408
3	520	0.238453	0.0360477	0.095373	0.6933	0.00839	0	0.0536	0.07322	0.52006
3	521	0.0527417	0.0338526	0.0433885	0.25616	0.0135	0.005	0.0525	0.07598	0.43503
3	522	0.0854024	0.166778	0.0720019	0.54049	0.006	0	0.04776	0.06882	0.39673
3	523	0.240702	0.730775	0.204701	0.233	0.00217	0	0.02	0.02986	0.28719
3	524	0.20345	0.40209	0.216362	0.67107	0	0	0.02832	0.0402	0.40096
3	525	0.0402666	0.0267201	0.113387	0.04519	0.00739	0	0.05442	0.15979	0.34584
3	526	0.201807	0.525742	0.158255	0.86938	0.00301	0	0.02618	0.03795	0.29909
3	527	0.167021	0.409318	0.289603	0.71975	0.009	0	0.03714	0.05108	0.39404
3	528	0.246914	0.175506	0.22924	0.70873	0.00519	0	0.03986	0.02823	0.3914
3	529	0.270753	0.410572	0.246793	0.83875	0.00825	0	0.03352	0.05597	0.3458
3	530	0.242492	0.412984	0.217231	0.48668	0.00337	0	0.0376	0.06605	0.36979
3	531	0.0317403	0.0238596	0.0425113	0.09903	0.01379	0	0.0574	0.02733	0.21845
3	532	0.0229938	0.026636	0.040347	0.46404	0.0109	0	0.05162	0.09384	0.30472
3	533	0.216467	0.139477	0.186536	0.22016	0.0136	0.005	0.04734	0.16632	0.5082
3	534	0.0858993	0.387068	0.213483	0.69601	0.00684	0.005	0.03852	0.09598	0.48521
3	535	0.122195	0.762209	0.418961	0.99008	0.00232	0	0.02316	0.16782	0.40373
3	536	0.199928	0.519271	0.29497	0.30157	0.00323	0	0.02048	0.11885	0.24086
3	537	0.160489	0.0944539	0.134443	0.40417	0.0108	0	0.04864	0.21137	0.45498
3	538	0.0620544	0.0771611	0.0837068	0.26775	0.01394	0	0.05304	0.11368	0.29647
3	539	0.187685	0.397348	0.151462	0.77197	0.0044	0	0.02878	0.05436	0.3472
3	540	0.0864753	0.102859	0.0716509	0	0	0	0.05374	0.03631	0.87315
3	541	0.0509275	0.0654253	0.0974062	0.03698	0.03148	0	0.05532	0.07371	0.64029
3	542	0.0892128	0.175745	0.0934712	0.45437	0.00666	0	0.04266	0.05369	0.2922
3	543	0.155158	0.428573	0.227078	0.8683	0.00772	0	0.03456	0.0276	0.41961
3	544	0.185283	0.361795	0.215557	0.30693	0.0032	0	0.03072	0.105	0.25277
3	545	0.224483	0.464851	0.195533	0.74582	0.00573	0	0.0278	0.04172	0.21022
3	546	0.137676	0.104793	0.0999889	0.49052	0.00942	0	0.049	0.11792	0.51477
3	547	0.111843	0.0761454	0.0545298	0	0.02391	0	0.05696	0.05409	0.50831
3	548	0.111742	0.228793	0.132438	0.45252	0.00572	0	0.04766	0.0888	0.30823
3	549	0.331979	0.600469	0.288175	0.79379	0.00123	0	0.02474	0.19382	0.39176
3	550	0.254295	0.3131	0.231968	0.77184	0.00456	0	0.03404	0.09933	0.3694
3	551	0.126836	0.0472289	0.190474	0.23934	0.01042	0	0.05728	0.14872	0.36855
3	552	0.248985	0.655095	0.256897	0.81679	0.00617	0.005	0.02352	0.06023	0.32069
3	553	0.259375	0.698545	0.226298	0.83647	0.0009	0	0.02282	0.08323	0.37666
3	554	0.160011	0.297541	0.142724	0.64378	0.00263	0	0.04216	0.07357	0.28145
3	555	0.0806519	0.112263	0.0721762	0.29855	0.00912	0	0.04544	0.07421	0.36017
3	556	0.195504	0.381546	0.217919	0.12649	0.00144	0.005	0.03312	0.08919	0.41183
3	557	0.384483	0.562398	0.243276	0.50393	0.00282	0	0.02422	0.04934	0.25258
3	558	0.280204	0.250714	0.121882	0.25512	0.00184	0	0.03372	0.05927	0.33152
3	559	0.174265	0.530884	0.216318		0.00084	0.005	0.02364	0.08192	0.37878
4	0	0.110696	0.0795863	0.0649093	0.3196	0.00338	0	0.04908	0.20354	0.00114
4	1	0.105122	0.155648	0.0638067	0.26089	0.00447	0.005	0.03734	0.06345	0
4	2	0.0962624	0.0953913	0.0947632	0.44158	0	0	0.04162	0.03584	0
4	3	0.136129	0.199127	0.118525	0.32861	0.00139	0	0.03776	0.05276	0
4	4	0.257756	0.55329	0.251181	0.28953	0.00927	0	0.0289	0.05986	0
4	5	0.131613	0.70349	0.199973	0	0.00658	0.005	0.0259	0.13571	0
4	6	0.218912	0.645691	0.226763	0	0	0.005	0.02162	0.04011	0
4	7	0.210472	0.694379	0.288942	0.4995	0.00132	0	0.02158	0.0633	0
4	8	0.208345	0.434708	0.244692	0.80104	0.00928	0	0.03618	0.04159	0
4	9	0.229549	0.599447	0.23337	0.1589	0.00149	0	0.02462	0.04958	0
4	10	0.111093	0.374296	0.160767	0.5722	0.00636	0	0.03488	0.1103	0.00451
4	11	0.27889	0.422191	0.307934	0.21082	0.00734	0	0.0355	0.06371	0
4	12	0.276052	0.337743	0.280951	0.64205	0.0084	0	0.0375	0.08904	0
4	13	0.326963	0.511684	0.292992	0.72709	0.00372	0	0.02762	0.08473	0
4	14	0.39938	0.626391	0.331401	0.43814	0.00479	0	0.03034	0.08134	0
4	15	0.148817	0.184758	0.104601	0.35961	0.0155	0	0.04794	0.06392	0
4	16	0.0416721	0.0746724	0.0803595	0	0.01793	0	0.06014	0.11002	0
4	17	0.12944	0.61219	0.158917	0	0.00326	0	0.02476	0.12327	0
4	18	0.180253	0.505251	0.205684	0.40721	0.00108	0	0.02974	0.04513	0
4	19	0.261322	0.307408	0.230367	0.57588	0.01034	0	0.03724	0.10293	0
4	20	0.17929	0.0697211	0.247458	0.12594	0.01149	0.005	0.03648	0.21448	0
4	21	0.171515	0.0303292	0.0817516	0.64112	0.01175	0	0.0452	0.12093	0
4	22	0.215542	0.175375	0.178746	0.17482	0.01583	0	0.04998	0.04193	0
4	23	0.156733	0.108513	0.0792385	0.25495	0.00377	0.005	0.04798	0.13171	0
4	24	0.251288	0.633238	0.270616	0.648	0.00176	0	0.0289	0.09905	0
4	25	0.311604	0.735115	0.272214	0.83771	0.00591	0	0.03172	0.06822	0
4	26	0.120384	0.189149	0.138922	0.47342	0.01886	0	0.0513	0.12398	0
4	27	0.110436	0.0285856	0.101673	0.27633	0.01717	0	0.05978	0.09634	0
4	28	0.258474	0.186268	0.272801	0.60227	0.01987	0.005	0.04976	0.08247	0
4	29	0.131105	0.238883	0.267491	0.25943	0.01055	0	0.04566	0.12194	0
4	30	0.102721	0.0325583	0.0800443	0.54377	0.00587	0	0.05214	0.02932	0
4	31	0.169631	0.679787	0.279852	0.42548	0.00114	0	0.03006	0.148	0
4	32	0.0833073	0.314665	0.131561	0.38215	0.00959	0.005	0.0361	0.10261	0
4	33	0.146216	0.642188	0.149731	0.74352	0.0035	0	0.02504	0.07379	0
4	34	0.406201	0.779958	0.318899	1	0.00284	0	0.0238	0.03198	0
4	35	0.0679311	0.0438335	0.0878014	0.70449	0.01984	0	0.05734	0.06497	0
4	36	0.271394	0.436957	0.17564	0.99533	0.00416	0.005	0.03174	0.04487	0
4	37	0.40043	0.52412	0.275644	0.10708	0.00439	0	0.03292	0.03553	0
4	38	0.33088	0.661442	0.338688	0.86426	0.00146	0	0.0298	0.16998	0
4	39	0.333679	0.342085	0.21982	0.84387	0.00799	0	0.0358	0.1273	0
4	40	0.121202	0.19588	0.127466	0.14889	0.01161	0	0.05404	0.04731	0
4	41	0.30131	0.212542	0.142751	0.22363	0.0081	0	0.03994	0.15192	0
4	42	0.159461	0.318486	0.179138	0.58403	0.00391	0	0.0406	0.07555	0
4	43	0.0481536	0.0750008	0.0587585	0.10042	0.01064	0.005	0.05274	0.03773	0
4	44	0.174542	0.257516	0.165477	0.57134	0.00821	0	0.04152	0.10119	0
4	45	0.167872	0.456838	0.181416	0.3377	0.00285	0	0.03108	0.06096	0
4	46	0.200819	0.571161	0.195666	0.19986	0.00249	0	0.02462	0.08434	0
4	47	0.219498	0.537544	0.202727	1	0.00152	0	0.02436	0.03492	0
4	48	0.201307	0.178956	0.14195	0.22217	0.02014	0	0.0555	0.05253	0
4	49	0.0466844	0.056344	0.0477938	0.10063	0.02178	0	0.05888	0.03286	0
4	50	0.0756101	0.125381	0.0863613	0.10504	0.00909	0	0.04846	0.23857	0
4	51	0.181142	0.475926	0.113899	0.05287	0.00258	0	0.0324	0.0467	0
4	52	0.263079	0.677917	0.154365	0	0.00087	0	0.02676	0.08594	0
4	53	0.254305	0.634182	0.25385	0.5854	0.00367	0	0.0275	0.05389	0
4	54	0.108583	0.314339	0.169738	0.44952	0.01374	0	0.045	0.09598	0
4	55	0.090606	0.195777	0.113917	0.32811	0.00198	0	0.04974	0.03284	0
4	56	0.0703886	0.175399	0.104671	0.41462	0.00533	0	0.0553	0.05439	0
4	57	0.302015	0.510659	0.245542	0.73211	0.00945	0	0.03992	0.09306	0
4	58	0.181959	0.132096	0.188379	0.28925	0.01057	0	0.05062	0.06179	0
4	59	0.0829157	0.0818917	0.119399	0	0.03074	0.005	0.0518	0.33945	0
4	60	0.217886	0.3403	0.186248	0.54264	0.00452	0.005	0.04438	0.12252	0
4	61	0.136994	0.72845	0.212021	1	0.00237	0	0.02754	0.06768	0
4	62	0.048309	0.151261	0.0480077	0.25276	0.0116	0	0.04776	0.0484	0
4	63	0.104901	0.124207	0.0816941	0.13928	0.00428	0	0.05302	0.06252	0
4	64	0.0495791	0.0334713	0.0580626	0.15865	0.0084	0	0.05604	0.08361	0
4	65	0.271954	0.417758	0.221741	0.8789	0.01301	0	0.03858	0.15711	0
4	66	0.318377	0.141641	0.343871	0.55554	0.0098	0	0.0518	0.07504	0
4	67	0.0946357	0.0860326	0.0723271	0.35244	0.029	0	0.0595	0.02305	0
4	68	0.213004	0.202064	0.146939	0.48659	0.00181	0.005	0.04162	0.06847	0
4	69	0.0324586	0.0621562	0.0423357	0.16113	0.02865	0.005	0.05576	0.0974	0
4	70	0.109347	0.0337629	0.0740885	0.07469	0.00768	0.005	0.04096	0.02882	0
4	71	0.0395833	0.0270127	0.0501441	0	0.00433	0	0.0575	0.02556	0
4	72	0.0704864	0.02296	0.0624318	0.41714	0.0069	0	0.05086	0.02211	0
4	73	0.103334	0.028516	0.06803	0	0.00471	0	0.04866	0.06287	0
4	74	0.307194	0.202485	0.156658	0.54173	0.0068	0.01	0.04328	0.07429	0
4	75	0.337884	0.0344672	0.203627	0.28058	0.01472	0	0.04774	0.13552	0
4	76	0.241507	0.37093	0.154645	0.4395	0.01233	0	0.04218	0.04057	0
4	77	0.038785	0.0278982	0.0461927	0	0.0043	0.005	0.05578	0.05217	0
4	78	0.0340863	0.0274349	0.0403308	0.0264	0.01041	0	0.06718	0.01178	0
4	79	0.0863187	0.143973	0.0966733	0.25167	0.01322	0	0.05084	0.04999	0
4	80	0.119895	0.263849	0.14441	0.2602	0.00714	0	0.03838	0.16164	0
4	81	0.120759	0.494353	0.186956	0.27554	0.00515	0	0.03224	0.08939	0
4	82	0.181966	0.624224	0.174198	0	0	0.005	0.02282	0.05387	0
4	83	0.223867	0.658442	0.270425	0	0.00171	0	0.02652	0.08331	0
4	84	0.0991517	0.618192	0.146474	0	0	0.005	0.0234	0.05294	0
4	85	0.316965	0.415138	0.158083	0.34251	0.00549	0	0.0313	0.02427	0
4	86	0.236703	0.582698	0.254233	0	0.00054	0	0.02372	0.03203	0
4	87	0.234854	0.725269	0.279095	0.15647	0.0015	0	0.02996	0.23644	0
4	88	0.127046	0.425534	0.170523	0.769	0.00252	0	0.03408	0.03901	0
4	89	0.0993385	0.211172	0.116855	0.32379	0.01851	0	0.049	0.15322	0
4	90	0.34097	0.66935	0.267271	0.22924	0.00243	0	0.02668	0.09211	0
4	91	0.275719	0.655715	0.289181	0.43289	0	0	0.03064	0.02517	0
4	92	0.132048	0.26373	0.092856	0.72448	0.01322	0	0.04286	0.04718	0
4	93	0.0408111	0.0301297	0.0474612	0	0.02176	0	0.06322	0.08259	0
4	94	0.0560035	0.0294609	0.044847	0	0.00822	0	0.05988	0.02712	0
4	95	0.199521	0.0249383	0.0790728	0.20233	0.01945	0	0.05444	0.007	0
4	96	0.101465	0.0265645	0.0421608	0.39279	0.00945	0	0.05814	0.02948	0
4	97	0.0349196	0.0306694	0.0436904	0	0.01653	0.005	0.0637	0.04151	0
4	98	0.0788892	0.0391683	0.105676	0.31582	0.00541	0	0.0486	0.01769	0
4	99	0.240601	0.243031	0.187047	0.38709	0.01478	0	0.04682	0.05941	0
4	100	0.170229	0.0252192	0.0496098	0	0.00824	0	0.05356	0.06128	0.35156
4	101	0.238614	0.216432	0.243579	0.22136	0.01222	0	0.04492	0.09245	0.43886
4	102	0.298438	0.676049	0.32417	0.48272	0.00175	0	0.02746	0.06734	0.37074
4	103	0.230442	0.42485	0.152305	0.78412	0.00546	0	0.03352	0.12517	0.48204
4	104	0.153973	0.338265	0.130597	0.63369	0.00365	0	0.03894	0.02672	0.30193
4	105	0.230648	0.685706	0.254365	1	0.00076	0	0.02574	0.16161	0.46138
4	106	0.321915	0.483747	0.276604	0.61506	0.0088	0	0.02896	0.08503	0.29692
4	107	0.190179	0.721913	0.273695	0.23888	0.00039	0.005	0.02996	0.25464	0.52556
4	108	0.25242	0.151975	0.178122	0.57303	0.01201	0.01	0.03876	0.02511	0.50365
4	109	0.274126	0.0250673	0.0907762	0.26683	0.00227	0	0.04006	0.05542	0.44478
4	110	0.0864942	0.0958722	0.147985	0.05465	0.02469	0.005	0.04898	0.05381	0.42739
4	111	0.121545	0.0295437	0.0624554	0.57514	0.00114	0	0.03982	0.02806	0.30081
4	112	0.136625	0.0385678	0.125216	0.7073	0.00379	0.005	0.0465	0.02391	0.25166
4	113	0.194276	0.222767	0.15048	0.71695	0.00229	0.01	0.03806	0.0483	0.30822
4	114	0.248066	0.0546256	0.0973221	0.19315	0.00984	0	0.05328	0.26907	0.48731
4	115	0.0673344	0.0492853	0.0718725	0.14699	0.02132	0	0.05796	0.08977	0.41885
4	116	0.0998657	0.0376813	0.061654	0.06493	0.03224	0	0.06594	0.03744	0.2866
4	117	0.0735033	0.0314141	0.106839	0	0.0255	0	0.05932	0.14826	0.47654
4	118	0.239038	0.033369	0.0551957	0	0.00906	0	0.05998	0.04957	0.42282
4	119	0.0853994	0.0348095	0.0553869	0	0.01402	0	0.05506	0.08004	0.39814
4	120	0.0569824	0.0280124	0.0594651	0	0.01738	0	0.06026	0.06128	0.46104
4	121	0.122083	0.0761744	0.0536813	0.71621	0.02924	0	0.06006	0.1259	0.535
4	122	0.125785	0.261288	0.0864134	0.45577	0.01121	0	0.04626	0.05967	0.41104
4	123	0.233807	0.399288	0.285307	0.39985	0.01104	0	0.04042	0.06082	0.39253
4	124	0.0634955	0.279885	0.0819992	0.8929	0.00989	0	0.03886	0.16435	0.46358
4	125	0.0921423	0.291473	0.0886867	0.33815	0.01286	0	0.04734	0.08183	0.45873
4	126	0.0634006	0.0696663	0.119751	0.24486	0.01285	0	0.05576	0.05885	0.40947
4	127	0.037742	0.0661768	0.0596264	0	0.01254	0	0.05832	0.18128	0.60783
4	128	0.0744604	0.0704751	0.181951	0.22135	0.00339	0	0.0525	0.1465	0.5371
4	129	0.0679227	0.0239554	0.0608969	0	0.00207	0	0.04846	0.07165	0.46366
4	130	0.0599	0.030045	0.0855389	0.36708	0.00723	0	0.05036	0.0603	0.53754
4	131	0.325227	0.344827	0.265036	0.6322	0.00703	0	0.03874	0.13194	0.45781
4	132	0.177453	0.270906	0.113955	0.5418	0.01781	0	0.04558	0.11521	0.45887
4	133	0.0550398	0.0283706	0.036729	0.02039	0.00505	0	0.05898	0.02991	0.33521
4	134	0.046986	0.0250006	0.04291	0	0.04508	0	0.067	0.1114	0.35953
4	135	0.0927556	0.0259021	0.0523112	0	0.00654	0	0.04882	0.10957	0.44632
4	136	0.143378	0.0389382	0.0716141	0	0.00698	0	0.04954	0.06546	0.46199
4	137	0.130536	0.0291288	0.0721575	0.59683	0.00053	0	0.04844	0.0081	0.41131
4	138	0.0369253	0.0345891	0.0752961	0.18195	0.00621	0	0.04782	0.01226	0.30905
4	139	0.0575399	0.0300906	0.181502	0.00223	0.00296	0	0.05208	0.01606	0.21033
4	140	0.0903488	0.0697302	0.194993	0.21481	0.00782	0	0.0491	0.06289	0.45448
4	141	0.0663459	0.225643	0.104515	0	0.01197	0	0.0404	0.02477	0.33848
4	142	0.0804171	0.107228	0.0663419	0.1729	0.00068	0	0.0457	0.12562	0.40539
4	143	0.0922428	0.0675448	0.20277	0.49705	0.01088	0	0.04852	0.11583	0.5817
4	144	0.0337515	0.0318614	0.0594994	0.16576	0.00872	0.01	0.0545	0.15482	0.38377
4	145	0.0599881	0.0892105	0.0555342	0.12067	0.02411	0	0.06476	0.16418	0.43746
4	146	0.139797	0.51965	0.183094	0.40958	0.00041	0	0.02656	0.05541	0.30877
4	147	0.0743516	0.107114	0.0659939	0.21863	0.01533	0	0.05506	0.10392	0.27634
4	148	0.145727	0.0336082	0.0718739	0.40438	0.01024	0.005	0.05514	0.09985	0.43151
4	149	0.0959542	0.0965055	0.0877976	0.53875	0.0226	0.005	0.05552	0.1252	0.36861
4	150	0.387783	0.274471	0.214878	0.47389	0.01767	0.005	0.04352	0.09398	0.5681
4	151	0.101187	0.157401	0.129855	0.21336	0.00595	0	0.04394	0.10284	0.6502
4	152	0.196016	0.589035	0.276294	0.08548	0.0079	0	0.0361	0.12048	0.67031
4	153	0.0783128	0.0342448	0.0495941	0.5039	0.01247	0	0.0473	0.10167	0.52779
4	154	0.2165	0.343979	0.185703	0.8754	0.00732	0	0.04266	0.06016	0.41849
4	155	0.302736	0.400737	0.228665	0.60943	0.0166	0	0.039	0.09986	0.25707
4	156	0.19554	0.274545	0.104585	0.55749	0.00577	0	0.03986	0.14288	0.37351
4	157	0.268226	0.730118	0.267481	0.54667	0.00366	0.005	0.0267	0.03533	0.43236
4	158	0.388465	0.587109	0.252569	0.42942	0.00108	0	0.02478	0.06035	0.34687
4	159	0.214605	0.121377	0.170899	0.26631	0.00741	0	0.04846	0.15254	0.51546
4	160	0.212644	0.101058	0.159857	0.41322	0.00807	0	0.04912	0.05868	0.45083
4	161	0.203463	0.40094	0.211908	0.75738	0.00266	0.005	0.03596	0.08918	0.3888
4	162	0.115246	0.183767	0.130647	0.43368	0.02213	0	0.04204	0.05512	0.32918
4	163	0.0340542	0.026328	0.0410546	0.25528	0.00463	0	0.06138	0.15194	0.23545
4	164	0.140346	0.235403	0.171663	0.60863	0.00801	0	0.0448	0.04773	0.26399
4	165	0.0483879	0.0215544	0.0737237	0	0.00808	0	0.05978	0.16579	0.38479
4	166	0.12891	0.279926	0.111477	0.48059	0.00647	0	0.04458	0.0913	0.26393
4	167	0.143501	0.256552	0.156588	0.63019	0.00724	0	0.03786	0.11812	0.38785
4	168	0.0426029	0.0341906	0.0436315	0.14373	0.009	0.01	0.05056	0.13471	0.51305
4	169	0.0349793	0.0228555	0.0290308	0	0.02396	0	0.05938	0.14563	0.43715
4	170	0.0768039	0.0277728	0.0857974	0.23905	0.03327	0.005	0.0668	0.20214	0.34217
4	171	0.300519	0.172369	0.13212	0.24852	0.00051	0	0.0448	0.19367	0.7119
4	172	0.175348	0.165065	0.113766	0.36644	0.01049	0	0.0341	0.41218	0.50328
4	173	0.0815798	0.0326346	0.0848891	0	0.00912	0	0.05818	0.39694	0.47919
4	174	0.0348132	0.0277061	0.0389296	0	0.08974	0	0.07376	0.442	0.55367
4	175	0.0372523	0.0296626	0.105911	0	0.03429	0.005	0.05922	0.46723	0.50662
4	176	0.0943744	0.112812	0.116576	0.18835	0.00537	0	0.0516	0.28233	0.36246
4	177	0.159013	0.222868	0.126806	0.44687	0.0044	0	0.04576	0.22955	0.44151
4	178	0.037375	0.0254339	0.0599537	0.96766	0.00721	0	0.05908	0.23991	0.37614
4	179	0.274587	0.290373	0.25573	0.70935	0.00184	0.01	0.03094	0.16971	0.47811
4	180	0.424621	0.59056	0.317223	0.66595	0.0057	0	0.02566	0.12222	0.37558
4	181	0.119819	0.561045	0.244075	0.45907	0.00218	0	0.02254	0.20844	0.41162
4	182	0.35943	0.545914	0.254375	0.42063	0.0002	0	0.03134	0.08369	0.37811
4	183	0.408495	0.596801	0.276514	0.71205	0.00606	0.005	0.0297	0.06365	0.35221
4	184	0.0664611	0.0800792	0.12037	0.55142	0.00926	0	0.05054	0.07668	0.23047
4	185	0.0402	0.0253902	0.0433999	0	0.04796	0.005	0.06714	0.11963	0.26248
4	186	0.149712	0.292886	0.17842	0.08138	0.01104	0	0.0529	0.16776	0.5437
4	187	0.131816	0.0247274	0.0564782	0.05542	0.00282	0	0.04136	0.05754	0.34426
4	188	0.105814	0.0231242	0.0396773	0.04067	0.00348	0	0.04958	0.04916	0.30051
4	189	0.157097	0.02442	0.040325	0.43276	0.00686	0	0.0535	0.05998	0.45162
4	190	0.179502	0.112429	0.121101	0.35914	0.01488	0	0.04756	0.0539	0.51183
4	191	0.0370531	0.0255375	0.0412983	0	0.01048	0	0.05842	0.07233	0.24055
4	192	0.0923058	0.0408644	0.0370489	0	0.00845	0	0.05864	0.01525	0.38468
4	193	0.0875331	0.100995	0.0502684	0.23633	0.0181	0	0.05354	0.03881	0.29743
4	194	0.124844	0.214373	0.0767454	0.23758	0.02308	0	0.05604	0.07223	0.43398
4	195	0.146579	0.664696	0.240121	0.99257	0.00101	0	0.0216	0.06698	0.29331
4	196	0.0880973	0.0436721	0.0957467	0.00747	0.01664	0	0.06084	0.07006	0.2522
4	197	0.296719	0.369727	0.196563	0	0.00767	0	0.03324	0.09934	0.40854
4	198	0.177419	0.275094	0.133663	0	0.00581	0.005	0.03878	0.09978	0.41082
4	199	0.118865	0.0223589	0.205651	0.21159	0.01397	0	0.04558	0.08726	0.52081
4	200	0.363161	0.0278741	0.299423	0.01472	0.00172	0	0.03558	0.06452	0.58854
4	201	0.0441672	0.0316258	0.16341	0	0.00661	0.005	0.04014	0.08382	0.70619
4	202	0.23282	0.515261	0.301067	0.61273	0.00533	0	0.035	0.07758	0.4393
4	203	0.252567	0.32163	0.255913	0.85837	0.02279	0	0.04198	0.06579	0.3243
4	204	0.059132	0.0263817	0.039764	0.2892	0.02235	0.005	0.05872	0.13929	0.33178
4	205	0.115984	0.298205	0.105183	0.31258	0.00897	0	0.03738	0.07273	0.30036
4	206	0.317028	0.425336	0.34799	0.76869	0.01079	0	0.03626	0.16293	0.57864
4	207	0.279506	0.249476	0.254187	0	0.00822	0	0.04064	0.05397	0.85315
4	208	0.263552	0.298153	0.234832	0.73075	0.00887	0	0.03494	0.03488	0.35698
4	209	0.156464	0.334396	0.18423	0.57869	0.00514	0	0.0388	0.0646	0.33504
4	210	0.313295	0.533654	0.304997	0.98256	0	0	0.0302	0.0249	0.3764
4	211	0.224417	0.718549	0.238025	1	0	0	0.02286	0.08834	0.37275
4	212	0.292417	0.0857606	0.122952	0.22129	0.00763	0	0.05024	0.12181	0.43113
4	213	0.37219	0.306991	0.289672	0.42524	0.00453	0	0.03512	0.05235	0.33526
4	214	0.12386	0.109383	0.0718435	0	0.00222	0.015	0.04602	0.21783	0.78432
4	215	0.114141	0.048063	0.0610664	0.20751	0.01354	0	0.0567	0.06247	0.39362
4	216	0.303304	0.529673	0.247217	0.23947	0.00195	0	0.03222	0.06669	0.4184
4	217	0.081706	0.027305	0.0786791	0	0.01491	0.005	0.05646	0.07428	0.45826
4	218	0.145381	0.377624	0.154942	0.37115	0.00518	0	0.03364	0.06083	0.38834
4	219	0.278845	0.625492	0.24074	0	0.00181	0	0.02816	0.05125	0.32891
4	220	0.145457	0.319517	0.185954	0.51544	0.01127	0	0.03782	0.07576	0.31415
4	221	0.0864965	0.0618699	0.063247	0.26107	0.01546	0.005	0.0608	0.04899	0.34276
4	222	0.147614	0.353478	0.251377	0.34054	0.00865	0.005	0.03752	0.10316	0.58548
4	223	0.0710093	0.488686	0.175254	0.84807	0.00114	0	0.0279	0.07053	0.48983
4	224	0.150606	0.244827	0.118731	0.94732	0.00132	0	0.03302	0.10062	0.55815
4	225	0.147413	0.216425	0.177346	0.82004	0.00974	0	0.03876	0.11047	0.52297
4	226	0.140982	0.276536	0.103052	0.91513	0.00056	0	0.0289	0.2301	0.47334
[truncated: 5,565 more rows]

## Sheet: Supplementary Table 2
Supplementary Table 2: Analysis of differential methylation between healthy and tumor C. edule specimens accross all genes. Each row represents a different gene, with columns depicting the gene identifier, percentage of CpG site methylation in healthy and tumoral states, fold change indicating the ratio of tumor to healthy methylation, log-transformed fold change, Student's t-statistic assessing …
gene id	Healthy CpG methylation (%)	Tumor CpG methylation (%)	FoldChange	logFC	statistic	p value	adj p value	Change	Gene Name
maker-1-snap-gene-0.1-mRNA-1	1.58703	3.05463	1.92475	0.944674	-2.0143	0.0838329	0.148289	Unchanged
maker-1-snap-gene-0.10-mRNA-1	83.4127	61.8713	0.741749	0.430997	1.97729	0.0885349	0.153338	Unchanged	MTHFD1
maker-1-snap-gene-0.11-mRNA-1	78.6881	60.9851	0.775024	0.367688	1.27582	0.242719	0.308583	Unchanged	ERH
maker-1-snap-gene-0.13-mRNA-1	3.90041	4.35128	1.1156	0.157815	-0.331811	0.749745	0.783314	Unchanged
maker-1-snap-gene-0.14-mRNA-1	80.8411	67.0497	0.829401	0.269859	2.07489	0.076661	0.141542	Unchanged	FRMD6
maker-1-snap-gene-0.15-mRNA-1	74.277	54.2793	0.730768	0.452514	1.82984	0.109971	0.175113	Unchanged
maker-1-snap-gene-0.16-mRNA-1	72.7987	43.7227	0.600598	0.735529	2.66541	0.0322135	0.0969222	Unchanged	SEC23A
maker-1-snap-gene-0.19-mRNA-1	12.6537	22.0417	1.74192	0.800676	-0.817921	0.440352	0.497595	Unchanged	WDR64
maker-1-snap-gene-0.2-mRNA-1	48.0875	36.0246	0.749147	0.41668	1.91064	0.0976649	0.162546	Unchanged	HECTD1
maker-1-snap-gene-0.20-mRNA-1	77.1402	50.9078	0.659939	0.599595	3.08019	0.0178107	0.0848582	Unchanged	C16orf89
maker-1-snap-gene-0.4-mRNA-1	52.0017	42.2209	0.811914	0.300601	1.31937	0.228561	0.295357	Unchanged
maker-1-snap-gene-0.5-mRNA-1	75.494	49.6167	0.657227	0.605536	2.77529	0.0274839	0.0929997	Unchanged	DIEXF
maker-1-snap-gene-0.6-mRNA-1	82.9315	51.5312	0.621371	0.686474	2.36268	0.0501433	0.114314	Unchanged	CHP1
maker-1-snap-gene-0.7-mRNA-1	67.3528	49.5476	0.735643	0.442923	2.7478	0.0285944	0.0939756	Unchanged	TASP1
maker-1-snap-gene-0.8-mRNA-1	59.0741	36.6518	0.620438	0.68864	1.97783	0.0884646	0.153258	Unchanged	USH2A
maker-1-snap-gene-0.9-mRNA-1	54.2101	30.7201	0.566685	0.81938	2.35625	0.0506196	0.114903	Unchanged	USH2A
maker-1-snap-gene-1.37-mRNA-1	2.83273	6.57339	2.32052	1.21445	-1.15417	0.286309	0.350999	Unchanged
maker-1-snap-gene-1.38-mRNA-1	68.5015	39.0934	0.570695	0.809209	2.15769	0.0678392	0.132583	Unchanged
maker-1-snap-gene-1.40-mRNA-1	57.9283	37.0957	0.640373	0.643017	2.11894	0.0718338	0.136633	Unchanged
maker-1-snap-gene-1.41-mRNA-1	3.50989	23.2238	6.61667	2.72611	-2.98485	0.0203745	0.0870158	Unchanged	WDR64
maker-1-snap-gene-1.42-mRNA-1	76.3852	49.0161	0.641696	0.640038	2.25606	0.0586718	0.123078	Unchanged
maker-1-snap-gene-1.43-mRNA-1	75.439	40.4144	0.535723	0.90044	3.19573	0.0151555	0.0832071	Unchanged	KLHDC2
maker-1-snap-gene-1.45-mRNA-1	2.90102	13.8038	4.75827	2.25044	-2.81326	0.0260239	0.092521	Unchanged	dys
maker-1-snap-gene-1.47-mRNA-1	76.0167	49.2759	0.648225	0.625433	2.61807	0.0345057	0.0989426	Unchanged	CDKL1
maker-1-snap-gene-10.22-mRNA-1	3.32079	8.80991	2.65296	1.4076	-1.6624	0.140386	0.206534	Unchanged	SAMD15
maker-1-snap-gene-10.23-mRNA-1	63.7186	39.7973	0.624579	0.679043	2.55031	0.0380862	0.102915	Unchanged	SRP54
maker-1-snap-gene-10.24-mRNA-1	55.8413	39.4832	0.707061	0.500093	1.88562	0.101326	0.166281	Unchanged
maker-1-snap-gene-10.25-mRNA-1	74.426	51.0216	0.685535	0.544697	3.81699	0.00656793	0.0804837	Unchanged	LBR
maker-1-snap-gene-10.26-mRNA-1	71.3618	51.8587	0.726702	0.460565	1.83774	0.108704	0.173949	Unchanged	PUS10
maker-1-snap-gene-10.27-mRNA-1	72.7493	46.8862	0.64449	0.633771	2.22474	0.0614456	0.12603	Unchanged	KCTD3
maker-1-snap-gene-10.28-mRNA-1	1.64413	2.47338	1.50436	0.589155	-1.80301	0.114379	0.17991	Unchanged	SLC34A2
maker-1-snap-gene-10.29-mRNA-1	67.7511	45.6763	0.674179	0.568797	2.31364	0.0538972	0.118314	Unchanged	ERO1LB
maker-1-snap-gene-10.30-mRNA-1	63.5305	44.9118	0.706933	0.500355	2.40164	0.0473518	0.111577	Unchanged	PNO1
maker-1-snap-gene-10.32-mRNA-1	77.7944	53.5814	0.688756	0.537935	2.8278	0.0254865	0.0919548	Unchanged	CDAN1
maker-1-snap-gene-10.33-mRNA-1	52.1395	31.4633	0.603446	0.728705	2.93115	0.0219882	0.0893463	Unchanged
maker-1-snap-gene-10.34-mRNA-1	73.1446	42.6515	0.583113	0.778154	3.05863	0.0183587	0.0850859	Unchanged	NOXRED1
maker-1-snap-gene-10.35-mRNA-1	73.5128	47.1404	0.641254	0.641033	2.62009	0.0344048	0.0989426	Unchanged	SYMPK
maker-1-snap-gene-10.36-mRNA-1	2.91106	2.54438	0.87404	0.194229	0.448243	0.667523	0.70883	Unchanged	SLC34A2
maker-1-snap-gene-10.37-mRNA-1	67.1388	53.9263	0.803207	0.316156	1.25876	0.248469	0.314222	Unchanged
maker-1-snap-gene-10.38-mRNA-1	66.0663	44.6488	0.675818	0.565294	1.57032	0.160333	0.227019	Unchanged	PPP2R3C
maker-1-snap-gene-11.26-mRNA-1	1.4115	15.2695	10.8179	3.43534	-2.18776	0.0648932	0.129545	Unchanged
maker-1-snap-gene-11.27-mRNA-1	68.7344	43.1003	0.627056	0.673333	2.18066	0.0655769	0.130269	Unchanged
maker-1-snap-gene-11.28-mRNA-1	75.7683	53.9525	0.712073	0.489904	2.70389	0.0304671	0.0956337	Unchanged
maker-1-snap-gene-11.29-mRNA-1	70.9888	44.7111	0.629833	0.666958	2.55649	0.0377442	0.102596	Unchanged	FAM161A
maker-1-snap-gene-11.31-mRNA-1	73.3645	50.7184	0.69132	0.532574	2.93788	0.0217787	0.0889649	Unchanged	emb
maker-1-snap-gene-11.33-mRNA-1	70.9783	48.5276	0.683696	0.548573	2.0731	0.0768638	0.141671	Unchanged	COQ6
maker-1-snap-gene-11.35-mRNA-1	2.03647	12.0844	5.934	2.569	-1.85196	0.10646	0.171637	Unchanged
maker-1-snap-gene-11.36-mRNA-1	4.46766	19.9707	4.47006	2.16029	-2.34739	0.0512843	0.115578	Unchanged
maker-1-snap-gene-11.38-mRNA-1	65.97	48.4544	0.734492	0.445181	2.85087	0.0246578	0.091523	Unchanged	EPRS
maker-1-snap-gene-12.31-mRNA-1	3.55325	6.63552	1.86745	0.901069	-1.64172	0.144651	0.211385	Unchanged
maker-1-snap-gene-12.32-mRNA-1	56.5633	37.2849	0.659172	0.601274	3.41006	0.0112869	0.0809062	Unchanged	CALML3
maker-1-snap-gene-12.33-mRNA-1	0.924031	3.24933	3.51647	1.81413	-1.11964	0.299809	0.363966	Unchanged
maker-1-snap-gene-12.34-mRNA-1	1.71444	14.7804	8.62113	3.10788	-2.62935	0.0339446	0.0985609	Unchanged	DUSP10
maker-1-snap-gene-12.38-mRNA-1	4.26511	14.2391	3.33852	1.73921	-2.89979	0.0229928	0.0900847	Unchanged
maker-1-snap-gene-13.0-mRNA-1	66.9718	36.6308	0.546958	0.870499	2.79147	0.0268516	0.0928583	Unchanged	KIF6
maker-1-snap-gene-13.1-mRNA-1	28.7491	38.117	1.32585	0.406919	-0.54535	0.602448	0.649532	Unchanged	ZNF862
maker-1-snap-gene-13.2-mRNA-1	70.9746	52.019	0.732924	0.448265	2.34779	0.0512539	0.115556	Unchanged	PLCB2
maker-1-snap-gene-13.3-mRNA-1	12.1893	15.7189	1.28957	0.366887	-2.03616	0.081171	0.145746	Unchanged	PpD3
maker-1-snap-gene-13.4-mRNA-1	66.1599	46.7151	0.706093	0.502069	2.29257	0.0555964	0.12007	Unchanged	PAF1
maker-1-snap-gene-13.5-mRNA-1	62.027	34.4472	0.555359	0.848509	2.264	0.0579884	0.122414	Unchanged	DAAM2
maker-1-snap-gene-13.6-mRNA-1	66.4636	39.879	0.600014	0.736933	2.82599	0.0255528	0.0920891	Unchanged	Syt16
maker-1-snap-gene-14.24-mRNA-1	61.466	31.0472	0.505112	0.985326	3.71645	0.00749101	0.0804837	Unchanged	CycK
maker-1-snap-gene-14.25-mRNA-1	79.8977	57.7472	0.722764	0.468403	3.24922	0.0140724	0.0824717	Unchanged	ZW10
maker-1-snap-gene-14.27-mRNA-1	50.0242	42.1905	0.843402	0.245707	1.32281	0.227473	0.294131	Unchanged	ACTR2
maker-1-snap-gene-14.28-mRNA-1	69.007	37.3885	0.541808	0.884148	5.42433	0.000982558	0.0804837	Down-methylated	WDR26
maker-1-snap-gene-14.30-mRNA-1	68.5115	41.2018	0.601385	0.733639	3.82733	0.00648025	0.0804837	Unchanged	ATL2
maker-1-snap-gene-14.31-mRNA-1	69.4168	48.189	0.694198	0.52658	2.72223	0.02967	0.0946927	Unchanged
maker-1-snap-gene-14.32-mRNA-1	70.2961	48.8314	0.694653	0.525636	2.12075	0.0716425	0.136509	Unchanged	UBR7
maker-1-snap-gene-14.33-mRNA-1	67.8091	40.5356	0.597789	0.742291	2.61467	0.0346772	0.0990226	Unchanged
maker-1-snap-gene-14.37-mRNA-1	31.2064	22.9508	0.73545	0.443301	1.14325	0.290523	0.354826	Unchanged
maker-1-snap-gene-14.38-mRNA-1	50.1007	43.3517	0.865291	0.208742	0.572776	0.584716	0.632352	Unchanged	mRpS5
maker-1-snap-gene-14.39-mRNA-1	2.49197	13.5277	5.42852	2.44056	-2.70163	0.0305667	0.0956922	Unchanged
maker-1-snap-gene-14.40-mRNA-1	2.06502	13.774	6.67014	2.73772	-1.23949	0.255106	0.321108	Unchanged	ASRGL1
maker-1-snap-gene-14.41-mRNA-1	2.56168	5.58044	2.17843	1.12329	-5.2168	0.00123011	0.0804837	Unchanged	ASRGL1
maker-1-snap-gene-14.42-mRNA-1	78.0753	65.7755	0.842462	0.247316	2.82979	0.0254138	0.0919548	Unchanged	BTBD7
maker-1-snap-gene-14.43-mRNA-1	58.5031	31.1706	0.532803	0.908325	2.60704	0.0350642	0.0995317	Unchanged	MOCS1
maker-1-snap-gene-14.44-mRNA-1	60.8442	38.6777	0.635685	0.653616	1.97919	0.0882878	0.153064	Unchanged
maker-1-snap-gene-14.45-mRNA-1	3.30164	5.42187	1.64217	0.715607	-1.59307	0.155173	0.221664	Unchanged
maker-1-snap-gene-14.48-mRNA-1	74.7522	42.5514	0.569232	0.812911	6.3494	0.000385449	0.0804837	Down-methylated
maker-1-snap-gene-14.49-mRNA-1	73.4762	44.0649	0.599717	0.737646	2.00808	0.0846055	0.149226	Unchanged	sell
maker-1-snap-gene-15.0-mRNA-1	4.33357	6.72545	1.55194	0.634076	-1.26235	0.24725	0.313054	Unchanged
maker-1-snap-gene-15.1-mRNA-1	3.57285	13.8971	3.88963	1.95963	-1.45001	0.190338	0.257279	Unchanged
maker-1-snap-gene-15.11-mRNA-1	70.0741	48.047	0.68566	0.544435	2.60105	0.0353708	0.0997784	Unchanged	PACS1
maker-1-snap-gene-15.2-mRNA-1	4.0671	11.0115	2.70745	1.43693	-2.18968	0.0647092	0.129337	Unchanged	CLEC17A
maker-1-snap-gene-15.3-mRNA-1	63.5798	35.7904	0.562921	0.828995	2.88086	0.0236226	0.0905799	Unchanged	SPATA17
maker-1-snap-gene-15.5-mRNA-1	36.1083	50.1771	1.38963	0.4747	-0.835901	0.430816	0.4887	Unchanged	PRDX5
maker-1-snap-gene-15.6-mRNA-1	65.2268	44.5519	0.683031	0.549978	1.34437	0.22076	0.287586	Unchanged	C2orf73
maker-1-snap-gene-15.7-mRNA-1	2.39545	5.26618	2.19841	1.13646	-1.25063	0.251253	0.317014	Unchanged
maker-1-snap-gene-15.9-mRNA-1	75.0635	50.5166	0.672985	0.571354	2.79362	0.0267687	0.0927749	Unchanged	PIGL
maker-1-snap-gene-16.1-mRNA-1	64.89	41.1484	0.634125	0.657162	3.08095	0.0177917	0.0848582	Unchanged
maker-1-snap-gene-16.10-mRNA-1	3.22512	4.33353	1.34368	0.42619	-1.13531	0.293617	0.357707	Unchanged
maker-1-snap-gene-16.11-mRNA-1	2.33507	9.91265	4.24512	2.08581	-1.94597	0.0927166	0.157437	Unchanged
maker-1-snap-gene-16.12-mRNA-1	29.5421	22.5199	0.762299	0.391571	1.55591	0.163683	0.230525	Unchanged	PPP1CB
maker-1-snap-gene-16.14-mRNA-1	2.91431	10.006	3.4334	1.77964	-4.62254	0.00241887	0.0804837	Unchanged	NAALAD2
maker-1-snap-gene-16.15-mRNA-1	2.1241	7.76539	3.65585	1.87021	-1.51563	0.173392	0.240428	Unchanged
maker-1-snap-gene-16.4-mRNA-1	2.55898	9.35147	3.65438	1.86962	-1.98485	0.0875534	0.152129	Unchanged
maker-1-snap-gene-16.5-mRNA-1	79.0005	34.2653	0.433735	1.20511	3.32202	0.0127298	0.0816379	Unchanged	PCNXL4
maker-1-snap-gene-16.6-mRNA-1	3.62222	7.24851	2.00112	1.00081	-6.15592	0.000464835	0.0804837	Up-methylated	B3GAT2
maker-1-snap-gene-16.7-mRNA-1	54.0304	35.0717	0.649109	0.623467	2.42378	0.0458372	0.110155	Unchanged
maker-1-snap-gene-16.8-mRNA-1	2.69807	15.2715	5.66017	2.50084	-2.80854	0.0262006	0.0925521	Unchanged
maker-1-snap-gene-17.26-mRNA-1	68.4841	46.6119	0.680624	0.55507	2.92479	0.0221883	0.0894766	Unchanged	NEK2
maker-1-snap-gene-17.27-mRNA-1	71.2888	50.1346	0.70326	0.50787	2.23567	0.0604626	0.124786	Unchanged	B9D2
maker-1-snap-gene-17.28-mRNA-1	2.5277	11.3599	4.49415	2.16805	-2.34439	0.0515109	0.115909	Unchanged
maker-1-snap-gene-17.29-mRNA-1	2.77277	7.08923	2.55673	1.3543	-1.57085	0.160212	0.226898	Unchanged
maker-1-snap-gene-17.31-mRNA-1	82.0277	43.6017	0.531548	0.911728	3.48985	0.0101307	0.0809062	Unchanged	HEATR5B
maker-1-snap-gene-17.32-mRNA-1	70.9253	48.9541	0.690221	0.534871	1.90576	0.0983686	0.163174	Unchanged
maker-1-snap-gene-17.33-mRNA-1	45.1063	41.6959	0.924391	0.113424	0.536936	0.607947	0.654458	Unchanged	NDUFAF7
maker-1-snap-gene-17.34-mRNA-1	3.64018	12.0295	3.30465	1.7245	-1.5877	0.156376	0.222811	Unchanged	MARC2
maker-1-snap-gene-17.35-mRNA-1	72.9658	48.1189	0.659471	0.600619	2.47704	0.0423936	0.106313	Unchanged
maker-1-snap-gene-17.36-mRNA-1	2.58097	5.14	1.9915	0.993859	-2.02608	0.0823878	0.14688	Unchanged
maker-1-snap-gene-17.37-mRNA-1	4.17793	4.09257	0.979567	0.0297847	0.084003	0.935406	0.946921	Unchanged
maker-1-snap-gene-17.40-mRNA-1	66.998	30.6266	0.457127	1.12933	4.75683	0.00206706	0.0804837	Unchanged	ATG2A
maker-1-snap-gene-17.41-mRNA-1	2.35462	8.68637	3.68908	1.88326	-1.91789	0.0966291	0.161376	Unchanged
maker-1-snap-gene-18.0-mRNA-1	2.56551	10.9912	4.28422	2.09903	-2.51859	0.0398924	0.104344	Unchanged
maker-1-snap-gene-18.1-mRNA-1	1.46665	4.75522	3.24224	1.69699	-3.92917	0.00568175	0.0804837	Unchanged
maker-1-snap-gene-18.10-mRNA-1	2.71513	4.56775	1.68233	0.750462	-0.979259	0.360075	0.421831	Unchanged
maker-1-snap-gene-18.11-mRNA-1	71.4363	41.395	0.579467	0.787203	2.97833	0.0205634	0.0872053	Unchanged	CFAP36
maker-1-snap-gene-18.13-mRNA-1	56.359	42.8984	0.761163	0.393722	2.01017	0.0843446	0.148932	Unchanged	DRAP1
maker-1-snap-gene-18.15-mRNA-1	62.9557	43.059	0.683957	0.548023	3.68811	0.00777593	0.0804837	Unchanged
maker-1-snap-gene-18.16-mRNA-1	7.44779	8.40945	1.12912	0.1752	-0.388298	0.709335	0.746408	Unchanged
maker-1-snap-gene-18.17-mRNA-1	72.6701	54.4381	0.749113	0.416745	3.10236	0.017265	0.0841628	Unchanged	gek
maker-1-snap-gene-18.3-mRNA-1	71.7926	52.6135	0.732854	0.448403	3.62833	0.00841648	0.0804837	Unchanged	EHD4
maker-1-snap-gene-18.5-mRNA-1	79.3654	48.7444	0.614178	0.703272	2.78225	0.0272099	0.092923	Unchanged	CEBPZ
maker-1-snap-gene-18.6-mRNA-1	3.1242	11.868	3.79873	1.92552	-1.66473	0.139913	0.205958	Unchanged
maker-1-snap-gene-18.7-mRNA-1	1.3445	5.51377	4.10099	2.03597	-3.0432	0.0187621	0.085458	Unchanged	ARG1
maker-1-snap-gene-18.8-mRNA-1	74.5413	51.6833	0.693351	0.528342	2.58191	0.036371	0.101164	Unchanged	TTC27
maker-1-snap-gene-18.9-mRNA-1	42.5929	43.8871	1.03039	0.0431852	-0.209938	0.839695	0.862861	Unchanged	POLR2G
maker-1-snap-gene-19.34-mRNA-1	53.1317	34.393	0.647316	0.627458	1.74177	0.125085	0.190738	Unchanged
maker-1-snap-gene-19.36-mRNA-1	55.9789	34.5122	0.616522	0.697775	2.42879	0.0455011	0.109736	Unchanged
maker-1-snap-gene-19.37-mRNA-1	2.33174	9.30652	3.99123	1.99683	-1.46512	0.186309	0.25351	Unchanged	PROP1
maker-1-snap-gene-19.41-mRNA-1	4.83051	32.7119	6.77194	2.75957	-2.46788	0.0429665	0.106784	Unchanged
maker-1-snap-gene-19.43-mRNA-1	34.2347	30.2	0.882146	0.180911	0.76521	0.469155	0.524301	Unchanged
maker-1-snap-gene-19.44-mRNA-1	81.919	52.4794	0.640626	0.642446	2.63046	0.0338899	0.0985523	Unchanged	JIL-1
maker-1-snap-gene-19.45-mRNA-1	8.86942	20.142	2.27095	1.18329	-1.78989	0.116596	0.182023	Unchanged
maker-1-snap-gene-19.46-mRNA-1	74.7394	48.5109	0.649067	0.623561	2.08012	0.0760711	0.140843	Unchanged
maker-1-snap-gene-19.47-mRNA-1	80.0646	36.3572	0.454099	1.13892	3.60279	0.00870737	0.0804837	Unchanged
maker-1-snap-gene-19.51-mRNA-1	60.5502	44.4235	0.733663	0.44681	2.97749	0.020588	0.0872053	Unchanged
maker-1-snap-gene-19.52-mRNA-1	63.4234	29.4421	0.464215	1.10713	3.55691	0.00925767	0.0804837	Unchanged	TATDN3
maker-1-snap-gene-19.53-mRNA-1	72.5918	46.659	0.642758	0.637652	3.39274	0.0115562	0.0810065	Unchanged	MRPS12
maker-1-snap-gene-2.39-mRNA-1	19.228	33.701	1.75271	0.809583	-0.93892	0.379031	0.439685	Unchanged	PIF1
maker-1-snap-gene-2.40-mRNA-1	76.8891	36.5655	0.475562	1.0723	2.76941	0.0277175	0.0931003	Unchanged
maker-1-snap-gene-2.41-mRNA-1	72.5222	39.1694	0.540102	0.888696	3.17322	0.0156376	0.0838589	Unchanged
maker-1-snap-gene-2.42-mRNA-1	4.06673	6.00773	1.47729	0.562949	-1.05194	0.32778	0.391494	Unchanged	SLCO4A1
maker-1-snap-gene-2.43-mRNA-1	45.0528	36.0518	0.800212	0.321546	0.993429	0.353592	0.41562	Unchanged	HHAT
maker-1-snap-gene-2.44-mRNA-1	2.62483	2.78169	1.05976	0.0837374	-0.261502	0.801233	0.829123	Unchanged
maker-1-snap-gene-2.45-mRNA-1	2.26206	7.84801	3.4694	1.79469	-0.926493	0.38502	0.445124	Unchanged	TSHR
maker-1-snap-gene-2.47-mRNA-1	3.34432	3.6234	1.08345	0.115629	-0.476583	0.648177	0.690778	Unchanged	UNC5CL
maker-1-snap-gene-2.48-mRNA-1	2.59402	11.6094	4.47544	2.16203	-2.94107	0.0216804	0.088927	Unchanged	SCG5
maker-1-snap-gene-2.49-mRNA-1	1.72998	4.14131	2.39385	1.25933	-1.28706	0.238995	0.30493	Unchanged	KCNH5
maker-1-snap-gene-2.50-mRNA-1	1.77663	2.79832	1.57507	0.65542	-1.4164	0.199585	0.266598	Unchanged
maker-1-snap-gene-20.28-mRNA-1	3.11781	24.1259	7.73808	2.95198	-1.45118	0.190024	0.256963	Unchanged	C1QL4
maker-1-snap-gene-20.29-mRNA-1	1.98787	13.18	6.63022	2.72906	-2.63133	0.033847	0.0985136	Unchanged
maker-1-snap-gene-20.30-mRNA-1	42.4071	29.4138	0.693605	0.527813	2.37675	0.0491162	0.113087	Unchanged	SEPN1
maker-1-snap-gene-20.34-mRNA-1	67.852	44.1377	0.650499	0.620381	2.9296	0.0220367	0.0893463	Unchanged	ZC2HC1C
maker-1-snap-gene-20.35-mRNA-1	5.89616	14.1522	2.40024	1.26318	-0.903263	0.396405	0.456453	Unchanged
maker-1-snap-gene-20.37-mRNA-1	64.8537	42.9533	0.662311	0.594419	1.99459	0.0863052	0.151004	Unchanged	LGMN
maker-1-snap-gene-20.39-mRNA-1	74.1496	57.2816	0.772514	0.372366	3.43416	0.0109234	0.0809062	Unchanged	alc
maker-1-snap-gene-20.40-mRNA-1	2.60328	20.5846	7.90718	2.98316	-2.32091	0.0533232	0.117823	Unchanged
maker-1-snap-gene-20.42-mRNA-1	61.4441	46.0316	0.749161	0.416652	1.97439	0.0889144	0.153533	Unchanged
maker-1-snap-gene-21.0-mRNA-1	2.85358	4.55375	1.5958	0.674284	-1.61209	0.150977	0.217566	Unchanged
maker-1-snap-gene-21.1-mRNA-1	72.2806	40.6133	0.561884	0.831657	2.56068	0.0375143	0.102432	Unchanged
maker-1-snap-gene-21.10-mRNA-1	4.98169	7.3224	1.46986	0.55568	-0.772009	0.465369	0.520714	Unchanged
maker-1-snap-gene-21.11-mRNA-1	12.5076	21.5088	1.71966	0.78212	-1.08325	0.314594	0.378696	Unchanged
maker-1-snap-gene-21.15-mRNA-1	2.02429	31.4382	15.5305	3.95703	-2.96755	0.0208801	0.087611	Unchanged
maker-1-snap-gene-21.16-mRNA-1	70.8922	48.3064	0.681406	0.553413	3.1138	0.0169905	0.0841514	Unchanged
maker-1-snap-gene-21.17-mRNA-1	75.9211	58.6755	0.772848	0.371743	2.50953	0.0404249	0.104913	Unchanged
maker-1-snap-gene-21.19-mRNA-1	1.05756	3.86481	3.65447	1.86966	-4.18587	0.00410712	0.0804837	Unchanged	slc6a8
maker-1-snap-gene-21.2-mRNA-1	74.9083	42.4094	0.566151	0.82074	3.15712	0.0159925	0.0839872	Unchanged	TBCB
maker-1-snap-gene-21.4-mRNA-1	85.035	61.4964	0.723189	0.467554	2.37283	0.0494002	0.113395	Unchanged	MIS18BP1
maker-1-snap-gene-21.6-mRNA-1	78.1838	59.9216	0.76642	0.383794	1.9272	0.0953139	0.160002	Unchanged
maker-1-snap-gene-21.7-mRNA-1	24.7475	21.4351	0.866151	0.207309	0.977587	0.360846	0.422539	Unchanged
maker-1-snap-gene-22.45-mRNA-1	48.7091	40.3642	0.828677	0.271117	1.18381	0.275124	0.34065	Unchanged	DNAJC17
maker-1-snap-gene-22.46-mRNA-1	74.4601	44.8537	0.602386	0.73124	3.98329	0.00530159	0.0804837	Unchanged
maker-1-snap-gene-22.47-mRNA-1	61.506	42.5799	0.692289	0.530553	2.07231	0.0769536	0.141796	Unchanged	BBS1
maker-1-snap-gene-22.48-mRNA-1	2.66587	4.44974	1.66915	0.739112	-1.77959	0.118366	0.183823	Unchanged
maker-1-snap-gene-22.49-mRNA-1	36.852	31.1646	0.845671	0.241831	1.1273	0.29677	0.360785	Unchanged	RBM25
maker-1-snap-gene-22.50-mRNA-1	18.3621	22.5393	1.22749	0.295709	-1.2462	0.252777	0.318746	Unchanged	fadD
maker-1-snap-gene-22.51-mRNA-1	42.1053	27.921	0.663124	0.59265	0.80956	0.444836	0.501505	Unchanged	dec-1
maker-1-snap-gene-22.52-mRNA-1	45.2546	37.3791	0.825973	0.275834	0.535794	0.608696	0.655208	Unchanged	PPP4R4
maker-1-snap-gene-22.53-mRNA-1	69.2515	55.3679	0.799519	0.322797	1.33101	0.224899	0.291517	Unchanged	PPP1R37
maker-1-snap-gene-23.0-mRNA-1	70.8794	51.4439	0.725795	0.462366	1.97948	0.08825	0.153054	Unchanged	SCCPDH
maker-1-snap-gene-23.1-mRNA-1	63.618	40.6777	0.639406	0.645196	3.83719	0.0063978	0.0804837	Unchanged
maker-1-snap-gene-23.10-mRNA-1	57.1039	47.4936	0.831705	0.265855	0.807321	0.446042	0.502418	Unchanged
maker-1-snap-gene-23.13-mRNA-1	40.7004	30.8194	0.757226	0.401204	1.35356	0.217955	0.284819	Unchanged	HHIPL1
maker-1-snap-gene-23.14-mRNA-1	46.0335	32.4127	0.704111	0.506125	1.37976	0.21012	0.27701	Unchanged	ttll-15
maker-1-snap-gene-23.16-mRNA-1	2.45643	4.83951	1.97014	0.978299	-2.46434	0.0431897	0.107088	Unchanged	PCSK2
maker-1-snap-gene-23.17-mRNA-1	66.3763	32.735	0.493173	1.01983	2.61938	0.0344403	0.0989426	Unchanged
maker-1-snap-gene-23.2-mRNA-1	50.7295	26.1944	0.516353	0.95357	2.75808	0.028174	0.0936901	Unchanged	ANXA6
maker-1-snap-gene-23.20-mRNA-1	41.1724	35.2028	0.855009	0.225988	0.761636	0.471154	0.526302	Unchanged
maker-1-snap-gene-23.21-mRNA-1	76.4762	46.889	0.613118	0.705764	3.82695	0.00648342	0.0804837	Unchanged
maker-1-snap-gene-23.22-mRNA-1	23.4081	14.153	0.604617	0.725907	1.40728	0.202162	0.269181	Unchanged	SACS
maker-1-snap-gene-23.4-mRNA-1	4.48584	8.27375	1.84441	0.883163	-2.05131	0.0793769	0.144119	Unchanged
maker-1-snap-gene-23.5-mRNA-1	3.87934	10.5196	2.7117	1.4392	-1.01001	0.346123	0.408395	Unchanged	CHAC2
maker-1-snap-gene-23.6-mRNA-1	9.27128	11.0793	1.19501	0.257025	-0.951011	0.373271	0.434477	Unchanged	C6orf211
maker-1-snap-gene-23.8-mRNA-1	2.20802	7.69566	3.48531	1.80129	-1.19293	0.271758	0.337373	Unchanged	NKX2-2
maker-1-snap-gene-23.9-mRNA-1	77.7267	49.121	0.631971	0.66207	3.18476	0.0153884	0.0832817	Unchanged	XRN2
maker-1-snap-gene-24.1-mRNA-1	55.5411	42.9439	0.773192	0.371102	1.34342	0.221055	0.28786	Unchanged	FAM89B
maker-1-snap-gene-24.10-mRNA-1	3.39393	5.51487	1.62492	0.700372	-2.70817	0.0302789	0.0954639	Unchanged	RHOQ
maker-1-snap-gene-24.11-mRNA-1	84.5453	50.8658	0.601639	0.733029	2.67505	0.0317664	0.0965795	Unchanged	CCDC97
maker-1-snap-gene-24.13-mRNA-1	4.32273	10.5987	2.45184	1.29387	-3.24732	0.0141095	0.0824717	Unchanged
maker-1-snap-gene-24.15-mRNA-1	54.7066	39.0375	0.71358	0.486854	1.78227	0.117904	0.183432	Unchanged	AK7
maker-1-snap-gene-24.16-mRNA-1	85.2917	55.7587	0.653741	0.613209	2.33617	0.0521383	0.116451	Unchanged
maker-1-snap-gene-24.17-mRNA-1	59.7849	43.1275	0.721377	0.471174	2.37509	0.0492365	0.113262	Unchanged	TECPR2
maker-1-snap-gene-24.18-mRNA-1	62.3507	49.8967	0.800258	0.321464	2.54321	0.038483	0.103186	Unchanged
maker-1-snap-gene-24.19-mRNA-1	41.2411	35.4751	0.860187	0.217277	1.26507	0.24633	0.312202	Unchanged
maker-1-snap-gene-24.2-mRNA-1	68.001	45.2205	0.664998	0.588578	2.34812	0.0512291	0.115541	Unchanged
maker-1-snap-gene-24.3-mRNA-1	52.0983	37.1381	0.712847	0.488336	3.1887	0.0153042	0.0832071	Unchanged	PCMT1
maker-1-snap-gene-24.4-mRNA-1	73.1905	46.2537	0.631963	0.662088	1.79747	0.115311	0.180909	Unchanged	CMTR1
maker-1-snap-gene-24.5-mRNA-1	42.5625	26.1518	0.614433	0.702672	2.4615	0.0433702	0.107211	Unchanged
maker-1-snap-gene-24.6-mRNA-1	2.82532	4.6865	1.65875	0.730097	-1.04132	0.33235	0.395758	Unchanged	C1QTNF3
maker-1-snap-gene-24.7-mRNA-1	76.8761	54.1009	0.703741	0.506883	2.4544	0.0438233	0.107847	Unchanged	DDX52
maker-1-snap-gene-24.8-mRNA-1	79.6145	48.33	0.60705	0.720112	2.9516	0.0213583	0.0883538	Unchanged
maker-1-snap-gene-24.9-mRNA-1	79.4498	45.107	0.567742	0.816693	4.0022	0.0051754	0.0804837	Unchanged
maker-1-snap-gene-25.1-mRNA-1	90.232	40.4474	0.44826	1.15759	3.24276	0.0141988	0.0826975	Unchanged	NFKBIA
maker-1-snap-gene-25.11-mRNA-1	3.38298	5.65785	1.67245	0.741959	-0.976317	0.361433	0.423069	Unchanged
maker-1-snap-gene-25.12-mRNA-1	1.68695	15.9087	9.43044	3.23733	-1.67078	0.13869	0.204801	Unchanged
maker-1-snap-gene-25.13-mRNA-1	77.3465	50.3664	0.651179	0.618875	3.78588	0.0068396	0.0804837	Unchanged	KAT5
maker-1-snap-gene-25.14-mRNA-1	73.7928	47.698	0.646378	0.62955	3.41637	0.0111905	0.0809062	Unchanged	SLC25A45
maker-1-snap-gene-25.15-mRNA-1	66.4145	41.7287	0.628308	0.670456	3.42622	0.0110417	0.0809062	Unchanged	KPTN
maker-1-snap-gene-25.16-mRNA-1	68.4446	32.0391	0.468103	1.0951	3.73282	0.00733156	0.0804837	Unchanged
maker-1-snap-gene-25.17-mRNA-1	0.992928	6.47722	6.52336	2.70561	-2.78733	0.0270118	0.0928583	Unchanged
maker-1-snap-gene-25.18-mRNA-1	64.1218	43.3611	0.67623	0.564413	3.93817	0.00561653	0.0804837	Unchanged	HLTF
maker-1-snap-gene-25.2-mRNA-1	67.9885	40.8833	0.601328	0.733777	2.22184	0.0617096	0.126234	Unchanged
maker-1-snap-gene-25.3-mRNA-1	73.26	40.8122	0.557088	0.844023	3.46264	0.0105099	0.0809062	Unchanged
maker-1-snap-gene-25.4-mRNA-1	75.8664	49.8739	0.657391	0.605177	3.25769	0.0139088	0.0824717	Unchanged
maker-1-snap-gene-25.5-mRNA-1	66.7141	37.2205	0.55791	0.841896	3.41127	0.0112683	0.0809062	Unchanged
maker-1-snap-gene-25.7-mRNA-1	2.12103	3.06727	1.44612	0.532192	-2.11621	0.0721239	0.136979	Unchanged	CD180
maker-1-snap-gene-25.8-mRNA-1	50.9312	16.5057	0.324079	1.62558	3.94729	0.00555125	0.0804837	Unchanged	HLTF
maker-1-snap-gene-25.9-mRNA-1	70.5691	24.64	0.349161	1.51804	3.5211	0.00971324	0.0804837	Unchanged	HLTF
maker-1-snap-gene-26.0-mRNA-1	34.391	38.3831	1.11608	0.158439	-0.820234	0.439116	0.496471	Unchanged	FAU
maker-1-snap-gene-26.1-mRNA-1	2.28904	10.0296	4.38154	2.13144	-1.79047	0.116497	0.181981	Unchanged
maker-1-snap-gene-26.10-mRNA-1	2.11869	7.73908	3.65276	1.86899	-1.70198	0.132547	0.198624	Unchanged	pros
maker-1-snap-gene-26.11-mRNA-1	41.5963	32.8109	0.788795	0.342278	2.58465	0.036226	0.101045	Unchanged	RNF8
maker-1-snap-gene-26.13-mRNA-1	4.96403	3.58066	0.721322	0.471286	0.785695	0.457811	0.513345	Unchanged	AMY2A
maker-1-snap-gene-26.14-mRNA-1	66.3839	37.144	0.559533	0.837704	2.61104	0.0348604	0.0993189	Unchanged
maker-1-snap-gene-26.16-mRNA-1	14.3043	12.296	0.859601	0.218261	0.301943	0.771469	0.80252	Unchanged	HSPB6
maker-1-snap-gene-26.17-mRNA-1	12.8523	16.1547	1.25695	0.329924	-0.73008	0.489047	0.543319	Unchanged	HSPB6
maker-1-snap-gene-26.19-mRNA-1	73.608	44.6697	0.606859	0.720566	4.28095	0.00365109	0.0804837	Unchanged	SF3B2
maker-1-snap-gene-26.2-mRNA-1	4.15158	10.848	2.61298	1.3857	-1.49006	0.179825	0.24713	Unchanged	RHOQ
maker-1-snap-gene-26.20-mRNA-1	67.5747	34.0804	0.504338	0.987538	2.89549	0.0231343	0.0903853	Unchanged	Hydr2
maker-1-snap-gene-26.21-mRNA-1	65.1706	36.5255	0.560459	0.835318	3.51854	0.00974674	0.0804837	Unchanged
maker-1-snap-gene-26.22-mRNA-1	33.1203	30.2673	0.91386	0.129955	1.01711	0.342961	0.405305	Unchanged	POLE2
maker-1-snap-gene-26.4-mRNA-1	2.34977	4.13568	1.76003	0.815602	-2.59223	0.0358284	0.100563	Unchanged
maker-1-snap-gene-26.5-mRNA-1	57.8788	34.9319	0.603535	0.728491	3.91115	0.00581481	0.0804837	Unchanged	TRAF3
maker-1-snap-gene-26.6-mRNA-1	77.8902	41.6392	0.534589	0.903498	3.50035	0.00998831	0.0809062	Unchanged	FNTB
maker-1-snap-gene-26.7-mRNA-1	64.2719	37.5367	0.584029	0.775889	2.6205	0.0343843	0.0989426	Unchanged
maker-1-snap-gene-26.8-mRNA-1	72.9365	39.0806	0.535816	0.900189	3.70856	0.00756916	0.0804837	Unchanged
maker-1-snap-gene-26.9-mRNA-1	33.6025	34.3583	1.02249	0.0320869	-0.23282	0.822562	0.847776	Unchanged	FIBP
maker-1-snap-gene-27.11-mRNA-1	66.8837	45.6387	0.68236	0.551395	2.3669	0.0498326	0.113914	Unchanged
maker-1-snap-gene-27.12-mRNA-1	2.37199	3.71178	1.56484	0.646012	-2.17785	0.0658496	0.130585	Unchanged	RHOQ
maker-1-snap-gene-27.13-mRNA-1	82.2001	53.5279	0.65119	0.618849	2.83592	0.0251916	0.0919238	Unchanged	SEL1L
maker-1-snap-gene-27.15-mRNA-1	82.9146	60.3276	0.727587	0.458808	2.60344	0.0352484	0.0997312	Unchanged	C14orf80
maker-1-snap-gene-27.17-mRNA-1	76.3107	49.805	0.65266	0.615596	3.0685	0.0181056	0.0848694	Unchanged	SOS1
maker-1-snap-gene-27.18-mRNA-1	10.0175	20.1442	2.0109	1.00784	-1.40233	0.203574	0.27052	Unchanged	GALM
maker-1-snap-gene-27.2-mRNA-1	34.3666	32.1367	0.935114	0.0967862	0.745334	0.480342	0.534868	Unchanged	RDH13
maker-1-snap-gene-27.20-mRNA-1	56.9402	61.1426	1.0738	0.102732	-0.38891	0.708902	0.746014	Unchanged
maker-1-snap-gene-27.21-mRNA-1	50.689	34.693	0.684428	0.547029	1.86062	0.105116	0.170206	Unchanged	bai
maker-1-snap-gene-27.22-mRNA-1	54.2324	37.2971	0.687728	0.54009	2.79805	0.0265986	0.0925771	Unchanged	NUSAP1
maker-1-snap-gene-27.24-mRNA-1	76.5827	46.8121	0.611262	0.710138	4.08874	0.00463829	0.0804837	Unchanged	MDH1
maker-1-snap-gene-27.25-mRNA-1	61.7542	40.1988	0.650947	0.619387	2.30817	0.054333	0.118777	Unchanged	AIDA
maker-1-snap-gene-27.26-mRNA-1	2.56508	4.20443	1.6391	0.712906	-0.94363	0.376779	0.437796	Unchanged
maker-1-snap-gene-27.5-mRNA-1	8.63824	33.3027	3.85527	1.94683	-1.69783	0.133349	0.199331	Unchanged	MTMR12
maker-1-snap-gene-27.6-mRNA-1	62.353	63.3625	1.01619	0.0231706	-0.0814792	0.937342	0.948501	Unchanged
maker-1-snap-gene-27.7-mRNA-1	85.5649	44.9853	0.525744	0.927566	3.67362	0.00792623	0.0804837	Unchanged
maker-1-snap-gene-28.0-mRNA-1	2.68139	4.91516	1.83307	0.874259	-1.56653	0.161208	0.227891	Unchanged
maker-1-snap-gene-28.10-mRNA-1	1.5102	3.73663	2.47427	1.307	-2.48068	0.0421682	0.106248	Unchanged
maker-1-snap-gene-28.11-mRNA-1	73.615	38.6842	0.525493	0.928256	4.637	0.002378	0.0804837	Unchanged	GFM2
maker-1-snap-gene-28.12-mRNA-1	51.7637	31.9082	0.61642	0.698014	1.93519	0.0942	0.158954	Unchanged
maker-1-snap-gene-28.13-mRNA-1	3.2206	4.45173	1.38227	0.467034	-1.53486	0.168691	0.235406	Unchanged
maker-1-snap-gene-28.14-mRNA-1	37.9293	33.3133	0.878301	0.187213	0.389602	0.708412	0.745561	Unchanged	CPQ
maker-1-snap-gene-28.15-mRNA-1	4.6057	12.4495	2.70307	1.4346	-0.644406	0.539846	0.590534	Unchanged	CHRNB4
maker-1-snap-gene-28.16-mRNA-1	38.5682	50.6229	1.31256	0.392378	-0.921189	0.387598	0.447544	Unchanged	GFM2
maker-1-snap-gene-28.2-mRNA-1	1.19304	5.97966	5.01212	2.32542	-2.29987	0.0550017	0.1195	Unchanged
maker-1-snap-gene-28.20-mRNA-1	6.86311	5.53713	0.806795	0.309725	0.484763	0.642646	0.68598	Unchanged
maker-1-snap-gene-28.23-mRNA-1	34.0107	24.1687	0.710618	0.492854	3.36512	0.012	0.0812076	Unchanged	RDH13
maker-1-snap-gene-28.24-mRNA-1	3.09169	3.81435	1.23374	0.303042	-1.15551	0.285795	0.350437	Unchanged
maker-1-snap-gene-28.25-mRNA-1	57.1936	42.8595	0.749376	0.416238	1.7573	0.122283	0.188233	Unchanged	PTCHD3
maker-1-snap-gene-28.26-mRNA-1	75.0656	42.3706	0.564447	0.825089	2.83358	0.0252763	0.0919535	Unchanged	BRE
maker-1-snap-gene-28.27-mRNA-1	72.6921	45.0948	0.620354	0.688838	3.15917	0.0159468	0.0839872	Unchanged	STRN
maker-1-snap-gene-28.28-mRNA-1	48.5339	29.7044	0.612034	0.708315	1.88887	0.100842	0.165831	Unchanged
maker-1-snap-gene-28.29-mRNA-1	4.5997	16.1807	3.51778	1.81466	-1.9857	0.0874441	0.152079	Unchanged
maker-1-snap-gene-28.3-mRNA-1	71.972	46.5951	0.647407	0.627255	2.56921	0.0370506	0.101914	Unchanged
maker-1-snap-gene-28.30-mRNA-1	4.57932	14.6058	3.18951	1.67334	-1.66951	0.138945	0.205057	Unchanged
maker-1-snap-gene-28.31-mRNA-1	2.9259	10.7319	3.66788	1.87495	-2.13782	0.0698586	0.134758	Unchanged
maker-1-snap-gene-28.32-mRNA-1	2.09559	8.40937	4.01289	2.00464	-1.5356	0.168515	0.235243	Unchanged
maker-1-snap-gene-28.33-mRNA-1	5.31699	8.73027	1.64196	0.715416	-0.518054	0.620387	0.665812	Unchanged
maker-1-snap-gene-28.34-mRNA-1	3.28923	4.00294	1.21698	0.28331	-0.940868	0.378099	0.439006	Unchanged
maker-1-snap-gene-28.35-mRNA-1	3.14418	3.70302	1.17774	0.236018	-0.425061	0.683553	0.722882	Unchanged
maker-1-snap-gene-28.36-mRNA-1	4.32661	13.1368	3.03629	1.60231	-1.22367	0.260663	0.326383	Unchanged
maker-1-snap-gene-28.37-mRNA-1	42.6961	8.94226	0.20944	2.25539	6.61048	0.000301359	0.0804837	Down-methylated
maker-1-snap-gene-28.4-mRNA-1	20.5168	17.4377	0.849925	0.234593	1.35611	0.21718	0.284246	Unchanged	NENF
maker-1-snap-gene-28.5-mRNA-1	70.9482	46.2233	0.651507	0.618147	2.03954	0.0807672	0.145393	Unchanged	WDR25
maker-1-snap-gene-28.6-mRNA-1	68.1988	39.6884	0.581952	0.781028	2.352	0.0509377	0.115257	Unchanged	GDPGP1
maker-1-snap-gene-28.7-mRNA-1	70.1025	42.393	0.604728	0.725641	3.25823	0.0138983	0.0824717	Unchanged	DCAF4
maker-1-snap-gene-28.8-mRNA-1	1.01054	2.84182	2.81217	1.49168	-1.98245	0.0878633	0.152487	Unchanged
maker-1-snap-gene-28.9-mRNA-1	67.5839	34.6132	0.512152	0.965357	3.0558	0.018432	0.085121	Unchanged	CPQ
maker-1-snap-gene-29.76-mRNA-1	59.8072	39.1108	0.653948	0.612752	2.20947	0.0628468	0.127389	Unchanged	VASH1
maker-1-snap-gene-29.78-mRNA-1	74.7128	38.7175	0.518218	0.94837	3.56265	0.00918681	0.0804837	Unchanged	Pnn
maker-1-snap-gene-29.79-mRNA-1	66.12	34.7989	0.526299	0.926045	3.97227	0.0053767	0.0804837	Unchanged	IARS2
maker-1-snap-gene-29.80-mRNA-1	1.53627	3.55131	2.31164	1.20892	-1.39535	0.205579	0.272442	Unchanged
maker-1-snap-gene-29.81-mRNA-1	1.98128	5.32481	2.68756	1.4263	-1.28629	0.239248	0.305181	Unchanged
maker-1-snap-gene-29.82-mRNA-1	64.6773	42.5342	0.657637	0.604636	2.91259	0.022577	0.0897969	Unchanged	TCTE1
maker-1-snap-gene-29.83-mRNA-1	1.99053	2.58585	1.29907	0.377483	-0.748354	0.478631	0.533197	Unchanged
maker-1-snap-gene-29.84-mRNA-1	3.4439	5.35763	1.55569	0.637554	-1.41115	0.201064	0.268029	Unchanged
maker-1-snap-gene-29.85-mRNA-1	2.52581	3.85776	1.52734	0.61102	-1.98301	0.0877915	0.152425	Unchanged	CALML3
maker-1-snap-gene-29.87-mRNA-1	46.3791	41.0095	0.884225	0.177515	0.437941	0.674625	0.714933	Unchanged
maker-1-snap-gene-29.88-mRNA-1	71.4814	46.0989	0.644907	0.632836	2.53173	0.0391339	0.103637	Unchanged	PPP1R21
maker-1-snap-gene-29.90-mRNA-1	79.5047	42.4287	0.533663	0.906	2.94091	0.0216852	0.088927	Unchanged	XRCC3
maker-1-snap-gene-29.91-mRNA-1	2.44422	5.36704	2.19581	1.13475	-1.30183	0.234177	0.300533	Unchanged	P4HTM
maker-1-snap-gene-3.0-mRNA-1	43.7845	30.0613	0.686575	0.542511	1.69052	0.134773	0.200938	Unchanged	CCDC176
maker-1-snap-gene-3.10-mRNA-1	79.1916	57.5457	0.726664	0.46064	2.4689	0.0429022	0.106749	Unchanged	MTA1
maker-1-snap-gene-3.12-mRNA-1	63.8933	44.2866	0.693134	0.528794	2.12848	0.0708285	0.135761	Unchanged	EIF5
maker-1-snap-gene-3.13-mRNA-1	75.4722	39.8759	0.528352	0.920427	2.8974	0.0230713	0.090289	Unchanged	SDCCAG8
maker-1-snap-gene-3.2-mRNA-1	74.4928	43.0756	0.578252	0.79023	3.28324	0.013427	0.0817674	Unchanged	RCOR3
maker-1-snap-gene-3.3-mRNA-1	76.9425	51.1599	0.66491	0.588768	2.08711	0.075291	0.140093	Unchanged	INTS7
maker-1-snap-gene-3.4-mRNA-1	70.2928	41.6949	0.593159	0.753508	2.43869	0.044845	0.109089	Unchanged
maker-1-snap-gene-3.5-mRNA-1	76.9202	54.4742	0.708191	0.497789	3.72934	0.00736513	0.0804837	Unchanged
maker-1-snap-gene-3.6-mRNA-1	58.5633	36.6696	0.626152	0.675414	2.5841	0.036255	0.101065	Unchanged
maker-1-snap-gene-3.7-mRNA-1	82.5362	57.9757	0.702428	0.509578	2.61561	0.0346296	0.0990179	Unchanged	PSMC6
maker-1-snap-gene-3.8-mRNA-1	60.9017	35.6755	0.585788	0.771549	2.77478	0.027504	0.0929997	Unchanged	COMMD1
maker-1-snap-gene-30.0-mRNA-1	2.20592	5.49388	2.49051	1.31644	-2.26011	0.0583215	0.122771	Unchanged
maker-1-snap-gene-30.10-mRNA-1	7.53284	4.02087	0.533779	0.905686	1.22419	0.26048	0.32625	Unchanged
maker-1-snap-gene-30.11-mRNA-1	66.9696	47.8367	0.714305	0.485388	2.52701	0.0394047	0.103935	Unchanged	RPAP1
maker-1-snap-gene-30.12-mRNA-1	13.1478	9.24501	0.703159	0.508078	0.562956	0.591031	0.638691	Unchanged
maker-1-snap-gene-30.13-mRNA-1	3.06148	9.94565	3.24864	1.69984	-2.60714	0.0350589	0.0995317	Unchanged
maker-1-snap-gene-30.14-mRNA-1	56.2747	34.826	0.618856	0.692324	3.17611	0.0155748	0.0837177	Unchanged	PARP1
maker-1-snap-gene-30.16-mRNA-1	69.3523	44.5612	0.642533	0.638157	2.99646	0.0200424	0.0868191	Unchanged	RAD51
maker-1-snap-gene-30.17-mRNA-1	64.9919	34.6579	0.533265	0.907076	3.21856	0.0146827	0.0831558	Unchanged	POLA2
maker-1-snap-gene-30.18-mRNA-1	59.97	23.8456	0.397627	1.33051	2.099	0.0739809	0.13884	Unchanged
maker-1-snap-gene-30.2-mRNA-1	57.3406	34.9944	0.61029	0.712433	2.01395	0.0838761	0.148299	Unchanged
maker-1-snap-gene-30.20-mRNA-1	75.4066	48.5251	0.643512	0.63596	2.8295	0.0254245	0.0919548	Unchanged
maker-1-snap-gene-30.21-mRNA-1	77.6948	51.2821	0.660046	0.599362	1.9005	0.0991336	0.164001	Unchanged	YIF1B
maker-1-snap-gene-30.3-mRNA-1	61.8017	46.0973	0.745892	0.422962	0.670341	0.524132	0.576081	Unchanged
maker-1-snap-gene-30.5-mRNA-1	69.8956	47.36	0.677581	0.561535	2.37354	0.0493488	0.113395	Unchanged	TTC9C
maker-1-snap-gene-30.8-mRNA-1	53.3541	33.2733	0.623632	0.681233	2.16445	0.0671647	0.13179	Unchanged
maker-1-snap-gene-30.9-mRNA-1	5.33507	4.59334	0.860972	0.215962	0.461454	0.65847	0.700618	Unchanged	GIF
maker-1-snap-gene-31.0-mRNA-1	1.0629	18.8619	17.7457	4.1494	-1.97322	0.0890672	0.15369	Unchanged
maker-1-snap-gene-31.1-mRNA-1	4.34285	7.52261	1.73218	0.79259	-1.39645	0.205262	0.272136	Unchanged
maker-1-snap-gene-31.11-mRNA-1	65.0371	38.4853	0.591744	0.756954	3.14369	0.0162951	0.0841148	Unchanged	FBXO48
maker-1-snap-gene-31.12-mRNA-1	73.7676	42.9048	0.581621	0.781848	3.07761	0.0178754	0.0848582	Unchanged	KIF16B
maker-1-snap-gene-31.2-mRNA-1	3.81035	8.98927	2.35917	1.23828	-1.88721	0.101089	0.165979	Unchanged
maker-1-snap-gene-31.3-mRNA-1	56.8723	30.7343	0.540409	0.887877	2.68876	0.0311415	0.0962782	Unchanged
maker-1-snap-gene-31.4-mRNA-1	75.5356	41.5313	0.549825	0.862957	2.63252	0.0337885	0.0985019	Unchanged
maker-1-snap-gene-31.5-mRNA-1	2.97423	5.25722	1.76759	0.821784	-1.48218	0.18185	0.249105	Unchanged
maker-1-snap-gene-31.6-mRNA-1	69.8361	42.8266	0.613244	0.705466	2.36507	0.0499669	0.114076	Unchanged
maker-1-snap-gene-31.8-mRNA-1	3.38393	6.03725	1.7841	0.835193	-1.17851	0.277099	0.34246	Unchanged	GIF
maker-1-snap-gene-31.9-mRNA-1	3.24804	9.90442	3.04935	1.6085	-0.898386	0.398826	0.458866	Unchanged
maker-1-snap-gene-32.0-mRNA-1	73.2835	57.3151	0.782101	0.354573	2.9051	0.0228194	0.0900348	Unchanged	NOVA1
maker-1-snap-gene-32.1-mRNA-1	65.6786	46.6748	0.710655	0.492779	3.26501	0.0137689	0.0823214	Unchanged	SLC35B2
maker-1-snap-gene-32.10-mRNA-1	2.3958	7.79922	3.25537	1.70282	-1.67808	0.137229	0.20333	Unchanged
maker-1-snap-gene-32.11-mRNA-1	38.8704	36.5131	0.939357	0.0902551	0.935414	0.380713	0.441276	Unchanged
maker-1-snap-gene-32.12-mRNA-1	38.2155	31.2736	0.81835	0.289209	0.942242	0.377442	0.438364	Unchanged	FAM179B
maker-1-snap-gene-32.2-mRNA-1	68.5236	48.6417	0.709853	0.494409	2.53245	0.0390926	0.103624	Unchanged	SCYL1
maker-1-snap-gene-32.3-mRNA-1	4.67763	5.96687	1.27562	0.351196	-0.817784	0.440425	0.497595	Unchanged
maker-1-snap-gene-32.4-mRNA-1	62.7867	41.3182	0.658073	0.603682	2.81118	0.0261016	0.0925341	Unchanged
maker-1-snap-gene-32.6-mRNA-1	3.222	4.05451	1.25838	0.33157	-0.821598	0.438389	0.495826	Unchanged
maker-1-snap-gene-32.7-mRNA-1	53.2821	41.103	0.771422	0.374407	1.67555	0.137734	0.203745	Unchanged	PSMA6
maker-1-snap-gene-32.9-mRNA-1	63.6233	48.0104	0.754604	0.406209	2.04297	0.0803599	0.14503	Unchanged	BPNT1
maker-1-snap-gene-33.0-mRNA-1	83.9689	65.9313	0.785187	0.348892	2.09837	0.0740493	0.138927	Unchanged	FUT8
maker-1-snap-gene-33.1-mRNA-1	3.28112	10.2244	3.11614	1.63976	-2.74192	0.0288383	0.0941504	Unchanged
maker-1-snap-gene-33.10-mRNA-1	5.3556	6.58783	1.23008	0.298754	-0.666759	0.526285	0.578096	Unchanged
maker-1-snap-gene-33.12-mRNA-1	66.0695	49.0073	0.741753	0.430989	2.33501	0.0522275	0.116548	Unchanged	PRPF39
maker-1-snap-gene-33.13-mRNA-1	3.95004	3.75573	0.950808	0.0727744	0.188083	0.856148	0.877418	Unchanged
maker-1-snap-gene-33.14-mRNA-1	7.13455	3.96462	0.555692	0.847642	0.727936	0.490279	0.544449	Unchanged
maker-1-snap-gene-33.16-mRNA-1	2.76447	7.91527	2.86322	1.51764	-3.43654	0.0108881	0.0809062	Unchanged
maker-1-snap-gene-33.2-mRNA-1	51.6955	41.2839	0.798597	0.324461	1.00552	0.348134	0.410438	Unchanged	TMEM179
maker-1-snap-gene-33.4-mRNA-1	3.09293	4.29438	1.38845	0.473479	-1.51892	0.17258	0.239519	Unchanged
maker-1-snap-gene-33.5-mRNA-1	4.69694	5.64074	1.20094	0.264163	-0.540074	0.605893	0.652532	Unchanged
maker-1-snap-gene-33.6-mRNA-1	3.06918	9.21132	3.00124	1.58556	-1.32538	0.226665	0.293266	Unchanged
maker-1-snap-gene-33.8-mRNA-1	2.21893	5.55036	2.50137	1.32272	-1.95391	0.0916385	0.156398	Unchanged
maker-1-snap-gene-34.1-mRNA-1	3.36505	6.36533	1.8916	0.919606	-1.8409	0.108202	0.173468	Unchanged
maker-1-snap-gene-34.11-mRNA-1	7.82561	19.0724	2.43718	1.28521	-1.0412	0.332401	0.395781	Unchanged	TPCN3
maker-1-snap-gene-34.12-mRNA-1	75.5983	45.5762	0.602873	0.730074	3.21527	0.0147499	0.0832071	Unchanged	TRNT1
maker-1-snap-gene-34.13-mRNA-1	75.409	43.142	0.572107	0.805644	2.3991	0.0475289	0.111712	Unchanged	SETD3
maker-1-snap-gene-34.15-mRNA-1	56.4792	42.902	0.759606	0.396677	1.65534	0.141828	0.208125	Unchanged	IBA57
maker-1-snap-gene-34.16-mRNA-1	58.1131	34.9583	0.601557	0.733227	2.04191	0.0804858	0.145113	Unchanged	CCDC135
maker-1-snap-gene-34.17-mRNA-1	88.034	53.2699	0.605106	0.724741	3.63227	0.00837261	0.0804837	Unchanged	LPGAT1
maker-1-snap-gene-34.18-mRNA-1	3.18931	4.57776	1.43535	0.521398	-1.616	0.150127	0.216735	Unchanged
maker-1-snap-gene-34.2-mRNA-1	3.25414	7.71571	2.37104	1.24552	-4.22259	0.00392398	0.0804837	Unchanged
maker-1-snap-gene-34.20-mRNA-1	62.0951	43.3943	0.698836	0.516973	2.17076	0.066542	0.130933	Unchanged
maker-1-snap-gene-34.21-mRNA-1	2.16246	7.59412	3.51179	1.81221	-3.52848	0.00961743	0.0804837	Unchanged
maker-1-snap-gene-34.22-mRNA-1	2.28934	6.60664	2.88583	1.52899	-2.51364	0.0401822	0.104684	Unchanged
maker-1-snap-gene-34.23-mRNA-1	1.86411	13.8286	7.41833	2.8911	-1.81423	0.112515	0.177934	Unchanged
maker-1-snap-gene-34.25-mRNA-1	71.6771	41.4563	0.578375	0.789922	3.7593	0.00708137	0.0804837	Unchanged
maker-1-snap-gene-34.26-mRNA-1	79.9199	59.7012	0.747013	0.420795	1.75163	0.1233	0.189131	Unchanged	BTBD9
maker-1-snap-gene-34.28-mRNA-1	61.7977	33.2629	0.538254	0.89364	2.43796	0.0448934	0.109122	Unchanged	CLPX
maker-1-snap-gene-34.3-mRNA-1	6.84609	8.40314	1.22744	0.295649	-0.792274	0.454209	0.509802	Unchanged
maker-1-snap-gene-34.4-mRNA-1	45.2599	40.2628	0.889592	0.168783	0.384931	0.711717	0.748603	Unchanged	ZNF830
maker-1-snap-gene-34.5-mRNA-1	69.1038	50.1261	0.725375	0.463202	2.35849	0.050453	0.11469	Unchanged	EML1
maker-1-snap-gene-34.6-mRNA-1	1.3839	4.18189	3.02182	1.59542	-3.20994	0.0148594	0.0832071	Unchanged
maker-1-snap-gene-34.7-mRNA-1	1.68198	8.07549	4.80118	2.26339	-2.01794	0.0833832	0.147749	Unchanged
maker-1-snap-gene-34.8-mRNA-1	2.7474	7.85028	2.85735	1.51468	-2.51311	0.0402136	0.104684	Unchanged
maker-1-snap-gene-34.9-mRNA-1	2.59526	9.92052	3.82256	1.93454	-3.8293	0.00646371	0.0804837	Unchanged
maker-1-snap-gene-35.0-mRNA-1	4.38285	7.62488	1.73971	0.798845	-1.79438	0.115833	0.181383	Unchanged
maker-1-snap-gene-35.1-mRNA-1	3.45032	6.74201	1.95403	0.966449	-1.91024	0.097723	0.162572	Unchanged
maker-1-snap-gene-35.10-mRNA-1	42.443	23.72	0.558868	0.839421	2.04963	0.0795742	0.144332	Unchanged
maker-1-snap-gene-35.2-mRNA-1	4.02275	10.7378	2.66927	1.41644	-2.99661	0.020038	0.0868191	Unchanged
maker-1-snap-gene-35.3-mRNA-1	2.90893	7.7697	2.67099	1.41737	-3.10202	0.0172732	0.0841628	Unchanged
maker-1-snap-gene-35.4-mRNA-1	5.60128	5.30439	0.946997	0.0785682	0.155367	0.880917	0.8996	Unchanged
maker-1-snap-gene-35.5-mRNA-1	3.61065	16.4121	4.54546	2.18443	-2.23839	0.0602207	0.124521	Unchanged	SELP
maker-1-snap-gene-35.6-mRNA-1	3.62525	5.85171	1.61415	0.690777	-0.8327	0.432502	0.490262	Unchanged
maker-1-snap-gene-35.7-mRNA-1	79.3168	49.8315	0.628259	0.670568	2.49006	0.0415928	0.105742	Unchanged	GNA11
maker-1-snap-gene-35.8-mRNA-1	55.3564	55.026	0.994031	0.00863723	0.0517598	0.960166	0.966927	Unchanged	TXNL1
maker-1-snap-gene-36.18-mRNA-1	4.54676	4.83072	1.06245	0.0873971	-0.274545	0.791592	0.820822	Unchanged
maker-1-snap-gene-36.19-mRNA-1	81.5452	50.1783	0.615343	0.700538	3.60742	0.00865384	0.0804837	Unchanged	PC
maker-1-snap-gene-36.20-mRNA-1	60.428	36.0148	0.595996	0.746625	4.4881	0.00283856	0.0804837	Unchanged	ITPKA
maker-1-snap-gene-36.21-mRNA-1	82.1199	38.799	0.472468	1.08171	2.84097	0.0250097	0.0917771	Unchanged	XPO5
maker-1-snap-gene-36.22-mRNA-1	28.764	5.22123	0.18152	2.4618	1.36502	0.214495	0.281372	Unchanged
maker-1-snap-gene-36.23-mRNA-1	40.7109	21.8438	0.536559	0.898191	1.66929	0.13899	0.205076	Unchanged	NID1
maker-1-snap-gene-36.25-mRNA-1	62.8097	42.2662	0.672925	0.571482	2.76917	0.0277272	0.0931003	Unchanged	TAF6L
maker-1-snap-gene-36.26-mRNA-1	61.5994	40.8917	0.663832	0.591111	1.7681	0.12037	0.186239	Unchanged	TTC13
maker-1-snap-gene-36.27-mRNA-1	49.6766	42.5827	0.8572	0.222296	0.969982	0.364369	0.425995	Unchanged	YLPM1
maker-1-snap-gene-36.28-mRNA-1	35.6647	22.654	0.635193	0.654734	3.37529	0.0118345	0.0812076	Unchanged
maker-1-snap-gene-36.30-mRNA-1	59.083	33.087	0.560009	0.836479	2.49388	0.0413611	0.105522	Unchanged
maker-1-snap-gene-37.22-mRNA-1	69.9917	40.361	0.576654	0.794223	4.23262	0.00387556	0.0804837	Unchanged	POLR1C
maker-1-snap-gene-37.24-mRNA-1	71.0152	42.8353	0.603184	0.729329	4.26794	0.0037101	0.0804837	Unchanged
maker-1-snap-gene-37.25-mRNA-1	55.8465	38.6964	0.692907	0.529267	2.91482	0.0225056	0.0896484	Unchanged	PSMC1
maker-1-snap-gene-37.26-mRNA-1	76.3718	42.4649	0.556029	0.846769	3.14508	0.0162635	0.0841148	Unchanged	VRK1
maker-1-snap-gene-37.27-mRNA-1	60.3075	33.0835	0.548581	0.866224	2.80376	0.0263815	0.0925771	Unchanged
maker-1-snap-gene-37.28-mRNA-1	65.7241	33.7388	0.513339	0.962015	4.00802	0.00513725	0.0804837	Unchanged	GALNT7
maker-1-snap-gene-37.29-mRNA-1	53.4798	28.5831	0.534466	0.903831	4.24275	0.00382727	0.0804837	Unchanged	HRC
maker-1-snap-gene-37.30-mRNA-1	2.99582	6.82394	2.27782	1.18766	-2.48694	0.0417836	0.10602	Unchanged
maker-1-snap-gene-37.31-mRNA-1	61.0252	26.6678	0.436997	1.19431	3.2701	0.0136725	0.0822226	Unchanged	LYPLAL1
maker-1-snap-gene-37.32-mRNA-1	2.99285	20.4404	6.82974	2.77183	-2.66822	0.0320824	0.0967932	Unchanged
maker-1-snap-gene-37.33-mRNA-1	84.6839	50.4747	0.596037	0.746526	2.52652	0.0394329	0.103944	Unchanged
maker-1-snap-gene-37.34-mRNA-1	56.9141	39.6172	0.696089	0.522657	1.86428	0.104552	0.169598	Unchanged	TRPT1
maker-1-snap-gene-37.35-mRNA-1	76.8931	47.2206	0.614106	0.703439	5.03002	0.00151333	0.0804837	Unchanged	ALKBH1
maker-1-snap-gene-37.36-mRNA-1	54.1954	40.4167	0.745759	0.423219	3.32249	0.0127215	0.0816379	Unchanged	atgp-2
maker-1-snap-gene-37.37-mRNA-1	62.2761	36.6587	0.588648	0.764524	2.8201	0.0257696	0.0923399	Unchanged	NPHP1
maker-1-snap-gene-37.39-mRNA-1	46.7433	29.9962	0.641722	0.639979	2.75305	0.0283788	0.0939158	Unchanged	ENOPH1
maker-1-snap-gene-37.41-mRNA-1	63.8881	36.5851	0.572644	0.80429	3.12147	0.0168091	0.0841514	Unchanged	TTLL5
maker-1-snap-gene-37.42-mRNA-1	76.3209	45.6509	0.598145	0.741433	3.85564	0.00624666	0.0804837	Unchanged	DYNC1H1
maker-1-snap-gene-38.0-mRNA-1	39.6589	34.8849	0.879623	0.185043	0.486644	0.641377	0.684857	Unchanged
maker-1-snap-gene-38.1-mRNA-1	65.5403	46.7079	0.712659	0.488716	3.49366	0.0100788	0.0809062	Unchanged	SRP14
maker-1-snap-gene-38.10-mRNA-1	55.4535	26.788	0.483072	1.04969	4.2916	0.0036036	0.0804837	Unchanged	TRPT1
maker-1-snap-gene-38.11-mRNA-1	71.4348	43.8525	0.613882	0.703968	2.13877	0.0697609	0.134591	Unchanged	POP5
maker-1-snap-gene-38.12-mRNA-1	2.10198	3.39855	1.61683	0.693169	-2.1317	0.0704927	0.13531	Unchanged	LRRC74B
maker-1-snap-gene-38.13-mRNA-1	65.9488	36.1522	0.548186	0.867263	2.88535	0.0234716	0.0905632	Unchanged	MED29
maker-1-snap-gene-38.14-mRNA-1	1.94932	8.61062	4.41723	2.14314	-2.39005	0.0481652	0.11236	Unchanged
maker-1-snap-gene-38.15-mRNA-1	22.5854	14.7092	0.65127	0.618671	0.52503	0.615775	0.661479	Unchanged
maker-1-snap-gene-38.16-mRNA-1	52.7021	34.247	0.649822	0.621883	1.76008	0.121788	0.187676	Unchanged	SLC35F6
maker-1-snap-gene-38.17-mRNA-1	67.4899	32.4567	0.480912	1.05615	4.02579	0.00502258	0.0804837	Unchanged
maker-1-snap-gene-38.18-mRNA-1	6.4296	39.3125	6.1143	2.61219	-2.54433	0.0384205	0.103137	Unchanged
maker-1-snap-gene-38.19-mRNA-1	43.4238	39.7065	0.914395	0.129111	0.896471	0.39978	0.459796	Unchanged
maker-1-snap-gene-38.2-mRNA-1	39.389	32.5849	0.827259	0.273588	0.341397	0.742824	0.777191	Unchanged
maker-1-snap-gene-38.20-mRNA-1	51.6871	31.8386	0.615986	0.699031	1.79504	0.115722	0.181319	Unchanged
maker-1-snap-gene-38.21-mRNA-1	3.30314	9.48087	2.87026	1.52118	-2.55192	0.0379967	0.102829	Unchanged	C2orf61
maker-1-snap-gene-38.3-mRNA-1	67.9906	38.1796	0.561543	0.832532	4.24829	0.00380115	0.0804837	Unchanged	MAP10
maker-1-snap-gene-38.4-mRNA-1	46.0294	29.0389	0.630878	0.664568	3.03106	0.019086	0.0857546	Unchanged	SNX5
maker-1-snap-gene-38.5-mRNA-1	63.985	35.9914	0.562497	0.830082	2.70154	0.0305709	0.0956922	Unchanged
maker-1-snap-gene-38.6-mRNA-1	64.5743	42.2874	0.654864	0.610733	4.52781	0.00270677	0.0804837	Unchanged	ENAH
maker-1-snap-gene-38.7-mRNA-1	29.7402	30.388	1.02178	0.0310903	-0.11397	0.912462	0.928071	Unchanged	Hph
maker-1-snap-gene-38.8-mRNA-1	75.0465	36.6066	0.487786	1.03568	3.92535	0.0057097	0.0804837	Unchanged	ACTR10
maker-1-snap-gene-38.9-mRNA-1	63.4337	41.7222	0.657729	0.604435	3.31498	0.0128534	0.0817159	Unchanged
maker-1-snap-gene-39.36-mRNA-1	3.14606	13.4562	4.27716	2.09665	-1.05992	0.324376	0.388244	Unchanged	DEGS1
maker-1-snap-gene-39.38-mRNA-1	2.84661	4.70501	1.65285	0.724954	-2.28974	0.0558288	0.12022	Unchanged
maker-1-snap-gene-39.40-mRNA-1	59.7868	46.1974	0.772704	0.372013	1.92425	0.0957298	0.160466	Unchanged	GTPBP2
maker-1-snap-gene-39.41-mRNA-1	3.70861	9.63437	2.59784	1.37731	-1.21529	0.263651	0.329473	Unchanged
maker-1-snap-gene-39.43-mRNA-1	4.08551	5.95577	1.45778	0.543771	-0.797193	0.451528	0.507423	Unchanged	GPHN
maker-1-snap-gene-39.44-mRNA-1	4.6836	4.1589	0.887971	0.171416	0.313477	0.763053	0.795006	Unchanged	BDH1
maker-1-snap-gene-39.45-mRNA-1	52.0441	31.3281	0.601953	0.732277	3.70023	0.0076527	0.0804837	Unchanged	YY1
maker-1-snap-gene-39.46-mRNA-1	3.64294	6.59597	1.81062	0.856481	-0.974353	0.362341	0.423975	Unchanged
maker-1-snap-gene-39.47-mRNA-1	1.15454	3.32755	2.88213	1.52714	-2.82102	0.0257354	0.0923268	Unchanged
maker-1-snap-gene-39.49-mRNA-1	3.58042	3.18317	0.889051	0.169662	0.286362	0.78289	0.812866	Unchanged
maker-1-snap-gene-39.50-mRNA-1	3.10008	4.49212	1.44903	0.535088	-1.45385	0.189307	0.256432	Unchanged
maker-1-snap-gene-39.51-mRNA-1	2.0961	3.21419	1.53342	0.616749	-1.07875	0.316462	0.380488	Unchanged
maker-1-snap-gene-39.52-mRNA-1	79.9224	46.2693	0.578927	0.788546	3.54795	0.00936945	0.0804837	Unchanged	TRMT5
maker-1-snap-gene-39.53-mRNA-1	63.2086	40.1969	0.635941	0.653036	3.15714	0.015992	0.0839872	Unchanged	FCF1
maker-1-snap-gene-4.0-mRNA-1	58.8158	34.6506	0.589137	0.763325	4.58293	0.00253493	0.0804837	Unchanged
maker-1-snap-gene-4.1-mRNA-1	22.7514	21.3066	0.936495	0.0946573	0.249556	0.810095	0.836859	Unchanged	CLHC1
maker-1-snap-gene-4.10-mRNA-1	2.76934	14.3603	5.18546	2.37447	-2.27024	0.0574574	0.12188	Unchanged
maker-1-snap-gene-4.11-mRNA-1	54.0449	49.768	0.920863	0.118941	0.410123	0.693977	0.732194	Unchanged
maker-1-snap-gene-4.14-mRNA-1	84.0833	43.0775	0.51232	0.964884	3.35973	0.0120888	0.0812076	Unchanged	SNW1
maker-1-snap-gene-4.15-mRNA-1	13.9132	11.4168	0.820578	0.285288	0.341157	0.742997	0.777297	Unchanged	ARSD
maker-1-snap-gene-4.17-mRNA-1	3.64388	3.58074	0.982673	0.0252171	0.0998276	0.92328	0.936817	Unchanged
maker-1-snap-gene-4.2-mRNA-1	3.11105	11.8919	3.82246	1.9345	-1.7592	0.121945	0.187873	Unchanged	CDC42
maker-1-snap-gene-4.4-mRNA-1	2.25193	23.4518	10.4141	3.38046	-1.47399	0.183979	0.251278	Unchanged
maker-1-snap-gene-4.5-mRNA-1	70.0557	43.531	0.621377	0.68646	2.81593	0.0259244	0.092437	Unchanged
maker-1-snap-gene-4.6-mRNA-1	68.0417	58.2595	0.856232	0.223926	1.55375	0.16419	0.231059	Unchanged	Hop
maker-1-snap-gene-4.7-mRNA-1	2.80186	4.98214	1.77815	0.83038	-1.99564	0.086172	0.150934	Unchanged
maker-1-snap-gene-4.8-mRNA-1	2.9823	11.1292	3.73175	1.89985	-1.50439	0.176192	0.243353	Unchanged	sseA
maker-1-snap-gene-4.9-mRNA-1	2.07239	7.74044	3.73504	1.90112	-3.1116	0.0170431	0.0841514	Unchanged
maker-1-snap-gene-40.68-mRNA-1	44.1685	24.5411	0.555624	0.847819	1.70141	0.132657	0.198669	Unchanged	ESR1
maker-1-snap-gene-40.69-mRNA-1	2.76848	5.46785	1.97504	0.981882	-2.23796	0.0602592	0.124551	Unchanged
maker-1-snap-gene-40.70-mRNA-1	9.45481	4.5185	0.477905	1.0652	1.73761	0.125847	0.191554	Unchanged	ZFP36L1
maker-1-snap-gene-40.71-mRNA-1	14.682	30.3284	2.06568	1.04662	-2.64656	0.0331065	0.0978322	Unchanged	eIF4AIII
maker-1-snap-gene-40.72-mRNA-1	4.40371	8.3788	1.90267	0.928023	-2.48147	0.0421194	0.106248	Unchanged	FBXO6
maker-1-snap-gene-40.73-mRNA-1	3.23662	19.2988	5.96265	2.57595	-1.91574	0.0969356	0.161778	Unchanged
maker-1-snap-gene-40.74-mRNA-1	2.08175	9.6918	4.6556	2.21897	-4.41222	0.00311044	0.0804837	Unchanged
maker-1-snap-gene-41.53-mRNA-1	2.08946	9.48566	4.53977	2.18262	-1.45066	0.190163	0.257096	Unchanged
maker-1-snap-gene-41.54-mRNA-1	64.4161	48.1085	0.74684	0.421129	1.78526	0.117389	0.182919	Unchanged
maker-1-snap-gene-41.56-mRNA-1	16.4707	25.3126	1.53683	0.619955	-2.05801	0.0785953	0.143482	Unchanged	CYP2C18
maker-1-snap-gene-41.57-mRNA-1	1.82653	7.07334	3.87256	1.95329	-4.67155	0.00228335	0.0804837	Unchanged	CYP2R1
maker-1-snap-gene-41.58-mRNA-1	71.7266	43.8274	0.611033	0.710677	2.34146	0.0517338	0.116142	Unchanged
maker-1-snap-gene-41.59-mRNA-1	60.8716	40.9118	0.672101	0.57325	2.25447	0.0588094	0.123168	Unchanged	ATP6V1D
maker-1-snap-gene-41.60-mRNA-1	2.09417	7.99107	3.81588	1.93201	-1.8057	0.11393	0.179432	Unchanged	shk-1
maker-1-snap-gene-41.62-mRNA-1	61.937	30.9261	0.499315	1.00198	3.69785	0.00767667	0.0804837	Unchanged
maker-1-snap-gene-41.63-mRNA-1	3.4282	9.29676	2.71184	1.43927	-2.44185	0.0446378	0.108896	Unchanged
maker-1-snap-gene-41.64-mRNA-1	3.28033	23.3572	7.12037	2.83195	-2.05926	0.078451	0.143345	Unchanged
maker-1-snap-gene-41.65-mRNA-1	52.5639	38.6416	0.735137	0.443915	3.02324	0.0192978	0.0863826	Unchanged	BROX
maker-1-snap-gene-41.66-mRNA-1	2.09238	5.20729	2.48869	1.31539	-2.40777	0.0469275	0.111204	Unchanged
maker-1-snap-gene-41.67-mRNA-1	67.5548	51.2263	0.758292	0.399174	2.38405	0.0485922	0.11265	Unchanged
maker-1-snap-gene-41.68-mRNA-1	54.3111	35.8729	0.660508	0.598352	2.80706	0.0262566	0.0925521	Unchanged	ARPIN
maker-1-snap-gene-41.69-mRNA-1	3.68	6.86669	1.86595	0.89991	-2.92431	0.0222032	0.0894766	Unchanged
maker-1-snap-gene-41.70-mRNA-1	63.3472	40.5972	0.640868	0.641901	2.29203	0.0556404	0.12007	Unchanged	NEMF
maker-1-snap-gene-42.0-mRNA-1	5.47353	19.8051	3.61833	1.85532	-3.85775	0.00622959	0.0804837	Unchanged
maker-1-snap-gene-42.1-mRNA-1	1.38851	3.57054	2.57149	1.3626	-2.22097	0.0617885	0.12633	Unchanged	GFI1B
maker-1-snap-gene-42.10-mRNA-1	8.02153	10.035	1.25101	0.32309	-0.411738	0.692847	0.731184	Unchanged
maker-1-snap-gene-42.11-mRNA-1	77.1121	50.5093	0.655011	0.610409	3.43386	0.0109279	0.0809062	Unchanged
maker-1-snap-gene-42.12-mRNA-1	51.0314	27.5576	0.540013	0.888935	3.33795	0.0124547	0.081328	Unchanged	MEIS2
maker-1-snap-gene-42.2-mRNA-1	3.51239	3.78108	1.0765	0.106347	-0.359081	0.730121	0.765735	Unchanged	VSX2
maker-1-snap-gene-42.3-mRNA-1	2.9693	4.61858	1.55545	0.637328	-1.96127	0.0906494	0.155273	Unchanged
maker-1-snap-gene-42.5-mRNA-1	16.6314	26.9192	1.61858	0.694724	-3.32311	0.0127107	0.0816379	Unchanged	RAB1A
maker-1-snap-gene-42.6-mRNA-1	64.364	48.1006	0.747321	0.420201	1.64005	0.145001	0.211782	Unchanged	ESF1
maker-1-snap-gene-42.7-mRNA-1	37.096	36.3206	0.979097	0.0304765	0.101458	0.922032	0.935851	Unchanged	GNPAT
maker-1-snap-gene-42.8-mRNA-1	37.228	29.3617	0.788699	0.342453	1.23084	0.258132	0.324239	Unchanged
maker-1-snap-gene-42.9-mRNA-1	5.68992	3.85115	0.676836	0.563121	1.10679	0.304962	0.369185	Unchanged	slc25a48
maker-1-snap-gene-43.26-mRNA-1	78.215	50.6191	0.647179	0.627763	3.40986	0.0112899	0.0809062	Unchanged	KLHL11
maker-1-snap-gene-43.27-mRNA-1	2.22032	5.42163	2.44182	1.28796	-2.1016	0.0736972	0.138678	Unchanged	ABCG8
maker-1-snap-gene-43.28-mRNA-1	63.3256	41.2056	0.650695	0.619946	2.68251	0.0314247	0.0963499	Unchanged	NAPA
maker-1-snap-gene-43.29-mRNA-1	67.9064	44.0768	0.649082	0.623527	2.93803	0.0217742	0.0889649	Unchanged	DPH6
maker-1-snap-gene-43.30-mRNA-1	2.3119	4.90733	2.12264	1.08586	-2.29234	0.0556155	0.12007	Unchanged
maker-1-snap-gene-43.31-mRNA-1	55.8003	37.3414	0.669196	0.579499	2.23632	0.0604048	0.12473	Unchanged	CFAP61
maker-1-snap-gene-43.32-mRNA-1	70.2232	46.6716	0.664618	0.589403	3.24708	0.0141141	0.0824717	Unchanged	NDUFAF5
maker-1-snap-gene-43.33-mRNA-1	4.38152	5.6809	1.29656	0.374688	-1.81468	0.112442	0.177862	Unchanged	ABCG5
maker-1-snap-gene-43.34-mRNA-1	5.22855	6.35768	1.21595	0.282089	-0.662857	0.528637	0.580277	Unchanged	ABCG5
maker-1-snap-gene-43.35-mRNA-1	2.61043	8.62599	3.30444	1.72441	-2.41327	0.0465501	0.110938	Unchanged	ABCG5
maker-1-snap-gene-43.36-mRNA-1	48.8245	29.1133	0.596284	0.745929	1.94393	0.0929952	0.157741	Unchanged
maker-1-snap-gene-43.38-mRNA-1	2.91875	5.57873	1.91134	0.934585	-2.49339	0.0413909	0.105531	Unchanged
maker-1-snap-gene-43.39-mRNA-1	32.899	24.5637	0.74664	0.421516	2.13932	0.0697045	0.134519	Unchanged	ZFYVE21
maker-1-snap-gene-43.40-mRNA-1	7.85353	14.1442	1.801	0.848802	-0.77127	0.46578	0.521127	Unchanged
maker-1-snap-gene-43.41-mRNA-1	75.4957	51.0494	0.67619	0.564499	2.77878	0.027346	0.0929941	Unchanged
maker-1-snap-gene-43.42-mRNA-1	50.1767	33.0122	0.657919	0.604019	2.7241	0.0295897	0.0946091	Unchanged	EIF2AK4
maker-1-snap-gene-44.51-mRNA-1	2.92522	4.41215	1.50831	0.592937	-1.95028	0.0921296	0.156807	Unchanged	KCNK10
maker-1-snap-gene-44.52-mRNA-1	71.3481	41.2037	0.577502	0.792102	2.82295	0.0256644	0.0922812	Unchanged
maker-1-snap-gene-44.53-mRNA-1	2.38138	6.35885	2.67024	1.41697	-2.20701	0.0630754	0.127561	Unchanged
maker-1-snap-gene-44.55-mRNA-1	59.1099	41.5535	0.702988	0.508428	2.02368	0.0826807	0.147019	Unchanged	CCDC170
maker-1-snap-gene-44.57-mRNA-1	3.01703	14.4404	4.78631	2.25891	-1.48759	0.180459	0.247737	Unchanged	DHRS7
maker-1-snap-gene-44.58-mRNA-1	45.0886	37.4117	0.829737	0.269274	1.17785	0.277343	0.342728	Unchanged	WARS
maker-1-snap-gene-44.59-mRNA-1	44.9236	37.2815	0.829885	0.269016	0.41643	0.689567	0.728391	Unchanged	KIAA1279
maker-1-snap-gene-44.60-mRNA-1	1.96251	3.97282	2.02436	1.01747	-3.07692	0.0178926	0.0848582	Unchanged	glr-2
maker-1-snap-gene-44.61-mRNA-1	44.5858	40.1223	0.899888	0.152183	0.856215	0.420219	0.478846	Unchanged	RCE1
maker-1-snap-gene-44.62-mRNA-1	2.00229	2.09563	1.04662	0.065736	-0.146151	0.887922	0.905876	Unchanged
maker-1-snap-gene-44.63-mRNA-1	45.9997	35.6686	0.77541	0.366969	2.02919	0.0820102	0.14665	Unchanged	SMEK2
maker-1-snap-gene-44.64-mRNA-1	71.5149	39.2577	0.548944	0.865269	4.37314	0.00326157	0.0804837	Unchanged
maker-1-snap-gene-45.58-mRNA-1	77.1985	46.4902	0.602216	0.731647	3.00148	0.0199004	0.0868191	Unchanged	kst
maker-1-snap-gene-45.59-mRNA-1	1.82694	7.50614	4.10859	2.03864	-1.41818	0.199085	0.266232	Unchanged
maker-1-snap-gene-45.60-mRNA-1	40.3925	28.2388	0.699109	0.51641	1.72868	0.127495	0.193259	Unchanged
maker-1-snap-gene-45.61-mRNA-1	57.8575	37.5064	0.648256	0.625365	2.84744	0.0247792	0.0916215	Unchanged
maker-1-snap-gene-45.62-mRNA-1	26.9918	23.3066	0.86347	0.211782	0.947268	0.375047	0.436183	Unchanged
maker-1-snap-gene-45.64-mRNA-1	64.8899	42.6762	0.657671	0.604562	2.93492	0.0218706	0.0890917	Unchanged	SRF
maker-1-snap-gene-45.65-mRNA-1	74.6779	45.6817	0.611717	0.709065	3.7042	0.00761276	0.0804837	Unchanged	TRMT61A
maker-1-snap-gene-45.66-mRNA-1	3.08652	3.64587	1.18122	0.240281	-0.506727	0.627914	0.672579	Unchanged	BMP2
maker-1-snap-gene-45.67-mRNA-1	2.91223	6.51034	2.23552	1.16061	-2.45912	0.0435212	0.107395	Unchanged
maker-1-snap-gene-45.68-mRNA-1	4.14054	4.20221	1.01489	0.02133	-0.0523684	0.959698	0.966644	Unchanged
maker-1-snap-gene-45.71-mRNA-1	4.92688	26.766	5.43264	2.44165	-2.30446	0.0546312	0.119141	Unchanged
maker-1-snap-gene-45.72-mRNA-1	2.64454	6.5827	2.48917	1.31566	-5.11308	0.00137931	0.0804837	Unchanged
maker-1-snap-gene-45.73-mRNA-1	49.9958	36.2211	0.724482	0.464978	1.22913	0.258732	0.3248	Unchanged
maker-1-snap-gene-45.74-mRNA-1	71.6003	49.4645	0.690843	0.533571	3.11972	0.0168503	0.0841514	Unchanged	QPCT
maker-1-snap-gene-46.40-mRNA-1	56.7609	38.7455	0.682609	0.550869	2.26048	0.0582905	0.122753	Unchanged	TP53BP2
maker-1-snap-gene-46.42-mRNA-1	62.3156	39.0392	0.626476	0.674669	5.66098	0.000765692	0.0804837	Down-methylated	TXNDC16
maker-1-snap-gene-46.43-mRNA-1	2.4504	4.48054	1.82849	0.870653	-3.36472	0.0120066	0.0812076	Unchanged
maker-1-snap-gene-46.44-mRNA-1	67.3952	39.324	0.583483	0.777237	4.19784	0.00404642	0.0804837	Unchanged	TRMT6
maker-1-snap-gene-46.46-mRNA-1	65.2348	36.2664	0.555937	0.847006	2.56905	0.037059	0.101914	Unchanged
maker-1-snap-gene-46.47-mRNA-1	62.4343	39.5676	0.633747	0.65802	2.89209	0.0232466	0.0903886	Unchanged	eef1g
maker-1-snap-gene-46.48-mRNA-1	63.2492	40.1694	0.635098	0.654949	2.50336	0.040791	0.105114	Unchanged
maker-1-snap-gene-46.49-mRNA-1	55.9384	47.1595	0.843061	0.246291	0.621495	0.553966	0.603478	Unchanged
maker-1-snap-gene-46.52-mRNA-1	2.23932	7.90405	3.52967	1.81953	-2.00985	0.0843844	0.14894	Unchanged	HHIPL1
maker-1-snap-gene-46.54-mRNA-1	72.2407	42.5294	0.588719	0.764349	2.84514	0.0248607	0.0916617	Unchanged	ANAPC1
maker-1-snap-gene-47.0-mRNA-1	2.01763	3.53157	1.75035	0.807645	-1.49745	0.177944	0.245047	Unchanged
maker-1-snap-gene-47.1-mRNA-1	2.15582	3.74703	1.7381	0.797512	-1.7377	0.12583	0.19155	Unchanged
maker-1-snap-gene-47.10-mRNA-1	17.6144	7.15381	0.406134	1.29997	1.54126	0.167154	0.23393	Unchanged	IFI44L
maker-1-snap-gene-47.11-mRNA-1	1.7668	12.4663	7.05588	2.81883	-2.33258	0.0524145	0.116683	Unchanged
maker-1-snap-gene-47.13-mRNA-1	2.32285	6.37663	2.74517	1.4569	-3.35933	0.0120954	0.0812076	Unchanged
maker-1-snap-gene-47.14-mRNA-1	62.4027	40.4021	0.647441	0.62718	1.93657	0.0940085	0.158779	Unchanged
maker-1-snap-gene-47.15-mRNA-1	72.2937	53.0945	0.734427	0.445309	2.20917	0.0628742	0.127419	Unchanged
maker-1-snap-gene-47.16-mRNA-1	2.76687	11.352	4.10283	2.03662	-3.62887	0.00841046	0.0804837	Unchanged	Prorsd1
maker-1-snap-gene-47.2-mRNA-1	4.72198	6.2919	1.33247	0.414103	-0.636353	0.544784	0.594908	Unchanged
maker-1-snap-gene-47.3-mRNA-1	1.6448	3.21455	1.95437	0.966703	-1.70345	0.132264	0.198411	Unchanged	IFI44L
maker-1-snap-gene-47.4-mRNA-1	8.18636	6.79441	0.829967	0.268875	0.326069	0.753904	0.786769	Unchanged	IFI44L
maker-1-snap-gene-47.5-mRNA-1	2.57227	7.79824	3.03166	1.60011	-2.12811	0.0708678	0.135775	Unchanged
maker-1-snap-gene-47.6-mRNA-1	75.0655	50.4734	0.672391	0.572627	2.32176	0.053256	0.117743	Unchanged
maker-1-snap-gene-47.7-mRNA-1	63.1587	44.9654	0.711943	0.490167	2.2216	0.0617316	0.126234	Unchanged	SYVN1
maker-1-snap-gene-47.8-mRNA-1	29.2868	19.0051	0.648929	0.623868	2.76789	0.0277786	0.0931003	Unchanged	TTC7B
maker-1-snap-gene-47.9-mRNA-1	5.02122	8.66628	1.72593	0.787375	-2.12653	0.0710333	0.135948	Unchanged	IFI44L
maker-1-snap-gene-48.0-mRNA-1	69.2489	67.5372	0.975283	0.0361077	0.78414	0.458666	0.514076	Unchanged
maker-1-snap-gene-48.1-mRNA-1	64.0702	48.9331	0.763742	0.388842	2.36108	0.0502615	0.114542	Unchanged	HNRNPU
maker-1-snap-gene-48.10-mRNA-1	74.3517	45.8152	0.616196	0.698539	6.4633	0.000345893	0.0804837	Down-methylated	PRKCH
maker-1-snap-gene-48.11-mRNA-1	80.6289	47.0072	0.583006	0.778417	3.48297	0.0102251	0.0809062	Unchanged
maker-1-snap-gene-48.3-mRNA-1	41.182	28.3094	0.687422	0.540731	2.16489	0.0671212	0.131728	Unchanged
maker-1-snap-gene-48.4-mRNA-1	61.4897	35.5714	0.578493	0.789628	4.1454	0.00431988	0.0804837	Unchanged	ISCA2
maker-1-snap-gene-48.6-mRNA-1	73.5861	41.3179	0.56149	0.832667	3.23746	0.0143032	0.0827859	Unchanged	DDHD1
maker-1-snap-gene-48.7-mRNA-1	1.23929	6.98397	5.63547	2.49454	-1.81269	0.11277	0.178181	Unchanged	CHAC1
maker-1-snap-gene-48.8-mRNA-1	1.85666	7.40746	3.98967	1.99627	-2.17217	0.0664044	0.130866	Unchanged	DLL4
maker-1-snap-gene-48.9-mRNA-1	57.5891	42.0878	0.730829	0.452395	1.39178	0.206611	0.273495	Unchanged	TIMM50
maker-1-snap-gene-49.22-mRNA-1	68.6611	43.3238	0.630981	0.664332	3.87233	0.00611324	0.0804837	Unchanged	pbl
maker-1-snap-gene-49.25-mRNA-1	5.69894	7.14759	1.2542	0.326765	-0.483299	0.643634	0.686745	Unchanged	ARF1
maker-1-snap-gene-49.26-mRNA-1	49.2646	35.769	0.726059	0.461842	0.74907	0.478226	0.532844	Unchanged
maker-1-snap-gene-49.27-mRNA-1	1.32715	15.338	11.5571	3.5307	-2.89156	0.0232645	0.0904034	Unchanged
maker-1-snap-gene-49.29-mRNA-1	64.7267	33.5827	0.518839	0.946641	2.45143	0.0440146	0.108123	Unchanged	nrx-1
maker-1-snap-gene-49.32-mRNA-1	1.86763	3.15562	1.68964	0.756714	-1.48004	0.182406	0.249566	Unchanged	NPC2
maker-1-snap-gene-49.33-mRNA-1	3.63266	4.43905	1.22198	0.289225	-1.19872	0.269638	0.335417	Unchanged
maker-1-snap-gene-49.34-mRNA-1	85.291	50.0108	0.586355	0.770153	3.83389	0.00642526	0.0804837	Unchanged	SPTBN1
maker-1-snap-gene-49.38-mRNA-1	2.50429	7.77445	3.10445	1.63434	-3.04738	0.0186519	0.0853732	Unchanged
maker-1-snap-gene-49.39-mRNA-1	49.3182	30.6745	0.621971	0.685082	2.64159	0.0333466	0.0980884	Unchanged	HYLS1
maker-1-snap-gene-49.40-mRNA-1	80.2431	47.7837	0.595487	0.747858	3.45559	0.0106106	0.0809062	Unchanged	CCDC9
maker-1-snap-gene-49.41-mRNA-1	74.0313	44.6483	0.6031	0.72953	2.50285	0.0408216	0.105114	Unchanged	CEP128
maker-1-snap-gene-49.42-mRNA-1	0.672817	8.82148	13.1113	3.71274	-3.74924	0.00717531	0.0804837	Unchanged	RGN
maker-1-snap-gene-5.0-mRNA-1	69.0516	38.1764	0.552867	0.854995	3.1038	0.0172303	0.0841514	Unchanged
maker-1-snap-gene-5.1-mRNA-1	44.4534	33.6306	0.756537	0.402517	2.63665	0.0335864	0.0984243	Unchanged	KIF28P
maker-1-snap-gene-5.10-mRNA-1	33.0283	61.403	1.8591	0.894606	-1.5276	0.170452	0.237418	Unchanged
maker-1-snap-gene-5.2-mRNA-1	71.7402	58.6128	0.817015	0.291566	3.21574	0.0147402	0.0832071	Unchanged
maker-1-snap-gene-5.3-mRNA-1	62.5276	52.4264	0.838451	0.254201	0.946628	0.375351	0.436457	Unchanged
maker-1-snap-gene-5.5-mRNA-1	49.0309	36.4419	0.743244	0.428093	1.85439	0.106082	0.171245	Unchanged	POLE4
maker-1-snap-gene-5.6-mRNA-1	4.17696	8.14088	1.949	0.962732	-1.33377	0.224039	0.290849	Unchanged	ptprb
maker-1-snap-gene-5.8-mRNA-1	49.4432	26.44	0.534755	0.903051	2.26316	0.0580601	0.122484	Unchanged	DNAL1
maker-1-snap-gene-5.9-mRNA-1	29.0347	43.3065	1.49154	0.576805	-0.685437	0.515118	0.568048	Unchanged	MTMR12
maker-1-snap-gene-50.26-mRNA-1	35.6842	25.388	0.711464	0.491137	1.73278	0.126736	0.192538	Unchanged	MUS81
maker-1-snap-gene-50.28-mRNA-1	72.4498	42.9001	0.592136	0.756	3.01665	0.0194784	0.0863896	Unchanged	ESRRG
maker-1-snap-gene-50.29-mRNA-1	70.2509	42.2546	0.601482	0.733407	2.63103	0.0338621	0.0985136	Unchanged	DHTKD1
maker-1-snap-gene-50.30-mRNA-1	61.7818	34.9187	0.565193	0.823183	2.38378	0.048611	0.11265	Unchanged	ABCB10
maker-1-snap-gene-50.33-mRNA-1	54.5914	41.3441	0.757337	0.400992	1.76211	0.121427	0.187302	Unchanged	DNAAF2
maker-1-snap-gene-50.34-mRNA-1	80.3488	46.5616	0.579493	0.787137	3.17328	0.0156362	0.0838589	Unchanged	ARHGAP11A
maker-1-snap-gene-50.36-mRNA-1	3.00713	6.0525	2.01272	1.00914	-0.817545	0.440552	0.497694	Unchanged
maker-1-snap-gene-50.37-mRNA-1	77.7155	43.5621	0.560533	0.835128	4.76538	0.00204666	0.0804837	Unchanged	FERMT2
maker-1-snap-gene-50.38-mRNA-1	38.4033	24.3213	0.633312	0.659012	1.94372	0.093024	0.157768	Unchanged	TTC8
maker-1-snap-gene-50.42-mRNA-1	50.3452	31.6059	0.627782	0.671664	2.44715	0.0442919	0.108432	Unchanged	AP-2sigma
maker-1-snap-gene-51.77-mRNA-1	70.4996	48.643	0.689975	0.535384	2.97704	0.0206012	0.0872053	Unchanged
maker-1-snap-gene-51.78-mRNA-1	2.7543	17.2052	6.24668	2.64309	-1.56926	0.160578	0.227239	Unchanged	PKDCC
maker-1-snap-gene-51.79-mRNA-1	56.2097	39.257	0.698403	0.517868	1.91792	0.0966254	0.161376	Unchanged	Rtf1
maker-1-snap-gene-51.80-mRNA-1	35.7594	33.7867	0.944833	0.0818687	0.176764	0.864699	0.885108	Unchanged	BANF1
maker-1-snap-gene-51.82-mRNA-1	61.4746	39.3255	0.639704	0.644524	3.04824	0.0186292	0.0853732	Unchanged	RMDN2
maker-1-snap-gene-51.83-mRNA-1	56.203	35.0028	0.622792	0.683178	2.31775	0.0535714	0.117946	Unchanged	PSMA3
maker-1-snap-gene-51.84-mRNA-1	2.28472	4.50294	1.9709	0.978851	-2.56352	0.0373592	0.102243	Unchanged	SLC26A10
maker-1-snap-gene-51.85-mRNA-1	53.6371	39.2157	0.731129	0.451801	3.10709	0.0171509	0.0841514	Unchanged	RTN1
maker-1-snap-gene-51.86-mRNA-1	63.1262	44.5833	0.706257	0.501735	1.75568	0.122573	0.188474	Unchanged
maker-1-snap-gene-51.87-mRNA-1	50.4183	40.6359	0.805974	0.311195	1.56808	0.160849	0.227521	Unchanged
maker-1-snap-gene-51.88-mRNA-1	75.1349	46.1573	0.614325	0.702925	3.67571	0.0079044	0.0804837	Unchanged
maker-1-snap-gene-51.89-mRNA-1	42.2573	20.128	0.47632	1.07	4.03918	0.00493802	0.0804837	Unchanged
maker-1-snap-gene-51.90-mRNA-1	37.2959	27.0408	0.725034	0.46388	2.18301	0.0653493	0.130034	Unchanged	ZFYVE1
maker-1-snap-gene-51.91-mRNA-1	41.0214	31.283	0.762601	0.391	1.67881	0.137083	0.203146	Unchanged	PLEKHD1
maker-1-snap-gene-51.92-mRNA-1	61.0644	36.3727	0.595645	0.747475	3.11124	0.0170515	0.0841514	Unchanged	ZFYVE19
maker-1-snap-gene-51.93-mRNA-1	3.17347	5.68393	1.79108	0.840826	-2.19561	0.0641449	0.128676	Unchanged
maker-1-snap-gene-51.95-mRNA-1	54.1202	43.7961	0.809238	0.305365	2.06796	0.07745	0.142386	Unchanged
maker-1-snap-gene-51.97-mRNA-1	2.87529	3.99952	1.391	0.476119	-1.64677	0.143599	0.210301	Unchanged
maker-1-snap-gene-52.0-mRNA-1	71.8124	36.8505	0.51315	0.962548	2.78911	0.0269429	0.0928583	Unchanged	HAAO
maker-1-snap-gene-52.1-mRNA-1	78.3237	43.1739	0.551225	0.859287	3.40153	0.0114187	0.0810065	Unchanged	RBM34
maker-1-snap-gene-52.10-mRNA-1	61.3935	33.6227	0.547659	0.868649	2.53065	0.0391957	0.103709	Unchanged	ANKEF1
maker-1-snap-gene-52.11-mRNA-1	68.7673	39.9248	0.580578	0.784438	2.74331	0.0287803	0.0941504	Unchanged	RBKS
maker-1-snap-gene-52.12-mRNA-1	59.7493	37.6771	0.630585	0.665237	2.20249	0.0634969	0.127964	Unchanged	ERMARD
maker-1-snap-gene-52.13-mRNA-1	74.8068	48.9368	0.654175	0.612251	2.93014	0.02202	0.0893463	Unchanged	PAK7
maker-1-snap-gene-52.14-mRNA-1	73.2956	43.6008	0.594862	0.749372	3.0366	0.0189376	0.0856988	Unchanged	BAZ1A
maker-1-snap-gene-52.16-mRNA-1	66.0088	47.6196	0.721413	0.471104	3.16105	0.015905	0.0839872	Unchanged
maker-1-snap-gene-52.17-mRNA-1	49.1833	35.7411	0.726692	0.460584	1.63438	0.146196	0.212909	Unchanged	APOPT1
maker-1-snap-gene-52.19-mRNA-1	60.3951	41.0505	0.679699	0.557031	2.46292	0.0432798	0.107126	Unchanged
maker-1-snap-gene-52.2-mRNA-1	59.1938	35.1712	0.594171	0.751051	2.08898	0.0750828	0.139934	Unchanged
maker-1-snap-gene-52.21-mRNA-1	8.99517	16.1049	1.7904	0.84028	-1.89509	0.0999254	0.164769	Unchanged	GPX1
maker-1-snap-gene-52.22-mRNA-1	61.7444	33.974	0.550237	0.861875	3.64321	0.00825186	0.0804837	Unchanged	MOK
maker-1-snap-gene-52.23-mRNA-1	3.13823	7.0967	2.26137	1.1772	-1.94716	0.0925532	0.157299	Unchanged
maker-1-snap-gene-52.3-mRNA-1	59.1971	40.4477	0.683271	0.54947	1.57309	0.159695	0.226293	Unchanged	WDR27
maker-1-snap-gene-52.4-mRNA-1	64.4863	37.6012	0.583087	0.778216	3.29456	0.0132193	0.0817159	Unchanged
maker-1-snap-gene-52.6-mRNA-1	2.52446	5.39904	2.13869	1.09673	-5.55049	0.000859474	0.0804837	Up-methylated
maker-1-snap-gene-52.8-mRNA-1	77.6342	64.5581	0.831568	0.266095	1.47412	0.183946	0.251266	Unchanged
maker-1-snap-gene-52.9-mRNA-1	81.3805	58.2875	0.716235	0.481496	1.52116	0.172028	0.239008	Unchanged
maker-1-snap-gene-53.0-mRNA-1	4.65723	7.54871	1.62086	0.696759	-5.03413	0.00150637	0.0804837	Unchanged
maker-1-snap-gene-53.11-mRNA-1	3.01156	9.09666	3.02058	1.59483	-3.7136	0.00751915	0.0804837	Unchanged
maker-1-snap-gene-53.12-mRNA-1	4.79484	9.20115	1.91897	0.940333	-1.59284	0.155224	0.221688	Unchanged
maker-1-snap-gene-53.13-mRNA-1	1.9285	11.9778	6.21093	2.63481	-3.43004	0.0109846	0.0809062	Unchanged
maker-1-snap-gene-53.15-mRNA-1	3.48013	6.08004	1.74707	0.804941	-2.44436	0.0444733	0.108677	Unchanged
maker-1-snap-gene-53.17-mRNA-1	3.56948	6.2518	1.75146	0.808558	-2.1531	0.0683002	0.132988	Unchanged	drpr
maker-1-snap-gene-53.18-mRNA-1	7.27019	6.83462	0.940089	0.089131	0.197376	0.849142	0.871466	Unchanged	SCARF2
maker-1-snap-gene-53.2-mRNA-1	2.97007	8.95741	3.01589	1.59258	-2.18292	0.0653584	0.130034	Unchanged	PTPRT
maker-1-snap-gene-53.20-mRNA-1	2.29589	10.1049	4.4013	2.13793	-2.57465	0.0367578	0.101593	Unchanged	TNR
maker-1-snap-gene-53.3-mRNA-1	3.05598	6.8215	2.23218	1.15845	-2.63332	0.0337495	0.0985019	Unchanged
maker-1-snap-gene-53.4-mRNA-1	5.46623	10.5006	1.921	0.941858	-2.12337	0.0713651	0.136253	Unchanged
maker-1-snap-gene-53.6-mRNA-1	66.652	45.9938	0.690059	0.535208	2.44211	0.0446206	0.108896	Unchanged
maker-1-snap-gene-53.8-mRNA-1	4.09136	7.71399	1.88544	0.914898	-2.3264	0.0528935	0.117362	Unchanged
maker-1-snap-gene-54.60-mRNA-1	79.1126	40.5741	0.512864	0.96335	3.74865	0.00718087	0.0804837	Unchanged	PELI1
maker-1-snap-gene-54.61-mRNA-1	69.1826	47.1237	0.681149	0.553957	4.00695	0.0051442	0.0804837	Unchanged	TRIP11
maker-1-snap-gene-54.64-mRNA-1	73.737	43.8907	0.595234	0.748472	3.68821	0.00777498	0.0804837	Unchanged
maker-1-snap-gene-54.65-mRNA-1	88.0653	57.6893	0.655074	0.61027	3.3533	0.0121955	0.081236	Unchanged	BCKDHA
maker-1-snap-gene-54.68-mRNA-1	68.4954	40.6932	0.594101	0.75122	2.47895	0.042275	0.106248	Unchanged	ARL2
maker-1-snap-gene-54.69-mRNA-1	3.34053	16.1933	4.84753	2.27725	-4.50049	0.00279667	0.0804837	Unchanged
maker-1-snap-gene-54.70-mRNA-1	53.7447	41.6645	0.77523	0.367303	1.17448	0.278605	0.343884	Unchanged
maker-1-snap-gene-54.72-mRNA-1	58.5742	26.3339	0.449581	1.15335	2.61472	0.0346743	0.0990226	Unchanged	RSPH4A
maker-1-snap-gene-54.73-mRNA-1	76.2071	37.751	0.495373	1.01341	3.4475	0.0107276	0.0809062	Unchanged	L2HGDH
maker-1-snap-gene-54.75-mRNA-1	77.5573	56.3304	0.726307	0.461348	2.12435	0.0712625	0.136119	Unchanged
maker-1-snap-gene-54.78-mRNA-1	74.3363	60.6796	0.816285	0.292854	2.16275	0.0673338	0.132031	Unchanged	PPM1B
maker-1-snap-gene-54.79-mRNA-1	78.0617	48.2086	0.61757	0.695326	3.38113	0.0117406	0.0812076	Unchanged
maker-1-snap-gene-54.80-mRNA-1	61.5154	43.6694	0.709895	0.494323	2.27487	0.0570664	0.12146	Unchanged	apmap
maker-1-snap-gene-54.81-mRNA-1	1.81227	21.5226	11.876	3.56998	-2.55803	0.0376595	0.102564	Unchanged	HSPG2
maker-1-snap-gene-54.83-mRNA-1	62.5782	48.0688	0.76814	0.380559	1.84119	0.108157	0.173445	Unchanged	TADA2B
maker-1-snap-gene-54.84-mRNA-1	75.7037	45.3449	0.598979	0.739423	3.67677	0.0078933	0.0804837	Unchanged	SAV1
maker-1-snap-gene-54.85-mRNA-1	33.8522	28.5266	0.842681	0.246941	0.59201	0.57246	0.62122	Unchanged
maker-1-snap-gene-55.0-mRNA-1	84.565	56.4742	0.66782	0.582469	3.97744	0.00534134	0.0804837	Unchanged
maker-1-snap-gene-55.1-mRNA-1	73.1157	43.5884	0.596157	0.746237	3.59547	0.00879278	0.0804837	Unchanged	BTBD6
maker-1-snap-gene-55.10-mRNA-1	64.2304	37.4259	0.582681	0.779221	3.4246	0.011066	0.0809062	Unchanged	MPP5
maker-1-snap-gene-55.13-mRNA-1	68.9227	38.4704	0.558167	0.841232	3.13872	0.0164085	0.0841514	Unchanged	MTR
maker-1-snap-gene-55.14-mRNA-1	26.9398	30.688	1.13913	0.187938	-0.345369	0.739963	0.774454	Unchanged
maker-1-snap-gene-55.15-mRNA-1	58.6974	48.4081	0.824706	0.278048	1.0901	0.311768	0.375807	Unchanged
maker-1-snap-gene-55.16-mRNA-1	3.5823	3.78943	1.05782	0.0810951	-0.174122	0.866698	0.886867	Unchanged
maker-1-snap-gene-55.17-mRNA-1	75.8963	45.353	0.597565	0.742831	3.87122	0.00612199	0.0804837	Unchanged	VPS54
maker-1-snap-gene-55.2-mRNA-1	3.07299	20.11	6.54412	2.7102	-2.39692	0.0476814	0.111842	Unchanged	LGALS8
maker-1-snap-gene-55.20-mRNA-1	31.34	31.5318	1.00612	0.00880633	-0.0247212	0.980967	0.984231	Unchanged
maker-1-snap-gene-55.21-mRNA-1	2.3081	8.1364	3.52516	1.81769	-2.63417	0.0337078	0.0985019	Unchanged
maker-1-snap-gene-55.22-mRNA-1	76.158	46.2817	0.607707	0.718553	3.51054	0.00985228	0.0807336	Unchanged	BRF1
maker-1-snap-gene-55.24-mRNA-1	76.0067	43.9398	0.578105	0.790597	2.89271	0.0232263	0.0903853	Unchanged	DICER1
maker-1-snap-gene-55.25-mRNA-1	29.3284	33.248	1.13364	0.180969	-0.434904	0.676725	0.716739	Unchanged
maker-1-snap-gene-55.26-mRNA-1	67.3053	34.3647	0.510579	0.969794	3.3327	0.0125446	0.081362	Unchanged	COA6
maker-1-snap-gene-55.27-mRNA-1	79.3816	44.4284	0.559682	0.837322	3.63361	0.00835766	0.0804837	Unchanged	STX5
maker-1-snap-gene-55.28-mRNA-1	29.0718	23.7186	0.81586	0.293606	0.962069	0.368062	0.429519	Unchanged
maker-1-snap-gene-55.29-mRNA-1	2.07267	6.70243	3.23372	1.6932	-1.76674	0.12061	0.186428	Unchanged
maker-1-snap-gene-55.3-mRNA-1	70.387	45.2655	0.643094	0.636898	3.54918	0.00935396	0.0804837	Unchanged	SPTLC2
maker-1-snap-gene-55.31-mRNA-1	62.8193	38.7921	0.617519	0.695445	4.30348	0.00355142	0.0804837	Unchanged	RAB4A
maker-1-snap-gene-55.4-mRNA-1	56.6718	31.6186	0.557926	0.841854	3.3366	0.0124777	0.081328	Unchanged	SPTLC2
maker-1-snap-gene-55.7-mRNA-1	53.3738	38.2648	0.716922	0.480113	2.27345	0.057186	0.121572	Unchanged	ALKBH6
maker-1-snap-gene-55.8-mRNA-1	66.0062	33.8795	0.513277	0.96219	3.1245	0.0167379	0.0841514	Unchanged	BRMS1L
maker-1-snap-gene-55.9-mRNA-1	73.163	49.5732	0.677571	0.561555	2.65077	0.0329049	0.0975519	Unchanged	NAA30
maker-1-snap-gene-56.34-mRNA-1	7.78615	20.7126	2.66018	1.41153	-2.26489	0.0579123	0.122315	Unchanged	BAAT
maker-1-snap-gene-56.35-mRNA-1	73.3027	44.5421	0.607646	0.718698	2.77911	0.0273332	0.0929779	Unchanged	NME6
maker-1-snap-gene-56.36-mRNA-1	78.4121	46.1539	0.588607	0.764622	3.13654	0.0164586	0.0841514	Unchanged	TMEM62
maker-1-snap-gene-56.37-mRNA-1	60.0378	41.1632	0.685622	0.544516	2.19595	0.0641131	0.128653	Unchanged
maker-1-snap-gene-56.41-mRNA-1	57.2584	35.4654	0.619393	0.691074	3.10826	0.0171229	0.0841514	Unchanged
maker-1-snap-gene-56.42-mRNA-1	68.3191	32.2583	0.472171	1.08262	2.76157	0.0280326	0.0935281	Unchanged	CNIH4
maker-1-snap-gene-56.43-mRNA-1	82.9216	46.8655	0.565179	0.823221	3.62654	0.0084365	0.0804837	Unchanged
maker-1-snap-gene-56.44-mRNA-1	78.2277	41.8376	0.534818	0.902881	3.60161	0.00872104	0.0804837	Unchanged	JKAMP
maker-1-snap-gene-56.45-mRNA-1	69.2513	43.0801	0.622083	0.684821	5.11811	0.00137162	0.0804837	Unchanged	RASGRP1
maker-1-snap-gene-56.46-mRNA-1	80.1777	48.1304	0.600297	0.736251	3.80372	0.00668236	0.0804837	Unchanged	PAPOLA
maker-1-snap-gene-56.47-mRNA-1	3.12262	9.4503	3.0264	1.5976	-1.49827	0.177737	0.244925	Unchanged	HHIPL1
maker-1-snap-gene-56.48-mRNA-1	68.5401	37.6801	0.549753	0.863144	3.22166	0.0146198	0.0830436	Unchanged	PEX6
maker-1-snap-gene-56.49-mRNA-1	89.4867	65.3773	0.730581	0.452883	4.14336	0.00433094	0.0804837	Unchanged	LRR1
maker-1-snap-gene-56.50-mRNA-1	69.9198	37.0278	0.529575	0.917094	4.25928	0.00374994	0.0804837	Unchanged	TBP
maker-1-snap-gene-56.51-mRNA-1	60.8243	36.321	0.597146	0.743844	3.34148	0.0123945	0.081328	Unchanged	SQRDL
maker-1-snap-gene-56.52-mRNA-1	1.8898	36.1975	19.1542	4.25959	-2.92768	0.0220971	0.0894122	Unchanged
maker-1-snap-gene-56.53-mRNA-1	5.48506	4.11796	0.750759	0.413579	0.624131	0.552331	0.601955	Unchanged
maker-1-snap-gene-57.13-mRNA-1	58.4139	39.963	0.684136	0.547645	2.69971	0.0306518	0.0956922	Unchanged
maker-1-snap-gene-57.15-mRNA-1	85.0437	53.6343	0.630667	0.665049	2.80978	0.0261541	0.0925454	Unchanged
maker-1-snap-gene-57.16-mRNA-1	73.9851	48.9985	0.662275	0.594497	2.34422	0.0515237	0.115913	Unchanged
maker-1-snap-gene-57.18-mRNA-1	81.3853	45.4125	0.557995	0.841677	3.29048	0.0132938	0.0817159	Unchanged
maker-1-snap-gene-57.19-mRNA-1	77.0648	44.1442	0.572819	0.803848	2.39628	0.0477263	0.111886	Unchanged
maker-1-snap-gene-57.20-mRNA-1	88.6767	56.2688	0.634538	0.656221	4.47333	0.00288936	0.0804837	Unchanged	SYNE2
maker-1-snap-gene-57.21-mRNA-1	77.4161	47.3752	0.611955	0.708503	4.72334	0.00214918	0.0804837	Unchanged	SYNE2
maker-1-snap-gene-57.22-mRNA-1	73.2159	32.9077	0.449461	1.15373	2.69946	0.0306628	0.0956922	Unchanged	CCDC85C
maker-1-snap-gene-57.23-mRNA-1	2.85669	4.14645	1.45149	0.537534	-1.5421	0.166954	0.233686	Unchanged
maker-1-snap-gene-57.24-mRNA-1	69.6853	44.5215	0.638893	0.646354	4.38593	0.00321125	0.0804837	Unchanged	EHBP1
maker-1-snap-gene-57.26-mRNA-1	50.5252	34.7165	0.687112	0.541383	1.30733	0.232404	0.298923	Unchanged	CARD8
maker-1-snap-gene-57.27-mRNA-1	63.2127	47.485	0.751194	0.412742	3.20227	0.0150184	0.0832071	Unchanged	TTBK2
maker-1-snap-gene-57.29-mRNA-1	52.8831	33.7141	0.63752	0.649456	2.31911	0.0534644	0.117893	Unchanged
maker-1-snap-gene-57.30-mRNA-1	74.7898	33.3484	0.445895	1.16523	3.56206	0.00919405	0.0804837	Unchanged	FANCL
maker-1-snap-gene-57.31-mRNA-1	68.5803	37.4957	0.546742	0.871067	3.88756	0.00599422	0.0804837	Unchanged
maker-1-snap-gene-58.20-mRNA-1	1.85852	5.46668	2.94141	1.55651	-1.85618	0.105804	0.170949	Unchanged
maker-1-snap-gene-58.21-mRNA-1	82.7593	54.0259	0.652808	0.61527	2.67977	0.0315498	0.0964694	Unchanged	BTBD17
maker-1-snap-gene-58.22-mRNA-1	67.2354	45.6243	0.678575	0.55942	3.05036	0.0185738	0.0852209	Unchanged
maker-1-snap-gene-58.23-mRNA-1	63.1498	28.9876	0.459029	1.12334	4.4765	0.00287837	0.0804837	Unchanged	SARS2
maker-1-snap-gene-58.24-mRNA-1	69.7752	38.7581	0.555471	0.848215	4.66101	0.00231175	0.0804837	Unchanged	UNC79
maker-1-snap-gene-58.25-mRNA-1	58.914	40.1051	0.68074	0.554823	2.62792	0.0340154	0.0986423	Unchanged	MOCS3
maker-1-snap-gene-59.28-mRNA-1	54.3191	38.7598	0.713557	0.486899	2.90751	0.022741	0.0899706	Unchanged	DLST
maker-1-snap-gene-59.29-mRNA-1	82.0272	46.6291	0.56846	0.81487	3.93592	0.00563274	0.0804837	Unchanged	ZNF839
maker-1-snap-gene-59.30-mRNA-1	43.5222	32.829	0.754305	0.406779	1.3911	0.206809	0.273613	Unchanged	EXOC5
maker-1-snap-gene-59.31-mRNA-1	2.94632	5.33446	1.81055	0.856428	-2.12463	0.0712328	0.136094	Unchanged	gsa-1
maker-1-snap-gene-59.32-mRNA-1	8.87436	15.696	1.76869	0.822683	-1.24886	0.25186	0.317717	Unchanged
maker-1-snap-gene-59.34-mRNA-1	72.7011	45.8913	0.631232	0.663758	4.12736	0.00441858	0.0804837	Unchanged
maker-1-snap-gene-59.35-mRNA-1	75.8389	34.2993	0.452266	1.14476	3.74362	0.00722832	0.0804837	Unchanged
maker-1-snap-gene-59.36-mRNA-1	82.951	44.2412	0.533341	0.906869	4.11611	0.00448137	0.0804837	Unchanged
maker-1-snap-gene-59.37-mRNA-1	75.7036	47.3459	0.625412	0.677121	3.13624	0.0164654	0.0841514	Unchanged
maker-1-snap-gene-6.22-mRNA-1	69.2473	47.9562	0.692535	0.53004	2.37291	0.0493943	0.113395	Unchanged	TBCE
maker-1-snap-gene-6.24-mRNA-1	72.1618	55.9324	0.775098	0.367549	2.438	0.0448903	0.109122	Unchanged
maker-1-snap-gene-6.25-mRNA-1	4.06002	4.35989	1.07386	0.102803	-0.232017	0.823162	0.848074	Unchanged	SLC5A11
maker-1-snap-gene-6.26-mRNA-1	78.4828	53.9618	0.687562	0.540438	1.99536	0.0862067	0.150934	Unchanged	UBR2
maker-1-snap-gene-6.28-mRNA-1	1.36399	10.9283	8.01198	3.00216	-1.67912	0.137022	0.203117	Unchanged
maker-1-snap-gene-6.29-mRNA-1	52.3248	31.9696	0.610983	0.710796	3.11711	0.016912	0.0841514	Unchanged
maker-1-snap-gene-6.31-mRNA-1	80.5619	47.4184	0.588595	0.764652	1.90527	0.0984403	0.163174	Unchanged
maker-1-snap-gene-6.32-mRNA-1	74.8244	43.3273	0.579054	0.788231	2.13975	0.0696601	0.134457	Unchanged
maker-1-snap-gene-6.33-mRNA-1	3.36589	5.56226	1.65254	0.724683	-3.28707	0.0133564	0.0817482	Unchanged
maker-1-snap-gene-6.34-mRNA-1	67.8881	52.1132	0.767633	0.381512	2.07896	0.0762017	0.140961	Unchanged	SDE2
maker-1-snap-gene-60.0-mRNA-1	77.9554	49.6152	0.636457	0.651866	3.11515	0.0169584	0.0841514	Unchanged	SRRT
maker-1-snap-gene-60.1-mRNA-1	30.3941	19.564	0.643679	0.635587	2.17659	0.0659724	0.130645	Unchanged	CNIH1
maker-1-snap-gene-60.10-mRNA-1	2.11991	3.93364	1.85557	0.891864	-2.79666	0.0266518	0.0925771	Unchanged
maker-1-snap-gene-60.11-mRNA-1	2.29905	3.90871	1.70014	0.765655	-1.27284	0.243717	0.309603	Unchanged
maker-1-snap-gene-60.12-mRNA-1	59.9541	35.7174	0.595745	0.747232	2.09785	0.0741057	0.139013	Unchanged	CTSF
maker-1-snap-gene-60.13-mRNA-1	82.0884	53.7008	0.654182	0.612235	4.46135	0.00293129	0.0804837	Unchanged	MEN1
maker-1-snap-gene-60.14-mRNA-1	77.5364	42.4982	0.548107	0.867472	2.88178	0.0235915	0.0905799	Unchanged
maker-1-snap-gene-60.15-mRNA-1	77.749	30.1295	0.387523	1.36765	3.81553	0.00658041	0.0804837	Unchanged	PON2
maker-1-snap-gene-60.16-mRNA-1	3.39852	5.36183	1.5777	0.657821	-1.4132	0.200486	0.267516	Unchanged	ZAN
maker-1-snap-gene-60.17-mRNA-1	45.9079	41.4243	0.902335	0.148265	0.384359	0.712122	0.748905	Unchanged	OTUB1
maker-1-snap-gene-60.19-mRNA-1	34.4845	57.634	1.6713	0.74097	-1.61045	0.151334	0.217918	Unchanged
maker-1-snap-gene-60.2-mRNA-1	70.0994	27.4163	0.391107	1.35437	6.11465	0.000484049	0.0804837	Down-methylated	ECH1
maker-1-snap-gene-60.20-mRNA-1	3.21399	5.07089	1.57776	0.657874	-1.49453	0.178686	0.245832	Unchanged
maker-1-snap-gene-60.21-mRNA-1	67.1052	37.0031	0.551419	0.858779	3.73257	0.00733395	0.0804837	Unchanged	RALGAPB
maker-1-snap-gene-60.23-mRNA-1	3.51831	3.88538	1.10433	0.143173	-0.443149	0.67103	0.711778	Unchanged
maker-1-snap-gene-60.4-mRNA-1	80.7186	47.6368	0.590159	0.760824	3.01961	0.0193971	0.0863896	Unchanged	CLPTM1
maker-1-snap-gene-60.5-mRNA-1	37.2094	33.7457	0.906913	0.140963	0.513702	0.623273	0.66823	Unchanged	C15orf41
maker-1-snap-gene-60.6-mRNA-1	31.8376	28.4137	0.892458	0.164144	0.385043	0.711638	0.748582	Unchanged	KLHDC3
maker-1-snap-gene-60.7-mRNA-1	67.5168	41.4146	0.613397	0.705108	2.97269	0.0207286	0.0873276	Unchanged	AHSA1
maker-1-snap-gene-60.8-mRNA-1	58.8989	34.7651	0.590251	0.760599	2.58608	0.0361504	0.10095	Unchanged	GINS1
maker-1-snap-gene-60.9-mRNA-1	23.7582	17.6696	0.743725	0.42716	1.15355	0.286548	0.351233	Unchanged	SPDYA
maker-1-snap-gene-61.0-mRNA-1	3.42527	5.16446	1.50775	0.592398	-0.814854	0.441993	0.499051	Unchanged	GSC
maker-1-snap-gene-61.1-mRNA-1	53.6619	34.7069	0.64677	0.628676	2.80114	0.0264808	0.0925771	Unchanged	DTL
maker-1-snap-gene-61.10-mRNA-1	3.73221	8.02156	2.14928	1.10385	-1.62532	0.148122	0.214723	Unchanged	SLPI
maker-1-snap-gene-61.2-mRNA-1	67.0563	33.4363	0.498629	1.00396	3.35259	0.0122075	0.081236	Unchanged	xdh
maker-1-snap-gene-61.3-mRNA-1	3.88312	6.1124	1.5741	0.654523	-2.17447	0.0661791	0.13072	Unchanged
maker-1-snap-gene-61.4-mRNA-1	47.1971	27.3885	0.5803	0.785129	3.41979	0.0111386	0.0809062	Unchanged	SRD5A1
maker-1-snap-gene-61.7-mRNA-1	2.22034	27.9234	12.5762	3.65262	-1.54967	0.165154	0.231964	Unchanged
maker-1-snap-gene-61.9-mRNA-1	46.6455	32.2671	0.691752	0.531673	6.74679	0.000265789	0.0804837	Down-methylated	Psn
maker-1-snap-gene-62.0-mRNA-1	63.865	39.8649	0.624205	0.679908	3.22651	0.0145218	0.0829959	Unchanged	FAM98A
maker-1-snap-gene-62.1-mRNA-1	82.222	46.6775	0.567701	0.816797	3.83218	0.00643954	0.0804837	Unchanged
maker-1-snap-gene-62.10-mRNA-1	3.75275	12.4628	3.32098	1.73161	-5.10394	0.00139339	0.0804837	Unchanged
maker-1-snap-gene-62.11-mRNA-1	35.4408	27.9212	0.787827	0.34405	1.59036	0.155779	0.222236	Unchanged	LRRC14
maker-1-snap-gene-62.12-mRNA-1	85.6588	57.7141	0.673768	0.569677	2.50998	0.0403982	0.104901	Unchanged	SRSF4
maker-1-snap-gene-62.13-mRNA-1	2.99673	14.6581	4.89136	2.29024	-1.50132	0.176965	0.244152	Unchanged
maker-1-snap-gene-62.14-mRNA-1	72.5398	49.5346	0.682861	0.550337	2.09719	0.0741781	0.139087	Unchanged	CRNKL1
maker-1-snap-gene-62.15-mRNA-1	3.36791	13.27	3.94012	1.97824	-0.967652	0.365453	0.426947	Unchanged
maker-1-snap-gene-62.16-mRNA-1	3.45687	18.4234	5.32951	2.414	-2.28621	0.0561198	0.120579	Unchanged
maker-1-snap-gene-62.17-mRNA-1	62.1869	28.2174	0.453751	1.14003	3.76014	0.00707357	0.0804837	Unchanged	NEK9
maker-1-snap-gene-62.18-mRNA-1	51.7026	35.1904	0.680632	0.555053	2.09619	0.0742883	0.139176	Unchanged	MACROD2
maker-1-snap-gene-62.19-mRNA-1	22.2821	15.6362	0.701737	0.510998	2.40045	0.0474348	0.111636	Unchanged	SLC30A6
maker-1-snap-gene-62.2-mRNA-1	85.5692	63.5714	0.742923	0.428714	2.66299	0.0323266	0.0970255	Unchanged	SRSF4
maker-1-snap-gene-62.7-mRNA-1	64.387	39.1303	0.607736	0.718483	2.48701	0.0417789	0.10602	Unchanged	DHX57
maker-1-snap-gene-62.8-mRNA-1	69.1787	39.9251	0.57713	0.793031	3.42649	0.0110376	0.0809062	Unchanged	ABCC10
maker-1-snap-gene-62.9-mRNA-1	62.9126	36.6492	0.582541	0.779569	3.54097	0.00945748	0.0804837	Unchanged	DPP3
maker-1-snap-gene-63.0-mRNA-1	2.62934	4.51396	1.71676	0.77969	-1.35532	0.217419	0.284413	Unchanged
maker-1-snap-gene-63.1-mRNA-1	5.31193	25.6412	4.82711	2.27116	-3.47614	0.0103199	0.0809062	Unchanged
maker-1-snap-gene-63.11-mRNA-1	3.09891	6.44928	2.08115	1.05738	-2.95482	0.0212607	0.0882482	Unchanged	fz
maker-1-snap-gene-63.12-mRNA-1	3.42623	13.2796	3.87586	1.95451	-0.84862	0.424159	0.482576	Unchanged
maker-1-snap-gene-63.13-mRNA-1	66.2187	47.7913	0.721719	0.470492	1.41638	0.19959	0.266598	Unchanged	UCHL5
maker-1-snap-gene-63.14-mRNA-1	6.89245	10.0993	1.46527	0.551171	-1.03029	0.337152	0.400233	Unchanged
maker-1-snap-gene-63.15-mRNA-1	9.84944	15.8325	1.60745	0.684774	-1.05526	0.326359	0.390087	Unchanged
maker-1-snap-gene-63.17-mRNA-1	4.8762	29.0654	5.96067	2.57547	-4.91682	0.00171986	0.0804837	Unchanged
maker-1-snap-gene-63.18-mRNA-1	89.6758	68.6132	0.765126	0.386232	2.7138	0.0300335	0.0951813	Unchanged
maker-1-snap-gene-63.19-mRNA-1	68.3379	40.8363	0.597564	0.742834	2.65184	0.0328537	0.0975519	Unchanged	HSP90AA1
maker-1-snap-gene-63.2-mRNA-1	4.02458	28.5409	7.09166	2.82612	-1.58623	0.156708	0.223184	Unchanged
maker-1-snap-gene-63.20-mRNA-1	29.2567	28.2351	0.965081	0.0512777	0.2225	0.830278	0.85471	Unchanged
maker-1-snap-gene-63.21-mRNA-1	30.1341	32.8443	1.08994	0.124247	-0.479586	0.646143	0.689074	Unchanged
maker-1-snap-gene-63.22-mRNA-1	61.7733	40.3483	0.653168	0.614474	2.19535	0.0641695	0.128685	Unchanged	MED17
maker-1-snap-gene-63.23-mRNA-1	78.8135	48.8418	0.619714	0.690325	3.3469	0.0123029	0.081328	Unchanged	COG2
maker-1-snap-gene-63.24-mRNA-1	62.4844	38.6667	0.618822	0.692405	2.60161	0.0353423	0.0997784	Unchanged	mrpl-11
maker-1-snap-gene-63.26-mRNA-1	79.1508	62.5254	0.789953	0.340162	1.75226	0.123185	0.189058	Unchanged
maker-1-snap-gene-63.27-mRNA-1	15.7053	29.229	1.86109	0.896148	-2.77325	0.0275649	0.0930454	Unchanged
maker-1-snap-gene-63.28-mRNA-1	1.48657	10.4476	7.02801	2.81312	-1.22883	0.25884	0.324903	Unchanged
maker-1-snap-gene-63.29-mRNA-1	2.58787	5.50288	2.12642	1.08843	-2.33274	0.0524018	0.116683	Unchanged	HPX6
maker-1-snap-gene-63.3-mRNA-1	1.76056	8.57226	4.86905	2.28364	-1.31342	0.230452	0.297103	Unchanged	KMO
maker-1-snap-gene-63.30-mRNA-1	35.3417	11.3436	0.320968	1.6395	3.13016	0.0166061	0.0841514	Unchanged
maker-1-snap-gene-63.31-mRNA-1	67.801	46.5675	0.686826	0.541984	2.53256	0.0390863	0.103624	Unchanged	C1orf27
maker-1-snap-gene-63.32-mRNA-1	2.66891	10.0659	3.77155	1.91516	-2.67939	0.0315674	0.0964694	Unchanged
maker-1-snap-gene-63.33-mRNA-1	0.835377	2.69734	3.22889	1.69104	-2.69817	0.0307201	0.0956922	Unchanged
maker-1-snap-gene-63.34-mRNA-1	53.8996	38.2835	0.710274	0.493552	3.1018	0.0172786	0.0841628	Unchanged	AGPAT2
maker-1-snap-gene-63.4-mRNA-1	64.2523	41.33	0.643245	0.63656	2.67472	0.0317813	0.0965795	Unchanged
maker-1-snap-gene-63.5-mRNA-1	3.35631	10.994	3.27563	1.71177	-2.15942	0.067666	0.132384	Unchanged	PLB1
maker-1-snap-gene-63.6-mRNA-1	3.86972	10.1107	2.61276	1.38557	-1.74703	0.12413	0.189758	Unchanged
maker-1-snap-gene-63.7-mRNA-1	85.3815	55.7755	0.65325	0.614293	2.53601	0.0388901	0.103489	Unchanged
maker-1-snap-gene-63.8-mRNA-1	79.0014	46.2583	0.585537	0.772167	3.0772	0.0178855	0.0848582	Unchanged	MIA3
maker-1-snap-gene-63.9-mRNA-1	70.7642	36.3819	0.514129	0.959797	3.3838	0.0116979	0.0812076	Unchanged
maker-1-snap-gene-7.1-mRNA-1	2.95002	4.64601	1.57491	0.655266	-1.48837	0.180258	0.24758	Unchanged
maker-1-snap-gene-7.10-mRNA-1	2.7908	4.68239	1.6778	0.746567	-2.98009	0.0205123	0.0872053	Unchanged
maker-1-snap-gene-7.11-mRNA-1	3.68154	5.58447	1.51688	0.601111	-1.04182	0.332135	0.395613	Unchanged
maker-1-snap-gene-7.12-mRNA-1	4.09369	7.91487	1.93343	0.951166	-1.69219	0.134446	0.200569	Unchanged
maker-1-snap-gene-7.13-mRNA-1	68.2607	55.9431	0.819551	0.287095	1.60074	0.153469	0.21998	Unchanged	MRPL49
maker-1-snap-gene-7.14-mRNA-1	68.3336	55.1409	0.806937	0.309472	1.14212	0.290962	0.355258	Unchanged
maker-1-snap-gene-7.15-mRNA-1	76.7961	61.8093	0.80485	0.313208	1.1052	0.305604	0.369785	Unchanged	CCS
maker-1-snap-gene-7.2-mRNA-1	63.1334	47.2114	0.747804	0.419268	2.05214	0.079279	0.144056	Unchanged	SRSF4
maker-1-snap-gene-7.4-mRNA-1	2.36271	3.54912	1.50214	0.587022	-1.44603	0.191413	0.258455	Unchanged
maker-1-snap-gene-7.5-mRNA-1	2.86221	20.5468	7.17865	2.84371	-1.59194	0.155425	0.221931	Unchanged	DYNLL2
maker-1-snap-gene-7.7-mRNA-1	80.7012	66.3529	0.822204	0.282432	1.63772	0.145492	0.212319	Unchanged
maker-1-snap-gene-7.8-mRNA-1	2.81728	4.37524	1.55301	0.635063	-2.11551	0.072199	0.137075	Unchanged
maker-1-snap-gene-7.9-mRNA-1	76.1417	49.8177	0.654276	0.612029	3.29438	0.0132226	0.0817159	Unchanged	CCT4
maker-1-snap-gene-8.27-mRNA-1	62.2543	53.3897	0.857607	0.221612	1.05297	0.327341	0.391137	Unchanged
maker-1-snap-gene-8.29-mRNA-1	68.3681	44.9527	0.65751	0.604915	2.60079	0.0353844	0.0997784	Unchanged	DAK
maker-1-snap-gene-8.30-mRNA-1	62.3101	39.079	0.62717	0.673072	2.83705	0.0251506	0.0919238	Unchanged	ABCD4
maker-1-snap-gene-8.31-mRNA-1	4.57801	4.49393	0.981635	0.0267418	0.0845697	0.934971	0.946632	Unchanged
maker-1-snap-gene-8.32-mRNA-1	0.524455	24.207	46.1565	5.52846	-2.35986	0.0503518	0.114676	Unchanged
maker-1-snap-gene-8.34-mRNA-1	75.2202	54.3906	0.723086	0.467761	2.07581	0.0765571	0.141412	Unchanged	DHRS7
maker-1-snap-gene-8.35-mRNA-1	75.4387	44.5136	0.590064	0.761057	3.13995	0.0163803	0.0841199	Unchanged	PPP2R5B
maker-1-snap-gene-8.36-mRNA-1	65.3854	59.5018	0.910017	0.136035	1.16323	0.282849	0.347835	Unchanged	PPP2R5B
maker-1-snap-gene-8.37-mRNA-1	2.80272	4.62799	1.65125	0.723557	-3.58706	0.00889199	0.0804837	Unchanged	EPDR1
maker-1-snap-gene-8.38-mRNA-1	71.9916	39.8406	0.553406	0.853591	3.58044	0.00897085	0.0804837	Unchanged
maker-1-snap-gene-8.39-mRNA-1	70.5998	40.696	0.576432	0.794777	4.43788	0.00301541	0.0804837	Unchanged
maker-1-snap-gene-8.40-mRNA-1	74.2434	38.6685	0.520833	0.941106	7.10085	0.000193519	0.0804837	Down-methylated	WDHD1
maker-1-snap-gene-8.42-mRNA-1	3.37616	5.66446	1.67778	0.746556	-1.98554	0.0874646	0.152087	Unchanged	gpb5
maker-1-snap-gene-9.14-mRNA-1	3.48881	6.44713	1.84795	0.885924	-2.3308	0.0525517	0.116835	Unchanged
maker-1-snap-gene-9.15-mRNA-1	3.07564	9.62762	3.13028	1.64629	-1.6307	0.146974	0.213695	Unchanged
maker-1-snap-gene-9.16-mRNA-1	3.63102	6.76206	1.8623	0.897089	-2.83468	0.0252364	0.0919535	Unchanged
maker-1-snap-gene-9.19-mRNA-1	77.7242	43.5351	0.560123	0.836183	3.77877	0.00690334	0.0804837	Unchanged	VPS39
maker-1-snap-gene-9.20-mRNA-1	63.2482	29.8755	0.472353	1.08206	3.10401	0.0172251	0.0841514	Unchanged
maker-1-snap-gene-9.21-mRNA-1	70.1974	41.9134	0.597079	0.744006	2.74059	0.0288935	0.094233	Unchanged	LRRC57
maker-1-snap-gene-9.22-mRNA-1	76.9789	51.3781	0.66743	0.583311	2.24237	0.0598684	0.12427	Unchanged
maker-1-snap-gene-9.23-mRNA-1	2.20435	8.07694	3.66409	1.87346	-2.13277	0.0703814	0.135272	Unchanged
maker-1-snap-gene-9.24-mRNA-1	69.4538	41.2027	0.593239	0.753315	3.24685	0.0141187	0.0824717	Unchanged
maker-1-snap-gene-9.25-mRNA-1	2.69978	4.6081	1.70685	0.771332	-1.9814	0.0879994	0.152682	Unchanged
maker-1-snap-gene-9.26-mRNA-1	4.09752	4.8753	1.18982	0.25074	-0.809604	0.444812	0.501505	Unchanged	CXorf38
maker-1-snap-gene-9.27-mRNA-1	2.42188	13.1052	5.41118	2.43594	-3.64225	0.00826245	0.0804837	Unchanged	CXorf38
maker-1-snap-gene-9.28-mRNA-1	29.7541	18.0476	0.606557	0.721284	1.81307	0.112706	0.178126	Unchanged	ARHGEF33
maker-1-snap-gene-9.29-mRNA-1	72.6512	39.1036	0.538238	0.893685	3.20912	0.0148763	0.0832071	Unchanged	NTPCR
maker-1-snap-gene-9.31-mRNA-1	1.913	5.82895	3.04703	1.6074	-1.48062	0.182254	0.249475	Unchanged	para
maker-1-snap-gene-9.32-mRNA-1	48.9612	28.3441	0.578909	0.788592	2.35886	0.0504261	0.114676	Unchanged	para
maker-10-snap-gene-0.0-mRNA-1	60.2853	37.4977	0.622003	0.685005	2.07509	0.0766382	0.14152	Unchanged
maker-10-snap-gene-0.1-mRNA-1	70.523	48.2117	0.68363	0.548712	3.01818	0.0194363	0.0863896	Unchanged	MST1R
maker-10-snap-gene-0.10-mRNA-1	3.97533	3.58624	0.902125	0.148601	0.380307	0.714995	0.751639	Unchanged
maker-10-snap-gene-0.12-mRNA-1	81.6418	41.0718	0.503074	0.991159	5.69755	0.000737213	0.0804837	Down-methylated	MRPL2
maker-10-snap-gene-0.13-mRNA-1	71.0475	54.8409	0.771891	0.373532	1.82626	0.110549	0.175835	Unchanged	BRPF1
maker-10-snap-gene-0.14-mRNA-1	74.1301	49.7322	0.670877	0.57588	4.40597	0.00313408	0.0804837	Unchanged	MON1A
maker-10-snap-gene-0.15-mRNA-1	6.49081	13.5544	2.08825	1.06229	-1.91843	0.0965522	0.161306	Unchanged
maker-10-snap-gene-0.2-mRNA-1	1.83723	9.82261	5.34641	2.41857	-2.04724	0.0798554	0.144526	Unchanged
maker-10-snap-gene-0.4-mRNA-1	35.3318	32.5517	0.921312	0.118238	0.369344	0.722791	0.758865	Unchanged
maker-10-snap-gene-0.5-mRNA-1	73.51	41.5684	0.56548	0.822452	4.85954	0.00183613	0.0804837	Unchanged	DCTN6
maker-10-snap-gene-0.7-mRNA-1	74.5029	49.7765	0.668114	0.581833	3.14203	0.0163328	0.0841199	Unchanged
maker-10-snap-gene-0.8-mRNA-1	3.67097	5.15559	1.40442	0.489978	-1.27221	0.243929	0.309779	Unchanged
maker-10-snap-gene-0.9-mRNA-1	4.09769	8.47593	2.06847	1.04856	-1.42686	0.196665	0.26358	Unchanged	IGFBP3
maker-10-snap-gene-1.56-mRNA-1	81.048	51.4891	0.635292	0.654508	3.84994	0.00629289	0.0804837	Unchanged	Magi
maker-10-snap-gene-1.57-mRNA-1	65.4354	46.6786	0.713354	0.48731	2.1821	0.065438	0.130095	Unchanged	DNAJB9
maker-10-snap-gene-1.58-mRNA-1	3.10824	7.45425	2.39822	1.26196	-2.05376	0.0790905	0.143868	Unchanged
maker-10-snap-gene-1.59-mRNA-1	59.6759	24.9275	0.417714	1.25941	3.75832	0.00709042	0.0804837	Unchanged	ZNF277
maker-10-snap-gene-1.60-mRNA-1	2.74688	4.79423	1.74534	0.803507	-2.24576	0.0595698	0.123896	Unchanged
maker-10-snap-gene-1.61-mRNA-1	4.13448	4.23513	1.02434	0.0347011	-0.078305	0.939777	0.950586	Unchanged
maker-10-snap-gene-1.62-mRNA-1	36.9527	42.1981	1.14195	0.191496	-0.452103	0.664872	0.706548	Unchanged	C17orf59
maker-10-snap-gene-1.63-mRNA-1	53.8961	35.4713	0.658143	0.603526	2.15261	0.0683495	0.132996	Unchanged	HDAC11
maker-10-snap-gene-1.64-mRNA-1	5.27962	19.319	3.65917	1.87152	-1.93921	0.0936432	0.158437	Unchanged	VMO1
maker-10-snap-gene-1.65-mRNA-1	71.1899	49.3518	0.693241	0.528572	2.90507	0.0228203	0.0900348	Unchanged	Ubc13
maker-10-snap-gene-1.66-mRNA-1	43.3622	35.6468	0.822071	0.282665	1.55297	0.164373	0.231214	Unchanged	Sec61alpha
maker-10-snap-gene-1.68-mRNA-1	67.0972	48.8331	0.727796	0.458394	1.70664	0.131652	0.197775	Unchanged	CaMKI
maker-10-snap-gene-1.69-mRNA-1	31.3977	24.1312	0.768566	0.37976	1.2523	0.250677	0.316476	Unchanged
maker-10-snap-gene-1.70-mRNA-1	63.5209	41.5303	0.653805	0.613069	2.18724	0.0649432	0.129596	Unchanged
maker-10-snap-gene-1.71-mRNA-1	33.9512	42.93	1.26446	0.338524	-1.16708	0.281394	0.34628	Unchanged	EMC3
maker-10-snap-gene-1.72-mRNA-1	67.3467	45.8926	0.681438	0.553345	3.34421	0.0123482	0.081328	Unchanged
maker-10-snap-gene-1.74-mRNA-1	67.6722	44.5055	0.657664	0.604578	3.55828	0.00924073	0.0804837	Unchanged	NRF1
maker-10-snap-gene-1.75-mRNA-1	61.4099	41.638	0.678035	0.560569	5.04965	0.0014804	0.0804837	Unchanged	HEBP2
maker-10-snap-gene-10.0-mRNA-1	64.0007	36.7978	0.574959	0.798468	3.61797	0.00853317	0.0804837	Unchanged
maker-10-snap-gene-10.10-mRNA-1	41.558	24.8503	0.597966	0.741864	3.23124	0.0144269	0.0828957	Unchanged	RAB29
maker-10-snap-gene-10.11-mRNA-1	2.96135	7.43302	2.51001	1.32769	-2.49582	0.0412439	0.105447	Unchanged	wnt7b
maker-10-snap-gene-10.13-mRNA-1	5.18371	3.16785	0.611118	0.710478	1.67879	0.137089	0.203146	Unchanged	Poxn
maker-10-snap-gene-10.14-mRNA-1	63.5947	28.5303	0.448626	1.15641	3.76041	0.00707107	0.0804837	Unchanged	AMT
maker-10-snap-gene-10.15-mRNA-1	85.3988	39.2651	0.459785	1.12097	4.07773	0.00470314	0.0804837	Unchanged	NUDT16
maker-10-snap-gene-10.16-mRNA-1	65.237	30.3496	0.46522	1.10401	5.15033	0.00132353	0.0804837	Unchanged
maker-10-snap-gene-10.2-mRNA-1	65.2698	38.482	0.589584	0.762231	3.00324	0.019851	0.0868191	Unchanged	Ankrd36
maker-10-snap-gene-10.3-mRNA-1	63.451	41.2912	0.650757	0.61981	2.65726	0.0325965	0.0972737	Unchanged
maker-10-snap-gene-10.4-mRNA-1	2.13263	9.26198	4.34298	2.11868	-1.80179	0.114584	0.180125	Unchanged
maker-10-snap-gene-10.5-mRNA-1	60.4239	32.4713	0.537393	0.895951	2.95208	0.0213436	0.0883538	Unchanged	MYCBPAP
maker-10-snap-gene-10.6-mRNA-1	51.5875	30.7411	0.595901	0.746855	3.77485	0.00693882	0.0804837	Unchanged
maker-10-snap-gene-10.8-mRNA-1	56.5267	33.3415	0.589837	0.761613	2.81836	0.0258339	0.0923399	Unchanged	LENG9
maker-10-snap-gene-10.9-mRNA-1	59.8144	39.0978	0.653652	0.613406	1.98598	0.0874074	0.152071	Unchanged	PHYH
maker-10-snap-gene-11.72-mRNA-1	2.66353	9.76257	3.66527	1.87392	-2.90721	0.0227507	0.0899797	Unchanged
maker-10-snap-gene-11.73-mRNA-1	69.9914	48.4492	0.692217	0.530704	3.90634	0.00585096	0.0804837	Unchanged	pbrm-1
maker-10-snap-gene-11.74-mRNA-1	32.0168	22.0847	0.689784	0.535783	1.64465	0.14404	0.210725	Unchanged	SLC35B4
maker-10-snap-gene-11.75-mRNA-1	45.8729	33.2254	0.724292	0.465357	1.08958	0.31198	0.375991	Unchanged
maker-10-snap-gene-11.76-mRNA-1	1.97067	13.8635	7.0349	2.81453	-2.79994	0.0265266	0.0925771	Unchanged	MRC1
maker-10-snap-gene-11.78-mRNA-1	57.4257	45.0475	0.784449	0.350249	0.887009	0.404517	0.464065	Unchanged	SYNPR
maker-10-snap-gene-11.79-mRNA-1	4.65996	5.09633	1.09364	0.129141	-0.331086	0.75027	0.783622	Unchanged	PRDM14
maker-10-snap-gene-11.80-mRNA-1	57.4014	27.199	0.473838	1.07753	3.39429	0.0115319	0.0810065	Unchanged	CEP41
maker-10-snap-gene-11.81-mRNA-1	46.9101	26.9937	0.575434	0.797278	2.67568	0.0317371	0.0965795	Unchanged
maker-10-snap-gene-11.82-mRNA-1	48.0143	31.5936	0.658005	0.60383	2.53802	0.0387762	0.103475	Unchanged	CPNE9
maker-10-snap-gene-11.83-mRNA-1	65.9861	31.8099	0.48207	1.05269	3.8545	0.00625589	0.0804837	Unchanged	calypso
maker-10-snap-gene-11.84-mRNA-1	74.9178	37.3491	0.498535	1.00423	3.2931	0.013246	0.0817159	Unchanged
maker-10-snap-gene-11.85-mRNA-1	46.7114	37.4903	0.802593	0.317259	0.664917	0.527394	0.579064	Unchanged
maker-10-snap-gene-11.86-mRNA-1	2.28409	11.8357	5.18182	2.37346	-1.49271	0.179147	0.246332	Unchanged
maker-10-snap-gene-11.87-mRNA-1	63.3769	27.4835	0.433652	1.20539	5.7057	0.000731028	0.0804837	Down-methylated	MTMR14
maker-10-snap-gene-11.88-mRNA-1	50.2317	42.1626	0.839362	0.252635	1.31876	0.228755	0.295547	Unchanged	C11orf88
maker-10-snap-gene-11.89-mRNA-1	12.4788	18.1198	1.45204	0.538082	-1.05698	0.325629	0.389492	Unchanged	ik2
maker-10-snap-gene-11.90-mRNA-1	57.3728	34.984	0.609766	0.713673	2.45968	0.0434859	0.107329	Unchanged
maker-10-snap-gene-11.91-mRNA-1	47.4392	25.2135	0.531489	0.911887	3.18901	0.0152976	0.0832071	Unchanged	Rab7
maker-10-snap-gene-11.92-mRNA-1	81.4697	49.5244	0.607888	0.718123	4.00496	0.00515728	0.0804837	Unchanged	FAM120A
maker-10-snap-gene-11.94-mRNA-1	64.1731	30.2651	0.471617	1.08431	4.5243	0.00271815	0.0804837	Unchanged	TMA7
maker-10-snap-gene-11.95-mRNA-1	68.8095	25.4364	0.369664	1.43571	6.69046	0.000279882	0.0804837	Down-methylated	TRMU
maker-10-snap-gene-11.96-mRNA-1	80.3783	55.1065	0.68559	0.544582	2.63805	0.0335181	0.0983431	Unchanged	FLNB
maker-10-snap-gene-11.97-mRNA-1	81.5686	58.7206	0.719892	0.474148	2.60441	0.0351986	0.0996501	Unchanged	FLNB
maker-10-snap-gene-12.0-mRNA-1	72.8552	36.3553	0.499008	1.00287	5.19904	0.00125433	0.0804837	Unchanged	LHFPL3
maker-10-snap-gene-12.1-mRNA-1	40.0928	37.0843	0.924963	0.112533	0.48626	0.641636	0.685017	Unchanged	PLEK2
maker-10-snap-gene-12.10-mRNA-1	81.3889	44.7834	0.55024	0.861867	2.79847	0.0265828	0.0925771	Unchanged	SLC37A3
maker-10-snap-gene-12.11-mRNA-1	49.737	36.8077	0.740046	0.434313	1.71099	0.13082	0.196901	Unchanged	FUCA1
maker-10-snap-gene-12.12-mRNA-1	69.151	41.4231	0.599024	0.739315	2.15713	0.0678952	0.132628	Unchanged	DNAH12
maker-10-snap-gene-12.14-mRNA-1	61.0933	40.6808	0.665879	0.586667	1.78061	0.118189	0.183673	Unchanged	EDEM1
maker-10-snap-gene-12.15-mRNA-1	1.52291	7.49094	4.91884	2.29832	-2.82794	0.0254812	0.0919548	Unchanged
maker-10-snap-gene-12.16-mRNA-1	61.092	27.1828	0.444949	1.16829	3.9865	0.00527992	0.0804837	Unchanged	fbl-1
maker-10-snap-gene-12.17-mRNA-1	26.0113	24.2112	0.930796	0.103463	0.179521	0.862614	0.88333	Unchanged	EBP
maker-10-snap-gene-12.18-mRNA-1	2.59304	4.69838	1.81192	0.85752	-3.14009	0.0163772	0.0841199	Unchanged
maker-10-snap-gene-12.2-mRNA-1	33.7386	18.6403	0.552492	0.855973	2.57882	0.0365352	0.101389	Unchanged
maker-10-snap-gene-12.22-mRNA-1	1.89552	5.78537	3.05213	1.60982	-4.61236	0.00244815	0.0804837	Unchanged
maker-10-snap-gene-12.23-mRNA-1	4.14607	21.0123	5.06801	2.34142	-2.28255	0.0564235	0.120931	Unchanged	ITIH4
maker-10-snap-gene-12.29-mRNA-1	2.75555	27.7269	10.0622	3.33087	-2.5217	0.0397119	0.104273	Unchanged
maker-10-snap-gene-12.30-mRNA-1	64.1141	37.0818	0.578371	0.789932	3.00817	0.019713	0.0867128	Unchanged	WDR82
maker-10-snap-gene-12.31-mRNA-1	1.8944	10.5179	5.55208	2.47303	-2.37257	0.0494191	0.113398	Unchanged
maker-10-snap-gene-12.32-mRNA-1	78.7691	46.3433	0.588343	0.76527	2.22514	0.0614094	0.125982	Unchanged	IQUB
maker-10-snap-gene-12.33-mRNA-1	60.241	42.3969	0.703788	0.506788	1.62415	0.148372	0.215011	Unchanged	SMC1B
maker-10-snap-gene-12.5-mRNA-1	58.949	43.1774	0.732454	0.44919	2.19364	0.0643325	0.128893	Unchanged	SUMF1
maker-10-snap-gene-12.6-mRNA-1	2.98922	3.87427	1.29608	0.374156	-1.11151	0.303063	0.367483	Unchanged
maker-10-snap-gene-12.7-mRNA-1	3.46975	12.4241	3.58068	1.84023	-1.94884	0.0923246	0.157047	Unchanged
maker-10-snap-gene-12.8-mRNA-1	54.6302	32.7754	0.59995	0.737085	2.67948	0.0315628	0.0964694	Unchanged	TBC1D22B
maker-10-snap-gene-12.9-mRNA-1	29.9097	33.9666	1.13564	0.183506	-0.743971	0.481116	0.535558	Unchanged	TBC1D25
maker-10-snap-gene-13.20-mRNA-1	2.19259	3.40396	1.55248	0.634578	-1.12175	0.298968	0.363108	Unchanged
maker-10-snap-gene-13.21-mRNA-1	21.7618	9.7269	0.446972	1.16174	2.12492	0.071202	0.136094	Unchanged
maker-10-snap-gene-13.22-mRNA-1	2.98956	7.04744	2.35735	1.23717	-1.19487	0.271045	0.336719	Unchanged	GPR112
maker-10-snap-gene-13.23-mRNA-1	3.47752	5.4571	1.56925	0.650078	-1.84833	0.107029	0.172226	Unchanged
maker-10-snap-gene-13.24-mRNA-1	44.6756	29.7949	0.666917	0.584421	1.5976	0.154165	0.220778	Unchanged
maker-10-snap-gene-13.25-mRNA-1	3.19449	29.8558	9.34603	3.22435	-3.18725	0.0153352	0.0832071	Unchanged
maker-10-snap-gene-13.26-mRNA-1	69.4454	45.0407	0.648577	0.624651	3.84397	0.00634184	0.0804837	Unchanged	HSP90B1
maker-10-snap-gene-14.0-mRNA-1	67.9183	50.6235	0.745359	0.423994	2.51993	0.0398144	0.104344	Unchanged	ZFX
maker-10-snap-gene-14.1-mRNA-1	66.7923	35.6884	0.534319	0.904227	3.57253	0.00906618	0.0804837	Unchanged
maker-10-snap-gene-14.10-mRNA-1	56.9444	39.68	0.696821	0.52114	0.997092	0.351931	0.414014	Unchanged	RPP40
maker-10-snap-gene-14.11-mRNA-1	29.8331	31.8994	1.06926	0.0966122	-0.398625	0.702049	0.739663	Unchanged	PPIL1
maker-10-snap-gene-14.12-mRNA-1	64.4208	41.5839	0.645504	0.631502	2.68684	0.0312282	0.0962782	Unchanged	WRAP73
maker-10-snap-gene-14.2-mRNA-1	77.5146	56.1539	0.72443	0.465082	2.67686	0.0316832	0.0965795	Unchanged
maker-10-snap-gene-14.3-mRNA-1	64.045	40.0078	0.624683	0.678805	2.04823	0.0797383	0.144464	Unchanged
maker-10-snap-gene-14.5-mRNA-1	44.5165	28.6289	0.643108	0.636867	1.69291	0.134305	0.2005	Unchanged	VRP1
maker-10-snap-gene-14.6-mRNA-1	41.6634	47.3377	1.13619	0.184209	-0.400306	0.700867	0.738663	Unchanged	MCM2
maker-10-snap-gene-14.7-mRNA-1	80.0596	54.0841	0.675549	0.565868	2.78455	0.02712	0.0928583	Unchanged	ABTB1
maker-10-snap-gene-14.8-mRNA-1	17.4262	33.0627	1.8973	0.923951	-2.1898	0.0646983	0.129337	Unchanged	THOC7
maker-10-snap-gene-14.9-mRNA-1	74.6372	40.8043	0.546702	0.871173	2.99411	0.020109	0.0868191	Unchanged	PTPDC1
maker-10-snap-gene-15.42-mRNA-1	66.5105	44.484	0.668826	0.580296	2.28038	0.0566048	0.121043	Unchanged
maker-10-snap-gene-15.43-mRNA-1	55.2386	45.0499	0.815552	0.294152	0.946071	0.375617	0.436685	Unchanged	SHQ1
maker-10-snap-gene-15.44-mRNA-1	70.5531	51.5949	0.731291	0.451482	2.01626	0.0835901	0.148034	Unchanged	DCLRE1B
maker-10-snap-gene-15.45-mRNA-1	75.5983	42.866	0.567023	0.81852	2.93923	0.0217372	0.0889649	Unchanged	NEK4
maker-10-snap-gene-15.46-mRNA-1	53.0617	18.0403	0.339987	1.55645	4.18254	0.00412417	0.0804837	Unchanged	ANGPTL6
maker-10-snap-gene-15.47-mRNA-1	75.7053	45.3179	0.598609	0.740313	4.189	0.00409114	0.0804837	Unchanged	PSMD6
maker-10-snap-gene-15.49-mRNA-1	66.2078	38.2997	0.578478	0.789666	2.49528	0.0412762	0.105451	Unchanged	LIN37
maker-10-snap-gene-15.50-mRNA-1	1.75951	27.7482	15.7704	3.97914	-3.43849	0.0108594	0.0809062	Unchanged
maker-10-snap-gene-15.51-mRNA-1	2.08988	9.87514	4.72522	2.24038	-2.9463	0.0215198	0.0886842	Unchanged
maker-10-snap-gene-15.52-mRNA-1	8.36351	22.4133	2.67989	1.42218	-1.28424	0.239926	0.305831	Unchanged
maker-10-snap-gene-15.53-mRNA-1	3.74951	6.02418	1.60666	0.684061	-0.862074	0.417199	0.475897	Unchanged
maker-10-snap-gene-15.54-mRNA-1	54.0369	36.4522	0.674579	0.567941	5.65621	0.000769495	0.0804837	Down-methylated	LSM8
maker-10-snap-gene-15.55-mRNA-1	61.4817	39.9897	0.650433	0.620527	2.02938	0.081988	0.146631	Unchanged	EEA1
maker-10-snap-gene-15.56-mRNA-1	2.56238	3.67681	1.43492	0.520969	-1.1401	0.291749	0.356	Unchanged
maker-10-snap-gene-15.57-mRNA-1	28.7667	33.5802	1.16733	0.223213	-1.27472	0.243087	0.308958	Unchanged
maker-10-snap-gene-15.58-mRNA-1	67.0546	45.0695	0.672131	0.573185	2.72534	0.0295368	0.0946091	Unchanged
maker-10-snap-gene-15.60-mRNA-1	59.8592	31.6481	0.52871	0.919453	2.70904	0.0302411	0.0954332	Unchanged
maker-10-snap-gene-15.61-mRNA-1	76.9521	48.4447	0.629543	0.667623	3.06327	0.0182392	0.0848801	Unchanged	APPL2
maker-10-snap-gene-15.62-mRNA-1	80.6487	46.1618	0.572381	0.804952	3.35816	0.0121147	0.0812076	Unchanged
maker-10-snap-gene-15.64-mRNA-1	1.35939	10.5774	7.781	2.95996	-1.27299	0.243665	0.309568	Unchanged
maker-10-snap-gene-15.65-mRNA-1	2.67621	14.1687	5.29434	2.40445	-2.00784	0.0846348	0.149257	Unchanged	MYD88
maker-10-snap-gene-15.66-mRNA-1	75.2989	44.3895	0.589511	0.76241	3.99273	0.00523822	0.0804837	Unchanged	TSR1
maker-10-snap-gene-15.67-mRNA-1	42.6098	38.8899	0.912698	0.131791	0.469702	0.652848	0.695113	Unchanged	RTCB
maker-10-snap-gene-15.68-mRNA-1	2.36398	5.3992	2.28395	1.19153	-0.863634	0.416397	0.475118	Unchanged
maker-10-snap-gene-15.69-mRNA-1	58.2861	39.1471	0.671637	0.574247	6.74986	0.000265044	0.0804837	Down-methylated	RPL29
maker-10-snap-gene-16.100-mRNA-1	49.5697	37.8386	0.763342	0.389599	1.05082	0.328258	0.391991	Unchanged	HELLS
maker-10-snap-gene-16.101-mRNA-1	3.33345	6.88799	2.06632	1.04707	-0.905094	0.395498	0.455616	Unchanged	Gucy1b2
maker-10-snap-gene-16.102-mRNA-1	0.823333	2.87571	3.49276	1.80437	-3.35351	0.0121921	0.081236	Unchanged	gcy-35
maker-10-snap-gene-16.103-mRNA-1	87.3861	45.7137	0.523123	0.934778	3.82799	0.00647465	0.0804837	Unchanged
maker-10-snap-gene-16.104-mRNA-1	43.3784	37.1148	0.855605	0.224983	0.552559	0.597759	0.645245	Unchanged
maker-10-snap-gene-16.105-mRNA-1	55.3693	30.3616	0.548348	0.866837	2.48455	0.0419297	0.106157	Unchanged	COMMD7
maker-10-snap-gene-16.106-mRNA-1	3.25418	6.11552	1.87928	0.910181	-2.10747	0.0730608	0.13789	Unchanged
maker-10-snap-gene-16.79-mRNA-1	18.5385	25.0246	1.34987	0.432819	-0.657718	0.531745	0.583132	Unchanged
maker-10-snap-gene-16.80-mRNA-1	69.2446	51.1209	0.738266	0.437788	1.88739	0.101062	0.165975	Unchanged	IMPDH2
maker-10-snap-gene-16.81-mRNA-1	2.34517	9.68508	4.1298	2.04607	-2.09877	0.074005	0.138865	Unchanged	DNASE1
maker-10-snap-gene-16.82-mRNA-1	66.5932	44.8889	0.674077	0.569014	2.44747	0.0442712	0.108432	Unchanged
maker-10-snap-gene-16.83-mRNA-1	57.9555	52.702	0.909352	0.13709	1.08183	0.315181	0.379272	Unchanged	PSMA5
maker-10-snap-gene-16.84-mRNA-1	34.6177	26.0361	0.752106	0.410992	1.33252	0.224429	0.291217	Unchanged	C1orf194
maker-10-snap-gene-16.86-mRNA-1	3.13708	9.02819	2.87789	1.52501	-3.56547	0.00915221	0.0804837	Unchanged	ABCA3
maker-10-snap-gene-16.87-mRNA-1	5.02646	16.2615	3.23517	1.69384	-2.33425	0.0522854	0.116657	Unchanged
maker-10-snap-gene-16.90-mRNA-1	4.27976	6.71185	1.56828	0.649182	-1.13519	0.293666	0.357733	Unchanged
maker-10-snap-gene-16.92-mRNA-1	3.14633	5.0806	1.61477	0.691326	-1.54404	0.16649	0.233233	Unchanged
maker-10-snap-gene-16.93-mRNA-1	50.6588	30.1238	0.594641	0.749909	3.11161	0.0170427	0.0841514	Unchanged	PDHB
maker-10-snap-gene-16.94-mRNA-1	57.0917	37.4761	0.65642	0.607309	2.12114	0.0716005	0.136479	Unchanged	QARS
maker-10-snap-gene-16.95-mRNA-1	69.5276	33.0543	0.475413	1.07275	3.47313	0.010362	0.0809062	Unchanged
maker-10-snap-gene-16.96-mRNA-1	62.6138	36.0717	0.576097	0.795615	3.41369	0.0112313	0.0809062	Unchanged
maker-10-snap-gene-16.98-mRNA-1	62.8604	40.5438	0.644981	0.63267	2.76692	0.0278171	0.0931003	Unchanged	TDRD1
maker-10-snap-gene-16.99-mRNA-1	53.2371	31.6338	0.594206	0.750965	1.50199	0.176797	0.243948	Unchanged	HELLS
maker-10-snap-gene-17.0-mRNA-1	58.8095	28.7829	0.489426	1.03084	3.07914	0.0178369	0.0848582	Unchanged	SLC2A13
maker-10-snap-gene-17.1-mRNA-1	2.06063	9.32726	4.52641	2.17837	-2.06791	0.0774556	0.142386	Unchanged
maker-10-snap-gene-17.10-mRNA-1	56.2363	42.2507	0.751307	0.412526	2.22032	0.061848	0.126377	Unchanged	KDM5A
maker-10-snap-gene-17.12-mRNA-1	2.14276	3.85913	1.80101	0.848808	-2.05209	0.0792856	0.144056	Unchanged
maker-10-snap-gene-17.13-mRNA-1	4.01718	11.5004	2.86281	1.51743	-1.79529	0.115679	0.181285	Unchanged	PlexA
maker-10-snap-gene-17.15-mRNA-1	53.304	38.5152	0.722557	0.468817	1.21316	0.264412	0.33026	Unchanged
maker-10-snap-gene-17.18-mRNA-1	50.1597	37.3521	0.744663	0.42534	2.43107	0.0453492	0.109638	Unchanged
maker-10-snap-gene-17.2-mRNA-1	3.19949	4.57298	1.42928	0.515293	-1.55992	0.162743	0.229534	Unchanged	ARAP1
maker-10-snap-gene-17.3-mRNA-1	57.9586	38.5208	0.664626	0.589385	2.25776	0.058524	0.122869	Unchanged	CCDC77
maker-10-snap-gene-17.5-mRNA-1	1.91298	5.57446	2.91402	1.54301	-2.86896	0.0240277	0.0908421	Unchanged
maker-10-snap-gene-17.7-mRNA-1	75.0781	43.3373	0.57723	0.792783	2.28258	0.0564213	0.120931	Unchanged
maker-10-snap-gene-17.8-mRNA-1	75.8359	45.1625	0.595529	0.747757	3.45757	0.0105823	0.0809062	Unchanged	PLXNA2
maker-10-snap-gene-17.9-mRNA-1	54.4764	46.1609	0.847355	0.238961	0.679299	0.518771	0.57123	Unchanged	ANKRD16
maker-10-snap-gene-18.0-mRNA-1	2.69885	7.23744	2.68168	1.42314	-2.51588	0.040051	0.104452	Unchanged	PLXNA4
maker-10-snap-gene-18.1-mRNA-1	5.61863	8.75146	1.55758	0.639304	-1.69789	0.133338	0.199331	Unchanged	PLXNA4
maker-10-snap-gene-18.10-mRNA-1	0.863194	6.513	7.54522	2.91556	-2.30162	0.0548604	0.119394	Unchanged
maker-10-snap-gene-18.11-mRNA-1	74.0424	35.7231	0.482468	1.05149	3.29104	0.0132836	0.0817159	Unchanged	ASUN
maker-10-snap-gene-18.12-mRNA-1	57.0422	35.19	0.616912	0.696864	1.90404	0.098618	0.16334	Unchanged	ASUN
maker-10-snap-gene-18.13-mRNA-1	15.0874	18.5172	1.22733	0.295522	-0.573822	0.584046	0.631682	Unchanged	USP48
maker-10-snap-gene-18.15-mRNA-1	26.4129	26.3615	0.998056	0.00280708	0.0175729	0.98647	0.988535	Unchanged
maker-10-snap-gene-18.16-mRNA-1	6.23597	14.9687	2.40038	1.26326	-1.14468	0.289966	0.354387	Unchanged
maker-10-snap-gene-18.17-mRNA-1	57.8315	31.3061	0.541332	0.885414	2.38306	0.0486626	0.112742	Unchanged	DALRD3
maker-10-snap-gene-18.18-mRNA-1	70.125	41.836	0.596592	0.745183	3.18173	0.0154534	0.0834419	Unchanged	FBXL5
maker-10-snap-gene-18.20-mRNA-1	63.6731	36.9523	0.580344	0.785019	4.60721	0.00246307	0.0804837	Unchanged	siz
maker-10-snap-gene-18.21-mRNA-1	8.1099	13.3888	1.65092	0.723267	-1.63359	0.146362	0.213025	Unchanged	NAPEPLD
maker-10-snap-gene-18.3-mRNA-1	8.94651	10.4012	1.16259	0.217347	-0.594763	0.570718	0.619489	Unchanged	PLXNB2
maker-10-snap-gene-18.4-mRNA-1	3.43765	7.51973	2.18746	1.12926	-2.69963	0.0306556	0.0956922	Unchanged
maker-10-snap-gene-18.5-mRNA-1	8.12911	13.7539	1.69193	0.758668	-1.59388	0.154991	0.221534	Unchanged	kefB
maker-10-snap-gene-18.9-mRNA-1	51.6936	30.3053	0.586248	0.770417	3.44267	0.0107981	0.0809062	Unchanged
maker-10-snap-gene-19.43-mRNA-1	5.77336	13.6904	2.37131	1.24568	-2.32306	0.053154	0.11762	Unchanged	SLC37A3
maker-10-snap-gene-19.44-mRNA-1	45.1718	29.3989	0.650825	0.619659	2.19641	0.0640694	0.128607	Unchanged	PPM1H
maker-10-snap-gene-19.45-mRNA-1	49.481	44.528	0.8999	0.152163	0.899725	0.39816	0.458224	Unchanged	C1QTNF3
maker-10-snap-gene-19.47-mRNA-1	1.32378	3.14494	2.37573	1.24837	-2.41434	0.0464767	0.110893	Unchanged
maker-10-snap-gene-19.48-mRNA-1	2.36202	3.5683	1.5107	0.595216	-2.07215	0.0769719	0.141796	Unchanged	KCP
maker-10-snap-gene-19.49-mRNA-1	41.8263	30.2696	0.723698	0.466541	2.29085	0.0557378	0.120147	Unchanged	HSPA14
maker-10-snap-gene-19.52-mRNA-1	0.814451	9.1795	11.2708	3.49452	-2.39277	0.0479728	0.112211	Unchanged
maker-10-snap-gene-19.53-mRNA-1	57.2798	35.4022	0.618057	0.694188	4.04095	0.00492694	0.0804837	Unchanged	Arpc4
maker-10-snap-gene-19.54-mRNA-1	46.3275	28.2803	0.610444	0.71207	2.99251	0.0201547	0.0868191	Unchanged	FUCA1
maker-10-snap-gene-19.55-mRNA-1	0.38355	4.43561	11.5646	3.53165	-3.58352	0.0089341	0.0804837	Unchanged
maker-10-snap-gene-19.57-mRNA-1	52.5076	44.9545	0.856152	0.224061	1.02047	0.341473	0.404064	Unchanged	PMPCB
maker-10-snap-gene-19.58-mRNA-1	1.54288	16.1715	10.4814	3.38976	-1.73478	0.126367	0.192207	Unchanged	PRODH2
maker-10-snap-gene-19.59-mRNA-1	4.65187	14.6473	3.1487	1.65475	-1.82513	0.110733	0.176061	Unchanged	GTF3C1
maker-10-snap-gene-19.61-mRNA-1	70.4403	48.7187	0.69163	0.531927	2.14275	0.0693524	0.134129	Unchanged
maker-10-snap-gene-19.62-mRNA-1	52.2015	29.6997	0.568943	0.813645	2.29207	0.0556374	0.12007	Unchanged	MANF
maker-10-snap-gene-19.63-mRNA-1	25.8208	14.29	0.55343	0.853526	2.95633	0.0212153	0.0881783	Unchanged	RIBC2
maker-10-snap-gene-19.64-mRNA-1	66.6565	38.7381	0.58116	0.782993	4.12172	0.00444996	0.0804837	Unchanged
maker-10-snap-gene-19.65-mRNA-1	64.794	42.6664	0.658493	0.602761	1.59486	0.154774	0.221365	Unchanged	HAUS7
maker-10-snap-gene-19.66-mRNA-1	1.04136	4.81823	4.62686	2.21003	-3.00146	0.0199011	0.0868191	Unchanged
maker-10-snap-gene-2.1-mRNA-1	69.4266	39.2791	0.565765	0.821726	3.29023	0.0132983	0.0817159	Unchanged	PXK
maker-10-snap-gene-2.2-mRNA-1	40.357	26.4072	0.654339	0.611889	1.30445	0.233328	0.299789	Unchanged	ACY1
maker-10-snap-gene-2.3-mRNA-1	76.7494	48.7846	0.635635	0.653729	2.98658	0.0203244	0.0870158	Unchanged
maker-10-snap-gene-2.4-mRNA-1	1.92167	4.39539	2.28728	1.19363	-1.03628	0.334536	0.397875	Unchanged
maker-10-snap-gene-2.5-mRNA-1	60.0378	44.5855	0.742623	0.429297	3.57751	0.00900611	0.0804837	Unchanged	ITPR2
maker-10-snap-gene-2.6-mRNA-1	79.6675	46.318	0.581392	0.782417	3.79425	0.00676532	0.0804837	Unchanged	ITPR3
maker-10-snap-gene-2.7-mRNA-1	71.7433	37.6771	0.525164	0.929159	3.47675	0.0103114	0.0809062	Unchanged
maker-10-snap-gene-2.8-mRNA-1	4.84225	17.7764	3.6711	1.87621	-2.9179	0.022407	0.0896282	Unchanged
maker-10-snap-gene-2.9-mRNA-1	48.0904	39.3842	0.818963	0.288131	0.947737	0.374824	0.435964	Unchanged	IMP4
maker-10-snap-gene-20.66-mRNA-1	68.7913	44.4597	0.646298	0.629728	4.02737	0.00501251	0.0804837	Unchanged	DPM3
maker-10-snap-gene-20.67-mRNA-1	34.5324	29.6184	0.8577	0.221455	1.55057	0.164941	0.231755	Unchanged	TIMM17B
maker-10-snap-gene-20.69-mRNA-1	72.2253	42.1354	0.583388	0.777471	2.57669	0.0366489	0.101447	Unchanged	FBXO18
maker-10-snap-gene-20.70-mRNA-1	64.0223	35.045	0.547387	0.869367	2.72932	0.0293676	0.0946091	Unchanged	ING3
maker-10-snap-gene-20.71-mRNA-1	60.051	34.0577	0.567147	0.818205	3.2125	0.0148066	0.0832071	Unchanged	COG6
maker-10-snap-gene-20.72-mRNA-1	58.8326	32.0097	0.544081	0.878106	2.48459	0.0419273	0.106157	Unchanged	CCDC162P
maker-10-snap-gene-20.73-mRNA-1	33.6798	27.9167	0.828885	0.270756	1.03528	0.334972	0.398243	Unchanged	TPRKB
maker-10-snap-gene-20.74-mRNA-1	2.10236	7.06966	3.36272	1.74963	-2.28676	0.0560746	0.120524	Unchanged
maker-10-snap-gene-20.75-mRNA-1	1.66397	5.36481	3.2241	1.68889	-3.31384	0.0128734	0.0817159	Unchanged
maker-10-snap-gene-20.76-mRNA-1	2.75763	4.35149	1.57798	0.658081	-2.17011	0.0666064	0.130999	Unchanged
maker-10-snap-gene-20.77-mRNA-1	45.2791	26.7669	0.591154	0.758395	1.13496	0.293758	0.357775	Unchanged
maker-10-snap-gene-20.78-mRNA-1	4.09903	6.25289	1.52545	0.609239	-1.19943	0.269379	0.335313	Unchanged
maker-10-snap-gene-20.79-mRNA-1	7.16526	4.36707	0.609479	0.714352	1.02737	0.338433	0.401078	Unchanged
maker-10-snap-gene-20.80-mRNA-1	63.1643	35.8877	0.568165	0.815619	4.7272	0.00213952	0.0804837	Unchanged	SLC35C1
maker-10-snap-gene-20.81-mRNA-1	76.7567	47.418	0.617771	0.694857	2.73841	0.0289848	0.0943122	Unchanged	NCKIPSD
maker-10-snap-gene-20.83-mRNA-1	55.696	33.4076	0.59982	0.737398	3.05059	0.0185678	0.0852209	Unchanged	key
maker-10-snap-gene-20.84-mRNA-1	2.26804	8.46267	3.73127	1.89967	-1.20244	0.268282	0.334337	Unchanged
maker-10-snap-gene-20.85-mRNA-1	63.3495	39.6718	0.626237	0.675219	2.56751	0.0371426	0.102011	Unchanged	KLHL12
maker-10-snap-gene-20.87-mRNA-1	13.339	15.0088	1.12518	0.170155	-0.56113	0.592209	0.639746	Unchanged
maker-10-snap-gene-20.89-mRNA-1	3.12152	9.99641	3.20241	1.67916	-1.31592	0.229657	0.29638	Unchanged
maker-10-snap-gene-20.90-mRNA-1	2.50143	3.75536	1.50128	0.586197	-3.15939	0.0159419	0.0839872	Unchanged
maker-10-snap-gene-20.91-mRNA-1	55.3422	34.5165	0.623693	0.681093	2.50891	0.0404611	0.104913	Unchanged
maker-10-snap-gene-21.0-mRNA-1	68.6074	45.7614	0.667005	0.584231	2.78658	0.027041	0.0928583	Unchanged	DSTYK
maker-10-snap-gene-21.1-mRNA-1	4.3495	3.93894	0.905608	0.143041	0.272506	0.793097	0.82198	Unchanged
maker-10-snap-gene-21.10-mRNA-1	2.73443	20.4497	7.4786	2.90277	-1.02891	0.337757	0.400613	Unchanged	ANKRD60
maker-10-snap-gene-21.11-mRNA-1	3.38657	7.78982	2.30021	1.20177	-1.34302	0.221177	0.287959	Unchanged	SLC6A7
maker-10-snap-gene-21.12-mRNA-1	2.86636	4.01727	1.40153	0.486999	-1.55335	0.164284	0.23114	Unchanged
maker-10-snap-gene-21.13-mRNA-1	2.18026	5.1058	2.34183	1.22764	-1.91932	0.0964266	0.161207	Unchanged
maker-10-snap-gene-21.15-mRNA-1	48.6723	18.4112	0.378268	1.40252	1.78196	0.117956	0.183491	Unchanged
maker-10-snap-gene-21.16-mRNA-1	41.6691	39.6208	0.950845	0.0727172	0.206823	0.842036	0.864985	Unchanged	ASZ1
maker-10-snap-gene-21.17-mRNA-1	1.57558	7.53753	4.78398	2.25821	-1.23487	0.256716	0.322846	Unchanged
maker-10-snap-gene-21.18-mRNA-1	68.8672	48.2819	0.701087	0.512334	2.15316	0.0682942	0.132988	Unchanged	IL17RD
maker-10-snap-gene-21.19-mRNA-1	2.2308	12.5743	5.63669	2.49485	-2.09951	0.0739244	0.138793	Unchanged	C1QTNF3
maker-10-snap-gene-21.2-mRNA-1	1.3883	5.36255	3.86267	1.9496	-3.12307	0.0167716	0.0841514	Unchanged
maker-10-snap-gene-21.21-mRNA-1	53.8908	39.6587	0.735908	0.442403	1.6236	0.14849	0.215108	Unchanged
maker-10-snap-gene-21.22-mRNA-1	4.80417	6.82051	1.41971	0.505591	-1.48832	0.18027	0.24758	Unchanged	MUC20
maker-10-snap-gene-21.4-mRNA-1	49.8079	29.7224	0.59674	0.744825	2.39157	0.0480578	0.112268	Unchanged
maker-10-snap-gene-21.5-mRNA-1	55.1983	39.6439	0.718208	0.477526	1.54955	0.165181	0.231964	Unchanged	MEST
maker-10-snap-gene-21.6-mRNA-1	51.1807	37.8995	0.740503	0.433422	2.44914	0.0441627	0.108303	Unchanged	IARS
maker-10-snap-gene-21.7-mRNA-1	45.2905	32.4173	0.715765	0.482443	2.3651	0.0499653	0.114076	Unchanged	FTH1
maker-10-snap-gene-21.8-mRNA-1	1.27768	5.95626	4.6618	2.22089	-1.5213	0.171994	0.238987	Unchanged
maker-10-snap-gene-22.29-mRNA-1	72.0765	45.3396	0.629048	0.668758	2.59013	0.035938	0.100712	Unchanged	ACTR8
maker-10-snap-gene-22.31-mRNA-1	54.4303	37.2671	0.684675	0.546509	1.89516	0.0999141	0.164769	Unchanged	SLC37A3
maker-10-snap-gene-22.32-mRNA-1	37.4769	31.4757	0.839867	0.251766	0.788039	0.456526	0.51213	Unchanged	TTN
maker-10-snap-gene-22.33-mRNA-1	70.6927	49.2825	0.697137	0.520486	2.58678	0.036114	0.10095	Unchanged	MAPK14
maker-10-snap-gene-22.34-mRNA-1	2.87852	8.22858	2.85862	1.51532	-2.16914	0.0667019	0.131085	Unchanged
maker-10-snap-gene-22.35-mRNA-1	51.9121	39.9354	0.769289	0.378402	0.960815	0.36865	0.430126	Unchanged	MYPN
maker-10-snap-gene-22.36-mRNA-1	21.3387	17.8441	0.836234	0.258021	1.0264	0.338857	0.401387	Unchanged	SLC37A3
maker-10-snap-gene-22.37-mRNA-1	48.4428	46.4428	0.958714	0.0608271	0.158861	0.878264	0.897325	Unchanged
maker-10-snap-gene-22.38-mRNA-1	77.6095	47.478	0.611755	0.708973	3.6209	0.00850001	0.0804837	Unchanged	HCFC2
maker-10-snap-gene-22.39-mRNA-1	66.3016	39.8219	0.600618	0.735481	2.82872	0.0254527	0.0919548	Unchanged	SLC26A2
maker-10-snap-gene-22.40-mRNA-1	15.1654	7.58652	0.500254	0.999268	0.964496	0.366927	0.428431	Unchanged	SLC37A3
maker-10-snap-gene-23.0-mRNA-1	56.6221	36.8996	0.651681	0.617761	1.82372	0.110963	0.176337	Unchanged	RUVBL1
maker-10-snap-gene-23.1-mRNA-1	51.5006	30.0041	0.582598	0.779428	2.37936	0.048928	0.112905	Unchanged	TUBGCP6
maker-10-snap-gene-23.10-mRNA-1	51.4415	32.3815	0.629482	0.667763	1.86584	0.104314	0.169341	Unchanged	CCDC146
maker-10-snap-gene-23.11-mRNA-1	2.6552	17.1367	6.45402	2.6902	-1.50883	0.175082	0.242242	Unchanged
maker-10-snap-gene-23.12-mRNA-1	0.816901	26.8331	32.8475	5.03771	-2.11981	0.0717413	0.136545	Unchanged	GST
maker-10-snap-gene-23.13-mRNA-1	1.34099	28.8946	21.5472	4.42943	-2.59092	0.0358965	0.100642	Unchanged
maker-10-snap-gene-23.14-mRNA-1	52.4067	27.0043	0.515283	0.956564	3.28344	0.0134233	0.0817674	Unchanged	SARS
maker-10-snap-gene-23.15-mRNA-1	9.78551	2.76449	0.282509	1.82363	1.22237	0.261125	0.326843	Unchanged	MUC20
maker-10-snap-gene-23.16-mRNA-1	39.4339	32.6802	0.828733	0.27102	1.82429	0.110869	0.17621	Unchanged
maker-10-snap-gene-23.17-mRNA-1	6.10292	13.27	2.17436	1.12059	-1.94047	0.0934697	0.158228	Unchanged
maker-10-snap-gene-23.18-mRNA-1	3.74862	9.38208	2.50281	1.32355	-2.08041	0.0760386	0.140803	Unchanged	CHIT1
maker-10-snap-gene-23.19-mRNA-1	2.07385	6.21229	2.99554	1.58281	-1.44555	0.191544	0.25858	Unchanged	PRICKLE1
maker-10-snap-gene-23.2-mRNA-1	3.04809	16.9394	5.55737	2.4744	-2.21196	0.0626156	0.127282	Unchanged
maker-10-snap-gene-23.20-mRNA-1	66.6322	37.8234	0.567644	0.816941	2.42139	0.0459981	0.110347	Unchanged	RELN
maker-10-snap-gene-23.21-mRNA-1	67.7891	33.0332	0.487294	1.03714	3.94952	0.00553544	0.0804837	Unchanged	ORC5
maker-10-snap-gene-23.22-mRNA-1	52.5426	26.321	0.500946	0.997274	3.14826	0.0161913	0.0840726	Unchanged	DCPS
maker-10-snap-gene-23.23-mRNA-1	58.6855	40.5983	0.691794	0.531586	1.63146	0.146814	0.213535	Unchanged
maker-10-snap-gene-23.4-mRNA-1	3.75535	4.59241	1.2229	0.290304	-0.856774	0.41993	0.478711	Unchanged
maker-10-snap-gene-23.5-mRNA-1	3.21774	4.85941	1.5102	0.594737	-2.28074	0.0565743	0.121043	Unchanged
maker-10-snap-gene-23.9-mRNA-1	58.5049	38.7524	0.662378	0.594273	2.43757	0.0449185	0.109122	Unchanged	CPT2
maker-10-snap-gene-24.0-mRNA-1	67.8811	40.8918	0.602404	0.731197	4.4578	0.00294385	0.0804837	Unchanged	CHL1
maker-10-snap-gene-24.11-mRNA-1	83.7899	47.9547	0.57232	0.805105	2.69883	0.0306908	0.0956922	Unchanged	GRIP2
maker-10-snap-gene-24.12-mRNA-1	2.5148	7.89145	3.13801	1.64985	-1.77143	0.119787	0.185563	Unchanged
maker-10-snap-gene-24.13-mRNA-1	65.1653	42.4641	0.651637	0.61786	3.04357	0.0187524	0.085458	Unchanged	PFKFB3
maker-10-snap-gene-24.14-mRNA-1	2.01853	6.47561	3.20808	1.68171	-2.10076	0.0737879	0.138718	Unchanged
maker-10-snap-gene-24.15-mRNA-1	1.81572	4.10748	2.26218	1.17771	-2.51329	0.0402028	0.104684	Unchanged
maker-10-snap-gene-24.16-mRNA-1	2.51535	12.1753	4.84039	2.27512	-2.02813	0.0821394	0.146761	Unchanged
maker-10-snap-gene-24.17-mRNA-1	85.0588	52.8416	0.621236	0.686786	2.53131	0.039158	0.103679	Unchanged
maker-10-snap-gene-24.18-mRNA-1	51.5182	39.8789	0.774075	0.369455	2.0672	0.0775362	0.14247	Unchanged	SLC35A2
maker-10-snap-gene-24.4-mRNA-1	0.935633	18.5594	19.8361	4.31006	-4.59183	0.00250832	0.0804837	Unchanged
maker-10-snap-gene-24.5-mRNA-1	67.1241	39.571	0.58952	0.762388	2.49466	0.0413138	0.105462	Unchanged	CERK
maker-10-snap-gene-24.7-mRNA-1	73.4592	44.2258	0.602047	0.732053	2.79157	0.0268477	0.0928583	Unchanged	ARL6IP5
maker-10-snap-gene-24.8-mRNA-1	35.5892	24.9374	0.7007	0.513131	3.05264	0.0185143	0.0851362	Unchanged	CCDC66
maker-10-snap-gene-24.9-mRNA-1	14.3693	16.3871	1.14043	0.189572	-0.360921	0.728805	0.764419	Unchanged
maker-10-snap-gene-25.0-mRNA-1	51.6009	40.2121	0.77929	0.359768	1.28398	0.24001	0.305907	Unchanged	POGLUT1
maker-10-snap-gene-25.1-mRNA-1	3.7893	4.16189	1.09832	0.135305	-0.483896	0.64323	0.68643	Unchanged
maker-10-snap-gene-25.11-mRNA-1	77.5088	49.3295	0.636437	0.651909	2.33286	0.0523927	0.116683	Unchanged
maker-10-snap-gene-25.13-mRNA-1	39.0549	26.5081	0.678739	0.559072	2.60074	0.0353872	0.0997784	Unchanged
maker-10-snap-gene-25.15-mRNA-1	3.35653	7.29238	2.1726	1.11942	-2.70978	0.0302084	0.0953539	Unchanged
maker-10-snap-gene-25.16-mRNA-1	72.2888	41.2222	0.570244	0.81035	2.75776	0.0281869	0.0936901	Unchanged	CRADD
maker-10-snap-gene-25.17-mRNA-1	71.0985	43.8434	0.616657	0.69746	2.51782	0.0399377	0.10439	Unchanged	LRGUK
maker-10-snap-gene-25.18-mRNA-1	69.1839	42.7057	0.617278	0.696007	2.81266	0.0260462	0.092521	Unchanged	PRPF18
maker-10-snap-gene-25.19-mRNA-1	2.54454	9.21799	3.62265	1.85705	-0.998832	0.351144	0.41328	Unchanged
maker-10-snap-gene-25.2-mRNA-1	64.1488	37.6473	0.586875	0.768875	2.38655	0.0484139	0.112518	Unchanged	PTPRZ1
maker-10-snap-gene-25.4-mRNA-1	64.1405	34.7696	0.542085	0.883409	2.42681	0.045634	0.109929	Unchanged	MDM1
maker-10-snap-gene-25.5-mRNA-1	27.4082	13.4731	0.491572	1.02453	1.55267	0.164445	0.23129	Unchanged	SLC37A3
maker-10-snap-gene-25.6-mRNA-1	82.1697	67.7583	0.824614	0.278209	4.5097	0.00276602	0.0804837	Unchanged	RAB43
maker-10-snap-gene-25.8-mRNA-1	74.7578	37.2694	0.498534	1.00424	3.07922	0.0178348	0.0848582	Unchanged
maker-10-snap-gene-26.0-mRNA-1	2.13546	6.17831	2.8932	1.53267	-1.45167	0.189891	0.256838	Unchanged
maker-10-snap-gene-26.1-mRNA-1	37.0223	32.9252	0.889336	0.169199	0.516266	0.621572	0.666801	Unchanged
maker-10-snap-gene-26.11-mRNA-1	1.77265	26.7326	15.0806	3.91462	-3.23168	0.0144181	0.0828831	Unchanged
maker-10-snap-gene-26.12-mRNA-1	64.2733	33.4887	0.521035	0.940547	3.11506	0.0169606	0.0841514	Unchanged	SEC13
maker-10-snap-gene-26.14-mRNA-1	50.4392	36.8225	0.730038	0.453957	1.3443	0.220783	0.287586	Unchanged
maker-10-snap-gene-26.15-mRNA-1	34.1555	26.0282	0.76205	0.392042	0.866554	0.414899	0.473658	Unchanged
maker-10-snap-gene-26.16-mRNA-1	60.1275	23.3436	0.388236	1.36499	6.03519	0.000523599	0.0804837	Down-methylated	KLHDC8B
maker-10-snap-gene-26.17-mRNA-1	65.6942	32.3732	0.492786	1.02097	2.60249	0.0352971	0.0997784	Unchanged
maker-10-snap-gene-26.18-mRNA-1	72.4189	41.9651	0.579478	0.787175	2.95552	0.0212398	0.0882192	Unchanged	TXNRD1
maker-10-snap-gene-26.19-mRNA-1	3.11903	28.3827	9.09985	3.18584	-2.26199	0.05816	0.122593	Unchanged
maker-10-snap-gene-26.2-mRNA-1	60.847	31.4521	0.516904	0.952031	2.9382	0.021769	0.0889649	Unchanged
maker-10-snap-gene-26.20-mRNA-1	5.40638	23.7131	4.38614	2.13295	-2.42407	0.0458176	0.110155	Unchanged
maker-10-snap-gene-26.21-mRNA-1	37.3627	36.0619	0.965184	0.0511248	0.174733	0.866236	0.886465	Unchanged
maker-10-snap-gene-26.5-mRNA-1	58.0841	38.7207	0.666631	0.58504	3.47014	0.0104039	0.0809062	Unchanged
maker-10-snap-gene-26.6-mRNA-1	2.85645	3.1287	1.09531	0.131339	-0.296468	0.775475	0.805894	Unchanged
maker-10-snap-gene-26.7-mRNA-1	1.29012	19.3195	14.9749	3.90447	-2.58747	0.0360777	0.10095	Unchanged
maker-10-snap-gene-26.9-mRNA-1	53.461	38.9265	0.728129	0.457734	1.78753	0.117	0.182473	Unchanged	UPF2
maker-10-snap-gene-27.50-mRNA-1	62.2833	34.8785	0.559998	0.836506	2.75558	0.0282755	0.0937823	Unchanged	MON2
maker-10-snap-gene-27.52-mRNA-1	75.746	50.7796	0.670393	0.576921	3.32153	0.0127382	0.0816379	Unchanged
maker-10-snap-gene-27.53-mRNA-1	76.2518	49.2517	0.645908	0.630599	3.9037	0.00587082	0.0804837	Unchanged	CRELD2
maker-10-snap-gene-27.54-mRNA-1	61.5939	47.0193	0.763376	0.389535	1.10821	0.304389	0.368667	Unchanged
maker-10-snap-gene-27.55-mRNA-1	3.10503	3.85242	1.2407	0.311158	-1.07253	0.31906	0.383102	Unchanged
maker-10-snap-gene-27.56-mRNA-1	4.81764	4.19596	0.870956	0.199328	0.761037	0.471489	0.526512	Unchanged
maker-10-snap-gene-27.57-mRNA-1	19.464	14.8239	0.761608	0.392879	0.539181	0.606477	0.653098	Unchanged
maker-10-snap-gene-27.58-mRNA-1	2.60155	6.28969	2.41766	1.27361	-2.28554	0.0561752	0.120644	Unchanged	VMO1
maker-10-snap-gene-27.59-mRNA-1	40.0862	39.0913	0.975182	0.0362573	0.252531	0.807885	0.835038	Unchanged
maker-10-snap-gene-27.61-mRNA-1	22.6614	32.6472	1.44065	0.526719	-2.02682	0.0822984	0.146824	Unchanged
maker-10-snap-gene-27.62-mRNA-1	75.4584	39.3009	0.520829	0.941118	4.58449	0.00253023	0.0804837	Unchanged	GMPPB
maker-10-snap-gene-27.63-mRNA-1	16.9217	9.13253	0.539694	0.889787	1.19377	0.271449	0.337155	Unchanged
maker-10-snap-gene-27.64-mRNA-1	3.35671	3.8801	1.15592	0.209045	-0.793121	0.453746	0.509328	Unchanged	SLC26A2
maker-10-snap-gene-27.65-mRNA-1	1.54443	3.62957	2.3501	1.23272	-3.33179	0.0125602	0.081362	Unchanged
maker-10-snap-gene-27.66-mRNA-1	3.09128	12.0963	3.91305	1.9683	-3.29258	0.0132553	0.0817159	Unchanged
maker-10-snap-gene-27.68-mRNA-1	56.7951	30.6422	0.539522	0.890246	2.80552	0.0263149	0.0925771	Unchanged
maker-10-snap-gene-28.0-mRNA-1	36.8595	39.2717	1.06544	0.0914536	-0.155104	0.881117	0.899659	Unchanged
maker-10-snap-gene-28.1-mRNA-1	6.25843	9.16599	1.46458	0.55049	-0.585881	0.57635	0.624665	Unchanged	PLXND1
maker-10-snap-gene-28.11-mRNA-1	57.918	38.215	0.659812	0.599872	1.83063	0.109844	0.174976	Unchanged	APEH
maker-10-snap-gene-28.12-mRNA-1	52.183	33.7962	0.647648	0.626718	2.50808	0.0405104	0.104913	Unchanged	RPL18A
maker-10-snap-gene-28.13-mRNA-1	59.1802	37.6389	0.636005	0.652889	2.29431	0.0554544	0.119883	Unchanged	GRAMD4
maker-10-snap-gene-28.14-mRNA-1	3.89946	13.3266	3.41756	1.77297	-1.62303	0.148612	0.215211	Unchanged	PlexA
maker-10-snap-gene-28.16-mRNA-1	75.0008	48.9228	0.652297	0.616398	2.43314	0.045212	0.109519	Unchanged	RAD54L2
maker-10-snap-gene-28.17-mRNA-1	67.3296	47.0671	0.699054	0.516524	1.75866	0.122041	0.187998	Unchanged	FAM177A1
maker-10-snap-gene-28.18-mRNA-1	2.121	5.40841	2.54994	1.35046	-2.10336	0.0735053	0.138461	Unchanged
maker-10-snap-gene-28.19-mRNA-1	8.70668	8.43348	0.968622	0.0459949	0.125471	0.903678	0.91995	Unchanged
maker-10-snap-gene-28.2-mRNA-1	11.5698	16.6705	1.44086	0.526934	-0.531156	0.61174	0.657815	Unchanged	PLXNB1
maker-10-snap-gene-28.20-mRNA-1	35.7236	22.0661	0.61769	0.695044	2.20889	0.0629005	0.127428	Unchanged	MFSD4
maker-10-snap-gene-28.22-mRNA-1	66.2154	36.8903	0.557125	0.843926	3.5041	0.00993801	0.0808837	Unchanged
maker-10-snap-gene-28.4-mRNA-1	76.6212	43.6997	0.570335	0.810119	2.75228	0.0284106	0.0939158	Unchanged	NOL9
maker-10-snap-gene-28.5-mRNA-1	2.80235	4.67206	1.6672	0.737424	-2.06035	0.078324	0.143234	Unchanged	VWDE
maker-10-snap-gene-28.6-mRNA-1	3.58994	5.64197	1.57161	0.65224	-1.01821	0.342472	0.404879	Unchanged
maker-10-snap-gene-28.9-mRNA-1	63.1406	52.0273	0.823991	0.2793	1.11155	0.303044	0.367483	Unchanged	PQBP1
maker-10-snap-gene-29.48-mRNA-1	3.77281	8.81301	2.33593	1.22399	-3.29012	0.0133003	0.0817159	Unchanged
maker-10-snap-gene-29.49-mRNA-1	2.74406	7.96235	2.90167	1.53688	-2.71903	0.0298073	0.0948578	Unchanged
maker-10-snap-gene-29.50-mRNA-1	73.9198	50.5595	0.683978	0.547979	3.17769	0.0155406	0.0836052	Unchanged	Shaw
maker-10-snap-gene-29.51-mRNA-1	3.90228	4.67654	1.19841	0.261123	-1.86643	0.104222	0.169293	Unchanged
maker-10-snap-gene-29.53-mRNA-1	79.7918	41.1988	0.516329	0.953638	2.47931	0.042253	0.106248	Unchanged
maker-10-snap-gene-29.54-mRNA-1	2.65696	7.49711	2.82169	1.49656	-1.29832	0.235312	0.30171	Unchanged
maker-10-snap-gene-29.55-mRNA-1	3.60039	10.2113	2.83615	1.50393	-3.67057	0.00795829	0.0804837	Unchanged
maker-10-snap-gene-29.56-mRNA-1	2.36082	15.9333	6.74905	2.75468	-2.66005	0.0324647	0.0971695	Unchanged	VWDE
maker-10-snap-gene-29.57-mRNA-1	72.0192	51.7387	0.718402	0.477136	2.98543	0.0203577	0.0870158	Unchanged	KIAA1324L
maker-10-snap-gene-29.58-mRNA-1	2.89917	11.5722	3.99156	1.99695	-2.97842	0.0205608	0.0872053	Unchanged
maker-10-snap-gene-29.59-mRNA-1	4.51331	4.60341	1.01996	0.0285153	-0.0757488	0.941738	0.952114	Unchanged
maker-10-snap-gene-29.60-mRNA-1	45.8962	26.41	0.575429	0.79729	2.33971	0.0518674	0.116215	Unchanged
maker-10-snap-gene-3.0-mRNA-1	69.8674	37.3054	0.533946	0.905233	3.39642	0.0114983	0.0810065	Unchanged	SLC25A3
maker-10-snap-gene-3.1-mRNA-1	3.06077	10.6946	3.49408	1.80491	-6.36873	0.000378393	0.0804837	Up-methylated
maker-10-snap-gene-3.10-mRNA-1	78.4584	47.1803	0.601342	0.733743	3.14842	0.0161878	0.0840726	Unchanged
maker-10-snap-gene-3.11-mRNA-1	58.6211	36.306	0.619333	0.691212	2.32107	0.05331	0.117822	Unchanged	RSBN1
maker-10-snap-gene-3.13-mRNA-1	76.2608	43.4061	0.56918	0.813044	4.76066	0.00205787	0.0804837	Unchanged	LEMD3
maker-10-snap-gene-3.17-mRNA-1	70.9883	30.5527	0.430391	1.21628	4.52003	0.00273206	0.0804837	Unchanged	PSPH
maker-10-snap-gene-3.18-mRNA-1	1.40081	3.59017	2.56293	1.35779	-1.7976	0.115288	0.180909	Unchanged
maker-10-snap-gene-3.19-mRNA-1	10.1616	14.5314	1.43002	0.51604	-0.632649	0.547065	0.597038	Unchanged
maker-10-snap-gene-3.2-mRNA-1	79.8706	41.2487	0.516445	0.953315	3.999	0.00519655	0.0804837	Unchanged	DMTF1
maker-10-snap-gene-3.20-mRNA-1	57.3097	42.8345	0.74742	0.420009	1.67635	0.137574	0.20358	Unchanged	NSMCE2
maker-10-snap-gene-3.21-mRNA-1	4.35831	19.7202	4.52473	2.17783	-2.40413	0.0471788	0.111386	Unchanged	CPED1
maker-10-snap-gene-3.22-mRNA-1	3.2293	16.9246	5.24095	2.38983	-2.74689	0.0286323	0.0939756	Unchanged
maker-10-snap-gene-3.24-mRNA-1	67.5153	47.184	0.698863	0.516918	2.10799	0.0730048	0.13789	Unchanged	GDI2
maker-10-snap-gene-3.25-mRNA-1	74.0842	47.5135	0.641344	0.64083	2.81482	0.0259656	0.0924974	Unchanged	Pak3
maker-10-snap-gene-3.26-mRNA-1	1.54615	14.0864	9.11061	3.18755	-1.59611	0.154494	0.221071	Unchanged
maker-10-snap-gene-3.5-mRNA-1	69.555	45.9549	0.660699	0.597935	4.15498	0.00426845	0.0804837	Unchanged	ADIPOR2
maker-10-snap-gene-3.6-mRNA-1	64.1489	43.2444	0.674125	0.568912	3.49777	0.0100231	0.0809062	Unchanged	FGD6
maker-10-snap-gene-3.7-mRNA-1	85.946	43.9386	0.511234	0.967943	4.29089	0.00360675	0.0804837	Unchanged	ATRIP
maker-10-snap-gene-3.8-mRNA-1	71.2793	53.0181	0.743807	0.426999	1.84123	0.10815	0.173445	Unchanged	NISCH
maker-10-snap-gene-3.9-mRNA-1	67.2237	44.9781	0.669081	0.579746	2.65974	0.0324793	0.0971695	Unchanged	RNF123
maker-10-snap-gene-30.0-mRNA-1	67.1882	43.8359	0.652435	0.616094	2.63363	0.0337342	0.0985019	Unchanged	PORCN
maker-10-snap-gene-30.1-mRNA-1	37.9986	39.3065	1.03442	0.0488197	-0.104915	0.919386	0.933689	Unchanged	GLYCTK
maker-10-snap-gene-30.10-mRNA-1	7.97908	9.30328	1.16596	0.221518	-0.43574	0.676146	0.716186	Unchanged	SSPO
maker-10-snap-gene-30.11-mRNA-1	31.1986	30.231	0.968987	0.0454512	0.351295	0.735703	0.770696	Unchanged	LSM3
maker-10-snap-gene-30.12-mRNA-1	40.9817	31.4764	0.768062	0.380706	3.26838	0.0137049	0.0822584	Unchanged	TMEM110
maker-10-snap-gene-30.13-mRNA-1	2.81231	5.68	2.01969	1.01413	-1.68359	0.136135	0.202112	Unchanged
maker-10-snap-gene-30.14-mRNA-1	20.8523	19.0955	0.915747	0.126979	0.45151	0.665278	0.706862	Unchanged	MEIG1
maker-10-snap-gene-30.2-mRNA-1	1.80573	6.02276	3.33536	1.73784	-1.832	0.109623	0.174822	Unchanged
maker-10-snap-gene-30.3-mRNA-1	78.4603	53.2149	0.678239	0.560133	2.80141	0.0264706	0.0925771	Unchanged
maker-10-snap-gene-30.4-mRNA-1	15.8148	12.4775	0.788978	0.341944	1.10958	0.303839	0.368283	Unchanged	ABHD6
maker-10-snap-gene-30.6-mRNA-1	47.4218	30.4217	0.641512	0.640452	3.81264	0.00660514	0.0804837	Unchanged
maker-10-snap-gene-30.7-mRNA-1	34.6954	22.2004	0.639866	0.644158	2.80079	0.0264943	0.0925771	Unchanged
maker-10-snap-gene-30.8-mRNA-1	44.4047	30.136	0.678667	0.559225	1.28536	0.239555	0.30548	Unchanged
maker-10-snap-gene-30.9-mRNA-1	3.98776	3.07222	0.770413	0.376295	0.800875	0.449528	0.505579	Unchanged	VWDE
maker-10-snap-gene-31.53-mRNA-1	72.9855	45.5098	0.623546	0.681432	3.56693	0.00913435	0.0804837	Unchanged	PlexA
maker-10-snap-gene-31.54-mRNA-1	56.7026	35.432	0.624875	0.678362	7.93532	9.6e-05	0.0804837	Down-methylated	ILF2
maker-10-snap-gene-31.56-mRNA-1	69.4646	44.7881	0.644761	0.633163	2.66679	0.0321488	0.0968671	Unchanged
maker-10-snap-gene-31.57-mRNA-1	53.0319	39.0798	0.736911	0.440437	1.53079	0.169677	0.236495	Unchanged	OTUD5
maker-10-snap-gene-31.58-mRNA-1	67.7085	42.557	0.628532	0.669941	4.84785	0.00186091	0.0804837	Unchanged	COPG1
maker-10-snap-gene-31.63-mRNA-1	74.2433	47.1751	0.635412	0.654236	2.72899	0.0293816	0.0946091	Unchanged	ARHGEF3
maker-10-snap-gene-31.65-mRNA-1	57.8461	34.2852	0.592696	0.754635	2.85781	0.0244141	0.091228	Unchanged	MITF
maker-10-snap-gene-31.66-mRNA-1	61.6896	39.6897	0.643377	0.636264	4.24592	0.0038123	0.0804837	Unchanged	CAPZA2
maker-10-snap-gene-31.67-mRNA-1	82.4828	49.5767	0.601055	0.734431	3.55119	0.00932891	0.0804837	Unchanged	KMT2E
maker-10-snap-gene-31.68-mRNA-1	62.1153	39.4104	0.634472	0.656371	1.71584	0.1299	0.195747	Unchanged	PUS7
maker-10-snap-gene-31.69-mRNA-1	2.70952	3.29038	1.21438	0.280215	-0.593706	0.571387	0.620161	Unchanged
maker-10-snap-gene-31.70-mRNA-1	34.1382	24.5091	0.717937	0.47807	0.737112	0.485021	0.539272	Unchanged
maker-10-snap-gene-31.71-mRNA-1	76.8416	38.9389	0.506742	0.980676	3.65727	0.0080996	0.0804837	Unchanged	tpa-1
maker-10-snap-gene-32.31-mRNA-1	53.3604	33.2687	0.623471	0.681605	4.67679	0.00226935	0.0804837	Unchanged
maker-10-snap-gene-32.32-mRNA-1	74.2634	40.5118	0.545515	0.87431	3.55546	0.00927561	0.0804837	Unchanged	CEP95
maker-10-snap-gene-32.33-mRNA-1	53.0437	36.5785	0.689591	0.536187	2.69901	0.030683	0.0956922	Unchanged
maker-10-snap-gene-32.34-mRNA-1	63.3455	39.9339	0.630415	0.665627	2.31207	0.0540222	0.118442	Unchanged
maker-10-snap-gene-32.35-mRNA-1	44.8003	32.5548	0.726664	0.46064	2.54815	0.0382069	0.102929	Unchanged	Rho1
maker-10-snap-gene-32.36-mRNA-1	34.0941	18.6276	0.54636	0.872078	1.52991	0.16989	0.236688	Unchanged	UBXN6
maker-10-snap-gene-32.37-mRNA-1	46.6212	31.9535	0.685385	0.545014	2.04021	0.080688	0.145291	Unchanged	NUDT5
maker-10-snap-gene-32.38-mRNA-1	35.1687	29.1254	0.828162	0.272015	1.78408	0.117592	0.183143	Unchanged	KLHL36
maker-10-snap-gene-32.40-mRNA-1	76.0221	44.5663	0.586229	0.770464	2.61172	0.034826	0.0992431	Unchanged
maker-10-snap-gene-32.41-mRNA-1	18.1295	25.3457	1.39804	0.483406	-3.6765	0.00789607	0.0804837	Unchanged	ABCD2
maker-10-snap-gene-32.42-mRNA-1	61.0777	35.4723	0.580773	0.783953	2.40103	0.0473944	0.111624	Unchanged
maker-10-snap-gene-32.43-mRNA-1	29.9119	21.9197	0.73281	0.448488	1.80189	0.114567	0.180122	Unchanged	NPR1
maker-10-snap-gene-32.45-mRNA-1	3.21588	6.70827	2.08599	1.06073	-3.72679	0.00738979	0.0804837	Unchanged
maker-10-snap-gene-32.47-mRNA-1	73.6819	48.146	0.653431	0.613893	4.25735	0.00375888	0.0804837	Unchanged	TKT
maker-10-snap-gene-32.48-mRNA-1	2.84949	5.48789	1.92592	0.945546	-1.40835	0.201858	0.268861	Unchanged	apmap
maker-10-snap-gene-32.49-mRNA-1	2.48413	3.12099	1.25637	0.329265	-0.882856	0.40661	0.465958	Unchanged	SLC6A12
maker-10-snap-gene-32.50-mRNA-1	56.0685	40.7816	0.727353	0.459272	3.22225	0.0146077	0.0830304	Unchanged	SEPHS1
maker-10-snap-gene-32.51-mRNA-1	58.1558	31.7456	0.545871	0.873367	3.20426	0.0149769	0.0832071	Unchanged	IQCA1
maker-10-snap-gene-32.52-mRNA-1	75.1188	45.904	0.611086	0.710554	3.64731	0.00820709	0.0804837	Unchanged	MOV10L1
maker-10-snap-gene-32.53-mRNA-1	64.122	32.0987	0.500589	0.998303	2.95032	0.0213973	0.0884206	Unchanged	ARIH2
maker-10-snap-gene-33.0-mRNA-1	2.24817	14.7489	6.56039	2.71378	-3.30929	0.0129543	0.0817159	Unchanged
maker-10-snap-gene-33.10-mRNA-1	72.261	38.6997	0.535554	0.900897	3.52299	0.00968863	0.0804837	Unchanged	MAPKAPK3
maker-10-snap-gene-33.11-mRNA-1	58.4361	31.1946	0.533823	0.905567	2.66857	0.032066	0.0967932	Unchanged
maker-10-snap-gene-33.12-mRNA-1	53.7885	24.3267	0.452265	1.14476	3.44673	0.0107388	0.0809062	Unchanged	EFCAB10
maker-10-snap-gene-33.13-mRNA-1	2.21746	7.988	3.60232	1.84893	-2.39281	0.04797	0.112211	Unchanged
maker-10-snap-gene-33.15-mRNA-1	56.1383	39.6546	0.706374	0.501496	1.88308	0.101705	0.16673	Unchanged	MCM10
maker-10-snap-gene-33.16-mRNA-1	2.23861	3.49744	1.56233	0.643696	-2.32136	0.0532877	0.117793	Unchanged	SLC46A3
maker-10-snap-gene-33.17-mRNA-1	71.516	34.3659	0.480535	1.05729	3.31312	0.0128862	0.0817159	Unchanged
maker-10-snap-gene-33.18-mRNA-1	55.8942	32.6635	0.584381	0.775018	2.3353	0.0522046	0.116517	Unchanged
maker-10-snap-gene-33.19-mRNA-1	64.0889	38.1139	0.594705	0.749755	5.54362	0.000865714	0.0804837	Down-methylated	SNRPF
maker-10-snap-gene-33.2-mRNA-1	77.0239	37.0781	0.481384	1.05474	4.32207	0.00347136	0.0804837	Unchanged	TMEM168
maker-10-snap-gene-33.20-mRNA-1	2.19072	14.1999	6.48186	2.69641	-2.38949	0.0482048	0.11236	Unchanged
maker-10-snap-gene-33.21-mRNA-1	68.8876	37.8728	0.549777	0.863082	2.83529	0.0252144	0.0919348	Unchanged	PARP3
maker-10-snap-gene-33.3-mRNA-1	3.87265	26.3293	6.79878	2.76528	-2.92385	0.022218	0.0894766	Unchanged
maker-10-snap-gene-33.4-mRNA-1	2.80626	9.05871	3.22804	1.69066	-2.0537	0.079097	0.143868	Unchanged	ik2
maker-10-snap-gene-33.5-mRNA-1	68.7823	45.4563	0.660872	0.597556	2.96558	0.0209385	0.0877161	Unchanged	DNM1L
maker-10-snap-gene-33.6-mRNA-1	79.5788	39.3716	0.49475	1.01523	2.80108	0.0264831	0.0925771	Unchanged	CHST11
maker-10-snap-gene-33.7-mRNA-1	3.19801	25.8155	8.07235	3.01299	-2.25479	0.0587811	0.123144	Unchanged
maker-10-snap-gene-33.8-mRNA-1	51.4051	29.7363	0.57847	0.789685	3.14577	0.0162478	0.0841148	Unchanged	TTLL8
maker-10-snap-gene-33.9-mRNA-1	69.061	41.3746	0.599103	0.739125	4.71112	0.00218002	0.0804837	Unchanged	NEK4
maker-10-snap-gene-34.52-mRNA-1	19.178	20.1421	1.05027	0.070755	-0.129884	0.900312	0.916966	Unchanged
maker-10-snap-gene-34.54-mRNA-1	2.93088	5.35948	1.82862	0.870758	-1.07907	0.316327	0.380488	Unchanged	GSTA2
maker-10-snap-gene-34.55-mRNA-1	2.76888	6.9125	2.4965	1.31991	-2.47927	0.042255	0.106248	Unchanged	HPGDS
maker-10-snap-gene-34.56-mRNA-1	60.9083	44.0008	0.722411	0.469108	1.68599	0.135663	0.201766	Unchanged	FBXL13
maker-10-snap-gene-34.57-mRNA-1	68.2564	47.3215	0.693291	0.528467	2.2801	0.0566283	0.121043	Unchanged	THUMPD3
maker-10-snap-gene-34.58-mRNA-1	40.0169	35.4741	0.886479	0.173841	0.300719	0.772364	0.803254	Unchanged
maker-10-snap-gene-34.59-mRNA-1	52.8432	38.5485	0.729487	0.455045	2.2699	0.0574863	0.12188	Unchanged	rnf180
maker-10-snap-gene-34.60-mRNA-1	7.70292	41.9024	5.43981	2.44356	-2.01605	0.083616	0.148058	Unchanged
maker-10-snap-gene-34.62-mRNA-1	55.5657	38.7826	0.697959	0.518785	1.22934	0.258659	0.324765	Unchanged
maker-10-snap-gene-34.63-mRNA-1	65.7013	46.6151	0.709501	0.495124	1.8095	0.113298	0.178799	Unchanged	TWF1
maker-10-snap-gene-34.65-mRNA-1	48.8786	30.6965	0.628016	0.671128	2.21932	0.0619394	0.126455	Unchanged
maker-10-snap-gene-34.66-mRNA-1	2.5047	9.03868	3.6087	1.85148	-2.56706	0.037167	0.102022	Unchanged
maker-10-snap-gene-34.67-mRNA-1	32.0901	27.176	0.846866	0.239794	1.05678	0.325713	0.389539	Unchanged	RASSF1
maker-10-snap-gene-34.69-mRNA-1	73.2609	49.6955	0.678336	0.559928	3.33788	0.0124559	0.081328	Unchanged	TPRA1
maker-10-snap-gene-34.70-mRNA-1	2.69	5.7672	2.14394	1.10026	-2.21268	0.0625491	0.127189	Unchanged
maker-10-snap-gene-34.71-mRNA-1	69.2054	42.1648	0.60927	0.714845	2.50864	0.0404775	0.104913	Unchanged	TMEM5
maker-10-snap-gene-34.72-mRNA-1	51.8796	44.9878	0.867158	0.205632	0.589833	0.57384	0.622558	Unchanged	USP19
maker-10-snap-gene-34.73-mRNA-1	3.13289	6.98915	2.2309	1.15763	-2.2561	0.0586681	0.123078	Unchanged
maker-10-snap-gene-34.74-mRNA-1	74.962	52.4994	0.700346	0.513859	1.57576	0.159084	0.225629	Unchanged	C3orf67
maker-10-snap-gene-35.100-mRNA-1	33.3439	19.6912	0.590548	0.759874	2.0018	0.085392	0.150139	Unchanged	NFKBIA
maker-10-snap-gene-35.101-mRNA-1	65.6159	40.6827	0.620013	0.689629	3.45142	0.0106708	0.0809062	Unchanged	ARL8B
maker-10-snap-gene-35.102-mRNA-1	66.4178	41.5259	0.625222	0.67756	1.86629	0.104244	0.169293	Unchanged	KIAA1257
maker-10-snap-gene-35.104-mRNA-1	2.21735	2.54512	1.14782	0.198896	-0.633966	0.546253	0.596306	Unchanged
maker-10-snap-gene-35.107-mRNA-1	79.2663	54.0767	0.682216	0.5517	1.94706	0.0925675	0.157299	Unchanged
maker-10-snap-gene-35.108-mRNA-1	2.03201	4.31777	2.12488	1.08738	-3.12824	0.0166507	0.0841514	Unchanged
maker-10-snap-gene-35.109-mRNA-1	2.0885	4.67477	2.23834	1.16243	-1.71594	0.129883	0.195744	Unchanged	SOD3
maker-10-snap-gene-35.110-mRNA-1	58.7558	40.0275	0.681251	0.553741	3.19353	0.0152018	0.0832071	Unchanged	RPN1
maker-10-snap-gene-35.111-mRNA-1	3.93198	8.80205	2.23858	1.16258	-1.65855	0.141171	0.2074	Unchanged
maker-10-snap-gene-35.112-mRNA-1	74.4431	47.4336	0.637179	0.65023	3.19596	0.0151506	0.0832071	Unchanged	DNAJC2
maker-10-snap-gene-35.113-mRNA-1	2.9414	10.0046	3.40131	1.76609	-1.95251	0.0918268	0.156515	Unchanged	ey
maker-10-snap-gene-35.114-mRNA-1	78.6046	45.7373	0.581865	0.781242	3.53793	0.00949622	0.0804837	Unchanged	RBM5
maker-10-snap-gene-35.115-mRNA-1	2.4703	7.78209	3.15026	1.65547	-2.79923	0.0265535	0.0925771	Unchanged
maker-10-snap-gene-35.116-mRNA-1	38.7718	36.4574	0.940308	0.0887954	0.35444	0.733446	0.76875	Unchanged
maker-10-snap-gene-35.85-mRNA-1	2.98938	5.18123	1.73321	0.79345	-1.59612	0.154492	0.221071	Unchanged
maker-10-snap-gene-35.87-mRNA-1	8.8167	15.3676	1.74302	0.801586	-5.83614	0.000639547	0.0804837	Up-methylated	CTSS
maker-10-snap-gene-35.88-mRNA-1	2.20199	6.68815	3.03732	1.6028	-1.80378	0.114251	0.17978	Unchanged
maker-10-snap-gene-35.89-mRNA-1	68.7779	44.2826	0.64385	0.635204	3.37075	0.0119082	0.0812076	Unchanged
maker-10-snap-gene-35.90-mRNA-1	3.81039	5.76392	1.51269	0.597112	-1.93132	0.0947377	0.159458	Unchanged	F11
maker-10-snap-gene-35.91-mRNA-1	13.1475	30.5816	2.32605	1.21788	-2.7274	0.0294489	0.0946091	Unchanged
maker-10-snap-gene-35.92-mRNA-1	73.1105	54.1205	0.740256	0.433904	3.67183	0.00794496	0.0804837	Unchanged	IPO9
maker-10-snap-gene-35.93-mRNA-1	31.3802	38.3178	1.22108	0.288159	-0.758421	0.472956	0.527804	Unchanged	TMEM243
maker-10-snap-gene-35.94-mRNA-1	85.7425	40.2053	0.468908	1.09262	3.30102	0.0131023	0.0817159	Unchanged
maker-10-snap-gene-35.96-mRNA-1	2.87084	3.5199	1.22609	0.294059	-1.03157	0.336591	0.399605	Unchanged
maker-10-snap-gene-35.97-mRNA-1	76.7071	43.9088	0.572422	0.804849	2.59654	0.0356041	0.100176	Unchanged	UBXN7
maker-10-snap-gene-35.98-mRNA-1	3.12524	24.3108	7.77886	2.95956	-4.01883	0.00506715	0.0804837	Unchanged
maker-10-snap-gene-36.0-mRNA-1	58.8039	40.2944	0.685235	0.54533	1.93157	0.0947033	0.159442	Unchanged
maker-10-snap-gene-36.1-mRNA-1	71.8436	43.8975	0.611014	0.710722	5.71878	0.000721225	0.0804837	Down-methylated	CECR5
maker-10-snap-gene-36.10-mRNA-1	57.347	37.7273	0.657876	0.604111	2.43944	0.0447961	0.109033	Unchanged	ISY1
maker-10-snap-gene-36.11-mRNA-1	13.1241	15.5049	1.18141	0.24051	-0.805185	0.447195	0.50349	Unchanged	MED20
maker-10-snap-gene-36.12-mRNA-1	3.33287	4.63158	1.38967	0.474742	-1.18952	0.273014	0.338648	Unchanged	SLC6A6
maker-10-snap-gene-36.13-mRNA-1	3.36793	4.16891	1.23783	0.307809	-1.00181	0.349799	0.412041	Unchanged
maker-10-snap-gene-36.16-mRNA-1	2.02564	5.21617	2.57507	1.36461	-2.00101	0.085492	0.150246	Unchanged
maker-10-snap-gene-36.17-mRNA-1	71.1955	43.7268	0.61418	0.703267	2.57803	0.0365769	0.101389	Unchanged	SFMBT2
maker-10-snap-gene-36.18-mRNA-1	73.2556	48.2456	0.658592	0.602543	2.40854	0.0468745	0.111129	Unchanged	AHCYL1
maker-10-snap-gene-36.2-mRNA-1	2.95758	16.0453	5.42514	2.43966	-1.56979	0.160454	0.22714	Unchanged	UROC1
maker-10-snap-gene-36.3-mRNA-1	2.91097	6.04412	2.07633	1.05404	-2.21937	0.0619345	0.126455	Unchanged	slc6a8
maker-10-snap-gene-36.4-mRNA-1	5.0554	6.32516	1.25117	0.323278	-0.73981	0.483483	0.537656	Unchanged
maker-10-snap-gene-36.5-mRNA-1	62.1083	42.9755	0.691945	0.531272	2.80057	0.0265024	0.0925771	Unchanged
maker-10-snap-gene-36.7-mRNA-1	3.39032	8.85894	2.61301	1.38571	-1.39215	0.206504	0.273402	Unchanged
maker-10-snap-gene-36.8-mRNA-1	73.2838	49.685	0.677981	0.560684	2.84496	0.0248672	0.0916617	Unchanged	HUWE1
maker-10-snap-gene-37.34-mRNA-1	69.9841	48.8461	0.69796	0.518784	2.27191	0.0573157	0.121704	Unchanged	USP15
maker-10-snap-gene-37.35-mRNA-1	80.5214	45.8885	0.569893	0.811238	2.68497	0.031313	0.0962962	Unchanged	DFNB31
maker-10-snap-gene-37.38-mRNA-1	62.3774	41.3161	0.662356	0.594321	2.3251	0.0529951	0.117455	Unchanged	RPP14
maker-10-snap-gene-37.39-mRNA-1	65.9253	46.5681	0.706377	0.50149	1.67514	0.137817	0.203818	Unchanged
maker-10-snap-gene-37.40-mRNA-1	69.4643	35.6443	0.513132	0.962599	3.52365	0.0096801	0.0804837	Unchanged
maker-10-snap-gene-37.41-mRNA-1	60.64	37.3139	0.615335	0.700556	2.67469	0.031783	0.0965795	Unchanged
maker-10-snap-gene-37.46-mRNA-1	6.32403	13.4871	2.13268	1.09266	-0.885663	0.405195	0.464631	Unchanged	SLC2A13
maker-10-snap-gene-37.47-mRNA-1	4.64249	4.41321	0.950612	0.0730718	0.221506	0.831022	0.855267	Unchanged
maker-10-snap-gene-37.48-mRNA-1	55.8514	35.1753	0.629801	0.667032	3.30578	0.0130169	0.0817159	Unchanged	PDZRN4
maker-10-snap-gene-37.49-mRNA-1	74.3817	56.5665	0.760489	0.395	1.70709	0.131565	0.197667	Unchanged
maker-10-snap-gene-37.54-mRNA-1	66.2941	36.6227	0.552427	0.856143	3.58386	0.00893005	0.0804837	Unchanged	rap-1
maker-10-snap-gene-37.55-mRNA-1	2.32532	7.42218	3.1919	1.67442	-2.47849	0.0423034	0.106248	Unchanged
maker-10-snap-gene-37.56-mRNA-1	78.6919	48.4301	0.61544	0.70031	2.66192	0.032377	0.0970544	Unchanged	dbo
maker-10-snap-gene-37.57-mRNA-1	63.9207	40.4799	0.633284	0.659076	2.67899	0.0315855	0.0964772	Unchanged	GSAP
maker-10-snap-gene-37.58-mRNA-1	52.9353	41.263	0.7795	0.359379	0.754312	0.475267	0.53015	Unchanged
maker-10-snap-gene-4.0-mRNA-1	74.6204	44.379	0.59473	0.749694	2.36666	0.0498509	0.113914	Unchanged	CHL1
maker-10-snap-gene-4.1-mRNA-1	61.5784	37.0478	0.601635	0.733039	3.33566	0.0124937	0.081328	Unchanged
maker-10-snap-gene-4.10-mRNA-1	90.3502	65.9128	0.729526	0.454969	2.89989	0.0229896	0.0900847	Unchanged	METAP2
maker-10-snap-gene-4.11-mRNA-1	4.56475	17.3775	3.80689	1.92861	-2.29544	0.0553618	0.119732	Unchanged
maker-10-snap-gene-4.12-mRNA-1	3.43443	7.76012	2.25951	1.17601	-1.12773	0.296598	0.360715	Unchanged
maker-10-snap-gene-4.13-mRNA-1	66.686	42.6024	0.638851	0.646448	3.58347	0.00893468	0.0804837	Unchanged	TSR2
maker-10-snap-gene-4.14-mRNA-1	55.4077	38.4826	0.694535	0.525882	1.68156	0.136538	0.202592	Unchanged	NEDD1
maker-10-snap-gene-4.15-mRNA-1	68.3433	51.8374	0.758484	0.398809	4.3236	0.00346489	0.0804837	Unchanged	BicD
maker-10-snap-gene-4.16-mRNA-1	55.5388	40.8931	0.736298	0.441637	1.35983	0.216055	0.28295	Unchanged	SLC2A13
maker-10-snap-gene-4.17-mRNA-1	3.18032	7.03854	2.21315	1.1461	-1.46766	0.185638	0.252887	Unchanged
maker-10-snap-gene-4.18-mRNA-1	68.8264	44.1885	0.642028	0.639293	3.07214	0.0180133	0.0848582	Unchanged	Iav
maker-10-snap-gene-4.19-mRNA-1	75.509	36.175	0.479082	1.06165	4.03353	0.00497347	0.0804837	Unchanged	Iav
maker-10-snap-gene-4.2-mRNA-1	78.0822	52.3101	0.669936	0.577905	2.40684	0.0469914	0.111204	Unchanged	MTOR
maker-10-snap-gene-4.20-mRNA-1	33.8151	37.6004	1.11194	0.153081	-0.354392	0.733481	0.76875	Unchanged
maker-10-snap-gene-4.21-mRNA-1	73.8459	49.9262	0.676087	0.564718	2.84314	0.0249321	0.0916617	Unchanged	RMI1
maker-10-snap-gene-4.22-mRNA-1	74.0029	49.4285	0.667926	0.582239	2.96026	0.0210972	0.0880987	Unchanged
maker-10-snap-gene-4.23-mRNA-1	43.8047	38.1491	0.87089	0.199438	0.61021	0.561003	0.610303	Unchanged	TEX264
maker-10-snap-gene-4.26-mRNA-1	77.5886	56.8814	0.733115	0.447889	2.67411	0.0318094	0.0965795	Unchanged	IRAK1
maker-10-snap-gene-4.27-mRNA-1	2.09587	30.5656	14.5838	3.86629	-3.87733	0.00607392	0.0804837	Unchanged
maker-10-snap-gene-4.28-mRNA-1	53.2797	37.2889	0.699872	0.514838	2.39646	0.0477137	0.111877	Unchanged	NICN1
maker-10-snap-gene-4.3-mRNA-1	72.7	40.3796	0.555427	0.84833	3.49005	0.010128	0.0809062	Unchanged	DENND6A
maker-10-snap-gene-4.4-mRNA-1	61.0705	32.5751	0.533402	0.906706	3.25636	0.0139343	0.0824717	Unchanged	NAA10
maker-10-snap-gene-4.6-mRNA-1	74.366	52.5494	0.706632	0.500968	2.30198	0.0548305	0.119354	Unchanged	ACOX2
maker-10-snap-gene-4.7-mRNA-1	76.7265	53.0366	0.691243	0.532735	3.53111	0.00958353	0.0804837	Unchanged
maker-10-snap-gene-4.8-mRNA-1	60.0226	43.6431	0.727112	0.459751	2.1051	0.0733175	0.138206	Unchanged
maker-10-snap-gene-4.9-mRNA-1	72.7448	50.5685	0.695149	0.524606	2.9918	0.0201747	0.0868191	Unchanged	MOV10
maker-10-snap-gene-5.0-mRNA-1	3.09463	3.88051	1.25395	0.326477	-1.49728	0.177985	0.245047	Unchanged	MATN1
maker-10-snap-gene-5.1-mRNA-1	2.26393	5.00258	2.20969	1.14384	-2.42987	0.045429	0.109646	Unchanged	cav-1
maker-10-snap-gene-5.10-mRNA-1	75.2522	42.0132	0.558299	0.84089	2.60656	0.0350883	0.0995426	Unchanged	C12orf56
maker-10-snap-gene-5.11-mRNA-1	65.5252	34.7182	0.529845	0.916358	3.45433	0.0106288	0.0809062	Unchanged
maker-10-snap-gene-5.12-mRNA-1	70.3897	40.733	0.578678	0.789167	2.71558	0.0299566	0.095009	Unchanged	UBA3
maker-10-snap-gene-5.13-mRNA-1	36.7473	25.9315	0.705671	0.502933	1.29107	0.237679	0.30372	Unchanged	ZBTB47
maker-10-snap-gene-5.14-mRNA-1	6.21269	4.15241	0.668376	0.581268	1.01181	0.345316	0.40767	Unchanged	CAV1
maker-10-snap-gene-5.16-mRNA-1	1.90678	3.62234	1.89972	0.925786	-2.07708	0.076414	0.141189	Unchanged	CAV1
maker-10-snap-gene-5.17-mRNA-1	0.886653	2.92107	3.29449	1.72005	-1.75786	0.122184	0.188149	Unchanged	CAV3
maker-10-snap-gene-5.18-mRNA-1	3.38766	3.37637	0.996667	0.00481662	0.0130284	0.989969	0.991535	Unchanged	cav-1
maker-10-snap-gene-5.20-mRNA-1	2.89851	3.43066	1.18359	0.243172	-0.736221	0.48553	0.539743	Unchanged	cav-1
maker-10-snap-gene-5.22-mRNA-1	4.25678	5.83724	1.37128	0.455523	-1.20865	0.266035	0.331993	Unchanged	cav-1
maker-10-snap-gene-5.23-mRNA-1	71.8262	50.3232	0.700625	0.513286	2.88304	0.023549	0.0905632	Unchanged
maker-10-snap-gene-5.24-mRNA-1	2.86859	4.3996	1.53372	0.617032	-2.55684	0.0377249	0.102587	Unchanged
maker-10-snap-gene-5.25-mRNA-1	5.52294	10.8367	1.96213	0.972421	-1.08845	0.312447	0.376518	Unchanged	GSTT1
maker-10-snap-gene-5.3-mRNA-1	1.68626	2.2691	1.34564	0.428296	-0.512018	0.624392	0.66926	Unchanged	CAV1
maker-10-snap-gene-5.4-mRNA-1	1.43344	3.01289	2.10185	1.07166	-1.75113	0.12339	0.189201	Unchanged	cav-1
maker-10-snap-gene-5.6-mRNA-1	15.768	13.0754	0.829234	0.270148	0.887008	0.404518	0.464065	Unchanged
maker-10-snap-gene-5.7-mRNA-1	2.23273	2.99204	1.34008	0.422321	-1.03594	0.334688	0.39798	Unchanged	cav-1
maker-10-snap-gene-5.8-mRNA-1	71.0382	40.734	0.573409	0.802362	2.61244	0.0347894	0.0991613	Unchanged
maker-10-snap-gene-5.9-mRNA-1	60.69	39.7324	0.654678	0.611143	3.25962	0.0138716	0.0824717	Unchanged
maker-10-snap-gene-6.0-mRNA-1	4.34661	14.2934	3.28841	1.71739	-2.15076	0.0685362	0.13313	Unchanged
maker-10-snap-gene-6.10-mRNA-1	1.48729	2.51887	1.6936	0.760092	-1.41547	0.199846	0.266883	Unchanged
maker-10-snap-gene-6.11-mRNA-1	1.85382	36.5068	19.6928	4.2996	-2.56872	0.0370772	0.101914	Unchanged	CES2
maker-10-snap-gene-6.12-mRNA-1	66.1796	46.6807	0.705363	0.503561	1.89014	0.100654	0.165608	Unchanged	PHF2
maker-10-snap-gene-6.13-mRNA-1	25.1251	23.963	0.953747	0.0683209	0.145467	0.888442	0.906334	Unchanged	DIABLO
maker-10-snap-gene-6.14-mRNA-1	59.4709	44.7059	0.751728	0.411718	2.74191	0.0288384	0.0941504	Unchanged	LAMB1
maker-10-snap-gene-6.17-mRNA-1	66.2334	42.1461	0.636328	0.652158	2.97858	0.0205563	0.0872053	Unchanged	C12orf55
maker-10-snap-gene-6.18-mRNA-1	45.8459	26.7554	0.583593	0.776966	3.091	0.0175424	0.0845277	Unchanged
maker-10-snap-gene-6.19-mRNA-1	1.40629	12.3563	8.78646	3.13528	-2.49545	0.0412663	0.105447	Unchanged
maker-10-snap-gene-6.2-mRNA-1	3.54821	7.94661	2.23961	1.16325	-3.17874	0.0155178	0.0835178	Unchanged
maker-10-snap-gene-6.20-mRNA-1	2.55897	8.09723	3.16426	1.66187	-2.62247	0.0342858	0.098883	Unchanged	PRMT6
maker-10-snap-gene-6.21-mRNA-1	37.4198	32.6692	0.873044	0.195873	0.869806	0.413236	0.472184	Unchanged	GNL3
maker-10-snap-gene-6.3-mRNA-1	2.70126	14.4507	5.34961	2.41943	-1.70805	0.131382	0.197463	Unchanged
maker-10-snap-gene-6.4-mRNA-1	60.4068	38.2547	0.633285	0.659074	2.35612	0.0506293	0.114905	Unchanged	ZMYND10
maker-10-snap-gene-6.6-mRNA-1	2.7562	8.10261	2.93978	1.55571	-2.78032	0.0272858	0.0929473	Unchanged
maker-10-snap-gene-6.7-mRNA-1	62.0983	36.7771	0.59224	0.755747	4.52935	0.00270181	0.0804837	Unchanged	FAM72A
maker-10-snap-gene-6.8-mRNA-1	78.5594	48.4726	0.617018	0.696615	2.20148	0.0635916	0.128041	Unchanged	NIT1
maker-10-snap-gene-6.9-mRNA-1	79.0241	41.6199	0.526673	0.92502	3.16631	0.0157888	0.0839872	Unchanged	CDK18
maker-10-snap-gene-7.10-mRNA-1	77.3622	40.3263	0.521267	0.939906	2.69667	0.030787	0.0957097	Unchanged
maker-10-snap-gene-7.11-mRNA-1	2.84267	18.7419	6.59305	2.72095	-3.06858	0.0181035	0.0848694	Unchanged
maker-10-snap-gene-7.13-mRNA-1	34.3093	34.7287	1.01222	0.0175269	-0.0433719	0.966616	0.972298	Unchanged
maker-10-snap-gene-7.14-mRNA-1	3.7535	5.8686	1.5635	0.644781	-1.40275	0.203453	0.270394	Unchanged
maker-10-snap-gene-7.15-mRNA-1	2.20889	5.83693	2.64247	1.40189	-1.83907	0.108493	0.173786	Unchanged
maker-10-snap-gene-7.17-mRNA-1	2.96445	4.25008	1.43368	0.519728	-1.1321	0.294879	0.358899	Unchanged
maker-10-snap-gene-7.18-mRNA-1	1.66554	10.4779	6.29102	2.65329	-1.46844	0.185433	0.252747	Unchanged	HSPG2
maker-10-snap-gene-7.2-mRNA-1	7.79026	13.4564	1.72734	0.788549	-2.06307	0.0780108	0.142849	Unchanged
maker-10-snap-gene-7.20-mRNA-1	75.1861	37.3137	0.496284	1.01076	2.38938	0.0482126	0.11236	Unchanged
maker-10-snap-gene-7.25-mRNA-1	13.0097	32.0025	2.4599	1.2986	-2.96936	0.0208267	0.0875371	Unchanged
maker-10-snap-gene-7.26-mRNA-1	76.1403	47.9889	0.630269	0.665959	2.47661	0.0424203	0.106313	Unchanged	DDX20
maker-10-snap-gene-7.28-mRNA-1	3.825	4.24211	1.10905	0.149324	-0.325859	0.754056	0.786863	Unchanged
maker-10-snap-gene-7.29-mRNA-1	70.8595	51.4838	0.726562	0.460842	1.48432	0.181298	0.248642	Unchanged
maker-10-snap-gene-7.3-mRNA-1	84.5556	48.7484	0.576524	0.794547	3.16045	0.0159184	0.0839872	Unchanged	CBLL1
maker-10-snap-gene-7.30-mRNA-1	3.34744	10.2954	3.0756	1.62087	-1.25221	0.25071	0.316486	Unchanged	erap2
maker-10-snap-gene-7.4-mRNA-1	67.0791	41.2381	0.614768	0.701886	2.32437	0.0530516	0.117493	Unchanged	CRBN
maker-10-snap-gene-7.5-mRNA-1	70.8355	40.2232	0.567839	0.816445	3.32705	0.0126422	0.0815167	Unchanged
maker-10-snap-gene-7.6-mRNA-1	7.16657	5.18972	0.724156	0.465627	0.691897	0.511292	0.564294	Unchanged
maker-10-snap-gene-7.8-mRNA-1	61.7437	36.7999	0.596012	0.746588	3.07312	0.0179886	0.0848582	Unchanged
maker-10-snap-gene-7.9-mRNA-1	63.9972	30.2773	0.473103	1.07977	3.07939	0.0178307	0.0848582	Unchanged	NPRL2
maker-10-snap-gene-8.31-mRNA-1	2.71385	4.49997	1.65815	0.729576	-3.22414	0.0145696	0.0830001	Unchanged	JAG2
maker-10-snap-gene-8.32-mRNA-1	1.33258	3.91611	2.93873	1.55519	-1.9293	0.0950204	0.159678	Unchanged
maker-10-snap-gene-8.33-mRNA-1	74.319	41.5629	0.559249	0.838436	3.9245	0.00571587	0.0804837	Unchanged	CEP83
maker-10-snap-gene-8.34-mRNA-1	77.6205	48.5033	0.624877	0.678357	3.89881	0.00590791	0.0804837	Unchanged
maker-10-snap-gene-8.35-mRNA-1	22.5005	18.8607	0.838233	0.254577	1.42715	0.196584	0.263527	Unchanged	PIM3
maker-10-snap-gene-8.36-mRNA-1	55.551	38.2965	0.689393	0.536601	2.88416	0.0235115	0.0905632	Unchanged	TMEM115
maker-10-snap-gene-8.39-mRNA-1	80.257	58.154	0.724598	0.464748	4.65583	0.00232588	0.0804837	Unchanged
maker-10-snap-gene-8.40-mRNA-1	78.792	55.9963	0.710686	0.492716	2.52729	0.0393888	0.103935	Unchanged	SLC35A2
maker-10-snap-gene-8.41-mRNA-1	22.7486	37.3629	1.64243	0.715829	-1.06794	0.320987	0.384905	Unchanged
maker-10-snap-gene-8.42-mRNA-1	2.23032	4.29189	1.92434	0.944362	-1.48858	0.180204	0.247571	Unchanged
maker-10-snap-gene-8.43-mRNA-1	84.577	55.7272	0.658892	0.601885	4.27531	0.00367657	0.0804837	Unchanged	ATP2B1
maker-10-snap-gene-8.44-mRNA-1	58.4183	48.2285	0.825572	0.276534	0.814786	0.442029	0.499051	Unchanged
maker-10-snap-gene-8.45-mRNA-1	1.77673	15.1581	8.53147	3.09279	-2.30669	0.0544517	0.118933	Unchanged
maker-10-snap-gene-8.47-mRNA-1	61.6226	35.4002	0.574468	0.799701	2.38968	0.0481915	0.11236	Unchanged	RPAP3
maker-10-snap-gene-8.48-mRNA-1	64.5774	32.0912	0.496942	1.00885	4.0519	0.00485914	0.0804837	Unchanged	C8orf34
maker-10-snap-gene-8.50-mRNA-1	4.4792	16.494	3.68236	1.88063	-2.65036	0.0329246	0.0975519	Unchanged
maker-10-snap-gene-9.41-mRNA-1	48.1881	35.1582	0.729604	0.454815	2.2111	0.062695	0.12732	Unchanged
maker-10-snap-gene-9.42-mRNA-1	2.92756	5.14061	1.75594	0.81224	-2.06248	0.0780788	0.142889	Unchanged
maker-10-snap-gene-9.43-mRNA-1	63.7119	35.4578	0.556533	0.84546	4.52633	0.00271157	0.0804837	Unchanged	NUAK1
maker-10-snap-gene-9.44-mRNA-1	66.4622	42.4616	0.638884	0.646374	2.97618	0.0206263	0.0872053	Unchanged	NR2C2
maker-10-snap-gene-9.45-mRNA-1	70.7709	49.2257	0.695564	0.523746	2.25903	0.0584152	0.122797	Unchanged
maker-10-snap-gene-9.47-mRNA-1	50.8321	35.5994	0.700333	0.513886	2.68779	0.0311852	0.0962782	Unchanged	WASL
maker-10-snap-gene-9.48-mRNA-1	47.3314	25.595	0.540761	0.886937	4.01142	0.00511504	0.0804837	Unchanged
maker-10-snap-gene-9.49-mRNA-1	3.59704	8.97742	2.49578	1.31949	-1.75343	0.122977	0.188956	Unchanged
maker-10-snap-gene-9.50-mRNA-1	50.4631	28.8339	0.571387	0.80746	3.40294	0.0113967	0.0810065	Unchanged	SSR4
maker-10-snap-gene-9.51-mRNA-1	57.749	27.5235	0.476606	1.06913	3.00674	0.019753	0.0867721	Unchanged	GPKOW
maker-10-snap-gene-9.52-mRNA-1	39.4668	35.1655	0.891015	0.166479	0.65369	0.534188	0.585255	Unchanged	UBA1
maker-10-snap-gene-9.54-mRNA-1	72.504	43.9788	0.606572	0.72125	3.06715	0.0181401	0.0848801	Unchanged	ube2h
maker-10-snap-gene-9.57-mRNA-1	3.62096	3.74428	1.03406	0.048317	-0.143758	0.889742	0.907587	Unchanged
maker-10-snap-gene-9.58-mRNA-1	50.6694	36.0433	0.711342	0.491385	1.80491	0.114062	0.179551	Unchanged	EOGT
maker-10-snap-gene-9.59-mRNA-1	68.002	31.6919	0.466044	1.10146	2.70813	0.030281	0.0954639	Unchanged
maker-10-snap-gene-9.60-mRNA-1	23.4071	26.0016	1.11084	0.151654	-0.380274	0.715018	0.751639	Unchanged
maker-10-snap-gene-9.61-mRNA-1	70.8483	52.3568	0.738999	0.436355	2.74735	0.028613	0.0939756	Unchanged	DUSP6
maker-10-snap-gene-9.62-mRNA-1	56.7251	32.4328	0.571754	0.806534	2.72773	0.0294352	0.0946091	Unchanged	AASS
maker-10-snap-gene-9.63-mRNA-1	2.84964	7.17697	2.51855	1.33259	-3.6917	0.00773923	0.0804837	Unchanged
maker-11-snap-gene-0.0-mRNA-1	47.0543	42.1811	0.896435	0.15773	0.659398	0.530727	0.582319	Unchanged	TROVE2
maker-11-snap-gene-0.1-mRNA-1	66.3032	47.9333	0.72294	0.468052	2.96691	0.020899	0.087611	Unchanged	RRAGA
maker-11-snap-gene-0.11-mRNA-1	66.8226	38.3045	0.573227	0.80282	3.80526	0.00666893	0.0804837	Unchanged	GALNT12
maker-11-snap-gene-0.4-mRNA-1	62.072	38.4508	0.619455	0.69093	4.92154	0.00171065	0.0804837	Unchanged
maker-11-snap-gene-0.5-mRNA-1	4.62976	29.8446	6.44625	2.68846	-2.29658	0.0552688	0.119732	Unchanged
maker-11-snap-gene-0.6-mRNA-1	2.1961	10.1306	4.61302	2.20571	-1.85466	0.106039	0.171242	Unchanged
maker-11-snap-gene-0.7-mRNA-1	70.6754	51.1314	0.723468	0.466999	2.24752	0.0594148	0.123836	Unchanged	AVL9
maker-11-snap-gene-0.8-mRNA-1	45.9212	42.8004	0.932041	0.101535	0.40575	0.697042	0.735121	Unchanged
maker-11-snap-gene-0.9-mRNA-1	2.31259	10.0608	4.35043	2.12116	-3.06842	0.0181078	0.0848694	Unchanged	CRHR2
maker-11-snap-gene-1.0-mRNA-1	2.72172	8.12186	2.98409	1.57729	-4.17192	0.00417911	0.0804837	Unchanged	GPRDIH1
maker-11-snap-gene-1.1-mRNA-1	76.3951	39.9714	0.52322	0.934512	3.58937	0.00886464	0.0804837	Unchanged	RAPGEF4
maker-11-snap-gene-1.10-mRNA-1	4.45803	6.64007	1.48946	0.574793	-1.35107	0.21871	0.285481	Unchanged
maker-11-snap-gene-1.11-mRNA-1	3.32051	5.24165	1.57857	0.658615	-1.37283	0.212169	0.279043	Unchanged	ADCY1
maker-11-snap-gene-1.13-mRNA-1	53.7847	44.5687	0.828649	0.271167	2.49168	0.0414946	0.105659	Unchanged	FMNL2
maker-11-snap-gene-1.14-mRNA-1	3.1844	5.36974	1.68627	0.753832	-1.29577	0.236143	0.302439	Unchanged	BAMBI
maker-11-snap-gene-1.2-mRNA-1	24.9084	23.7511	0.95354	0.0686348	0.530021	0.612487	0.658338	Unchanged	KIF15
maker-11-snap-gene-1.5-mRNA-1	7.74591	6.43912	0.831293	0.266571	0.352625	0.734748	0.769887	Unchanged
maker-11-snap-gene-1.6-mRNA-1	2.52242	12.9488	5.13348	2.35994	-2.57286	0.0368537	0.101784	Unchanged
maker-11-snap-gene-1.7-mRNA-1	3.70816	6.20874	1.67434	0.743597	-1.68967	0.134938	0.20109	Unchanged	RDH5
maker-11-snap-gene-1.9-mRNA-1	3.83089	21.1854	5.53015	2.46732	-2.85697	0.0244433	0.091228	Unchanged	SH3BP5
maker-11-snap-gene-10.52-mRNA-1	65.5965	36.005	0.548886	0.865421	2.88051	0.0236343	0.0905799	Unchanged
maker-11-snap-gene-10.53-mRNA-1	1.35647	5.43018	4.00318	2.00115	-2.13308	0.0703495	0.135237	Unchanged	KLHL40
maker-11-snap-gene-10.54-mRNA-1	66.935	35.5796	0.531554	0.911711	4.31926	0.00348336	0.0804837	Unchanged	ADAM22
maker-11-snap-gene-10.56-mRNA-1	1.05564	4.41329	4.18069	2.06374	-1.8968	0.0996738	0.164486	Unchanged
maker-11-snap-gene-10.58-mRNA-1	2.5683	23.0026	8.95636	3.16291	-2.88605	0.0234482	0.0905632	Unchanged
maker-11-snap-gene-10.60-mRNA-1	1.69347	3.50293	2.06849	1.04858	-2.37303	0.0493857	0.113395	Unchanged	FPGS
maker-11-snap-gene-10.61-mRNA-1	1.94236	3.79889	1.95581	0.967765	-1.9557	0.0913975	0.156097	Unchanged
maker-11-snap-gene-10.64-mRNA-1	66.1375	39.7793	0.601463	0.733451	2.00628	0.08483	0.149518	Unchanged	ABCB6
maker-11-snap-gene-10.65-mRNA-1	4.32871	3.7639	0.869521	0.201707	0.514076	0.623025	0.668021	Unchanged
maker-11-snap-gene-10.66-mRNA-1	3.74916	6.32117	1.68602	0.753625	-0.658907	0.531024	0.582595	Unchanged
maker-11-snap-gene-10.68-mRNA-1	81.4047	46.4468	0.570566	0.809534	3.64958	0.00818251	0.0804837	Unchanged
maker-11-snap-gene-10.69-mRNA-1	50.3995	25.7588	0.511093	0.968343	4.39841	0.00316294	0.0804837	Unchanged	lsn
maker-11-snap-gene-10.70-mRNA-1	2.76053	8.30745	3.00937	1.58946	-1.12531	0.297556	0.361497	Unchanged
maker-11-snap-gene-10.71-mRNA-1	53.2927	44.4874	0.834776	0.260539	1.44191	0.19253	0.25967	Unchanged	LSM12
maker-11-snap-gene-10.72-mRNA-1	51.8578	34.3949	0.663255	0.592365	2.17253	0.0663685	0.130826	Unchanged	C2orf76
maker-11-snap-gene-10.73-mRNA-1	1.80498	5.1369	2.84596	1.50892	-2.7884	0.0269703	0.0928583	Unchanged
maker-11-snap-gene-10.76-mRNA-1	4.45609	4.51787	1.01386	0.0198651	-0.0631325	0.951426	0.959686	Unchanged	RND3
maker-11-snap-gene-11.37-mRNA-1	18.9675	15.8226	0.834195	0.261543	0.706653	0.502619	0.556153	Unchanged
maker-11-snap-gene-11.38-mRNA-1	64.0087	51.676	0.807327	0.308774	3.0352	0.018975	0.0856988	Unchanged	TMEM198
maker-11-snap-gene-11.41-mRNA-1	2.95083	8.76838	2.9715	1.57119	-2.36326	0.0501008	0.114258	Unchanged
maker-11-snap-gene-11.42-mRNA-1	69.7429	54.7858	0.785539	0.348245	1.83765	0.108719	0.173951	Unchanged
maker-11-snap-gene-11.43-mRNA-1	5.45743	8.38818	1.53702	0.620136	-0.770354	0.466289	0.521604	Unchanged	VWC2L
maker-11-snap-gene-11.44-mRNA-1	2.08468	5.65455	2.71244	1.43959	-2.55344	0.0379126	0.102829	Unchanged
maker-11-snap-gene-11.45-mRNA-1	65.5708	36.2806	0.553305	0.853854	3.11973	0.01685	0.0841514	Unchanged	DNHD1
maker-11-snap-gene-11.46-mRNA-1	63.7824	36.0425	0.565086	0.823459	3.03174	0.0190679	0.0857512	Unchanged	DNHD1
maker-11-snap-gene-11.47-mRNA-1	74.9569	42.217	0.563218	0.828235	2.84286	0.0249421	0.0916617	Unchanged
maker-11-snap-gene-11.48-mRNA-1	3.81444	11.0158	2.88792	1.53003	-2.25352	0.0588912	0.123252	Unchanged
maker-11-snap-gene-11.50-mRNA-1	65.2454	42.2441	0.647464	0.627128	3.82323	0.00651481	0.0804837	Unchanged	ICE2
maker-11-snap-gene-11.51-mRNA-1	2.89288	4.16694	1.44041	0.526482	-1.39224	0.206477	0.273402	Unchanged
maker-11-snap-gene-12.11-mRNA-1	69.9782	44.0821	0.62994	0.666714	3.54323	0.00942898	0.0804837	Unchanged	GPR155
maker-11-snap-gene-12.12-mRNA-1	74.4599	40.8348	0.548413	0.866666	4.33027	0.00343673	0.0804837	Unchanged	RACGAP1
maker-11-snap-gene-12.13-mRNA-1	64.4357	26.1516	0.405856	1.30096	3.98116	0.00531599	0.0804837	Unchanged	FAM188B
maker-11-snap-gene-12.14-mRNA-1	2.16324	12.4623	5.76093	2.5263	-2.0109	0.0842539	0.148793	Unchanged
maker-11-snap-gene-12.15-mRNA-1	42.6201	25.202	0.591317	0.757996	1.73289	0.126715	0.192538	Unchanged
maker-11-snap-gene-12.16-mRNA-1	4.32188	4.2272	0.978092	0.0319577	0.0973013	0.925214	0.938404	Unchanged	ITGA9
maker-11-snap-gene-12.17-mRNA-1	58.7809	33.0533	0.562313	0.830553	2.90359	0.0228687	0.0900348	Unchanged	CERKL
maker-11-snap-gene-12.18-mRNA-1	2.82628	9.51708	3.36735	1.75162	-2.34911	0.0511544	0.115486	Unchanged
maker-11-snap-gene-12.19-mRNA-1	78.5127	54.5967	0.695386	0.524113	2.80109	0.0264827	0.0925771	Unchanged
maker-11-snap-gene-12.2-mRNA-1	2.76414	8.261	2.98863	1.57948	-2.70532	0.0304043	0.0955356	Unchanged
maker-11-snap-gene-12.20-mRNA-1	76.6327	30.8062	0.401998	1.31474	4.28355	0.00363943	0.0804837	Unchanged	CLP1
maker-11-snap-gene-12.21-mRNA-1	43.7571	30.5538	0.69826	0.518164	1.85855	0.105436	0.170515	Unchanged	CFAP69
maker-11-snap-gene-12.3-mRNA-1	63.2219	29.5929	0.468079	1.09517	3.48007	0.0102653	0.0809062	Unchanged
maker-11-snap-gene-12.4-mRNA-1	51.3835	36.8433	0.717026	0.479903	1.53536	0.168573	0.235292	Unchanged	PHGDH
maker-11-snap-gene-12.5-mRNA-1	72.4028	43.7529	0.604298	0.726667	4.51783	0.00273925	0.0804837	Unchanged	ABCB11
maker-11-snap-gene-12.8-mRNA-1	79.2904	54.2365	0.684023	0.547884	4.06198	0.00479757	0.0804837	Unchanged	SF3B1
maker-11-snap-gene-13.0-mRNA-1	77.1149	58.0907	0.7533	0.408703	2.71696	0.0298965	0.0949277	Unchanged	PIP4K2B
maker-11-snap-gene-13.1-mRNA-1	2.03676	25.3321	12.4375	3.63662	-2.39216	0.0480158	0.112253	Unchanged
maker-11-snap-gene-13.10-mRNA-1	61.743	45.6109	0.738722	0.436896	2.2149	0.0623444	0.126934	Unchanged	psme3
maker-11-snap-gene-13.11-mRNA-1	52.5956	44.294	0.842163	0.247829	0.636727	0.544555	0.594708	Unchanged	TUT1
maker-11-snap-gene-13.2-mRNA-1	3.46314	31.2395	9.02057	3.17322	-2.251	0.059111	0.123508	Unchanged	RND3
maker-11-snap-gene-13.3-mRNA-1	2.48167	3.88326	1.56478	0.645959	-1.94578	0.092742	0.157459	Unchanged	HTR1A
maker-11-snap-gene-13.4-mRNA-1	2.04282	27.0595	13.2461	3.7275	-2.93004	0.0220232	0.0893463	Unchanged
maker-11-snap-gene-13.5-mRNA-1	51.94	39.3684	0.757959	0.399808	2.17662	0.0659687	0.130645	Unchanged	GALNT11
maker-11-snap-gene-13.6-mRNA-1	2.09555	20.2092	9.64388	3.26961	-1.195	0.271	0.336696	Unchanged	bmi1
maker-11-snap-gene-13.7-mRNA-1	4.7704	16.7122	3.50331	1.80872	-1.52053	0.172183	0.239145	Unchanged	bmi1
maker-11-snap-gene-13.8-mRNA-1	3.10329	24.6209	7.93379	2.98801	-2.11161	0.072616	0.137625	Unchanged
maker-11-snap-gene-13.9-mRNA-1	1.75036	26.9784	15.4131	3.94609	-2.70195	0.0305527	0.0956922	Unchanged	HSD17B11
maker-11-snap-gene-14.22-mRNA-1	73.823	48.5456	0.657595	0.604729	3.37076	0.011908	0.0812076	Unchanged	SLC35F5
maker-11-snap-gene-14.23-mRNA-1	69.8418	42.2119	0.604394	0.726439	3.12084	0.016824	0.0841514	Unchanged	WDR74
maker-11-snap-gene-14.25-mRNA-1	3.45952	5.10091	1.47445	0.560182	-2.17138	0.0664818	0.130879	Unchanged
maker-11-snap-gene-14.26-mRNA-1	4.11308	4.74502	1.15364	0.206193	-0.485825	0.641929	0.685272	Unchanged	SLC23A2
maker-11-snap-gene-14.27-mRNA-1	63.1751	41.8102	0.661815	0.595501	2.58733	0.036085	0.10095	Unchanged	GARS
maker-11-snap-gene-14.30-mRNA-1	67.7813	43.9417	0.648286	0.625297	3.94241	0.00558605	0.0804837	Unchanged	ITGB2
maker-11-snap-gene-14.31-mRNA-1	72.887	36.9531	0.506991	0.979967	3.72088	0.00744745	0.0804837	Unchanged
maker-11-snap-gene-14.32-mRNA-1	68.977	36.838	0.534062	0.90492	3.21329	0.0147903	0.0832071	Unchanged	CAPN7
maker-11-snap-gene-14.34-mRNA-1	5.02746	8.46842	1.68443	0.752264	-1.35543	0.217385	0.284397	Unchanged
maker-11-snap-gene-14.35-mRNA-1	3.91345	4.33009	1.10646	0.145956	-0.334494	0.747806	0.781666	Unchanged
maker-11-snap-gene-14.36-mRNA-1	88.0739	59.805	0.679032	0.558447	4.00883	0.00513196	0.0804837	Unchanged
maker-11-snap-gene-14.37-mRNA-1	59.2273	28.6668	0.484014	1.04688	3.42948	0.010993	0.0809062	Unchanged	OSGEPL1
maker-11-snap-gene-14.38-mRNA-1	2.33005	27.2704	11.7038	3.5489	-2.68962	0.031103	0.0962678	Unchanged
maker-11-snap-gene-14.39-mRNA-1	61.6012	35.8373	0.581763	0.781497	2.36529	0.0499511	0.114076	Unchanged	ERCC3
maker-11-snap-gene-14.40-mRNA-1	69.8571	44.4097	0.635723	0.653531	4.24608	0.00381155	0.0804837	Unchanged
maker-11-snap-gene-14.41-mRNA-1	3.01474	5.35089	1.77491	0.827744	-2.0812	0.07595	0.140701	Unchanged
maker-11-snap-gene-14.42-mRNA-1	2.85204	24.57	8.61488	3.10683	-2.38505	0.0485209	0.112581	Unchanged
maker-11-snap-gene-14.44-mRNA-1	2.64734	4.34761	1.64225	0.715676	-2.42332	0.0458682	0.11016	Unchanged	SLC23A2
maker-11-snap-gene-15.0-mRNA-1	60.3911	34.364	0.569024	0.813438	3.63101	0.00838663	0.0804837	Unchanged	NR1H3
maker-11-snap-gene-15.1-mRNA-1	77.3236	55.9684	0.72382	0.466297	3.07101	0.0180419	0.0848582	Unchanged	CDC27
maker-11-snap-gene-15.12-mRNA-1	67.2764	52.0377	0.773491	0.370544	2.78628	0.0270527	0.0928583	Unchanged	RBMS1
maker-11-snap-gene-15.14-mRNA-1	2.41394	4.97287	2.06007	1.04269	-2.81301	0.0260331	0.092521	Unchanged
maker-11-snap-gene-15.2-mRNA-1	86.3025	58.1035	0.673254	0.570777	2.21852	0.0620122	0.126551	Unchanged	CDC27
maker-11-snap-gene-15.3-mRNA-1	2.73681	5.8796	2.14834	1.10322	-1.91017	0.0977333	0.162572	Unchanged
maker-11-snap-gene-15.4-mRNA-1	72.7707	47.0477	0.646519	0.629234	2.38146	0.0487771	0.112824	Unchanged
maker-11-snap-gene-15.5-mRNA-1	78.3904	47.5619	0.606732	0.720869	3.74366	0.00722799	0.0804837	Unchanged	AKAP9
maker-11-snap-gene-15.6-mRNA-1	76.6527	51.9939	0.678305	0.559994	2.86796	0.0240622	0.0908421	Unchanged	AKAP9
maker-11-snap-gene-15.7-mRNA-1	3.29675	9.70832	2.94481	1.55817	-3.30677	0.0129991	0.0817159	Unchanged
maker-11-snap-gene-15.8-mRNA-1	3.01269	5.14052	1.70629	0.770862	-3.08076	0.0177964	0.0848582	Unchanged	SLC28A3
maker-11-snap-gene-16.19-mRNA-1	52.5748	35.7294	0.679593	0.557258	1.72682	0.127841	0.193519	Unchanged	PNPO
maker-11-snap-gene-16.21-mRNA-1	69.1554	37.7289	0.545566	0.874174	3.14795	0.0161985	0.0840726	Unchanged	CROT
maker-11-snap-gene-16.24-mRNA-1	71.1629	42.3861	0.595621	0.747534	3.08427	0.0177089	0.0848526	Unchanged	ARF1
maker-11-snap-gene-16.25-mRNA-1	76.8159	45.8355	0.596693	0.744939	3.7667	0.00701309	0.0804837	Unchanged	ARF1
maker-11-snap-gene-16.26-mRNA-1	80.5672	55.3252	0.686696	0.542256	2.51043	0.0403713	0.104853	Unchanged
maker-11-snap-gene-16.27-mRNA-1	2.49115	12.369	4.96519	2.31185	-1.55903	0.162953	0.229778	Unchanged
maker-11-snap-gene-16.28-mRNA-1	53.8566	34.4335	0.639356	0.645309	2.84118	0.0250024	0.0917771	Unchanged
maker-11-snap-gene-16.29-mRNA-1	54.1504	37.4799	0.692145	0.530854	2.0114	0.0841919	0.148725	Unchanged	DGCR14
maker-11-snap-gene-16.30-mRNA-1	2.42401	5.96608	2.46124	1.29939	-3.69467	0.00770898	0.0804837	Unchanged	ABCB1
maker-11-snap-gene-16.31-mRNA-1	4.01318	3.79877	0.946574	0.0792131	0.203345	0.84465	0.867389	Unchanged
maker-11-snap-gene-16.34-mRNA-1	6.29591	18.1242	2.87873	1.52543	-3.66456	0.00802172	0.0804837	Unchanged
maker-11-snap-gene-16.35-mRNA-1	67.6948	42.8256	0.632628	0.660571	3.69999	0.00765513	0.0804837	Unchanged	CIR1
maker-11-snap-gene-17.29-mRNA-1	54.6102	36.8664	0.675083	0.566864	1.66918	0.139012	0.205082	Unchanged	CCDC89
maker-11-snap-gene-17.31-mRNA-1	56.9244	30.5109	0.53599	0.899721	3.10894	0.0171066	0.0841514	Unchanged	SRCIN1
maker-11-snap-gene-17.33-mRNA-1	3.38006	15.8078	4.67678	2.22552	-1.78596	0.117269	0.182759	Unchanged
maker-11-snap-gene-17.34-mRNA-1	75.2901	51.1299	0.679106	0.558292	3.72674	0.00739033	0.0804837	Unchanged	DCTN2
maker-11-snap-gene-17.35-mRNA-1	2.3108	6.74896	2.92061	1.54627	-2.21002	0.0627954	0.12738	Unchanged	SLC23A2
maker-11-snap-gene-17.36-mRNA-1	4.77694	6.19369	1.29658	0.374713	-0.658779	0.531102	0.582598	Unchanged
maker-11-snap-gene-17.37-mRNA-1	2.68064	10.4149	3.88523	1.958	-1.05809	0.325154	0.389054	Unchanged
maker-11-snap-gene-17.38-mRNA-1	86.6781	46.9415	0.541562	0.884803	3.26826	0.0137073	0.0822584	Unchanged	PSMC5
maker-11-snap-gene-17.39-mRNA-1	61.431	38.1289	0.620678	0.688082	2.77158	0.027631	0.0930845	Unchanged
maker-11-snap-gene-17.40-mRNA-1	74.5784	42.9081	0.575343	0.797507	2.66629	0.0321722	0.0968838	Unchanged	NEK10
maker-11-snap-gene-17.41-mRNA-1	0.715512	6.41341	8.9634	3.16405	-1.87206	0.103364	0.168513	Unchanged
maker-11-snap-gene-17.43-mRNA-1	7.86551	28.6379	3.64094	1.86431	-1.7632	0.121234	0.187118	Unchanged	SLC23A1
maker-11-snap-gene-17.44-mRNA-1	8.73207	31.5183	3.60949	1.85179	-2.64913	0.0329834	0.0975938	Unchanged
maker-11-snap-gene-17.45-mRNA-1	2.75783	7.20084	2.61105	1.38463	-0.812844	0.443071	0.500004	Unchanged
maker-11-snap-gene-17.46-mRNA-1	78.8346	53.4095	0.677488	0.561734	3.29788	0.0131591	0.0817159	Unchanged	WDR75
maker-11-snap-gene-17.47-mRNA-1	83.5883	51.2904	0.613608	0.704611	1.89022	0.100643	0.165608	Unchanged	HDHD1
maker-11-snap-gene-17.50-mRNA-1	2.13545	3.46344	1.62188	0.697665	-1.62663	0.147842	0.214587	Unchanged
maker-11-snap-gene-17.51-mRNA-1	2.91036	4.04075	1.3884	0.473423	-1.11568	0.301389	0.365733	Unchanged
maker-11-snap-gene-17.54-mRNA-1	2.95425	5.17012	1.75006	0.807406	-3.24898	0.0140772	0.0824717	Unchanged
maker-11-snap-gene-18.0-mRNA-1	2.04101	8.05596	3.94704	1.98077	-3.39388	0.0115383	0.0810065	Unchanged	TUBA1C
maker-11-snap-gene-18.1-mRNA-1	2.89299	7.89798	2.73004	1.44892	-1.83148	0.109708	0.174913	Unchanged	TUBA1C
maker-11-snap-gene-18.10-mRNA-1	46.2144	32.0897	0.694366	0.526232	2.10117	0.0737435	0.138716	Unchanged
maker-11-snap-gene-18.11-mRNA-1	54.6149	44.447	0.813826	0.297208	1.15132	0.287405	0.352001	Unchanged	WDR19
maker-11-snap-gene-18.12-mRNA-1	72.8286	53.1448	0.729724	0.454578	3.44601	0.0107492	0.0809062	Unchanged
maker-11-snap-gene-18.13-mRNA-1	52.1918	32.6927	0.626395	0.674855	4.52419	0.00271851	0.0804837	Unchanged	ABCF2
maker-11-snap-gene-18.14-mRNA-1	53.9055	38.8016	0.719808	0.474316	1.66171	0.140526	0.206644	Unchanged	INPP1
maker-11-snap-gene-18.15-mRNA-1	42.3407	32.6221	0.770466	0.376197	2.0305	0.0818528	0.146514	Unchanged	SNX13
maker-11-snap-gene-18.17-mRNA-1	2.84286	6.63543	2.33407	1.22285	-1.88893	0.100835	0.165831	Unchanged
maker-11-snap-gene-18.18-mRNA-1	1.84878	10.6951	5.78494	2.5323	-3.9658	0.00542133	0.0804837	Unchanged	Mmp1
maker-11-snap-gene-18.2-mRNA-1	5.34006	4.39479	0.822985	0.281062	0.538698	0.606794	0.653327	Unchanged
maker-11-snap-gene-18.3-mRNA-1	62.8289	42.942	0.683475	0.54904	3.27111	0.0136535	0.0822226	Unchanged	FAAH
maker-11-snap-gene-18.4-mRNA-1	71.5494	34.3245	0.479732	1.0597	3.42097	0.0111207	0.0809062	Unchanged
maker-11-snap-gene-18.5-mRNA-1	1.89015	22.1628	11.7254	3.55157	-2.04146	0.0805386	0.145167	Unchanged
maker-11-snap-gene-18.6-mRNA-1	70.4566	62.6873	0.889731	0.16856	0.933926	0.381429	0.44186	Unchanged	CDK13
maker-11-snap-gene-18.7-mRNA-1	4.12347	4.65128	1.128	0.173767	-0.510395	0.625471	0.67036	Unchanged
maker-11-snap-gene-18.8-mRNA-1	2.03836	7.08021	3.47348	1.79638	-1.38258	0.209292	0.276146	Unchanged
maker-11-snap-gene-18.9-mRNA-1	3.28923	7.50633	2.2821	1.19036	-1.48791	0.180375	0.247671	Unchanged
maker-11-snap-gene-19.1-mRNA-1	58.9079	45.3696	0.770177	0.376737	1.73977	0.125451	0.191165	Unchanged	C10orf67
maker-11-snap-gene-19.3-mRNA-1	58.2523	35.9749	0.61757	0.695325	2.01293	0.0840021	0.148472	Unchanged	CFAP221
maker-11-snap-gene-19.4-mRNA-1	68.9914	39.3321	0.570101	0.81071	4.81442	0.00193385	0.0804837	Unchanged	NOSTRIN
maker-11-snap-gene-19.5-mRNA-1	1.59142	5.94079	3.73301	1.90034	-1.9431	0.0931089	0.157828	Unchanged
maker-11-snap-gene-19.6-mRNA-1	47.0066	28.1074	0.597946	0.741912	3.18387	0.0154075	0.0833137	Unchanged
maker-11-snap-gene-19.7-mRNA-1	68.2054	41.0534	0.601908	0.732386	4.49944	0.00280019	0.0804837	Unchanged
maker-11-snap-gene-19.8-mRNA-1	2.27917	4.68891	2.05729	1.04075	-3.96706	0.0054126	0.0804837	Unchanged	SLC23A2
maker-11-snap-gene-2.0-mRNA-1	3.07328	6.4127	2.0866	1.06115	-1.33367	0.224069	0.290858	Unchanged	PTH1R
maker-11-snap-gene-2.1-mRNA-1	2.87844	6.23732	2.16691	1.11564	-2.23285	0.0607151	0.125147	Unchanged	SLC40A1
maker-11-snap-gene-2.10-mRNA-1	2.06468	3.25443	1.57624	0.656486	-1.23553	0.256487	0.322622	Unchanged	CDK5R1
maker-11-snap-gene-2.11-mRNA-1	43.9519	29.3896	0.668676	0.58062	3.05497	0.0184535	0.085121	Unchanged	DHRS11
maker-11-snap-gene-2.13-mRNA-1	65.0209	47.4546	0.729835	0.454357	2.49078	0.0415489	0.1057	Unchanged	DHX8
maker-11-snap-gene-2.14-mRNA-1	18.9738	25.0981	1.32278	0.403573	-0.376058	0.718012	0.754472	Unchanged	HPRT1
maker-11-snap-gene-2.16-mRNA-1	81.4492	52.3482	0.64271	0.63776	3.2822	0.0134463	0.0817939	Unchanged	HPRT1
maker-11-snap-gene-2.17-mRNA-1	51.3723	50.1783	0.976757	0.033928	0.108926	0.916318	0.930872	Unchanged	PSMB3
maker-11-snap-gene-2.18-mRNA-1	3.29323	42.0371	12.7647	3.67409	-2.45212	0.0439705	0.108117	Unchanged
maker-11-snap-gene-2.19-mRNA-1	2.48514	25.8625	10.4069	3.37946	-1.97852	0.0883741	0.153143	Unchanged	ITGB6
maker-11-snap-gene-2.2-mRNA-1	56.6219	37.3585	0.659789	0.599924	1.23843	0.255474	0.321475	Unchanged
maker-11-snap-gene-2.20-mRNA-1	4.10131	6.80182	1.65845	0.729837	-1.03182	0.336481	0.399605	Unchanged	CALCRL
maker-11-snap-gene-2.21-mRNA-1	80.1153	45.4491	0.567296	0.817827	2.768	0.0277741	0.0931003	Unchanged
maker-11-snap-gene-2.3-mRNA-1	32.1691	45.0114	1.39921	0.484614	-1.84895	0.106932	0.172135	Unchanged
maker-11-snap-gene-2.4-mRNA-1	1.82016	20.1979	11.0967	3.47206	-1.96365	0.0903323	0.155019	Unchanged
maker-11-snap-gene-2.5-mRNA-1	44.1831	32.0017	0.724296	0.465349	2.24358	0.0597612	0.124129	Unchanged	LANCL1
maker-11-snap-gene-2.8-mRNA-1	2.38657	4.12253	1.72738	0.788589	-2.5658	0.037235	0.102088	Unchanged
maker-11-snap-gene-2.9-mRNA-1	2.16309	5.13416	2.37353	1.24703	-1.75216	0.123204	0.189058	Unchanged	SLC40A1
maker-11-snap-gene-20.25-mRNA-1	59.3858	35.7413	0.601849	0.732527	3.00043	0.0199301	0.0868191	Unchanged
maker-11-snap-gene-20.26-mRNA-1	22.5868	31.3287	1.38703	0.472002	-1.52699	0.1706	0.237546	Unchanged
maker-11-snap-gene-20.29-mRNA-1	66.1988	44.3007	0.669207	0.579476	2.38112	0.0488014	0.112839	Unchanged
maker-11-snap-gene-20.30-mRNA-1	2.76826	3.58842	1.29628	0.374372	-0.767461	0.467899	0.523132	Unchanged
maker-11-snap-gene-20.31-mRNA-1	3.68943	5.24404	1.42137	0.507281	-1.46388	0.186637	0.253847	Unchanged	wht-7
maker-11-snap-gene-20.32-mRNA-1	1.27133	5.48605	4.31522	2.10943	-3.11129	0.0170504	0.0841514	Unchanged
maker-11-snap-gene-20.33-mRNA-1	30.399	26.2908	0.864855	0.209469	1.28512	0.239636	0.305522	Unchanged
maker-11-snap-gene-20.34-mRNA-1	14.0029	26.9825	1.92693	0.946304	-0.932393	0.382168	0.442329	Unchanged
maker-11-snap-gene-20.35-mRNA-1	53.3692	37.0391	0.694016	0.526958	1.80295	0.11439	0.17991	Unchanged
maker-11-snap-gene-20.38-mRNA-1	47.9428	35.766	0.746014	0.422725	2.64975	0.0329537	0.0975519	Unchanged
maker-11-snap-gene-20.43-mRNA-1	14.7864	20.2545	1.3698	0.45397	-0.951457	0.37306	0.434307	Unchanged	CSMD2
maker-11-snap-gene-20.44-mRNA-1	9.20803	16.0083	1.73852	0.797858	-1.61733	0.149839	0.21642	Unchanged	CSMD3
maker-11-snap-gene-20.45-mRNA-1	8.9016	12.5669	1.41175	0.497487	-0.609316	0.561562	0.610854	Unchanged	SVEP1
maker-11-snap-gene-21.0-mRNA-1	2.74607	3.85217	1.4028	0.488305	-1.43559	0.194258	0.261221	Unchanged	GPRCAL3
maker-11-snap-gene-21.1-mRNA-1	74.2565	47.8284	0.644097	0.63465	2.68275	0.0314138	0.0963499	Unchanged	GOLGA4
maker-11-snap-gene-21.10-mRNA-1	63.464	34.5064	0.543716	0.879075	3.45909	0.0105606	0.0809062	Unchanged	ANKAR
maker-11-snap-gene-21.11-mRNA-1	76.1217	41.1841	0.54103	0.88622	2.67895	0.0315871	0.0964772	Unchanged	ANKAR
maker-11-snap-gene-21.12-mRNA-1	2.73665	3.33175	1.21746	0.283871	-0.899645	0.3982	0.458229	Unchanged
maker-11-snap-gene-21.13-mRNA-1	48.0678	37.2802	0.775576	0.36666	1.53993	0.167472	0.234194	Unchanged	WFS1
maker-11-snap-gene-21.15-mRNA-1	68.5243	43.4909	0.634678	0.655902	1.97129	0.0893215	0.153879	Unchanged	EXOG
maker-11-snap-gene-21.2-mRNA-1	60.8139	37.7472	0.620701	0.68803	4.23847	0.00384759	0.0804837	Unchanged	GALNT1
maker-11-snap-gene-21.3-mRNA-1	3.01596	3.96389	1.3143	0.394299	-0.954662	0.371545	0.432945	Unchanged
maker-11-snap-gene-21.6-mRNA-1	3.38572	4.46955	1.32012	0.400665	-1.36729	0.213816	0.280744	Unchanged
maker-11-snap-gene-21.7-mRNA-1	1.23702	4.40691	3.56252	1.8329	-2.31078	0.0541246	0.118587	Unchanged	SLC23A2
maker-11-snap-gene-21.8-mRNA-1	66.0465	41.5193	0.628637	0.669701	2.17757	0.0658764	0.130613	Unchanged
maker-11-snap-gene-22.27-mRNA-1	76.4334	43.3555	0.567232	0.81799	2.71858	0.0298266	0.0948578	Unchanged	MMADHC
maker-11-snap-gene-22.28-mRNA-1	66.391	49.4559	0.744919	0.424844	2.1608	0.0675284	0.132217	Unchanged	WDR24
maker-11-snap-gene-22.29-mRNA-1	64.2575	47.5716	0.740328	0.433764	1.90698	0.0981932	0.16302	Unchanged
maker-11-snap-gene-22.30-mRNA-1	26.6635	18.9515	0.710764	0.492557	2.54572	0.0383426	0.103019	Unchanged	MUT
maker-11-snap-gene-22.31-mRNA-1	67.395	37.3771	0.554598	0.850486	2.40556	0.0470798	0.111276	Unchanged	RECK
maker-11-snap-gene-22.32-mRNA-1	2.11274	3.00465	1.42216	0.508084	-2.11877	0.0718514	0.136646	Unchanged	LGI3
maker-11-snap-gene-22.33-mRNA-1	20.8859	26.9865	1.2921	0.369713	-0.957612	0.370155	0.431445	Unchanged	FAM206A
maker-11-snap-gene-22.34-mRNA-1	3.75657	4.11266	1.09479	0.130654	-0.335548	0.747044	0.781026	Unchanged	MSTN
maker-11-snap-gene-22.36-mRNA-1	3.0268	4.93534	1.63055	0.705356	-2.80124	0.0264769	0.0925771	Unchanged
maker-11-snap-gene-22.38-mRNA-1	71.9973	43.2965	0.601363	0.733693	3.04732	0.0186535	0.0853732	Unchanged	Khc
maker-11-snap-gene-22.39-mRNA-1	28.9768	17.8804	0.61706	0.696518	2.11123	0.0726562	0.137625	Unchanged	HACL1
maker-11-snap-gene-22.40-mRNA-1	3.66782	4.80675	1.31052	0.390142	-1.5989	0.153874	0.220462	Unchanged	SLC43A3
maker-11-snap-gene-22.42-mRNA-1	74.5845	41.0015	0.549732	0.8632	4.59379	0.00250251	0.0804837	Unchanged	EAF1
maker-11-snap-gene-22.43-mRNA-1	2.02115	4.53435	2.24345	1.16572	-2.99237	0.0201586	0.0868191	Unchanged
maker-11-snap-gene-22.44-mRNA-1	58.8464	43.1522	0.733303	0.447519	1.96458	0.0902083	0.154901	Unchanged
maker-11-snap-gene-22.45-mRNA-1	10.5038	16.3129	1.55305	0.6351	-1.66506	0.139845	0.205883	Unchanged
maker-11-snap-gene-22.46-mRNA-1	72.359	46.6197	0.644283	0.634234	3.16157	0.0158935	0.0839872	Unchanged
maker-11-snap-gene-22.47-mRNA-1	17.3129	21.5857	1.2468	0.318229	-0.795976	0.45219	0.507942	Unchanged	SLC40A1
maker-11-snap-gene-22.48-mRNA-1	3.31332	7.13504	2.15344	1.10664	-3.52958	0.00960319	0.0804837	Unchanged	ACT1
maker-11-snap-gene-22.51-mRNA-1	4.73528	4.43756	0.937128	0.0936818	0.135045	0.896378	0.913398	Unchanged
maker-11-snap-gene-22.52-mRNA-1	3.70863	7.61169	2.05243	1.03733	-4.01621	0.00508399	0.0804837	Unchanged	SLC23A2
maker-11-snap-gene-22.53-mRNA-1	5.1732	4.55762	0.881007	0.182774	1.34894	0.219362	0.286185	Unchanged
maker-11-snap-gene-22.56-mRNA-1	37.8291	41.9808	1.10975	0.150232	-0.308695	0.766538	0.798112	Unchanged	METTL6
maker-11-snap-gene-22.57-mRNA-1	65.8109	36.1806	0.549767	0.863109	2.77922	0.0273289	0.0929779	Unchanged	CCDC173
maker-11-snap-gene-22.58-mRNA-1	9.87995	12.651	1.28048	0.356681	-0.808358	0.445483	0.502011	Unchanged	TUBA3E
maker-11-snap-gene-22.59-mRNA-1	58.1208	28.7446	0.494567	1.01576	3.1162	0.0169335	0.0841514	Unchanged	ADCY6
maker-11-snap-gene-23.0-mRNA-1	86.3984	46.8484	0.542236	0.883006	2.95724	0.0211878	0.088148	Unchanged	COQ10A
maker-11-snap-gene-23.10-mRNA-1	71.8855	47.4415	0.65996	0.59955	2.3825	0.0487028	0.112742	Unchanged	CPVL
maker-11-snap-gene-23.12-mRNA-1	37.9164	31.5692	0.832601	0.264303	1.39918	0.204477	0.271485	Unchanged
maker-11-snap-gene-23.14-mRNA-1	19.5462	22.7867	1.16579	0.221306	-0.554658	0.596397	0.643885	Unchanged	SUGCT
maker-11-snap-gene-23.15-mRNA-1	65.8863	38.014	0.576964	0.793446	2.87905	0.0236837	0.0905799	Unchanged	TTLL4
maker-11-snap-gene-23.16-mRNA-1	1.77106	16.5471	9.34305	3.22389	-1.71488	0.130082	0.195951	Unchanged
maker-11-snap-gene-23.17-mRNA-1	67.1021	34.1348	0.508699	0.975115	3.31805	0.0127992	0.0817159	Unchanged	FAM221A
maker-11-snap-gene-23.18-mRNA-1	35.5573	28.6541	0.805858	0.311403	0.715237	0.497618	0.551675	Unchanged
maker-11-snap-gene-23.19-mRNA-1	53.807	29.6327	0.550722	0.860603	3.48904	0.0101418	0.0809062	Unchanged	PDIA4
maker-11-snap-gene-23.20-mRNA-1	28.861	25.3668	0.878931	0.186179	0.784896	0.45825	0.513705	Unchanged	ACTR3B
maker-11-snap-gene-23.21-mRNA-1	1.58286	3.56162	2.25012	1.17	-4.31302	0.00351009	0.0804837	Unchanged
maker-11-snap-gene-23.22-mRNA-1	68.3188	39.135	0.572829	0.803823	2.59121	0.0358813	0.100642	Unchanged
maker-11-snap-gene-23.23-mRNA-1	4.26642	3.89658	0.913313	0.130818	0.217916	0.833711	0.857755	Unchanged	CCD8
maker-11-snap-gene-23.24-mRNA-1	2.7636	5.33161	1.92922	0.948021	-1.44263	0.192336	0.259453	Unchanged	ZNFX1
maker-11-snap-gene-23.25-mRNA-1	62.6792	37.6177	0.600162	0.736576	5.62979	0.00079095	0.0804837	Down-methylated
maker-11-snap-gene-23.26-mRNA-1	3.33602	5.14101	1.54106	0.623923	-2.40876	0.0468594	0.111129	Unchanged	FGFR4
maker-11-snap-gene-23.27-mRNA-1	3.68715	4.30913	1.16869	0.224888	-0.729213	0.489545	0.543825	Unchanged
maker-11-snap-gene-23.28-mRNA-1	2.70895	3.78766	1.39821	0.483577	-1.44173	0.192579	0.25967	Unchanged	EPHA2
maker-11-snap-gene-23.29-mRNA-1	58.9869	38.1657	0.647019	0.62812	2.35924	0.0503974	0.114676	Unchanged	NDUFA10
maker-11-snap-gene-23.30-mRNA-1	52.6304	41.6773	0.791887	0.336634	1.53364	0.168988	0.235741	Unchanged	ACLY
maker-11-snap-gene-23.31-mRNA-1	2.86929	9.26602	3.22938	1.69126	-1.96467	0.0901963	0.154901	Unchanged
maker-11-snap-gene-23.5-mRNA-1	34.9494	23.6296	0.676108	0.564675	1.83402	0.109299	0.174503	Unchanged
maker-11-snap-gene-23.6-mRNA-1	67.955	46.9689	0.691177	0.532873	3.69649	0.00769052	0.0804837	Unchanged	SMARCD2
maker-11-snap-gene-23.7-mRNA-1	40.69	31.7537	0.78038	0.357751	1.75226	0.123185	0.189058	Unchanged	RBM45
maker-11-snap-gene-23.8-mRNA-1	2.07682	4.7739	2.29866	1.20079	-2.08678	0.0753273	0.140093	Unchanged
maker-11-snap-gene-23.9-mRNA-1	3.18881	3.18478	0.998737	0.00182376	0.00475864	0.996336	0.996887	Unchanged
maker-11-snap-gene-24.0-mRNA-1	56.5457	38.6468	0.683462	0.549067	3.0312	0.0190823	0.0857546	Unchanged	RIF1
maker-11-snap-gene-24.1-mRNA-1	67.9338	48.7613	0.717777	0.478393	3.13532	0.0164868	0.0841514	Unchanged	ATP5B
maker-11-snap-gene-24.10-mRNA-1	48.3112	30.9448	0.64053	0.642662	4.01789	0.00507315	0.0804837	Unchanged	ELP2
maker-11-snap-gene-24.11-mRNA-1	64.2332	45.0979	0.702096	0.510261	2.07993	0.076093	0.140851	Unchanged	EFTUD2
maker-11-snap-gene-24.12-mRNA-1	72.8058	47.2972	0.649634	0.6223	2.31951	0.0534332	0.117847	Unchanged
maker-11-snap-gene-24.13-mRNA-1	65.7535	43.4712	0.661124	0.597008	1.65273	0.142365	0.208791	Unchanged
maker-11-snap-gene-24.14-mRNA-1	55.1564	34.829	0.631459	0.663239	3.2123	0.0148107	0.0832071	Unchanged
maker-11-snap-gene-24.15-mRNA-1	57.6534	46.2722	0.802592	0.317261	1.3818	0.209522	0.276366	Unchanged
maker-11-snap-gene-24.16-mRNA-1	57.4261	44.2434	0.77044	0.376245	1.4071	0.202213	0.269212	Unchanged	HAGH
maker-11-snap-gene-24.17-mRNA-1	69.2776	37.7007	0.544197	0.877798	2.12528	0.0711644	0.136075	Unchanged
maker-11-snap-gene-24.18-mRNA-1	62.528	42.0995	0.67329	0.570701	2.05728	0.07868	0.143486	Unchanged	EEF1B2
maker-11-snap-gene-24.19-mRNA-1	2.978	3.19021	1.07126	0.0993081	-0.249225	0.810342	0.837044	Unchanged	BAMBI
maker-11-snap-gene-24.2-mRNA-1	83.0765	48.0904	0.578869	0.788691	2.48128	0.042131	0.106248	Unchanged	SEC22A
maker-11-snap-gene-24.20-mRNA-1	80.4862	46.0626	0.572304	0.805146	2.54397	0.0384403	0.103137	Unchanged
maker-11-snap-gene-24.21-mRNA-1	73.3028	45.2405	0.617173	0.696254	2.31901	0.0534724	0.117893	Unchanged	COBLL1
maker-11-snap-gene-24.22-mRNA-1	66.5914	36.6344	0.550137	0.862138	6.86873	0.000237932	0.0804837	Down-methylated	COBL
maker-11-snap-gene-24.23-mRNA-1	84.8746	56.227	0.662471	0.594071	3.00524	0.0197949	0.086794	Unchanged	HECW1
maker-11-snap-gene-24.24-mRNA-1	51.1496	38.1702	0.746246	0.422276	1.2929	0.23708	0.303295	Unchanged
maker-11-snap-gene-24.4-mRNA-1	3.65833	3.66749	1.0025	0.00360837	-0.00847109	0.993477	0.994263	Unchanged	HSPA12A
maker-11-snap-gene-24.5-mRNA-1	3.02868	3.64829	1.20458	0.268531	-0.366751	0.72464	0.760491	Unchanged
maker-11-snap-gene-24.6-mRNA-1	1.66143	2.82595	1.70091	0.766308	-1.61431	0.150495	0.21702	Unchanged
maker-11-snap-gene-24.7-mRNA-1	2.18124	12.6437	5.79656	2.5352	-1.34872	0.219429	0.286223	Unchanged	C1QTNF4
maker-11-snap-gene-24.8-mRNA-1	74.3785	51.7198	0.69536	0.524168	2.49319	0.0414031	0.105541	Unchanged
maker-11-snap-gene-24.9-mRNA-1	76.2693	47.7576	0.626171	0.675372	3.34789	0.0122862	0.081328	Unchanged	NDUFS1
maker-11-snap-gene-25.0-mRNA-1	88.3753	58.9773	0.66735	0.583484	3.54374	0.00942249	0.0804837	Unchanged	TARBP2
maker-11-snap-gene-25.1-mRNA-1	73.7163	47.1452	0.63955	0.644871	1.90104	0.0990551	0.163914	Unchanged
maker-11-snap-gene-25.10-mRNA-1	2.93556	14.8884	5.07174	2.34248	-1.86646	0.104218	0.169293	Unchanged
maker-11-snap-gene-25.11-mRNA-1	56.8714	35.8813	0.630921	0.664469	2.63572	0.033632	0.0984548	Unchanged	C7orf72
maker-11-snap-gene-25.13-mRNA-1	3.05044	4.49548	1.47372	0.559459	-2.18441	0.0652149	0.129896	Unchanged	WDR70
maker-11-snap-gene-25.15-mRNA-1	60.3076	52.1989	0.865544	0.20832	1.30992	0.23157	0.29812	Unchanged
maker-11-snap-gene-25.16-mRNA-1	4.13075	4.50724	1.09114	0.125842	-0.23557	0.82051	0.846305	Unchanged
maker-11-snap-gene-25.18-mRNA-1	53.8012	43.7516	0.813208	0.298303	1.74655	0.124217	0.189805	Unchanged
maker-11-snap-gene-25.19-mRNA-1	3.49479	5.22704	1.49567	0.580789	-2.04763	0.0798091	0.144489	Unchanged
maker-11-snap-gene-25.2-mRNA-1	3.15228	3.84495	1.21974	0.28657	-0.448139	0.667595	0.708842	Unchanged
maker-11-snap-gene-25.21-mRNA-1	64.6274	45.3488	0.701697	0.511081	3.03728	0.0189194	0.0856988	Unchanged	ANKZF1
maker-11-snap-gene-25.23-mRNA-1	2.84965	3.67508	1.28966	0.366992	-1.17546	0.278236	0.34353	Unchanged
maker-11-snap-gene-25.24-mRNA-1	71.7185	46.7149	0.651365	0.618462	2.84376	0.0249101	0.0916617	Unchanged	CHPF
maker-11-snap-gene-25.25-mRNA-1	2.28281	3.68452	1.61403	0.690668	-1.65461	0.141979	0.208322	Unchanged	FCN1
maker-11-snap-gene-25.26-mRNA-1	1.85252	2.86167	1.54475	0.627372	-2.72636	0.0294933	0.0946091	Unchanged
maker-11-snap-gene-25.28-mRNA-1	7.43656	15.2332	2.04842	1.03451	-2.39748	0.047642	0.111842	Unchanged
maker-11-snap-gene-25.29-mRNA-1	44.6728	25.0212	0.560098	0.836249	3.17691	0.0155573	0.0836595	Unchanged
maker-11-snap-gene-25.3-mRNA-1	4.3461	5.49427	1.26418	0.338206	-0.710475	0.500388	0.554023	Unchanged
maker-11-snap-gene-25.30-mRNA-1	73.6399	50.0895	0.680195	0.555979	2.68683	0.0312286	0.0962782	Unchanged
maker-11-snap-gene-25.31-mRNA-1	15.2606	27.0338	1.77148	0.824953	-1.71293	0.130453	0.196439	Unchanged	SSPO
maker-11-snap-gene-25.5-mRNA-1	78.1126	45.0178	0.576319	0.795061	2.73464	0.029143	0.0944902	Unchanged	ANKRD28
maker-11-snap-gene-25.7-mRNA-1	3.10436	20.3878	6.56748	2.71534	-1.89307	0.100222	0.16509	Unchanged
maker-11-snap-gene-25.8-mRNA-1	2.43838	4.51065	1.84985	0.887408	-2.37781	0.0490396	0.112999	Unchanged
maker-11-snap-gene-26.0-mRNA-1	3.38651	4.5411	1.34094	0.423245	-1.84597	0.1074	0.172681	Unchanged	SCTR
maker-11-snap-gene-26.1-mRNA-1	68.7593	49.2594	0.716404	0.481154	2.12573	0.0711168	0.136046	Unchanged	NMT1
maker-11-snap-gene-26.10-mRNA-1	6.42105	3.82905	0.596328	0.745822	1.1761	0.277999	0.34335	Unchanged
maker-11-snap-gene-26.3-mRNA-1	74.5524	40.3752	0.541567	0.884787	2.829	0.0254426	0.0919548	Unchanged
maker-11-snap-gene-26.4-mRNA-1	52.7613	43.4437	0.823401	0.280332	1.17017	0.280226	0.345326	Unchanged
maker-11-snap-gene-26.5-mRNA-1	53.3045	35.9734	0.674866	0.567326	1.61454	0.150445	0.216972	Unchanged	EFCAB1
maker-11-snap-gene-26.6-mRNA-1	69.2831	39.1642	0.565278	0.822969	2.76701	0.0278138	0.0931003	Unchanged
maker-11-snap-gene-26.7-mRNA-1	7.56912	9.65696	1.27584	0.351443	-0.579919	0.580148	0.628216	Unchanged
maker-11-snap-gene-26.9-mRNA-1	48.3538	37.4541	0.774584	0.368506	2.37665	0.0491236	0.113087	Unchanged	TEX10
maker-11-snap-gene-27.34-mRNA-1	65.7304	42.4146	0.645281	0.632	2.70109	0.0305907	0.0956922	Unchanged
maker-11-snap-gene-27.35-mRNA-1	3.60464	8.35395	2.31755	1.2126	-0.825288	0.436426	0.493871	Unchanged
maker-11-snap-gene-27.37-mRNA-1	42.1432	30.1243	0.714808	0.484373	1.1326	0.294683	0.35873	Unchanged	HSD17B7
maker-11-snap-gene-27.38-mRNA-1	19.0064	21.9003	1.15226	0.204469	-1.11284	0.302527	0.367009	Unchanged
maker-11-snap-gene-27.39-mRNA-1	59.2194	40.194	0.67873	0.55909	1.7968	0.115424	0.181	Unchanged	CDK5
maker-11-snap-gene-27.42-mRNA-1	80.9418	51.8069	0.640052	0.643739	2.59372	0.0357508	0.100499	Unchanged	DDX42
maker-11-snap-gene-27.44-mRNA-1	4.06445	5.51262	1.3563	0.439676	-0.846018	0.425515	0.483857	Unchanged
maker-11-snap-gene-27.45-mRNA-1	1.3256	3.90907	2.9489	1.56018	-2.7461	0.0286649	0.0939772	Unchanged	TUBA3D
maker-11-snap-gene-27.47-mRNA-1	5.56168	13.7965	2.48064	1.31071	-0.880234	0.407935	0.467265	Unchanged	C1QTNF9
maker-11-snap-gene-27.48-mRNA-1	2.09924	3.63172	1.73002	0.790789	-2.73914	0.028954	0.0942547	Unchanged
maker-11-snap-gene-27.49-mRNA-1	2.99094	10.0368	3.35575	1.74664	-4.09974	0.00457451	0.0804837	Unchanged
maker-11-snap-gene-27.50-mRNA-1	11.608	12.7869	1.10156	0.139546	-0.164806	0.873755	0.893294	Unchanged	FUT8
maker-11-snap-gene-27.51-mRNA-1	69.7328	45.673	0.654972	0.610496	2.98174	0.0204643	0.087188	Unchanged	TRAPPC4
maker-11-snap-gene-27.52-mRNA-1	1.89799	15.0513	7.93012	2.98734	-1.19887	0.269582	0.335417	Unchanged
maker-11-snap-gene-27.53-mRNA-1	72.7281	50.8789	0.699578	0.515444	2.51326	0.0402051	0.104684	Unchanged	TMEM98
maker-11-snap-gene-27.54-mRNA-1	62.7332	53.7573	0.856919	0.222769	0.791476	0.454645	0.510246	Unchanged	pbl
maker-11-snap-gene-27.55-mRNA-1	80.4995	70.5807	0.876785	0.189705	0.853606	0.42157	0.480018	Unchanged
maker-11-snap-gene-28.0-mRNA-1	84.6811	62.9801	0.743733	0.427143	3.67513	0.00791039	0.0804837	Unchanged	MED1
maker-11-snap-gene-28.1-mRNA-1	11.5555	21.9603	1.90041	0.926313	-1.41313	0.200507	0.267516	Unchanged
maker-11-snap-gene-28.10-mRNA-1	14.1861	18.9537	1.33608	0.418002	-0.53889	0.606668	0.653248	Unchanged
maker-11-snap-gene-28.11-mRNA-1	66.1128	38.1499	0.577042	0.793251	2.86368	0.0242097	0.0910156	Unchanged	ENKUR
maker-11-snap-gene-28.12-mRNA-1	72.1646	44.7833	0.620572	0.688329	2.41362	0.0465257	0.110919	Unchanged	FGFR3
maker-11-snap-gene-28.2-mRNA-1	1.76332	5.13468	2.91193	1.54198	-5.98107	0.000552605	0.0804837	Up-methylated	CTBS
maker-11-snap-gene-28.3-mRNA-1	73.0065	33.3045	0.456186	1.13231	4.06801	0.00476115	0.0804837	Unchanged	MLH1
maker-11-snap-gene-28.4-mRNA-1	72.9182	51.3673	0.704452	0.505427	2.8766	0.0237666	0.0905799	Unchanged	HDAC4
maker-11-snap-gene-28.5-mRNA-1	52.1109	31.6857	0.608044	0.717752	2.3163	0.0536866	0.118036	Unchanged	SCRN2
maker-11-snap-gene-28.6-mRNA-1	63.6767	45.4959	0.714483	0.485028	1.80003	0.11488	0.180412	Unchanged	DDX42
maker-11-snap-gene-28.7-mRNA-1	2.11361	7.97163	3.77157	1.91516	-2.55966	0.0375705	0.102497	Unchanged	C7orf25
maker-11-snap-gene-28.9-mRNA-1	63.1598	37.0132	0.586025	0.770967	2.53261	0.0390839	0.103624	Unchanged
maker-11-snap-gene-29.0-mRNA-1	2.63387	9.14892	3.47357	1.79642	-4.51088	0.00276213	0.0804837	Unchanged	SCARF2
maker-11-snap-gene-29.1-mRNA-1	1.57176	3.3242	2.11496	1.08063	-2.62439	0.0341904	0.0988007	Unchanged
maker-11-snap-gene-29.10-mRNA-1	57.9121	34.1186	0.589144	0.763308	2.2321	0.0607818	0.125243	Unchanged	SPAG1
maker-11-snap-gene-29.11-mRNA-1	3.00708	19.7751	6.57618	2.71725	-1.85834	0.105468	0.170515	Unchanged
maker-11-snap-gene-29.13-mRNA-1	71.6407	44.6385	0.623088	0.682493	2.61007	0.0349097	0.0994144	Unchanged	CCDC93
maker-11-snap-gene-29.14-mRNA-1	19.7138	24.2747	1.23136	0.30025	-0.414886	0.690646	0.729226	Unchanged
maker-11-snap-gene-29.15-mRNA-1	2.80305	3.76231	1.34222	0.424619	-1.36157	0.215532	0.28244	Unchanged	SSPO
maker-11-snap-gene-29.16-mRNA-1	56.2862	41.8403	0.74335	0.427887	1.58563	0.156842	0.223325	Unchanged	PAN2
maker-11-snap-gene-29.17-mRNA-1	89.8569	73.6555	0.819698	0.286836	2.24694	0.0594657	0.123843	Unchanged
maker-11-snap-gene-29.18-mRNA-1	70.2436	47.561	0.677087	0.562587	2.62881	0.0339713	0.0985821	Unchanged	HSPD1
maker-11-snap-gene-29.19-mRNA-1	26.8143	23.9926	0.89477	0.160412	0.392836	0.706129	0.743467	Unchanged
maker-11-snap-gene-29.2-mRNA-1	60.9799	42.098	0.690358	0.534584	2.04597	0.0800046	0.144661	Unchanged
maker-11-snap-gene-29.20-mRNA-1	72.1929	54.7875	0.758904	0.398011	1.68415	0.136026	0.202052	Unchanged	RAB18
maker-11-snap-gene-29.21-mRNA-1	3.16882	5.14386	1.62328	0.698908	-1.44351	0.192096	0.259185	Unchanged
maker-11-snap-gene-29.22-mRNA-1	44.0769	29.4502	0.668156	0.581744	1.34363	0.220989	0.287804	Unchanged
maker-11-snap-gene-29.23-mRNA-1	53.9649	33.8523	0.627302	0.672767	1.98435	0.0876175	0.152165	Unchanged	ACAA1
maker-11-snap-gene-29.24-mRNA-1	74.7183	48.1486	0.644401	0.633969	2.25619	0.0586603	0.123078	Unchanged	INSIG2
maker-11-snap-gene-29.25-mRNA-1	79.3536	46.2783	0.58319	0.777962	4.06508	0.00477885	0.0804837	Unchanged	SLC40A1
maker-11-snap-gene-29.3-mRNA-1	3.39995	2.76472	0.813165	0.298381	0.718679	0.495622	0.549756	Unchanged
maker-11-snap-gene-29.4-mRNA-1	62.8757	52.9663	0.842398	0.247426	0.912418	0.391888	0.45191	Unchanged	RQCD1
maker-11-snap-gene-29.5-mRNA-1	2.75883	8.27262	2.99859	1.58428	-1.30247	0.233969	0.300415	Unchanged	RND3
maker-11-snap-gene-29.6-mRNA-1	64.8494	46.923	0.723568	0.466799	2.34115	0.051757	0.116153	Unchanged
maker-11-snap-gene-29.7-mRNA-1	59.9763	37.6663	0.628019	0.67112	2.94758	0.0214807	0.0885549	Unchanged	HSPE1
maker-11-snap-gene-29.8-mRNA-1	58.5936	47.4035	0.809023	0.305748	0.72153	0.493973	0.548118	Unchanged	SPC25
maker-11-snap-gene-29.9-mRNA-1	62.7929	41.2971	0.657671	0.604562	1.92438	0.0957109	0.160466	Unchanged	LRRC46
maker-11-snap-gene-3.18-mRNA-1	74.0468	52.1215	0.703899	0.50656	2.39773	0.0476246	0.111842	Unchanged	mio
maker-11-snap-gene-3.19-mRNA-1	2.4157	4.73324	1.95937	0.970387	-1.80709	0.113698	0.179176	Unchanged	DSCAM
maker-11-snap-gene-3.20-mRNA-1	3.71956	3.75285	1.00895	0.0128568	-0.0329562	0.97463	0.97857	Unchanged	DSCAM
maker-11-snap-gene-3.21-mRNA-1	1.37791	7.77517	5.64273	2.49639	-2.91812	0.0223999	0.0896281	Unchanged	dp
maker-11-snap-gene-3.22-mRNA-1	80.2251	57.9356	0.722163	0.469603	2.51696	0.0399881	0.104414	Unchanged
maker-11-snap-gene-3.23-mRNA-1	65.8969	56.388	0.855701	0.224822	0.90977	0.393191	0.453329	Unchanged	C1orf95
maker-11-snap-gene-3.24-mRNA-1	6.48026	8.14778	1.25732	0.330355	-0.795305	0.452556	0.50824	Unchanged	DSCAM
maker-11-snap-gene-3.27-mRNA-1	22.6608	20.2393	0.893138	0.163045	0.264227	0.799215	0.827374	Unchanged
maker-11-snap-gene-3.29-mRNA-1	27.0005	30.3939	1.12568	0.170796	-0.187821	0.856346	0.87755	Unchanged
maker-11-snap-gene-3.30-mRNA-1	75.4057	58.0966	0.770454	0.376219	2.80884	0.0261894	0.0925521	Unchanged	STK39
maker-11-snap-gene-3.31-mRNA-1	21.1398	22.5824	1.06824	0.0952311	-0.238754	0.818135	0.844221	Unchanged	ACP2
maker-11-snap-gene-3.32-mRNA-1	2.42443	8.01963	3.30784	1.72589	-2.45203	0.043976	0.108117	Unchanged
maker-11-snap-gene-30.24-mRNA-1	50.2681	31.6519	0.629663	0.667349	4.71414	0.00217235	0.0804837	Unchanged	SGPP2
maker-11-snap-gene-30.25-mRNA-1	39.8413	26.789	0.672391	0.572627	1.52236	0.171733	0.238677	Unchanged	TERT
maker-11-snap-gene-30.26-mRNA-1	80.4993	53.9027	0.669605	0.578618	3.01962	0.0193967	0.0863896	Unchanged
maker-11-snap-gene-30.27-mRNA-1	74.3307	43.3298	0.582933	0.778598	2.74133	0.0288626	0.0942052	Unchanged
maker-11-snap-gene-30.29-mRNA-1	57.4025	30.9332	0.538882	0.891959	2.81025	0.0261366	0.0925341	Unchanged	FBXL4
maker-11-snap-gene-30.30-mRNA-1	3.6718	7.93994	2.16241	1.11264	-1.59329	0.155124	0.221651	Unchanged
maker-11-snap-gene-30.32-mRNA-1	78.6291	48.4898	0.61669	0.697383	3.71964	0.00745965	0.0804837	Unchanged	PRPF40A
maker-11-snap-gene-30.34-mRNA-1	72.5522	51.1974	0.705663	0.502948	1.84959	0.106832	0.172077	Unchanged	HGH1
maker-11-snap-gene-30.35-mRNA-1	3.06403	4.85166	1.58343	0.663049	-1.32823	0.225771	0.292428	Unchanged	ACMSD
maker-11-snap-gene-30.36-mRNA-1	4.7308	4.64101	0.98102	0.027646	0.054838	0.9578	0.965039	Unchanged
maker-11-snap-gene-30.37-mRNA-1	3.40279	6.92757	2.03585	1.02563	-1.25395	0.250111	0.315919	Unchanged	SLC1A3
maker-11-snap-gene-30.38-mRNA-1	2.69385	4.0094	1.48835	0.573715	-2.53239	0.0390962	0.103624	Unchanged
maker-11-snap-gene-30.39-mRNA-1	3.13571	4.90702	1.56488	0.646056	-1.83419	0.109272	0.174503	Unchanged
maker-11-snap-gene-30.40-mRNA-1	2.31103	7.85238	3.39778	1.76459	-1.38773	0.207788	0.274478	Unchanged	C1QL2
maker-11-snap-gene-30.43-mRNA-1	3.97641	7.24647	1.82236	0.865811	-1.4857	0.180943	0.24829	Unchanged	GPRCAL1
maker-11-snap-gene-31.19-mRNA-1	42.9426	37.7053	0.878039	0.187643	0.834971	0.431305	0.489168	Unchanged	TRA2A
maker-11-snap-gene-31.20-mRNA-1	2.6203	6.14506	2.34517	1.22969	-2.44975	0.0441238	0.10827	Unchanged
maker-11-snap-gene-31.22-mRNA-1	72.6281	43.8929	0.604352	0.72654	2.67957	0.031559	0.0964694	Unchanged	SNAPC1
maker-11-snap-gene-31.23-mRNA-1	57.6931	37.5635	0.65109	0.61907	2.25418	0.0588339	0.123193	Unchanged	METTL2A
maker-11-snap-gene-31.24-mRNA-1	60.0259	49.7774	0.829266	0.270092	1.30727	0.232422	0.298923	Unchanged	RGP1
maker-11-snap-gene-31.25-mRNA-1	58.3677	37.6378	0.644839	0.632989	3.08803	0.0176156	0.0846497	Unchanged	PKD1L1
maker-11-snap-gene-31.26-mRNA-1	68.2088	48.4407	0.710183	0.493737	2.67068	0.031968	0.0967388	Unchanged	VPS41
maker-11-snap-gene-31.28-mRNA-1	32.0355	23.3305	0.728272	0.457451	1.32761	0.225965	0.29254	Unchanged	TUBG2
maker-11-snap-gene-31.29-mRNA-1	76.2552	57.3089	0.751541	0.412076	2.79112	0.026865	0.0928583	Unchanged	ZNF622
maker-11-snap-gene-31.31-mRNA-1	74.9794	54.5317	0.727289	0.459399	1.02709	0.338555	0.401163	Unchanged
maker-11-snap-gene-31.32-mRNA-1	65.8955	44.882	0.681109	0.554042	2.15312	0.0682987	0.132988	Unchanged	POU6F2
maker-11-snap-gene-31.34-mRNA-1	25.6043	19.9604	0.779572	0.359246	1.09921	0.30804	0.372128	Unchanged	CATIP
maker-11-snap-gene-31.35-mRNA-1	73.7588	40.1758	0.544692	0.876487	3.19527	0.0151651	0.0832071	Unchanged	RpL37A
maker-11-snap-gene-32.1-mRNA-1	3.4839	7.23312	2.07616	1.05391	-1.00937	0.346408	0.408617	Unchanged
maker-11-snap-gene-32.2-mRNA-1	4.56227	4.74445	1.03993	0.05649	-0.147778	0.886685	0.904833	Unchanged
maker-11-snap-gene-4.0-mRNA-1	5.54304	10.0864	1.81965	0.86366	-1.181	0.27617	0.341578	Unchanged
maker-11-snap-gene-4.1-mRNA-1	2.92142	9.75592	3.33945	1.73961	-1.88158	0.10193	0.166893	Unchanged
maker-11-snap-gene-4.10-mRNA-1	64.374	44.2252	0.687004	0.54161	3.27317	0.0136147	0.0822159	Unchanged	ORMDL3
maker-11-snap-gene-4.11-mRNA-1	81.612	62.5781	0.766776	0.383124	3.31152	0.0129146	0.0817159	Unchanged
maker-11-snap-gene-4.12-mRNA-1	78.1813	56.2664	0.719692	0.474549	1.32659	0.226283	0.292832	Unchanged	GTDC1
maker-11-snap-gene-4.2-mRNA-1	35.0031	27.12	0.774789	0.368125	1.5506	0.164933	0.231755	Unchanged	SPAG6
maker-11-snap-gene-4.3-mRNA-1	4.17118	5.17074	1.23964	0.309917	-0.968673	0.364978	0.42647	Unchanged	TIE1
maker-11-snap-gene-4.5-mRNA-1	2.19292	7.04034	3.21049	1.68279	-0.906716	0.394696	0.454801	Unchanged
maker-11-snap-gene-4.6-mRNA-1	66.5325	38.7556	0.582505	0.779657	6.23408	0.000430747	0.0804837	Down-methylated
maker-11-snap-gene-4.8-mRNA-1	43.1013	29.2823	0.679383	0.557703	2.35024	0.0510691	0.115449	Unchanged	CCDC148
maker-11-snap-gene-4.9-mRNA-1	4.64528	8.64283	1.86056	0.89574	-2.02481	0.0825424	0.146989	Unchanged
maker-11-snap-gene-5.0-mRNA-1	74.8437	50.2724	0.671699	0.574113	4.31294	0.00351041	0.0804837	Unchanged	DDX23
maker-11-snap-gene-5.1-mRNA-1	69.3648	44.6138	0.643176	0.636714	2.6865	0.0312436	0.0962782	Unchanged	DLEC1
maker-11-snap-gene-5.10-mRNA-1	4.25538	10.8708	2.5546	1.3531	-2.68548	0.0312898	0.0962881	Unchanged
maker-11-snap-gene-5.11-mRNA-1	3.78318	4.56745	1.2073	0.27179	-0.54026	0.605772	0.652532	Unchanged
maker-11-snap-gene-5.12-mRNA-1	1.9075	3.68471	1.93169	0.949867	-3.78566	0.00684155	0.0804837	Unchanged
maker-11-snap-gene-5.13-mRNA-1	46.2413	48.8552	1.05653	0.0793329	-0.499273	0.632894	0.67694	Unchanged	GRN
maker-11-snap-gene-5.14-mRNA-1	2.02609	2.90527	1.43393	0.519978	-1.61634	0.150054	0.21668	Unchanged	lgc-4
maker-11-snap-gene-5.2-mRNA-1	74.9857	51.8931	0.69204	0.531072	2.25045	0.0591584	0.123566	Unchanged	FBXL18
maker-11-snap-gene-5.3-mRNA-1	3.79785	4.72211	1.24336	0.314247	-0.895812	0.400109	0.460018	Unchanged
maker-11-snap-gene-5.4-mRNA-1	3.00752	4.98941	1.65898	0.730294	-2.11272	0.0724969	0.13747	Unchanged
maker-11-snap-gene-5.5-mRNA-1	70.1093	53.2693	0.759803	0.396303	2.95359	0.0212981	0.0882876	Unchanged
maker-11-snap-gene-5.6-mRNA-1	1.73584	11.1721	6.43613	2.68619	-3.2629	0.0138091	0.0824118	Unchanged
maker-11-snap-gene-5.7-mRNA-1	71.3373	50.3789	0.706206	0.501838	2.51627	0.040028	0.104432	Unchanged
maker-11-snap-gene-5.9-mRNA-1	64.1785	42.71	0.665488	0.587515	2.25232	0.0589957	0.123408	Unchanged
maker-11-snap-gene-6.20-mRNA-1	3.61227	6.79499	1.88108	0.911565	-2.4611	0.0433953	0.107231	Unchanged
maker-11-snap-gene-6.22-mRNA-1	58.0951	46.4617	0.799752	0.322375	0.844025	0.426555	0.484779	Unchanged
maker-11-snap-gene-6.24-mRNA-1	75.0466	39.8984	0.531648	0.911457	2.46292	0.0432797	0.107126	Unchanged
maker-11-snap-gene-6.25-mRNA-1	2.22258	7.09956	3.19429	1.67549	-2.57925	0.0365122	0.101389	Unchanged
maker-11-snap-gene-6.26-mRNA-1	3.42691	6.46422	1.88631	0.915569	-1.51175	0.174353	0.241365	Unchanged
maker-11-snap-gene-6.27-mRNA-1	2.48525	4.66386	1.87661	0.908132	-1.18934	0.273079	0.338648	Unchanged
maker-11-snap-gene-6.28-mRNA-1	5.35731	6.67775	1.24647	0.317853	-0.644953	0.539512	0.590219	Unchanged	FIBCD1
maker-11-snap-gene-6.29-mRNA-1	2.65115	4.76106	1.79585	0.844664	-2.6705	0.0319764	0.0967388	Unchanged
maker-11-snap-gene-6.30-mRNA-1	50.781	50.2449	0.989443	0.0153119	0.0702648	0.945948	0.95515	Unchanged
maker-11-snap-gene-6.32-mRNA-1	1.97432	28.4689	14.4196	3.84996	-2.15097	0.0685159	0.13313	Unchanged
[truncated: 10,666 more rows]

## Sheet: Supplementary Table 3
Supplementary Table 3: Gene body CpG methylation content (%) and expression levels (normalized as TPM) accross all genes in the genomes of three representative C. edule healthy (ENCE_17_3572), CedBTN1 (PACE20_537H) and CedBTN2 (ENCE21_1202H) samples deduced by Nanopore and illumina RNAseq data, respectively.
Gene Id	ENCE17_3572		PACE20_537		ENCE21_1202
	CpG methylation (%)	Gene expression (TPM)	CpG methylation (%)	Gene expression (TPM)	CpG methylation (%)	Gene expression (TPM)
maker-1-snap-gene-0.1-mRNA-1	2.06636	10.7398	2.76821	0	2.06037	0
maker-1-snap-gene-0.10-mRNA-1	79.0647	68.4565	44.1673	1136	34.9509	604.278
maker-1-snap-gene-0.11-mRNA-1	50.2783	914.45	33.1967	396	47.855	130
maker-1-snap-gene-0.13-mRNA-1	2.60457	10.9238	2.97563	0	2.59898	0
maker-1-snap-gene-0.14-mRNA-1	87.8201	86.8587	58.8393	386.098	52.6366	618
maker-1-snap-gene-0.15-mRNA-1	77.6916	111.484	22.255	165	45.4085	205
maker-1-snap-gene-0.16-mRNA-1	72.1943	79.4608	21.5925	3480.09	23.1851	2236.96
maker-1-snap-gene-0.19-mRNA-1	31.8282	3.22972	32.5581	148.756	24.7032	718.417
maker-1-snap-gene-0.2-mRNA-1	52.1947	27.7838	25.4911	3106.31	23.2898	3735.65
maker-1-snap-gene-0.20-mRNA-1	76.7337	39.009	29.5671	734.769	38.1041	512
maker-1-snap-gene-0.4-mRNA-1	61.2528	12.3466	31.3557	770.994	26.166	1193
maker-1-snap-gene-0.5-mRNA-1	79.0978	26.3053	32.4893	134	28.662	131
maker-1-snap-gene-0.6-mRNA-1	82.725	207.518	20.6683	211.867	30.839	259
maker-1-snap-gene-0.7-mRNA-1	67.2922	24.0188	35.7979	50	37.7764	328
maker-1-snap-gene-0.8-mRNA-1	64.1143	2.50688	23.6025	350.1	11.0359	1113
maker-1-snap-gene-0.9-mRNA-1	59.199	1.80976	11.5614	42	8.98291	118
maker-1-snap-gene-1.37-mRNA-1	1.80457	15.853	4.2939	14	17.4747	0
maker-1-snap-gene-1.38-mRNA-1	72.3563	18.0165	16.3946	115	10.663	274
maker-1-snap-gene-1.41-mRNA-1	1.95243	4.23797	35.5111	603.244	34.3182	1333.58
maker-1-snap-gene-1.42-mRNA-1	83.2444	325.845	29.71	162	23.0686	382
maker-1-snap-gene-1.43-mRNA-1	71.2866	97.6666	23.8303	1115.14	16.3557	1650.63
maker-1-snap-gene-1.45-mRNA-1	3.47187	89.8793	22.4394	9536.48	20.3283	9062.63
maker-1-snap-gene-1.47-mRNA-1	79.9148	81.7084	34.1777	107	25.5283	246
maker-1-snap-gene-10.22-mRNA-1	2.90241	10.896	5.44681	1	17.1061	0
maker-1-snap-gene-10.23-mRNA-1	68.0124	43.0701	25.4386	837	17.3649	399
maker-1-snap-gene-10.24-mRNA-1	65.7818	58.3597	29.041	494.906	18.9205	491.063
maker-1-snap-gene-10.25-mRNA-1	75.3569	73.6211	39.896	2953.03	36.8307	2600.5
maker-1-snap-gene-10.26-mRNA-1	75.2004	13.7424	30.1799	319.004	29.2662	423
maker-1-snap-gene-10.27-mRNA-1	72.6585	33.0085	26.8602	465.997	19.672	297.014
maker-1-snap-gene-10.28-mRNA-1	2.3823	702.562	2.19711	1	1.95443	1
maker-1-snap-gene-10.29-mRNA-1	79.683	29.667	24.4233	898	31.8285	495
maker-1-snap-gene-10.30-mRNA-1	76.5408	114.4	34.3538	769	50.2875	209
maker-1-snap-gene-10.32-mRNA-1	82.1579	11.7272	41.7242	188	31.4068	402
maker-1-snap-gene-10.33-mRNA-1	56.5019	11.9518	19.812	198.098	14.8009	234
maker-1-snap-gene-10.34-mRNA-1	74.7164	4.06237	29.0164	35	24.6609	10
maker-1-snap-gene-10.35-mRNA-1	76.7494	12.1057	24.6176	988.434	27.5529	581.075
maker-1-snap-gene-10.36-mRNA-1	2.29447	46.9465	2.51111	0	1.61263	0
maker-1-snap-gene-10.37-mRNA-1	74.65	13.8072	37.4299	383.133	31.3267	390
maker-1-snap-gene-10.38-mRNA-1	74.359	20.0675	18.1618	1486.47	16.5211	578.172
maker-1-snap-gene-11.26-mRNA-1	1.3936	3.15514	26.2378	37	30.6959	6
maker-1-snap-gene-11.27-mRNA-1	58.124	12.7915	19.1404	181	20.26	95
maker-1-snap-gene-11.28-mRNA-1	74.7823	3909.17	29.1929	502	50.4106	400
maker-1-snap-gene-11.29-mRNA-1	75.6259	18.0397	20.1682	732.076	26.8604	328.691
maker-1-snap-gene-11.31-mRNA-1	73.1042	82.1035	36.9856	7357.62	35.9341	5977.85
maker-1-snap-gene-11.33-mRNA-1	74.992	18.7325	24.7018	66	26.3965	28
maker-1-snap-gene-11.35-mRNA-1	2.09466	13.358	30.4295	19	7.55369	857.57
maker-1-snap-gene-11.36-mRNA-1	2.74276	116.367	37.2072	151	27.2496	505
maker-1-snap-gene-11.38-mRNA-1	68.4348	18.6898	35.2166	1008	36.8969	798
maker-1-snap-gene-12.31-mRNA-1	2.31657	19.6696	9.90808	10	3.62147	18
maker-1-snap-gene-12.32-mRNA-1	55.6077	150.278	28.8399	1238	28.9282	656
maker-1-snap-gene-12.33-mRNA-1	2.77209	0	3.29535	0	0.165116	0
maker-1-snap-gene-12.38-mRNA-1	3.05313	10.1443	14.698	86	23.1332	55
maker-1-snap-gene-13.0-mRNA-1	72.2169	4.8287	23.8601	67	7.3314	72
maker-1-snap-gene-13.1-mRNA-1	67.4081	0	5.77903	0	33.5177	0
maker-1-snap-gene-13.2-mRNA-1	76.3665	54.3904	49.4457	61	27.9639	134
maker-1-snap-gene-13.3-mRNA-1	15.2148	12.7732	13.5208	203	16.8439	171
maker-1-snap-gene-13.4-mRNA-1	72.3274	94.4436	26.8505	1838	34.7991	669
maker-1-snap-gene-13.5-mRNA-1	69.0362	50.234	14.6805	53.938	8.06118	22
maker-1-snap-gene-13.6-mRNA-1	74.7547	8.1272	33.8406	17	16.9149	27
maker-1-snap-gene-14.24-mRNA-1	45.95	24.9246	22.8036	59	15.0269	101
maker-1-snap-gene-14.27-mRNA-1	57.6237	301.171	25.9758	9173.26	44.8362	17583
maker-1-snap-gene-14.28-mRNA-1	68.0295	58.9355	23.6729	179.967	33.9383	471
maker-1-snap-gene-14.30-mRNA-1	75.0918	43.8906	29.3	380	28.7571	591
maker-1-snap-gene-14.31-mRNA-1	56.7353	21.4984	38.001	553	38.9892	215
maker-1-snap-gene-14.32-mRNA-1	73.2783	27.6039	25.2818	209	32.0162	167
maker-1-snap-gene-14.33-mRNA-1	71.5074	22.4134	14.6267	585	26.3771	616
maker-1-snap-gene-14.37-mRNA-1	41.4688	84.4585	9.06596	48	15.2688	50
maker-1-snap-gene-14.38-mRNA-1	71.6879	73.5925	27.3074	98	48.1439	206
maker-1-snap-gene-14.39-mRNA-1	1.95685	18.2407	17.0253	150.511	21.9806	349.551
maker-1-snap-gene-14.40-mRNA-1	2.01093	6.99703	5.75541	704	45.0632	82
maker-1-snap-gene-14.41-mRNA-1	2.70507	1.34539	5.38454	733.987	4.84052	165
maker-1-snap-gene-14.42-mRNA-1	80.9082	67.5439	58.423	671.284	56.044	1541
maker-1-snap-gene-14.43-mRNA-1	71.871	9.20594	14.0014	302.137	22.6715	105
maker-1-snap-gene-14.44-mRNA-1	44.5691	28.7608	14.13	0	25.758	0
maker-1-snap-gene-14.45-mRNA-1	2.24599	0.848273	3.98246	0	3.18654	0
maker-1-snap-gene-14.48-mRNA-1	75.3436	32.5965	27.8783	786	38.7745	1063
maker-1-snap-gene-14.49-mRNA-1	80.2761	67.2501	16.1096	57	12.7881	154
maker-1-snap-gene-15.0-mRNA-1	2.95771	6.20654	5.67014	39	11.8966	28
maker-1-snap-gene-15.1-mRNA-1	2.69307	14.6855	7.0694	73.034	36.9475	26
maker-1-snap-gene-15.11-mRNA-1	75.3227	34.8056	33.6253	344	28.7315	162
maker-1-snap-gene-15.2-mRNA-1	2.91765	5.0332	6.31179	0	18.6896	0
maker-1-snap-gene-15.3-mRNA-1	62.3547	4.8931	25.3589	253	12.5842	232
maker-1-snap-gene-15.5-mRNA-1	74.9914	20.2444	31.8302	144.996	29.9261	68
maker-1-snap-gene-15.6-mRNA-1	70.5614	13.8131	22.7522	0	7.595	128
maker-1-snap-gene-15.7-mRNA-1	2.27736	0.303076	2.88632	0	12.3052	2
maker-1-snap-gene-15.9-mRNA-1	66.6418	33.5615	39.3543	166.119	38.7119	198.736
maker-1-snap-gene-16.1-mRNA-1	69.9838	3.74857	22.3583	192	28.7327	1215
maker-1-snap-gene-16.10-mRNA-1	2.51908	9.20073	4.8449	0	3.06541	0
maker-1-snap-gene-16.12-mRNA-1	30.2234	101.84	13.3653	72	21.9815	71
maker-1-snap-gene-16.14-mRNA-1	2.82242	57.0344	11.8217	0	13.454	55.003
maker-1-snap-gene-16.15-mRNA-1	3.15209	23.0325	4.05288	5	19.9376	3
maker-1-snap-gene-16.4-mRNA-1	2.46422	27.5719	5.48528	42.988	12.4552	37.159
maker-1-snap-gene-16.5-mRNA-1	79.5127	7.70252	10.8538	26	7.06941	1090
maker-1-snap-gene-16.6-mRNA-1	4.04031	4.95355	8.34923	0	6.7766	0
maker-1-snap-gene-16.7-mRNA-1	60.6852	27.6029	18.2142	232	20.9042	354
maker-1-snap-gene-16.8-mRNA-1	2.1873	8.39266	13.121	132.002	27.8499	512
maker-1-snap-gene-17.26-mRNA-1	67.7651	3.46642	22.8771	3	43.4877	12
maker-1-snap-gene-17.27-mRNA-1	75.5526	12.8307	28.2293	289	34.7875	421
maker-1-snap-gene-17.28-mRNA-1	2.10288	6.28623	23.9802	12	10.4748	35
maker-1-snap-gene-17.29-mRNA-1	2.7021	0.206158	13.9261	0	3.80879	7
maker-1-snap-gene-17.31-mRNA-1	81.4417	119.96	30.1017	1046.04	14.2125	3337.85
maker-1-snap-gene-17.32-mRNA-1	73.2651	27.244	28.045	946	21.5879	1563
maker-1-snap-gene-17.33-mRNA-1	51.6201	27.6231	24.6154	416.716	42.2845	363.785
maker-1-snap-gene-17.34-mRNA-1	2.65579	6.66153	29.5489	11	8.75277	15
maker-1-snap-gene-17.35-mRNA-1	71.9544	9.59745	34.3143	61	21.3504	35
maker-1-snap-gene-17.36-mRNA-1	2.14824	5.82517	7.3739	0	5.99049	2
maker-1-snap-gene-17.37-mRNA-1	2.73504	88.479	4.31578	347.016	2.44025	114
maker-1-snap-gene-17.40-mRNA-1	67.0348	45.8028	12.9061	1014.56	24.0171	760.295
maker-1-snap-gene-17.41-mRNA-1	2.0521	28.0436	7.6994	3	1.68408	2362.69
maker-1-snap-gene-18.0-mRNA-1	2.84024	22.7132	19.291	0	4.10622	11
maker-1-snap-gene-18.1-mRNA-1	2.5481	0.877823	4.07095	0	3.66238	0
maker-1-snap-gene-18.10-mRNA-1	2.14181	2.0157	2.67159	0	2.40678	0
maker-1-snap-gene-18.11-mRNA-1	69.9698	19.8773	17.343	88	26.6388	31
maker-1-snap-gene-18.13-mRNA-1	57.7829	24.9313	26.9853	850	33.6139	866
maker-1-snap-gene-18.15-mRNA-1	65.0488	26.0334	30.0787	261.068	36.1557	298.567
maker-1-snap-gene-18.16-mRNA-1	4.79921	5.93154	7.18307	39	11.2337	55
maker-1-snap-gene-18.17-mRNA-1	76.6678	87.6684	39.9368	13113.2	44.6433	8287
maker-1-snap-gene-18.5-mRNA-1	84.4209	20.8902	25.8598	385	28.0403	421
maker-1-snap-gene-18.6-mRNA-1	3.26621	3.89335	28.5542	0	2.67569	0
maker-1-snap-gene-18.7-mRNA-1	2.01124	37.746	9.16525	1	2.48358	13
maker-1-snap-gene-18.8-mRNA-1	81.3189	22.8015	33.3877	832.596	36.3416	1078
maker-1-snap-gene-18.9-mRNA-1	55.1216	22.4411	37.1833	211	43.1915	214
maker-1-snap-gene-19.34-mRNA-1	67.8567	23.5227	17.9178	132	20.8857	210
maker-1-snap-gene-19.36-mRNA-1	70.0256	23.7723	45.968	1303.31	23.6188	1905.88
maker-1-snap-gene-19.37-mRNA-1	2.2338	0	22.2021	0	2.58803	18
maker-1-snap-gene-19.41-mRNA-1	10.1968	19.9382	38.3937	64	65.1652	10
maker-1-snap-gene-19.43-mRNA-1	44.3703	787.625	21.5553	10033	23.007	13315
maker-1-snap-gene-19.44-mRNA-1	80.8239	50.8518	25.5185	997.999	33.6268	384.039
maker-1-snap-gene-19.45-mRNA-1	8.49736	1.05296	34.6775	404	24.1861	434
maker-1-snap-gene-19.46-mRNA-1	78.7221	32.0086	36.0177	161.895	16.8392	521
maker-1-snap-gene-19.47-mRNA-1	83.051	2.73524	12.7078	22	21.639	19
maker-1-snap-gene-19.51-mRNA-1	64.4851	89.7496	27.9318	10563.6	48.8403	11821.9
maker-1-snap-gene-19.52-mRNA-1	64.8802	19.9741	9.42797	352	14.2743	62
maker-1-snap-gene-19.53-mRNA-1	76.7963	115.474	28.4729	173	36.1068	386
maker-1-snap-gene-2.39-mRNA-1	57.684	1.31719	37.8737	768.122	22.8618	193.605
maker-1-snap-gene-2.40-mRNA-1	64.695	15.09	9.89375	8	14.5684	0
maker-1-snap-gene-2.41-mRNA-1	69.7763	284.941	14.9117	1567.21	22.0707	260
maker-1-snap-gene-2.42-mRNA-1	3.03987	0.430732	5.92672	0	3.64547	0
maker-1-snap-gene-2.43-mRNA-1	56.1536	13.3021	32.8132	186	10.6945	210
maker-1-snap-gene-2.44-mRNA-1	2.38431	25.4799	1.2888	21	3.86197	0
maker-1-snap-gene-2.45-mRNA-1	2.06325	0.3854	28.2904	0	2.18012	0
maker-1-snap-gene-2.47-mRNA-1	2.16207	11.1539	4.129	1	2.64107	5
maker-1-snap-gene-2.48-mRNA-1	2.09322	8.68799	17.2085	131	11.804	204
maker-1-snap-gene-2.49-mRNA-1	2.14459	0.616148	1.67891	35	9.57534	0
maker-1-snap-gene-2.50-mRNA-1	2.26885	2.59713	4.83023	0	2.40385	0
maker-1-snap-gene-20.28-mRNA-1	2.61165	0.514154	31.3309	46	69.8693	0
maker-1-snap-gene-20.29-mRNA-1	1.79141	6.06456	22.7235	3324	19.4652	90
maker-1-snap-gene-20.30-mRNA-1	39.8661	18.848	26.9634	44	22.3598	21
maker-1-snap-gene-20.34-mRNA-1	72.1155	12.606	30.5026	1476.42	25.4872	3521.78
maker-1-snap-gene-20.35-mRNA-1	10.7463	0.558549	43.5385	0	7.84519	0
maker-1-snap-gene-20.39-mRNA-1	74.9106	66.59	41.5989	51	59.6726	97
maker-1-snap-gene-20.40-mRNA-1	2.27296	63.2814	18.9947	686	38.6909	141
maker-1-snap-gene-20.42-mRNA-1	62.5962	11.8145	31.3734	659.075	28.8146	470.222
maker-1-snap-gene-21.0-mRNA-1	2.39153	0.224207	3.82997	0	2.91413	0
maker-1-snap-gene-21.1-mRNA-1	77.5445	18.4989	16.9886	754.209	15.522	181.645
maker-1-snap-gene-21.10-mRNA-1	7.3135	3.36084	2.53456	0	1.48699	0
maker-1-snap-gene-21.15-mRNA-1	2.50046	0.536997	54.5968	1	45.5395	19
maker-1-snap-gene-21.16-mRNA-1	75.0211	16.5813	27.5143	110	41.3214	359
maker-1-snap-gene-21.17-mRNA-1	81.2191	15.4511	45.8369	20	53.6257	12
maker-1-snap-gene-21.19-mRNA-1	1.69431	2.46015	3.33821	0	3.44092	0
maker-1-snap-gene-21.2-mRNA-1	77.4161	42.7917	19.0556	208	25.1923	844
maker-1-snap-gene-21.6-mRNA-1	78.4658	9.45578	37.6351	162.679	43.2471	52.779
maker-1-snap-gene-21.7-mRNA-1	29.1082	2.87756	13.7444	104	26.3637	32
maker-1-snap-gene-22.45-mRNA-1	46.5133	31.4509	30.3314	5	21.8794	34
maker-1-snap-gene-22.46-mRNA-1	69.7685	25.5398	27.3638	1204	37.0848	1006.07
maker-1-snap-gene-22.47-mRNA-1	60.2878	8.37988	21.157	224	25.5303	506
maker-1-snap-gene-22.48-mRNA-1	2.21968	0.269522	3.66778	0	2.92685	0
maker-1-snap-gene-22.49-mRNA-1	36.9806	52.6028	18.216	353	23.1342	428
maker-1-snap-gene-22.50-mRNA-1	18.6194	17.2413	16.8599	151	27.9654	42
maker-1-snap-gene-22.51-mRNA-1	27.0699	21.1347	18.6611	82	23.069	116
maker-1-snap-gene-22.53-mRNA-1	78.7293	51.1076	36.9813	1973	34.8526	1586.42
maker-1-snap-gene-23.0-mRNA-1	74.4391	55.6585	30.9496	1494.27	30.5314	2191
maker-1-snap-gene-23.1-mRNA-1	63.9647	23.1495	40.4203	36	26.4065	146.399
maker-1-snap-gene-23.10-mRNA-1	72.0664	33.7557	35.2965	811	30.4504	528.195
maker-1-snap-gene-23.13-mRNA-1	44.3721	26.2688	20.8199	57	15.6055	579
maker-1-snap-gene-23.14-mRNA-1	70.9906	123.793	16.1825	5656.06	28.2448	5151.83
maker-1-snap-gene-23.16-mRNA-1	2.4114	5.58125	3.72878	4	7.11969	0
maker-1-snap-gene-23.17-mRNA-1	75.8495	7.99978	9.68623	1	27.961	1
maker-1-snap-gene-23.2-mRNA-1	58.9467	5.51193	9.05169	247.988	7.81342	77.133
maker-1-snap-gene-23.20-mRNA-1	23.2878	12.3775	29.0096	1449.9	51.4071	746.644
maker-1-snap-gene-23.21-mRNA-1	78.1618	27.1812	31.5185	617	29.918	368
maker-1-snap-gene-23.22-mRNA-1	34.6072	61.7903	7.5109	813	4.37525	596.968
maker-1-snap-gene-23.4-mRNA-1	3.1085	23.0633	2.58006	124.785	9.77398	125.582
maker-1-snap-gene-23.5-mRNA-1	1.94401	4.81073	3.28194	38	25.4044	1
maker-1-snap-gene-23.6-mRNA-1	11.6915	41.2331	8.39649	302	7.71592	434
maker-1-snap-gene-23.9-mRNA-1	77.1936	15.4496	32.8603	312	27.8851	298
maker-1-snap-gene-24.1-mRNA-1	74.2783	23.8925	26.9141	278.488	29.1986	306.806
maker-1-snap-gene-24.10-mRNA-1	3.21182	45.2433	4.34206	7	3.98414	6.001
maker-1-snap-gene-24.11-mRNA-1	80.0658	19.7679	38.3694	35	16.1293	28
maker-1-snap-gene-24.13-mRNA-1	2.86357	24.4217	16.4504	2	8.18464	582.146
maker-1-snap-gene-24.15-mRNA-1	68.4042	6.94545	22.7678	98	24.9815	83
maker-1-snap-gene-24.16-mRNA-1	86.3897	5.62925	35.2764	22	29.5821	50
maker-1-snap-gene-24.17-mRNA-1	71.3457	68.4657	32.3692	513.003	36.8181	589
maker-1-snap-gene-24.18-mRNA-1	60.1804	37.4355	40.38	449.947	39.1199	520
maker-1-snap-gene-24.19-mRNA-1	46.2607	31.5982	26.9005	354	37.5933	207
maker-1-snap-gene-24.2-mRNA-1	60.4316	36.7045	37.1094	148	18.8426	90
maker-1-snap-gene-24.3-mRNA-1	58.8987	63.2148	30.9085	251	26.683	141
maker-1-snap-gene-24.4-mRNA-1	76.2381	104.895	23.4436	3	6.48293	4
maker-1-snap-gene-24.5-mRNA-1	38.6994	6.42439	14.6103	1	14.3928	4
maker-1-snap-gene-24.6-mRNA-1	3.36597	21.4924	4.16312	3	2.44028	11
maker-1-snap-gene-24.7-mRNA-1	77.4684	49.5159	33.586	590	37.1592	109
maker-1-snap-gene-24.8-mRNA-1	79.5456	251.756	18.8803	4446.14	36.8823	2183.01
maker-1-snap-gene-24.9-mRNA-1	77.9499	18.9025	30.2318	603	26.5021	730
maker-1-snap-gene-25.1-mRNA-1	81.89	228.518	5.11429	597	40.4557	421
maker-1-snap-gene-25.11-mRNA-1	2.74854	53.8214	2.20623	23	2.41214	57
maker-1-snap-gene-25.12-mRNA-1	2.03092	36.475	16.8986	4119.36	42.2552	1181
maker-1-snap-gene-25.13-mRNA-1	78.02	24.177	31.348	1136	39.9381	661
maker-1-snap-gene-25.14-mRNA-1	76.6246	49.763	25.089	704	46.0587	1053
maker-1-snap-gene-25.15-mRNA-1	72.8387	15.14	25.0374	1439.78	32.3532	192.228
maker-1-snap-gene-25.16-mRNA-1	79.8114	24.168	19.0702	1375	11.2738	619
maker-1-snap-gene-25.17-mRNA-1	1.75927	8.8211	8.16954	0	1.99567	36
maker-1-snap-gene-25.18-mRNA-1	61.0364	15.1999	30.9634	311.602	38.8022	291.11
maker-1-snap-gene-25.2-mRNA-1	72.7328	12.4587	13.2069	976	17.6214	393
maker-1-snap-gene-25.3-mRNA-1	74.9683	118.309	22.2176	199	21.6469	161
maker-1-snap-gene-25.4-mRNA-1	78.1899	27.4632	28.2473	1949.22	39.4832	1977.77
maker-1-snap-gene-25.5-mRNA-1	75.6107	17.0794	22.5742	606	21.24	504
maker-1-snap-gene-25.7-mRNA-1	2.1388	15.1778	3.46719	0	2.41503	7
maker-1-snap-gene-25.8-mRNA-1	25.892	44.778	13.6089	268.561	10.5441	313.629
maker-1-snap-gene-25.9-mRNA-1	37.5315	31.8093	13.7008	104.837	25.9718	85.261
maker-1-snap-gene-26.0-mRNA-1	42.7287	377.198	37.8005	12582.8	34.5716	11658.9
maker-1-snap-gene-26.1-mRNA-1	1.65661	3.28604	3.76947	0	7.54075	0
maker-1-snap-gene-26.10-mRNA-1	2.35008	7.70993	4.79457	346	18.2779	3941
maker-1-snap-gene-26.11-mRNA-1	38.4901	11.5934	27.7903	369	29.0651	687.001
maker-1-snap-gene-26.13-mRNA-1	2.65756	0.437396	3.1	0	3.41474	0
maker-1-snap-gene-26.14-mRNA-1	71.1277	45.5537	15.1812	613.559	16.5829	111
maker-1-snap-gene-26.17-mRNA-1	21.8904	12.9195	19.0005	24.987	23.5781	13.821
maker-1-snap-gene-26.19-mRNA-1	73.3871	27.981	28.5219	1592.24	32.8271	2325.32
maker-1-snap-gene-26.2-mRNA-1	3.06145	11.6178	4.70258	1227	22.3799	318
maker-1-snap-gene-26.20-mRNA-1	79.9844	48.121	17.6324	195	21.458	239
maker-1-snap-gene-26.21-mRNA-1	64.3082	27.8126	15.0964	432.91	26.6304	555.233
maker-1-snap-gene-26.22-mRNA-1	35.5673	2.66251	31.0655	108	31.4065	67
maker-1-snap-gene-26.4-mRNA-1	2.18303	1.4551	3.99465	0	3.05821	4
maker-1-snap-gene-26.5-mRNA-1	59.1692	104.749	21.8555	1459.98	29.2635	1857
maker-1-snap-gene-26.6-mRNA-1	80.4707	27.1238	28.8466	530	16.6468	423.918
maker-1-snap-gene-26.7-mRNA-1	70.242	34.1925	12.9474	48	25.2798	40
maker-1-snap-gene-26.8-mRNA-1	74.8448	18.1537	22.786	175	19.8866	172
maker-1-snap-gene-26.9-mRNA-1	40.3249	15.2752	34.1843	1632.99	39.3228	1360
maker-1-snap-gene-27.11-mRNA-1	66.068	50.0273	31.2265	150	23.5159	75
maker-1-snap-gene-27.12-mRNA-1	2.81735	7.96331	2.56838	1	3.87801	0
maker-1-snap-gene-27.13-mRNA-1	80.318	30.9858	30.7663	1069	33.1702	955
maker-1-snap-gene-27.15-mRNA-1	78.1629	26.193	32.0957	107	61.8578	121
maker-1-snap-gene-27.17-mRNA-1	77.3546	45.4828	27.2786	1201.41	38.8387	1249
maker-1-snap-gene-27.18-mRNA-1	7.22017	48.2179	36.2099	33	11.8138	391
maker-1-snap-gene-27.2-mRNA-1	34.1084	8.31957	31.3333	73.114	23.7604	19.423
maker-1-snap-gene-27.21-mRNA-1	67.7333	56.1811	16.0564	1019	28.8885	433
maker-1-snap-gene-27.22-mRNA-1	59.5265	25.1333	24.7612	2121.6	25.1613	1631
maker-1-snap-gene-27.24-mRNA-1	82.9719	623.798	43.259	170	33.2842	174
maker-1-snap-gene-27.25-mRNA-1	67.5541	8.9746	20.8405	347.087	23.0131	324.063
maker-1-snap-gene-27.26-mRNA-1	2.51382	10.2106	4.28338	0	2.64765	9
maker-1-snap-gene-27.5-mRNA-1	2.99804	7.02209	29.9853	14012	11.1765	1126
maker-1-snap-gene-27.6-mRNA-1	88.8399	54.4117	62.5669	635.72	68.4404	1066.11
maker-1-snap-gene-27.7-mRNA-1	78.6643	7.37375	52.7824	855.069	62.9679	1594.14
maker-1-snap-gene-28.0-mRNA-1	3.76359	0.426534	4.01845	0	3.4034	0
maker-1-snap-gene-28.10-mRNA-1	2.78485	1.65531	2.18333	22	5.20254	0
maker-1-snap-gene-28.11-mRNA-1	70.4269	11.6027	19.9768	441.3	36.581	370.405
maker-1-snap-gene-28.12-mRNA-1	52.0722	9.98323	15.3694	562.75	24.9083	619.27
maker-1-snap-gene-28.13-mRNA-1	2.37544	14.9779	4.03665	39.37	5.62895	34
maker-1-snap-gene-28.14-mRNA-1	25.7064	10.5204	9.992	7	16.9895	48.055
maker-1-snap-gene-28.15-mRNA-1	4.575	0	1.80135	0	53.2605	0
maker-1-snap-gene-28.16-mRNA-1	74.2838	11.371	41.693	141.7	44.8095	31.595
maker-1-snap-gene-28.2-mRNA-1	2.24933	0.066188	3.05618	0	6.22774	0
maker-1-snap-gene-28.23-mRNA-1	36.6979	9.16342	17.0137	11	22.2854	7.577
maker-1-snap-gene-28.24-mRNA-1	2.49217	4.69894	3.67014	3	2.78786	8
maker-1-snap-gene-28.25-mRNA-1	59.01	53.6317	26.7113	8740.47	25.2781	5148.18
maker-1-snap-gene-28.26-mRNA-1	80.0393	21.7727	17.5129	597.001	23.2826	741
maker-1-snap-gene-28.27-mRNA-1	73.2542	40.0531	25.1975	1299.71	28.9218	1040.15
maker-1-snap-gene-28.28-mRNA-1	45.5717	2.83004	19.1935	254.363	24.85	89.326
maker-1-snap-gene-28.29-mRNA-1	7.76568	5.55789	16.2202	9.8	17.1615	0
maker-1-snap-gene-28.3-mRNA-1	70.4609	35.9185	28.5296	1707.75	29.6899	581.047
maker-1-snap-gene-28.30-mRNA-1	6.01394	279.164	13.2809	344.733	34.2822	4239.99
maker-1-snap-gene-28.31-mRNA-1	2.81216	60.3348	6.58866	28.425	11.0556	52
maker-1-snap-gene-28.32-mRNA-1	2.15643	0.300021	6.60129	259	22.2893	0
maker-1-snap-gene-28.33-mRNA-1	3.16595	0.062953	3.09548	0	30.1898	0
maker-1-snap-gene-28.35-mRNA-1	1.57333	0	5.45468	0	3.09592	0
maker-1-snap-gene-28.36-mRNA-1	9.87377	1.0917	16.4367	0	9.38323	32.007
maker-1-snap-gene-28.37-mRNA-1	34.2421	15.9035	18.7559	0	3.46842	14
maker-1-snap-gene-28.4-mRNA-1	23.6296	9.42464	19.9451	381.001	13.0667	97
maker-1-snap-gene-28.5-mRNA-1	78.5373	12.3917	22.509	156.647	22.2955	96.258
maker-1-snap-gene-28.6-mRNA-1	66.4144	6.82909	19.4652	65	13.1756	26
maker-1-snap-gene-28.7-mRNA-1	72.3944	30.8965	26.6599	136	23.2903	111
maker-1-snap-gene-28.8-mRNA-1	3.03163	0	2.87449	0	2.34948	0
maker-1-snap-gene-28.9-mRNA-1	67.1864	40.6565	6.12552	0	25.289	42.945
maker-1-snap-gene-29.76-mRNA-1	59.133	9.67448	18.5669	36	30.9707	33
maker-1-snap-gene-29.78-mRNA-1	72.6283	7.81534	18.3219	454	18.6906	1400
maker-1-snap-gene-29.79-mRNA-1	66.8669	9.60738	20.346	72	17.5147	72.003
maker-1-snap-gene-29.80-mRNA-1	1.83144	0.535345	2.58548	0	2.03005	0
maker-1-snap-gene-29.82-mRNA-1	67.9321	2.61464	28.825	10	25.3391	96
maker-1-snap-gene-29.83-mRNA-1	2.8466	0.333074	2.8764	0	1.69854	0
maker-1-snap-gene-29.84-mRNA-1	3.63192	0.309426	2.83333	0	5.81696	0
maker-1-snap-gene-29.85-mRNA-1	2.37702	2.48048	3.32913	1	4.28261	0
maker-1-snap-gene-29.87-mRNA-1	52.2097	13.1408	42.1592	102	29.8182	162
maker-1-snap-gene-29.88-mRNA-1	78.0931	54.9709	27.525	199	28.48	193
maker-1-snap-gene-29.90-mRNA-1	80.8233	2.45986	10.9091	134	30.6635	35
maker-1-snap-gene-29.91-mRNA-1	1.79975	7.73654	3.41839	0	12.7795	0
maker-1-snap-gene-3.0-mRNA-1	44.548	45.1944	18.8417	804	11.2961	67
maker-1-snap-gene-3.10-mRNA-1	79.4869	85.3802	34.761	4177.05	47.7785	1521
maker-1-snap-gene-3.12-mRNA-1	63.9874	143.52	27.9384	525	23.0721	585
maker-1-snap-gene-3.13-mRNA-1	75.8376	10.1778	16.3544	280	12.4956	162
maker-1-snap-gene-3.2-mRNA-1	75.9389	54.9052	20.6889	1485.07	26.602	1143
maker-1-snap-gene-3.3-mRNA-1	76.2865	13.6035	32.2681	265.019	19.325	109
maker-1-snap-gene-3.4-mRNA-1	85.8994	14.2675	20.139	83.305	27.5334	147.73
maker-1-snap-gene-3.5-mRNA-1	77.906	162.299	45.7367	11331.2	41.3574	2900.39
maker-1-snap-gene-3.6-mRNA-1	57.9318	106.832	20.5492	668	19.3145	541
maker-1-snap-gene-3.7-mRNA-1	81.9425	39.447	39.5835	612	38.609	578.007
maker-1-snap-gene-3.8-mRNA-1	49.1758	76.7122	34.0143	121	15.6288	82
maker-1-snap-gene-30.0-mRNA-1	2.30118	3.74984	9.31739	0	4.09842	92
maker-1-snap-gene-30.10-mRNA-1	2.04715	19.1674	2.35062	0	2.67695	0
maker-1-snap-gene-30.11-mRNA-1	72.3369	14.6742	36.4051	184	29.7852	297
maker-1-snap-gene-30.12-mRNA-1	2.08924	32.1918	7.61818	286.678	20.6038	97.727
maker-1-snap-gene-30.13-mRNA-1	2.61562	1.16993	18.1173	0	6.67672	19
maker-1-snap-gene-30.14-mRNA-1	62.5562	9.46252	20.7864	1924	23.7271	602
maker-1-snap-gene-30.16-mRNA-1	72.9627	4.25037	28.5805	145	27.9366	179
maker-1-snap-gene-30.17-mRNA-1	71.2619	10.5046	18.0282	984.129	13.7227	298
maker-1-snap-gene-30.18-mRNA-1	55.5761	27.2257	20.6138	33.726	0	5.101
maker-1-snap-gene-30.2-mRNA-1	64.7408	1.14042	15.0279	8	10.6112	75
maker-1-snap-gene-30.20-mRNA-1	75.8629	43.1095	34.657	116	23.9646	56
maker-1-snap-gene-30.21-mRNA-1	83.0248	28.2215	46.5594	1063	8.04459	1119
maker-1-snap-gene-30.3-mRNA-1	86.2942	34.7195	40.0791	53.415	3.02987	404.881
maker-1-snap-gene-30.5-mRNA-1	74.3	18.0685	28.7897	397	27.7107	847
maker-1-snap-gene-30.8-mRNA-1	59.5539	47.1565	19.0153	2862.01	9.96027	1955.33
maker-1-snap-gene-30.9-mRNA-1	2.68611	15.9705	3.62155	0	3.00697	0
maker-1-snap-gene-31.0-mRNA-1	2.06929	6.13989	45.2829	177	16.8003	0
maker-1-snap-gene-31.1-mRNA-1	2.39369	0.495659	12.9129	0	1.98108	166
maker-1-snap-gene-31.11-mRNA-1	57.6875	14.883	24.2486	466	18.4491	432.007
maker-1-snap-gene-31.12-mRNA-1	74.5603	48.1298	14.7559	55	31.6463	70
maker-1-snap-gene-31.2-mRNA-1	3.21213	1.85806	17.5136	0	4.34246	87
maker-1-snap-gene-31.3-mRNA-1	56.2411	6.43803	14.8401	6	6.93606	1276
maker-1-snap-gene-31.4-mRNA-1	74.3714	11.9092	24.3134	48	14.6675	61
maker-1-snap-gene-31.5-mRNA-1	2.90248	8.23603	8.87269	0	2.72417	0
maker-1-snap-gene-31.6-mRNA-1	71.8737	10.6141	22.8262	1172.89	16.5056	617
maker-1-snap-gene-31.8-mRNA-1	2.75804	2.01326	12.1532	0	2.15876	0
maker-1-snap-gene-31.9-mRNA-1	3.21934	1.35888	4.36238	21	35.0201	0
maker-1-snap-gene-32.0-mRNA-1	76.757	209.203	50.0365	128	44.3703	663
maker-1-snap-gene-32.1-mRNA-1	71.7365	21.4303	41.9139	632.001	30.1544	1241.01
maker-1-snap-gene-32.10-mRNA-1	2.41603	80.2737	9.18568	84	18.104	350
maker-1-snap-gene-32.11-mRNA-1	40.1176	18.941	39.8282	90	37.0547	116
maker-1-snap-gene-32.12-mRNA-1	42.7962	22.1294	22.6708	1218.24	15.6931	2792.23
maker-1-snap-gene-32.2-mRNA-1	76.634	22.8556	35.1538	263	36.4016	92
maker-1-snap-gene-32.3-mRNA-1	5.23897	24.2331	10.3702	0	3.96128	0
maker-1-snap-gene-32.4-mRNA-1	70.5807	1.94657	24.8634	11.059	27.125	7.815
maker-1-snap-gene-32.6-mRNA-1	3.41356	0.994676	3.74716	2	1.89068	0
maker-1-snap-gene-32.7-mRNA-1	63.7506	40.1348	34.3692	636.269	23.8858	651.993
maker-1-snap-gene-32.9-mRNA-1	71.0397	17.7038	29.3007	782.283	37.5493	294.172
maker-1-snap-gene-33.0-mRNA-1	87.4615	20.2286	58.5546	50	41.0535	15
maker-1-snap-gene-33.1-mRNA-1	3.89532	35.3876	7.30118	57	15.0553	32
maker-1-snap-gene-33.10-mRNA-1	3.84936	2.39258	4.37385	4	4.49807	6
maker-1-snap-gene-33.12-mRNA-1	71.549	29.3329	32.496	628	38.5384	482
maker-1-snap-gene-33.13-mRNA-1	2.18414	1.95205	3.91254	4	2.53398	0
maker-1-snap-gene-33.14-mRNA-1	1.40366	0.805139	4.76134	20.042	1.69809	0
maker-1-snap-gene-33.16-mRNA-1	2.37707	1.20768	5.303	5	4.82326	0
maker-1-snap-gene-33.2-mRNA-1	57.1373	105.271	23.661	507.665	20.4517	1014.25
maker-1-snap-gene-33.4-mRNA-1	2.4989	5.89689	5.93405	20	2.97692	43
maker-1-snap-gene-33.5-mRNA-1	1.97186	1.32036	3.86574	1	2.80407	11
maker-1-snap-gene-33.6-mRNA-1	1.79826	0.634391	24.4403	13	2.92689	47
maker-1-snap-gene-33.8-mRNA-1	2.48649	2.3852	1.69602	0	5.58433	0
maker-1-snap-gene-34.1-mRNA-1	2.38281	8.49484	6.40937	30	3.19375	29
maker-1-snap-gene-34.11-mRNA-1	2.78555	38.0979	14.6792	919.628	52.8153	420
maker-1-snap-gene-34.12-mRNA-1	78.2769	24.093	30.7346	478	27.694	286
maker-1-snap-gene-34.13-mRNA-1	76.6458	32.5833	25.3444	1270	8.45585	817
maker-1-snap-gene-34.15-mRNA-1	63.6441	30.1044	34.1476	152	25.5039	122
maker-1-snap-gene-34.16-mRNA-1	61.9767	11.6031	16.1391	9	7.36352	28
maker-1-snap-gene-34.17-mRNA-1	84.3123	36.5778	23.9526	176	50.8746	92
maker-1-snap-gene-34.18-mRNA-1	2.31881	0.431778	6.17739	1	2.98931	6
maker-1-snap-gene-34.2-mRNA-1	3.17194	4.90387	9.89819	139	6.35144	94
maker-1-snap-gene-34.20-mRNA-1	64.5588	47.2147	26.6977	2035.54	26.4795	1302.98
maker-1-snap-gene-34.21-mRNA-1	2.21076	0.453251	11.2242	63.466	4.89978	193.138
maker-1-snap-gene-34.22-mRNA-1	2.67599	1.0269	4.68211	67.783	10.4509	202.019
maker-1-snap-gene-34.23-mRNA-1	1.88844	0.744204	35.1308	150.751	8.36794	1430.84
maker-1-snap-gene-34.25-mRNA-1	77.2657	8.23152	31.3183	142	29.5297	54
maker-1-snap-gene-34.26-mRNA-1	81.9523	36.7399	47.2402	304.911	26.6523	85
maker-1-snap-gene-34.28-mRNA-1	70.1656	9.47723	16.7104	174	7.36167	88
maker-1-snap-gene-34.3-mRNA-1	9.88493	3.75771	8.56023	124	4.57425	453
maker-1-snap-gene-34.4-mRNA-1	67.468	7.78605	25.6887	240.34	22.5075	148.816
maker-1-snap-gene-34.5-mRNA-1	71.0569	109.906	32.1226	1852.31	34.5287	873
maker-1-snap-gene-34.6-mRNA-1	2.6006	5.6051	3.97036	5.007	3.75888	4
maker-1-snap-gene-34.7-mRNA-1	2.21055	3.37399	5.17816	91.967	3.36071	947.158
maker-1-snap-gene-34.8-mRNA-1	2.42247	0.597286	12.16	5.189	5.91589	194.146
maker-1-snap-gene-34.9-mRNA-1	2.97951	0.629042	15.5992	8.811	10.1296	227.854
maker-1-snap-gene-35.0-mRNA-1	4.85755	8.73485	8.52451	7.873	4.64608	9.34
maker-1-snap-gene-35.1-mRNA-1	1.83056	11.6013	9.99346	80.666	7.03735	84.836
maker-1-snap-gene-35.10-mRNA-1	32.0377	9.412	16.6374	36	3.65904	66
maker-1-snap-gene-35.2-mRNA-1	2.42307	33.362	15.2606	317.344	13.8342	392.224
maker-1-snap-gene-35.3-mRNA-1	3.38494	140.19	9.12179	738.955	11.0828	587.375
maker-1-snap-gene-35.4-mRNA-1	2.19599	34.6177	3.09829	115.942	4.61114	0
maker-1-snap-gene-35.5-mRNA-1	2.8688	140.203	25.1767	243	30.2259	272
maker-1-snap-gene-35.6-mRNA-1	1.9305	10.5573	12.275	0	2.7565	4
maker-1-snap-gene-35.7-mRNA-1	83.9181	159.628	23.6951	293	27.9527	239
maker-1-snap-gene-35.8-mRNA-1	61.3892	40.679	59.6963	740.559	64.1013	491
maker-1-snap-gene-36.19-mRNA-1	77.2841	36.5523	32.7466	514	35.3194	383
maker-1-snap-gene-36.20-mRNA-1	57.137	62.7201	24.8018	577.005	25.3635	1771.01
maker-1-snap-gene-36.23-mRNA-1	45.4986	94.1173	5.22425	7	3.27081	31
maker-1-snap-gene-36.25-mRNA-1	66.099	12.0865	29.8203	293.788	23.8557	235.004
maker-1-snap-gene-36.26-mRNA-1	74.8546	21.0481	17.3376	380	18.6459	664
maker-1-snap-gene-36.27-mRNA-1	59.5472	12.8424	25.1788	846	42.5674	690.66
maker-1-snap-gene-36.28-mRNA-1	31.8018	29.3391	19.6358	64	13.5797	208
maker-1-snap-gene-36.30-mRNA-1	55.9629	45.7718	11.5823	86	17.3823	244
maker-1-snap-gene-37.22-mRNA-1	69.8253	18.5254	33.7783	281.896	24.0268	203
maker-1-snap-gene-37.24-mRNA-1	75.5904	56.2675	32.636	771	32.7608	1594
maker-1-snap-gene-37.25-mRNA-1	68.1568	79.7286	25.511	998	36.317	2070.76
maker-1-snap-gene-37.26-mRNA-1	84.3365	18.6169	21.6442	635	26.4482	838
maker-1-snap-gene-37.27-mRNA-1	65.7424	4.76343	11.9916	594	16.8931	1035
maker-1-snap-gene-37.28-mRNA-1	72.5032	47.23	18.9652	1752.75	19.0592	4049.1
maker-1-snap-gene-37.29-mRNA-1	47.9393	53.365	13.6522	1475.79	28.2094	2604
maker-1-snap-gene-37.30-mRNA-1	2.37254	2.78349	9.72068	7	3.47852	48
maker-1-snap-gene-37.31-mRNA-1	57.067	16.2778	7.16818	98	10.6091	40
maker-1-snap-gene-37.32-mRNA-1	3.39095	7.27538	23.522	30	38.2734	46
maker-1-snap-gene-37.33-mRNA-1	84.0516	1.35169	18.7839	0	38.8903	3
maker-1-snap-gene-37.34-mRNA-1	79.4774	160.329	22.0288	1243.97	44.2097	699.695
maker-1-snap-gene-37.35-mRNA-1	79.5346	32.9297	34.1611	92	36.5931	345
maker-1-snap-gene-37.36-mRNA-1	60.812	304.669	36.2429	2188.11	32.8011	6870.85
maker-1-snap-gene-37.37-mRNA-1	68.3119	8.35385	20.4868	288	17.7639	420
maker-1-snap-gene-37.39-mRNA-1	46.4755	16.4452	23.7555	181	32.1609	431
maker-1-snap-gene-37.41-mRNA-1	66.855	5.62952	24.6314	497.986	16.6674	764
maker-1-snap-gene-37.42-mRNA-1	81.7377	186.046	29.8802	25630	30.0966	24045.2
maker-1-snap-gene-38.0-mRNA-1	55.7181	32.2901	27.6547	710.517	22.97	1120.61
maker-1-snap-gene-38.1-mRNA-1	65.5429	52.7314	33.8851	2472.6	38.0149	2231
maker-1-snap-gene-38.10-mRNA-1	54.0986	79.634	14.3572	692.756	41.8337	773.279
maker-1-snap-gene-38.11-mRNA-1	77.992	15.578	30.9017	79	8.65721	408
maker-1-snap-gene-38.12-mRNA-1	2.11585	2.75269	2.89397	0	2.11379	0
maker-1-snap-gene-38.13-mRNA-1	67.8624	38.7449	14.0492	236.931	15.5492	257
maker-1-snap-gene-38.14-mRNA-1	3.57525	3.26175	4.60847	11	9.8769	0
maker-1-snap-gene-38.15-mRNA-1	1.96419	0.216227	18.3638	2	3.11916	13
maker-1-snap-gene-38.16-mRNA-1	72.9312	9.36124	18.006	96	20.1163	131
maker-1-snap-gene-38.17-mRNA-1	68.3733	4.05804	11.715	135	17.718	67
maker-1-snap-gene-38.18-mRNA-1	2.72173	0.99025	54.4592	158	64.8561	694
maker-1-snap-gene-38.19-mRNA-1	53.1464	128.38	35.6607	3077.36	39.8442	2787.76
maker-1-snap-gene-38.20-mRNA-1	64.174	53.1247	13.2922	502.99	15.8	458
maker-1-snap-gene-38.21-mRNA-1	2.13732	3.46055	15.602	24	6.91137	290.006
maker-1-snap-gene-38.3-mRNA-1	62.3744	7.12125	26.74	195	22.86	474.953
maker-1-snap-gene-38.4-mRNA-1	48.7221	52.0166	18.862	799	21.1663	702
maker-1-snap-gene-38.5-mRNA-1	64.3827	4.40162	10.2831	791	20.5194	785
maker-1-snap-gene-38.6-mRNA-1	68.1385	32.1103	30.9921	5163.16	34.8535	5395.03
maker-1-snap-gene-38.8-mRNA-1	74.5314	35.6228	17.5728	125	19.1105	244
maker-1-snap-gene-38.9-mRNA-1	76.5738	49.9249	33.0671	1327.25	36.1267	932.703
maker-1-snap-gene-39.36-mRNA-1	2.80805	150.577	4.63778	6654.48	45.8105	435
maker-1-snap-gene-39.38-mRNA-1	2.74302	1.82169	3.64133	0	3.55083	10
maker-1-snap-gene-39.40-mRNA-1	65.0376	31.4191	32.6455	467	31.8839	609
maker-1-snap-gene-39.41-mRNA-1	2.51265	0.502197	4.56939	176.996	25.1397	0
maker-1-snap-gene-39.43-mRNA-1	2.70402	4.3512	3.79091	11	13.6293	13
maker-1-snap-gene-39.44-mRNA-1	2.79323	0.429729	2.91203	0	2.73139	0
maker-1-snap-gene-39.45-mRNA-1	50.884	25.4674	15.9448	5063.31	31.7779	1910
maker-1-snap-gene-39.46-mRNA-1	2.60979	335.618	3.53652	7.954	3.69861	59
maker-1-snap-gene-39.47-mRNA-1	2.41869	35.0531	2.01165	9	2.56566	38
maker-1-snap-gene-39.49-mRNA-1	3	0.322768	2.70962	1	2.15913	0
maker-1-snap-gene-39.50-mRNA-1	2.96098	1.6255	4.03671	0	2.84104	0
maker-1-snap-gene-39.51-mRNA-1	2.18202	0.284103	2.20099	0	1.74247	0
maker-1-snap-gene-39.52-mRNA-1	77.2392	14.0532	32.6443	420.502	26.1713	796
maker-1-snap-gene-39.53-mRNA-1	66.12	33.9775	27.0058	67	24.8269	109
maker-1-snap-gene-4.0-mRNA-1	61.0227	8.06537	22.6809	168	26.5198	388
maker-1-snap-gene-4.1-mRNA-1	29.5778	6.8068	9.15309	626.802	25.0219	552.099
maker-1-snap-gene-4.10-mRNA-1	2.39943	25.302	14.5995	723.055	26.5	635.994
maker-1-snap-gene-4.11-mRNA-1	72.2959	55.3684	44.0326	2034.99	26.7275	418
maker-1-snap-gene-4.14-mRNA-1	88.0452	29.2017	15.5521	367.255	28.1384	242
maker-1-snap-gene-4.15-mRNA-1	3.18948	3.40437	7.10359	345.359	15.7687	5
maker-1-snap-gene-4.17-mRNA-1	2.33823	2.13987	3.93644	0	3.76147	0
maker-1-snap-gene-4.2-mRNA-1	2.32297	44.3259	14.0655	577.354	27.1873	842
maker-1-snap-gene-4.4-mRNA-1	1.83464	345.486	25.8142	46935	66.5225	11075.7
maker-1-snap-gene-4.5-mRNA-1	62.2	15.2735	23.3485	250.062	36.7172	273.083
maker-1-snap-gene-4.6-mRNA-1	72.7995	61.5832	39.8775	1741.01	54.2916	2233
maker-1-snap-gene-4.7-mRNA-1	2.93945	1.24456	4.0044	0	3.6664	0
maker-1-snap-gene-4.8-mRNA-1	2.88317	13.5824	4.312	473.274	17.84	17
maker-1-snap-gene-4.9-mRNA-1	2.41166	5.17784	13.3493	3440.14	5.71951	0
maker-1-snap-gene-40.68-mRNA-1	29.4256	3.80893	20.7173	65	31.6419	74
maker-1-snap-gene-40.69-mRNA-1	2.14679	6.47516	2.98175	1	9.01338	1
maker-1-snap-gene-40.70-mRNA-1	10.9299	997.229	3.93681	9211.81	6.41944	4846.08
maker-1-snap-gene-40.71-mRNA-1	25.7202	17.8387	41.6361	996.464	31.9451	382.009
maker-1-snap-gene-40.72-mRNA-1	5	82.3714	7.93009	25	4.25868	128
maker-1-snap-gene-40.73-mRNA-1	2.3685	22.7286	27.2946	5	41.8093	13
maker-1-snap-gene-40.74-mRNA-1	1.94795	382.915	11.2532	50	14.7468	0
maker-1-snap-gene-41.53-mRNA-1	2.6203	77.8269	3.72538	379	22.0358	93
maker-1-snap-gene-41.54-mRNA-1	79.8493	31.7023	32.6978	1822.79	32.3972	651
maker-1-snap-gene-41.56-mRNA-1	24.0669	9.05478	24.1698	2072.12	21.9552	704.809
maker-1-snap-gene-41.57-mRNA-1	1.56886	27.6619	9.63945	286.738	6.31738	217.396
maker-1-snap-gene-41.58-mRNA-1	75.308	40.8804	21.7326	741.786	25.6903	1014.25
maker-1-snap-gene-41.59-mRNA-1	65.1026	89.7571	19.5431	2177.82	29.2533	1103
maker-1-snap-gene-41.60-mRNA-1	3.30333	0.971863	5.72963	0	18.5943	0
maker-1-snap-gene-41.62-mRNA-1	63.2274	8.37887	18.5964	367	14.7116	64
maker-1-snap-gene-41.63-mRNA-1	2.85735	8.52679	11.8503	40	12.4513	0
maker-1-snap-gene-41.64-mRNA-1	2.71359	1.00545	19.5815	13	49.8835	4
maker-1-snap-gene-41.65-mRNA-1	54.0967	29.1622	36.094	752.002	26.816	301.002
maker-1-snap-gene-41.66-mRNA-1	2.11244	53.6466	3.66981	181.158	8.63481	88.543
maker-1-snap-gene-41.67-mRNA-1	60.656	5.59395	37.0628	129.166	38.7734	119
maker-1-snap-gene-41.68-mRNA-1	57.3855	39.2195	24.6888	340	25.2343	134
maker-1-snap-gene-41.69-mRNA-1	3.29505	0.770107	6.98271	4	7.98804	0
maker-1-snap-gene-41.70-mRNA-1	78.8304	42.1336	24.0593	1119.02	26.199	601
maker-1-snap-gene-42.0-mRNA-1	4.88214	3.30112	18.5107	0	13.3704	0
maker-1-snap-gene-42.1-mRNA-1	1.63362	0.103084	2.96254	0	1.98496	0
maker-1-snap-gene-42.10-mRNA-1	3.09162	2.67426	7.22319	0	23.1805	0
maker-1-snap-gene-42.11-mRNA-1	80.7882	31.8189	28.5753	8608.28	43.1763	16433
maker-1-snap-gene-42.12-mRNA-1	50.3473	23.9057	12.9322	124.414	13.7741	211.755
maker-1-snap-gene-42.2-mRNA-1	2.12807	0.245715	3.83246	0	3.81239	0
maker-1-snap-gene-42.3-mRNA-1	3.0337	0.313342	4.66196	0	2.77111	0
maker-1-snap-gene-42.5-mRNA-1	17.919	88.9252	25.2445	18876.1	29.3663	23387.5
maker-1-snap-gene-42.6-mRNA-1	78.6554	7.49616	28.0043	345.001	33.5894	135
maker-1-snap-gene-42.7-mRNA-1	46.6365	22.7266	28.3162	163.019	37.5142	360
maker-1-snap-gene-42.8-mRNA-1	40.92	19.6139	16.2561	9	16.3324	27
maker-1-snap-gene-42.9-mRNA-1	3.01396	2.26218	3.61623	0	3.1671	0
maker-1-snap-gene-43.26-mRNA-1	78.9088	29.925	32.7261	573.35	37.7632	284.714
maker-1-snap-gene-43.27-mRNA-1	3.07595	3.39609	3.33756	678.964	9.45059	19
maker-1-snap-gene-43.28-mRNA-1	67.6106	85.9876	21.7755	1968	29.8608	1370
maker-1-snap-gene-43.29-mRNA-1	73.0494	3.48205	26.8254	413.165	28.6425	325.837
maker-1-snap-gene-43.30-mRNA-1	2.5963	0.963331	4.55793	0	3.86121	5
maker-1-snap-gene-43.31-mRNA-1	65.7328	5.63969	25.3686	254	20.7433	72
maker-1-snap-gene-43.32-mRNA-1	79.7947	3.21386	32.5045	161.165	33.9453	169.286
maker-1-snap-gene-43.33-mRNA-1	3.85162	0.601109	6.54553	0	4.94919	0
maker-1-snap-gene-43.34-mRNA-1	2.64959	1.04813	8.05322	0	5.3227	0
maker-1-snap-gene-43.35-mRNA-1	2.43709	2.84472	8.40143	78	16.7322	21
maker-1-snap-gene-43.38-mRNA-1	2.11089	8.82272	7.4443	1	4.98238	0
maker-1-snap-gene-43.39-mRNA-1	35.5152	50.8751	21.1688	2566.27	13.3286	1127.77
maker-1-snap-gene-43.40-mRNA-1	1.53262	20.7159	34.9506	2	5.50348	1296
maker-1-snap-gene-43.41-mRNA-1	70.625	133.199	35.9706	1524.98	31.7792	970
maker-1-snap-gene-43.42-mRNA-1	53.5585	17.6918	16.7511	412	25.2519	194
maker-1-snap-gene-44.51-mRNA-1	1.96358	16.0987	4.48071	286.388	3.00173	164.668
maker-1-snap-gene-44.52-mRNA-1	72.5845	18.4675	21.6785	775.006	17.5715	4955
maker-1-snap-gene-44.53-mRNA-1	2.26228	0.565499	5.68391	0	2.59375	4
maker-1-snap-gene-44.55-mRNA-1	62.3816	2.7866	25.3595	208	21.3562	638
maker-1-snap-gene-44.57-mRNA-1	2.42043	1.06318	15.345	95	37.7017	18
maker-1-snap-gene-44.58-mRNA-1	48.519	41.4554	21.8755	567.784	28.7155	765.509
maker-1-snap-gene-44.59-mRNA-1	63.9047	8.8654	21.3788	23	11.6205	78
maker-1-snap-gene-44.60-mRNA-1	2.3107	226.478	4.0878	4	4.1303	0
maker-1-snap-gene-44.61-mRNA-1	55.3484	16.6609	29.0243	47	37.2274	75
maker-1-snap-gene-44.62-mRNA-1	2.5126	3.28723	2.20115	0	1.38168	0
maker-1-snap-gene-44.63-mRNA-1	49.6008	63.1559	28.9765	893.666	22.0981	1024.03
maker-1-snap-gene-44.64-mRNA-1	64.5447	51.2511	22.2105	612	36.8111	774
maker-1-snap-gene-45.58-mRNA-1	78.5932	53.1023	24.0482	1395.01	28.8654	4383
maker-1-snap-gene-45.59-mRNA-1	2.54314	56.2991	3.36176	209	21.0709	95
maker-1-snap-gene-45.60-mRNA-1	49.0568	23.4579	22.539	39	12.2027	159
maker-1-snap-gene-45.61-mRNA-1	60.5999	361.03	21.0191	4348.73	26.4048	3270.08
maker-1-snap-gene-45.62-mRNA-1	18.007	39.6563	17.7816	1157	21.093	1468
maker-1-snap-gene-45.64-mRNA-1	69.2277	29.1571	26.4454	418.769	29.3729	292.248
maker-1-snap-gene-45.65-mRNA-1	63.6671	9.74399	37.1403	199	36.8232	138
maker-1-snap-gene-45.66-mRNA-1	2.1366	2.50502	2.56465	2	1.98151	0
maker-1-snap-gene-45.67-mRNA-1	2.88285	53.0032	10.2693	20	3.59052	105
maker-1-snap-gene-45.68-mRNA-1	2.81574	1.18713	2.78332	1	2.91093	0
maker-1-snap-gene-45.71-mRNA-1	3.22906	30.8321	46.4915	492.023	41.5381	666
maker-1-snap-gene-45.72-mRNA-1	3.32299	47.4804	7.37247	65	4.64749	5
maker-1-snap-gene-45.73-mRNA-1	54.8613	24.5218	16.2868	545.041	10.7281	397.711
maker-1-snap-gene-45.74-mRNA-1	77.3927	32.1037	29.8838	103	51.8115	78
maker-1-snap-gene-46.40-mRNA-1	65.3487	37.4183	30.9315	7	18.5649	443
maker-1-snap-gene-46.42-mRNA-1	65.8836	48.9226	28.5254	406	41.1357	251
maker-1-snap-gene-46.43-mRNA-1	2.31822	0.489314	5.06441	0	2.9065	0
maker-1-snap-gene-46.44-mRNA-1	71.4305	15.4438	21.6159	296	30.5911	419
maker-1-snap-gene-46.46-mRNA-1	54.8702	41.7027	15.2831	219.195	33.4759	269
[truncated: 11,553 more rows]

## Sheet: Supplementary Table 4
Supplementary Table 4: Mean CpG hydroxymethylation content accross 100Kb non-overlapping windows in the genomes of three representative C. edule healthy (ENCE_17_3572), CedBTN1 (PACE20_537H) and CedBTN2 (ENCE21_1202H) samples deduced by Nanopore sequencing. The percentage of different genomic features accross these windows is also indicated.
[truncated: 7,564 more rows]

[truncated: 2 more sheets: Supplementary Table 5, Supplementary Table 6]
