# Supplementary material for: Unravelling epigenetic mechanisms in Cerastoderma edule genome: a comparison of healthy and neoplastic cockles
Source: Mol Genet Genomics. 2024 May 25;299(1):58. doi: 10.1007/s00438-024-02148-z (PMC11126487; doi:10.1007/s00438-024-02148-z)
Supplement: Supplementary file 2 — Supplementary file2 (FASTA 1119 KB) [file 438_2024_2148_MOESM2_ESM.fasta]

>ENCE17_3572_V1.2_chr_CL24_14:20293965-20300068()_(reversed)
------CCCCCCAT---GGCAGGGCGGGGG--TTAGAAAGTGTCCTGCCACTGCGCTGCTGAGTGGTAGAACCCCATCAAGTGCCT-GCCCGTTTGCCGTGGGCTGCGACTCGTGTCGCCTGATTCATGGATCCTGGTGGTTGAGAGAATCCAGGGTTAGG--------CTAGTTAATACCCTGTTT--------TTT--CAATAC---------ACCACTTTGGCCTGAATTTGGGCTAAACGA------GAGGTCAGGAAGGCCCGACCTGA-TCAATCGGCTGGTCATG-CATTGTC--------ATTGGCAACTTAATATTTTTT-CATCAATCTTCCACCAA----TACG-ACATATTTTCAAAT--TTA---------------TTTGAAACTTCTTTACCTTTTGTACCCCGTGACGATGGCCCATGGGT--CAATC--------AGATGAAAGATTTGGTCTTTGATTGACATTATGTACCATCCCAAATGTA-TGTCG--CTTGCAATGATTGGAATGACATCTTTTGGGACACATTTGTCC----------TTT-CACCCTGA--GTATACCAT-CCTTGTAACCCTGACTTGATCTGCGATG-GTTTCCCCAGATTAAGTCCCCTTGTTG-GGCTCCATGGTGGGCGGG-GACCAA----GGATGGTG-------AACTTTTTAGATT-AATATGGAATCCCATAAAAAAGCTGCCA-------AGCGTACCCTTT-CTGACAGTGATTCAGAGGCAGAGTCTTCTCCGTCACCACTAAATTTT-----CCA---CGATTTATTGTG-GTTGAAGCAGAAGACTCAGTCAAACCTATAACACACATATCACCATGAGTTATCGAGAAAA-CAATCAAAAGTATTCTCGGTACACCAA-AATCAGTCAAAAAA--CTAAAAAACAACACTATCCTCATTGAATGCTTCACAAAGCAACAAACCATCAACAAACTCAAACATAAAACACTATTCAAACAAGCAGTCAAAGCATACCCACATCCATCACTCAACT---CATGTAAGGGAGTCATCCG---------TTGCAAGGACCTCCATTACTGCTCCTCTCTTGACGACATCAAGGACAAC-----------TTGAAGTCACAGTCT-------GTTACTG----ATATCAGACGC----ATCAGTGTCAAAAGAGATGGAG----TGT-TGAAAAACACTAACACAT-ACATAATCACTTTCTCATGTCCCACAGTTCCACCTACACTTAAA--ATTGGATTTGAATCCTTAAAAGTCGACACATACAT----------------TCCTAACCCTC----------TTCGTTGT----------TTCAAATGTCAACGATTTGGTCGCCACACCACAAAATGCAGCAATACACCAGT---CTGTGCTAAATGCGCATTTGTAGGCGCAGATCGCAGCACTGAACACTGCACCGCACC-TGCATGCTGTTTCAACTGCAAGTCTGGTCACGTTG---CCTATGCGAAGGAGTGTCAAACTTGGAAA---------------GATGAGAAGGATAT----------------------CCTGACCATCAAG--TACAAGGAAGGCATTTCCTTTGTAGACG---------CACGCAAACTTGTCTTGCAACAAAAGCAAGACAA--GGAAAGACTTGTCAGTGGGAACAGCTACTCAGCAGTAGCCTCCCCAAAGCAAGACTGCCACCCCTGTGATCTTCT------------------CCTCAAAC--TGCTTTTGGGGAAATTTC-CAGAGATGGCGGAGGAGCTGAAGGGCAA-GGTTCCAGCACCAC----------------TTCTATC---------ATC-ATA----CATAGC-------------AAAAC----------AACCACCCCCTACACCAAAACCTGCAACTGCACCCAAACCATCTACTTCT-----GCACCC--------AAACCTCAAT-------CAGCACCAAAACCTTCT-ACTGCCACA------------------CCAAAACCTGCAACTACATCAAAAGAT---AATTCTGCACCAACACCTGCATCAACAA---CTAAAGCTAAACAACCTG-----CCTCTGAATCAAAATC---TAAACAACAACAAAAATCTATTTCTTCTTCCAA------TGGTCCATCTTCT-GGGTC----AAAGGCAAACCCTTCTCTTTCTAAGAAAGAAAG----GAAAAACCTTCTAAAACAAAAATCTCTTTG--TTCAAATGATGAACA---CTCAGGTACTGCGACAAGT----------TCTGTCGCAA---GAAC------CCCCA----TTGCA--ACTTCTAACAATTTTGAAGTTCTGGATGC----------AATGGACACTG-AAGAGGTCCTTGAAGGCGAC--TCTTCAGATGTCGAGCAGTCAATGTT-GGGTGG-TTCTTTGGATGATTGGGGGAAAAA--CCATATACCAAGGACCCCAAGTCACCTGCTTCTTAACTTTTTAATTTGCTGCAA-TGAATCATAGAATGCTTTTTT----------------ATACTTTTTTTAATTTTACTTTTTAGCGCAATGGCTAATCCAATTATCCAATGGAACTGTCGAGGTCTGAAGGCCAACTTTGATGAGTTTTCACTTCTGATTAATAATCACAAACCTGCTGCACTTTGTCTTCAAGAGACATTCTTGAAAGAGGATAACACTATCTCCCTCAAATTTCATTCT---------------------ATCTATAACAAGATT--TACACTAAAGG---CAATAAAGCCCAATGTGGAGTATCTGTCATTGTTATAAAATAGTGTTCCTCATAAGCACATACAGCTTGATACTTCCCTTCAAGCTTTAGCTGTGAGATTATCTTTACATAACACCATTACCCTATGCTCTTTGTATCTTCCACCAAATAAACCTATACACCAAGGTAGTCTTGATGATTTGATAACTCAACTACCTCAACCATTTGT--ACTTGTTGGTGATTT--TAATGCACATAACACC-------ATATGGGGTTGTACAGATACAAACCGCCGTGGTGATCAAATAGAGAATTTTATGTCTGTAAATTCTCTTTCGTTCCTGAACGATCCAAGTGCAAAAACATATTTGCA-TCCAGCTTCAGGATTATA-------------TTCTTCTA-TTGACCTTTCTTTTT-GCAGTCCAGTACTTCTCCCTGATTTTTCATGGAGATGTTTAGAAGACACTTATGGAAGTGATCACTTCCCTATTATTTCAAATGAAAATAAACCTTCAGTCCTTGATCGTCCTCAAAAATGGAAGTTGTCCAAAGCAAATTGGAGTTAATTCCAGA-----TGCTTTGTGAACATAATATTGTTCACCATG------CATTTGAGG----------ACTGTGAG---GACCCTTCCTTCCTTTTTT-C--------------TTCTTTATTGTTTGA--TTCAGCCAAACAGCCTATACCTCAGACCTCGACAAATCCCAAACGTCCAGATAAACCTTGGTTCACTTCTGAAT------------------GTAAGGAAGCCGTTAGGGAACGAAAGGCCTCTCTCAGGAAATTTAACCTGAGACCAA----CACAAGAAAA----------CCTTAACGACTT-TCGTATCCGCCGTGCAAAGG----ATGCACAATTAAAACAAG---TAAGCGCAAGTCCTGGA-------GACATTATGTCTC-TAGACTTAATAGTCGCACAT--CAACCAAAAAGACTTGGGACATGATTCGTAAAATGAATGGCAAAGGTCCATCTCACATTAGTCACCTGACTTCAAACAACCAAGAAATAG------ATAACCCTCA-------------GGACATAGCAGATACCTTGGCAGAGACTTTCTC------------GATGAAATCCTCTGCTGAGAACTACT-----CTAAAGA---ATTTCAGACCATTAAAACAAGAGTGGAGAAAACAAAGCCCAATTTTACTTCTAAAAAT-------------------GAAGAAC---ATTACAACAA---------------ACTCTTTACTCTTAAAGAACTTCAATCTGC--CTTGA---AGAAATCACATGACACTTCTCCAGGTCAGGACCAA------ATTAACTATCA----ATTCCTCAAGCACTCACCACATTCATCCCTTTCTATTTTACTCGATATTTT---------------------------TAATAATGTTTGGCAGACTGGTGAATTT---CCATCCAG------CTGGCGAGAGGCTATGGTCATTCCAA-TTGCAAA----ACCAGGAAAG-GATGC------AAAAGATCCAAACAGCTACCGACCGATTGCCTGGA----------CAAGTTGCATCTAT--------AAAACTCTTG--------AACGGATGGTTAACGATAGGCTTGTTTG-GTTTATTGAATCCAACAACCTTATTTTATCTGTTCAAAGTGGCTTCCGCCGACAACGAAGTACGTTAGACCATCTTGTTCGGTTCGAAACGTATCTTCGAGA------------AGCTTT-----TATTAAAAAGCAGTATGTAGT-ATCTGTATT----TTTTTACTTGGAAAGTGT-ATATGATA----------CCACTTGGAAACGTGGTATACTTAAAGGTGTACACGATTTTGGCCTCAGAGGCCGCCTTCCTATATTCGTTGCAGCAT-------------------------------TCCTGGACGAACGGCTCTTC---CGCGTTCATGTTGGGAACACC--------TTGTCAGGTGCTCGCGAGCAGGAAATGGGGGTTCCCCAGGGGTGTAT-----------TT--TGTCTGTTACACTTTTTAGCATTAAGAT------AAATAGCATT-----GTTAAAGCTATACACCCTGGAGTGGACTGCTCCCGTTAAGTAGACGACTTTGTTATTTGTTTCTGTTCCGGAAACATGGATATTATTAAACACCAACTACAGCAATGCCTTAATAAATTACAAATATGGTCAGATGAAAATGGGTTCAAGTTT--TCCAAAACGAAAACCA-------AATGTATGCATTTTTGCAATCTTCGTGGATTGCATCCAGACCCCGATC---------------TGACTCTAGGCAATACTAAACTAGAAGTTGTGCCAGAGTTCAAATTTCTTGGAGTCATT------TTTGA--------CAGAAAG-CTTTC------------------TTTCTTACCTCATACTAAATCTCTTAAAAAGAAATGCCAAA-AGCAATGAACATTCTTAGAGTTATTGCACACTCAGATTGGAGAGCCGAT-------------------AAGAAGGTCCTGTTAAGGCTATATCGATCCCTTATTCGATCA-------AAACTTGACTATGGTTCTATAGTGTATGGATCAGCCCGTAAAT-----------CCTATCTCCAGCTGCTAGATCCAATACAAAACCAATGTTT--------AAGGC-TTGCCATA-GGCACCTTTAGAACATCTCCTGTTAACAGCCTATATACAGAGGCTAATGAACCTTCTCTATATTACAGAAGGGAAAAACTATCTCTTCAATACTTTTTAAGA-TTGAAATCCAATCCTTTTAACCCTACTCATCGAGTAGTTTTTAACCCCCAATACAAAC-GCCTT----TTTCAACATAAACCAAATGCTATTGCCCCATTT-GGTATTC-GCATGGAGCCCATTATAGATAATCTTGGGGTAGACACTGATTCCATAGCCCAGTACAAGTTAT-CTGACATACCTCCATGGACACTGGACACAGCAAAC----TTTTTATTTGATCTTGCCTCTGATAAGAAATCAGAAACAGATAGAGCTATCTTTCACAGTAAATATA---GAGAGATAAAAGAA----------------------CACTATTCTTC----CTACAAACCTATATACACTGATGGATCCAA----------GGACGGTGATTTC--GTTGCAGCTGCAGCTGTATATGGAGAAAGGGTTAAGAAATGCCGCCTTCCAGACAAGTCTTC-TATCTTCTCTGCAGAGATAAGGGCTATTTATCT----AGC-CCTTCAC---CTGGTGGAAAATGCAAATTTCACCCG----ATTTATTATATTTT------GTGATT---CTCTATCAGTACTGCAAGCCTTATCAAA---TCAAAAGTTGGAGAACTCTT-TGGTATGCCAAATTATTCA---AAGGATCTCTCATATTTTGTCT-TCAAACAGACTTGTGTTCTGTTGGATTCCAAGCCACACTGGTATCATGGGTAATGAACATGCGGATAGATCCGCTAAA-------TCAGCACTTAA-CCTTCCCATTTCATATTTTAAAGTACCCTACACTGACTTTAAACCTTCTGATTTAACTTACATCACATCCATCTGGCAATCA-------AAATGGAA----TGCTGATGTTTTTAATAAATAGCAT-TCA-ATT----AAGCCTACCTTCGGAGAATGGTACCCTTCTTACA---GGTCTGTACGAAGAGA---------GGAAGTTACAATTGCA---CGAATCCGAATTGGTCATTCACACATTACACACTCCTGGCTCTTGGCTAAGGAAGATGCACCTGA---ATGCATTCCATGCAA---TGCACCCTTTGCCATCAAACATATATTGCTAGATTGCATTGATTTTCAAAGAACTCGTGCAAGATATTTCAATGTCAACACTATTTATGAGCTTTTTGACACTGTCAGGATTGAATTAATTCTTTCCTTTCTCAAAGAGATTGGAGTTTACAATAGATTGTGATTCCTTACACATTCTAAATATAT-AT-------ACATTTATCAATGTCA--------TTTTTTCATCACACA--------------CTA-------TT--TAATATC---ACA-CATTCATTGCAGG-CAATCT--ATCA-ACAATCATTAATCTT--T--ACAAATGTTCTATCTACTTTTGTTCATGAATTACAAATTCTTATTTAGTTTTTCT-TTAAACAAA------TACATTTTAACCTG----TTAATATTGTTAGT-------ATACATTCATCC----ATATCAT-------CATAATGCGCGCTGGGTGACCTTAGCTGTCGATGCGCCTTAAACCACGATTCA------TTCA-------------------------------------------------------------
>ENCE17_3572_V1.2_chr_CL24_14:20393841-20399916()_(reversed)
------CCCCACAT---GGCAGGGCGGGGG--TTAGAAAGTGTCCTGCCACTGCGCTGCTGAGTGGTAGAACCCCACCAAGTGCCT-GCCCGTTTGCCGTGGGCTGCGACTCGTGTCGCCTGATTCAGGGATCCTGGTGGTTGAGAGAATCCAGGGTTA-------------GTTAATACCCTGTTT-------TTTTTTCAATAC---------ACCACTTTGGCCTGAATTTGGGCTAAACGA------GAGGTCAGGAAGGCCCGACCTGA-CCAATAGGCTGGTCATG-CCTTGTC--------ATTGGCAAC---------------------TTCCACCAA----AACG-ACATATTTTCATAT--TCA---------------TTTGAAACTTCTTTACCTTTTGTACCCCGTGACGGTGGCCCATGGGT--CAATC--------AGATGAAAGATTTGGTCTTTGATTGACATTCTGTACCATCCCAAATGTA-TGTCG--CTTAC-----TTGGAATGACATCTTTTGGGACACATTTGTCCAGTCTAGCCCTTT-CACCCTGA--GTATACCAT-CCTTGTAACCCTGACTTGATCTGCGATGGGTTTCCCCAGATTAAGTCCCTTTGTTG-GGCTCCATGGTGGGCGGG-GACCAA----GGATGGTG-------AACCTTTTAGATT-AATATGGAATCCCATTAAAAAGCTGCCA-------AGCGTACCCTTT-CTGACAGTGATTCAGAGGCAGAGTCTTCTCCGTCACCACTAAATTTT-----CCA---CGATTTATTGTG-GTTGAAGCAGAAGACTCAGTCAAACCTATAACACACATATCACCATTTGTTATCGAGAAAA-CAATCAAAAGTATTCTCGGTACACCAA-AATCAGTCAAAAAA--CTCAAAAACAACACGATCCTCATTGAATGCTTCACAAAGCAACAAACCATCAACAAACTCAAACATAAAACACTATTCAAACAAGCAGTCATAGTATACCCACATCCAGCACTCAACT---CATGTAAGGGAGTCATCCG---------TTGGAAGGACCTCCATTACTGCTCCTCTCTTGACGACATCAAGGACAAC-----------TTGAAGTCACAGTCT-------GTTACTG----ATATCAGACGC----ATCAGTGTCAAAAGAGATGGAG----TGT-TGAAAAACACTAACACAT-ACATAATCACTTTCTCGTGTCCCACAGTTCCACCTACACTTAAA--ATTGGATTTGAATCCTTAAAAGTCGACACATACAT----------------TCCTAACCCTC----------TTCGTTGT----------TTCAAATGTCAACGATTTGGTCACCACACCACAAAATGCACCAATACACCAGT---CTGTGCTAAATGCGCATTTGTG-------ATCGCAGCACTGAACACTGCACCGCACC-TGCATGCTGTTTCAACTGCAAGTCTGGTCACGTTG---CCTATGCGAAGGAGTGTCAAACTTGGAAA---------------GATGAGAAGGATAT----------------------CCTGACCATCAAG--TACAAGGAAGGCATTTCCTTTGTAGACG---------CACGCAAACTTGTCTTGCAACAAAAGCAAGACAA--GGAAAGACTTGTCAGTGGGATCAGCTGCTCAGCAGTAGCCTCCCCAAAGCAAGACTGTCATACCTGTGATCTTCT------------------CCTCAAAC--TGCTTTTGGGGAAATTTC-CAGAGATGGCGGAGGAGCTGAAGGACAA-GGCCCCAGCACCAC----------------TTCTATC---------ATC-ATA----CATAGC-------------AAAAAAAC-------AACCACCTCCTACACCAAAACCTGCAACTGCACCCAAACCATCTACTTCT-----GCACCC--------AAACCTCAAT-------CAGCACCAAAACCTTCT-ACTGCCACA------------------CCAAAACCTGCAACTACACCAAAAGAT---ACTTCTGCACCAACACCTGCATCAACAA---CTAAAGCTAAACAACCTG-----CCTCTGAATCAAAATC---TAAACAACAACAAAAATCTATTTCTTCTTCCAA------TGGTCCATCTTCT-GGGTC----AAAGGCAAACCCTTCTCTTTCTAAGAAAGAAAG----GAAAAACCTTCTAAAACAAAAATCTCTTTG--TTCAAATGATGAACA---CTCAGGTACTGCGACAAGT----------TCTGTCGCAA---GAAC------CCCCA----TTGCA--ACTTCTAACAATTTTGAAGTTCTGGATGC----------AATGGACACTG-GAGAGGTCCATGAAGGCGAC--TCTTTAGATGTCGAGCAGTCTATCTG-TGGTGG-TTCTTTGGATGATTGGGGGAAAAA--CCAAATACCAAGGACCCGAAGTCACCTGCTTCTTAACTTTTTAATCTGCTGCAA-TGAATCATAGAATGCTTTTTT----------------ATACTTTTTT-AATTTTACTTTTTAGCGCAATGGCTAATCCAATTATCCAATGGAACTGTCGAGGTCTGAAGGCCAACTTTGATGAGTTGTCACTTCTGATTAATAATCACAAACCTGCTGCACTTTGTCTTCAAGAGACATTCTTGAAAGAGGATGACACTATCTCCCTCAAATTTCATTAT---------------------ATCTTTTACAAGATT--TACACTAAAGG---CAATAAAGCCCAAGGTGGAGTATCTGTCATTGTTATAAAATAGTGTTCCTCATAAGCACATACAGCTTGATACTTCCCTACAAGCTTTAGCTGTGAGATTATCTTTACATAACACTATTACCCTATGCTCTTTGTATCTTCCACCAAATAAACCTATACACCAAGGTAGTCTTGATGATTTGATAACTCAACTACCTCAACCATTTGT--ACTTGTTGGTGATTT--TAATGCACATAACACC-------ATATGGGGTTGTACAGATACGAACCGCCGTGGTGATCAAATAGAGAATTTTATGTCTGTAAATTTTCTTTCGTTCCTGAACGATCCAAGTGCAAAAACATATTTGCA-TCCAGCTTCAGGATCATA-------------TTCTTCTA-TTAACCTTTCTTTTT-GCAGTCCAGTACTTCTCCCTGATTTATCATGGAGATGTTTAGAAGACACTTATGGAAGTGATCACTTCCCTATTATTTCAAATGAAAATAAACCTTCAGTCCTTGATCGTCCTCAAAAATGGAAGTTGTCCAAAGCAAACTGGAGTAAATTCCAGA-----TGCTTTGTGAACATAATATTGTTCACCATG------CATTTGAGG----------ACTGTGAG---GACCCTTCCTTCCTTTTTT-C--------------TTCTTTATTGTTTGA--TGCAGCCAAACAGTCTATACCTCAGACCTCGACAAATCCCAAACGTCCAGATAAACATTGGTTCACTTCTGAAT------------------GTAAGGAAGCCGTTAGGGAACGAAAGGCCTCTCTCAGGAAATTTAACCCGAGACCAA----CACAAGAAAA----------CCTTAACGACTT-TCGTATCCGCCGTGCAATTG----ATGCACAATTAAAACAAG---TAAGCGCAAGTCCTGGA-------GAGATTATGTCTC-TAGACTTAATAGTCGCACAT--CAACCAAAAAGA---------TGATTCGTAAAATGAATGGCAAAGGTCCATCTCATATTAGTCACCTGACTTCAAACAACCAAGAAATAG------ATAACCCTCA-------------GGACATAGCAGATACCTTGGCAGAGACTTTCTC------------GATGAAATCCTCTGCTGAGAACGACT-----CAAAAA----ATTTCAGATCATTAAAACAAGAGCGGAGAAAACAAAGCCCAATTTTACTTCTAAAAAT-------------------GAAGAAC---ATTACAACAA---------------ACTCTTTACTCTTAAAGAACTTCAATCTGC--CTTGA---AGAAATCACATGACACTTCTCCAGGTCAGGACCAA------ATTCACTATCA----ATTCCTCAAGCACTTACCACATTCATCCCTTTCTATTTTACTCGATATTTT---------------------------TAATAATGATTGGCAGACTGGTGAATTT---CCATCCAG------CCGGCGAGAGGCTTTGGTCATTCCAA-TTGCAAA----ACCAGGAAAG-GATGC------GAAATATCCAAACAGCTACCGACCGATTGCCTGGA----------CAAGTTGCATCTAT--------AAAACTCTTG--------AACGGATGGTTAACGATAGGCTTGTTTG-GTTTCTTGAATCCAACAACCTTATTGTATCTGTTCAAAGTGGCTTCCGCCGACAACGAAGTATGTTAGACCATCTTGTTCGGTTCGAAACGTATCTTCGAGA------------AGCTTT-----TATTAAAAAGCAGCATGTAGT-ATCTGTATT----TTTTTACTTGGAAAGTGT-GTATGATA----------CCACTTGGAAACATGGTATACTTAAAGATTTACACGATTTTGGCCTCAGAGGCCGCCTTCCTATATTCATTGCAGCAT-------------------------------TCCTGGATGAACGGCTCTTC---CGCGTTCATGTTGGGAACACC--------TTGTCAGGTGCTCGCGAGCAGGAAATGGGGGTTCCCCAGGGGTGTAT-----------TT--TGTCTGTTACACTTTTTAGCATTAAGAT------AAATAGCATT-----GTTAAAGCTATAAACCCTGGAGTGGACTGCTCCCTTTAAGTAGACGACTTTGTTATTTGTTTCTGTTCCGGAAACATGGATATTATTAAACGCCAACTACAGCAATGCCTTAATAAATTACAAATATGGTACTATGAAAATGGGTTCAAGTTT--TCAAAAACGAAAACCA-------AATGTATGCATTTTTGCAATCTTCGTGGATTGCATCCAGACCCCGATC---------------TGACTCTAGGCAATACTAAACTAGAAGTTGTGCCAGAGTTCAAATTTCTTGGAGTCATT------TTTGA--------CAGAAAG-CTTTC------------------TTTCTTACCTCATATTCAATCTCTTAAAAAGAAATGCCAAA-AGCAATGAACATTCTTAGAGTTATTGCACACTCAGATTGGAGAGCCGAT-------------------AGGAAGGTCCTCTTCAGGCTATATCGATCCCTTATTTGATCA-------AAACTTGACTATGGTTCTATAGTGTATGGATCAGCCCGTAAAT-----------CCTATCTCCAGTTGCTAGATCCAATACAAAACCAATGTTT--------AAGGC-TTGCCGTA-TGCACCTTTTGAACATCTCCTGTTAACAGCCTATATGCAGAGGCTAATGAACCTTCTCTATATTACAGAAGGGAAAAACT--CTCTTCAATACTTTTTAAAA-TTGAAATCCAATCCTTTTAACCCTACTCATCGAGTAGTTTTAAACCCCAAATACAAAC-GCCTT----TTTCAACAGAAACCAAATGCTATTGCCCCATTT-GGTATTC-GCATGGAGCCCATTATAGATAATCTTGGGGTAGACACTGATTCCATAGCCCAGTACAAGTTAT-CTGACATACCTCCATGGACACTGGACACAGCAAAC----TTTTTATTTGATCTTACCTCTGAAAAGAAATCAGAAACAGATAGAGCTATCTTTCACAGTAAATATA---GAGAGATAAAAGAA----------------------CAATATTCTTC----CTACAAACCTATATACACTGATGGATCAAA----------GGACGGTGATTTC--GTTGCAGCTGCAGCTGTATATGGAGAAAGGGTTAAGAAATGCCGCCTTCCAGACAAGTCTTC-TATCTTCTCTGCAGAGATAAGGGCTATTTATCT----AGC-CCTTAAC---CTGGTGGAAAATGCAAATTTCACCCG----TTTTATTACATTTT------GTGTTT---CTCTATCAGTACTGCAAGCCTTATCAAA---TCAAAAGTTGGAGAACCCTT-TGGTATGCCAAATTATTCA---AAGGATCTCTCATATTTTGTCT-CCAAACAGACTTTTGTTCTGTTGGATTCCAAGTCACACTGGTATCATGGGTAATGAACATGCGGATAGATCCGCTAAA-------TCAGCTCTTAAACCTTCCCATTTCATATTTTAAAGTACCCTACACTGATTTTAAACCTTCTAATTTAACTTACATCACATCCATCTGGCAATCA-------AAATGGAA----TGCTGATGTTTTTAATAAATAGCAT-TCA-ATT----AAGCCTACCTTCGGAGAATGGTACCCTTCTTACA---GGTCTGTGCGAAGAGA---------GGAAGTTACAATTGCA---CGAATCCGAATTGGTCATTCACACATTACACACTCCTGGCTCTTGTCTAAGGAAGATGCACCTGA---ATGCATTCCATGCAA---TGCACCCTTTGCCATCAAACATATATTGCTAGATTGCATTGATTTTCAAAGAACTCATGCAAGATATTTCAATGTCAACACTATTTATGAGCTTTTTGACACTGTCAGGATTGAATTAATTCTTTCCTTTCTCAAAGAGATTGGAGTTTACAATAGATTGTGATTCCTTACACATTATAAATATAT-AT-------ACATTTATCAATGTCA--------TTTTTTCATCACACA--------------CTA-------TT--TAATATC---ACA-CATTCATTGCAGG-CTATCT--ATCA-ACAATCATTAATTTT--T--ACAAATTTTCTATCTACTTTTGTTCATGAATTACAAATTCTTATTTAGTTTTTCT-TTAAACAAA------TACATTTCAACCTG----CTAATATTGTTAGT-------ATACATTCATCC----ACATCAT-------CATAATGCGCGCTGGGTGACCTTAGCTGTCGATGCGTCTTAAAACACGATTCA------TTCATATC---------------------------------------------------------
>ENCE17_3572_V1.2_chr_CL24_2:44275247-44281358()_(reversed)
------CCCCCCAT---GGCAGGGCGGGGGG-TTAGAAATTGTCCTGCCACTGCGCTGCTGAGTGGTAGAACCCCACCAAGTGCCT-GCCCGTTTGCCGTGGGCTGCGACTCGTGTCGCCTGATGCAGGGATCCTGGTGGTTGAGAGAATCCAGGGTTAGG--------CTAGTTAATACCCTGTTT--------TTT--CAATAC---------ACCACTTTGGCCTGAATTTGGGCTAAGCGA------GAGGTCAGGAAGGCCCGACCTGA-TCAATCGGCTGGTCATG-CCTTGTC--------ATGGGCAACTTG---TTTTTT-CATCAATCTTCCACCAT----ACA--ACATATTTTCAAAT--TTA---------------TTTGAAATTTCTTCACCTTTAGTACCCCATGACGGTGGCCCATGGGT--CAATC--------AGATGAAAGATTTGGTGTTTGATTGACATCCTGTATCATCCCAAATTTA-TGTCG--CTTGC-----TTGGAATGACATCTTTTGGGACACATTTGTCCAGTCTAGCCCTTT-CACCCTGA--GTATACCAT-CCTTGTAACCCTGACTTGATCTGCGATGGGTTTCCCCAGATTAAGTCCCCTTGTTG-GGCTCCATGGTGGGCGGG-GACCAA----GGATGGTG-------AACTT---AAACC-AATATGGAATCCCATAAAAAAGCTGCCA-------AGCGTACCCTTT-CTGACAGTGATTCAGAGGCAGAATCTTCTCCATCACCACTAAATTTT-----CCA---CGATTTATTGTG-GTTGAAGCAGAAGATTCAGTCAAACCAATTACACACATATCACCATTTGTTCTCGATAAAA-CAATCAAAAGTATTCTCGTTACACCAA-AATCAGTCAAAAAA--CTCAAAAACAACACCATACTAATTGAATGCTTCACAAAGCAACAAACAATCAACATACTCAAACATAAAACTCTATTCAAACAAGCAGTCAAAGTATACCCACATCCATCACTCAACT---CATGTAAGGGAGTCATCCG---------TTGTAAGGACCTCCATTACTGCTCCTCTCTTGAAGACATCAAGGACAAC-----------TTGAAGCCACAGTCG-------GTTACTG----ATATCAGACGC----ATCAGTGTCAAAAGAGATGGAG----TGT-TGAAAAACACTAACACAT-ACATAATCACTTTCTCATGTCCCACAGTTCCACCTACACTTAAA--ATTGGATTTGAATCCTTAAAAGTAGACACATACAT----------------TCCTAACCCTC----------TTCGTTGT----------TTCAAATGTCAACGATTTGGTCACCACACCACAAAATGCACCAACACACCAGT---CTGTGCTAGATGCGCATTTGTAGGCGCAGATCACAGCACTGAACACTGCACCGCACC-TGCATGCTGTTTCAACTGCAAGTCTGGTCACGTTG---CCTATGCGAAGGAGTGTCAAACTTGGAAA---------------GATGAGAAGGATAT----------------------CCTGACCATCAAG--TACAAGGAAGGCATTTCCTTTGCAGAAG---------CACGCAAACTTGTCTTGCAACAAAAGCAAGACAA--GGAAAGACTTGTCAGTGGGAACAGCTACTCAGCAGTAGCCTCCCCGAAGCAAGACTGCCATACCTGCGATCTTCT------------------CCTCAAAC--TTCTTTTGGGGAAGTTTC-CAGAAATGGCAGAGGAGCTGAAGGGCAC-AGTCCCAGCACCAC----------------TTTTATC---------ATC-ATA----CATAGC-------------AAAAC----------AGCCACCTCTTACACCAAAACCTGCAACTGCACCCAAACCATCTACTTCT-----GCACCC--------AAACCTCAAT-------CAGCACCAAAACCT----ACTGCCACA------------------CCAAAACCTGCAACTACATCAAAAGAT---ACTTCTGCACCAACACCTGCATCAACAA---CTAAAGCTAAACAACCTG-----CCTCTGAATCAAAATC---TAAACAACAACAAAAATCTATTTCTT---CCAA------TGGTCCATCTTCT-GGATC----AAAGGCAAACCCTTCTCTTTCTAAGAAAGAAAG----GAAAAACCTTCAAAAACAAAAATCTCTTTG--TTCAAATGATGAACA---CACAGGTGCTGCGACAAGT----------TCTGTCGCAA---GAAC------CCCCA----TTGCA--ACTTCTAACAATTTTGAAGTTCTGGATGC----------AATGGACACTG-AAGAGGTCCTTGAAGGCGAC--TCTTCAGATGTCGAGCAGTCCATATG-GGGTGG-TTCTTTAGATGATTGGGGTAAAAAA-CCAAATACCAAGGACCCCAATCCACCTGCTTCTTAACTTTTTAATCTGCTGCAA-TGAATTATAGAATGCTTTTTT----------------ATACTTTTTT-AATTTTACTTTTTAGCGCAATGGCTAATCCAATTATCCAATGGAACTGTCGAGGTCTGAAGGCCAACTTTGATGAGTTGTCACTTCTGATTGATAATCACAAACCTGCTGCACTTTGTCTTCAAGAGACATTCTTGAAAGAGGATGACACTATCTCCCTCAAATTTCATTCT---------------------ATCTATAACAAAATT--TACACTGAAGG---CAATAAAGCCCAAGGTGGAGTATCTGTCATTGTTA-ATAGTAGTGTTCCTCACACACACATACAGCTTGATACTTCCCTTCAAGCTGTAGCTGTGAGATTATCTTTACATAACACTATTACCCTGTGCTCTTTGTATCTTCCACCAAATAAACCTATACACCAAGGTAGTCTCGATGATTTGATATCTCAACTACCTCAACCATTTGT--ACTTGTTGGTGATTT--TAATGCACATAACACC-------ATATGGGGTTGTACAGATACGAACCGCCGTGGTGATCAAATAGAGAGTTTTATGACTGTAAATTCTCTTTCGTTCCTGAACGATCCAAGTGCAAAAACATATTTGCA-TCCAGCTTCAGGATCATA-------------TTCTTCTA-TTGACCTTTCTTTTT-GCAGTCCAGTACTTCTCCCTGATTTTTCATGGAGATGTTTAGAAGACACTTGTGGAAGTGATCACTTCCCTATTATTTTAAATGAAAATAAACCTTCAGTCCTTGATCGTCCTCAAAAATGGAAGTTGTCCAAAGCAAACTGGAGTAAATTCCAGA-----TGCTTTGTGAACAGAATATTGTTCACCATG------CGTTTGAGG----------ACTGTGAG---GACCCTTCCTTCCTTTTTT-C--------------TTCTTTATTGTTTGA--TGCAGCCAAACAGTCTATACCTCAGACCTCGACAAATCCCAAACGTCCAGATAAACCTTGGTTCACTTCTGAAT------------------GTAAGGAAGCCGTTAGGGAACGAAAGGCCTCTCTCAGGAAATTTAACCTGAGACCAA----CTCAAGAAAA----------CCTTAACGACTT-TCGTATCCGCCGTGCAAAGGCAAGATGCACAATTAAAACAAG---TAAGCGCAAGTCCTGGA-------GAGATTATGTCTC-TAGACTTAATAGTCGCACCT--CAACCAAAAAGACTTGGGACATGATTCGTAAAATGAATGGCAAAGGTCCATCTCATATTAGTCACCTCACTTCAAACAACCAAGAAATAG------ATAACCCTCA-------------GGACATAGCAGATACCTTGGCAGAGACTTTCTC------------GATGAAGTCCTCTGCTGAGAACTACT-----CTAAAAA---ATTTCAGACCTTTAAAACAAGAGCGGAGAAATCAAAGCTCAATTTTACTTCTAAAAAT-------------------GAAGAGC---ATTACAACAA---------------ACTCTTTACTCTTAAAGAACTTCAATCTGC--CTTGA---AGAAATCACATGACACTTCTCCAGGTCAGGACCAA------ATTCACTATCA----ATTCCTCAAGCACTTACCACATTCATCCCTTTCTATTTTACTCGATATTTT---------------------------TAATAATGTTTGGCAGACTGGTGAATTT---CCATCCAG------CTGGCGAGAGGTTTTGGTCATTCCAA-TTGCAAA----ACCAGGAAAG-GATGC------AAAAGATCCAAACAGCTACCGACCAATTGCCTTGA----------CAAGTTGCATCTGT--------AAAACTCTTG--------AACGGATGGTTAACGATAGGCTTGTTTG-GTTTCTTGAATCGAACAACATTATTGTATCTGTTCAAAGTGGCTTCCGCCGACAACGAAGTACGTTAGACCATCTTGTTCGGTTCGAAACGTATCTTCGAGA------------AGCTTT-----TATTAAAAAGCATCATGTAGT-ATCTGTATT----TTTTGACTTGGAAAGTGC-ATATGATA----------CCACTTGGAAACATGGTATACTTAAAGATTTACACGATTTTGGCCTCAGAGGCCGCCTTCCTATATTCATTGCAGCAT-------------------------------TCCTGGATGAACGGCTCTTC---CGCGTTCGTGTTGGGAACACC--------TTGTCAGGTGCTCGCGAGCAGGAAATGGGGGTTCCCCAGGGGTGTAT-----------TT--TGTCTGTTACACTTTTTAGCATTAAGAT------AAATAGCATT-----GTTAAAGCTATAAACCCTGGAGTGGAC---TGCTTTTATGTAGACGACTTTGTTATTTGTTTCTGTTCCAGAAACATGGATATTATTGAACGCCAACTACAGCAGTGCCTTAATAAATTGCAAATATGGTCAGATGAAAATGGGTTCAAGTTT--TCCAAAACGAAAACCA-------AATGTATGCATTTTTGCATTCTTCGTAGATTGCATCCAGACCCCGATC---------------TGACTCTAGGCAATACTAAACTAGAAGTTGTGCCAGAGTTCAAATTTCTTGGAGTCATT------TTTGA--------CAAAAAG-CTTTC------------------TTTCTTGCCTCATATTAAATCTCTTAGAAAGAAATGCCAGAAAGCAATGAACATTCTTAGAGTTATTGCACACTCAGATTGGGGAGCCGAT-------------------GAGAAGGTCCTGCTAAGGCTATATCGATCCCTTATTCGATCA-------AAACTTGATTATGGTTCTATAGTGTATGGATCAGCCCGTAAAT-----------CCTATCTCCGGCTGCTAGATCCAATACAGGGCCAATGTTT--------GGGGC-TTGCCCTG-GGAGCCTTTAGAACATCTCCTGTTAACAGCCTCTATGCAGAGGCTAATGAACCTTCTCTATATTACAGAAGGGAAAAACTATCTCTTCAATACTTTTTAAAA-TTGAAATCCAATCATTTTAACCCTACTCATCGAGTAGTTTTTGGCCCCCAATGCAGGC-GCCTT----TTTCAACAGAAACCAAATGCTATTGCCCCATTT-GGTGTTC-GCATGGGGCCCATTGTGGGTGATCTTGGGGTGGACGCTGGTTCCATGGCCCAGTGCAGGTTGT-CTGACATACCTCCATGGACACTGGACACAGCAAAC----TTTTTATTTGATCTTACCTCTGATAAAAAATCAGAAACAGATAGAGCTATCTTTCACAGTAAATATA---GAGGGATAAAAGAA----------------------CAATATTCTTC----CTACAAACCTATATACACTGATGGATCCAA----------GGACGGTGGTTTG--GTTGCAGCTGCGGCTGTGTGTGGAGAAAGGGTTGGGGAGTGCCGCCTTCTGGGCGGGTCTTC-TGTCTTCTCTGCGGAGATAAGGGCTATTGATTT----AGC-CCTTAAC---CTGGTGGAAAATGCAAATTCCACCCG----TTTTGTCATATTTT------CTGATT---CTCTGTCGGTGCTGCAGGCCTTGTCGAG---TCGGGGGTTGGAGAGCCCTT-TGGTGTGCCGGGTTGTTCG---GAGGGTCTCTTGTGTTTTGTCT-TCGGACAGACTTGTGTTCTGTTGGCTTCCAAGCCGCACTGGTGTCGTGGGTGGTGAACATGCGGATAGATCCGCTAAA-------TCAGCTCTTAA-CCTTCCCATTTCGGATTTTGAAGTACCATACACCGACTTTAAACCTTCTATTTTGGCTTACATCGCATCCATCTGGCGGCCA-------AAATGGAA----TGATGATGTTTTTAATAAATTGCAT-TCA-ATT----AAGCCTACCCTCGGAGAATGGTGCCCTTCTTACA---GGTCCGTACGAAGAGA---------GGAAGTTACAATTGCA---CGAATCCGAATTGGTCATTCATACATTACACACTCCTGGCTCTTGGCTAAGGAAGATTCACCTGA---ATGCATTCCATGCAA---TGCACCCTTTACCATCAAACATATATTGCTAGATTGCATTGATTTTCAGAGAATTCGTGCAAAATATTTCAATGTCAACACTATTTTTGAGCTTTTTGAGACTGTCAGGATTGAATTAATTCTTTCCTTTCTCAAAGAGGTTGGAATTTACAATAAATTGTGATTCCTTACACATTCTCAATATAT-AT-------TTATTTATCAATATCA---------TTTTTCATCACACA--------------CTA---TTTATT--TCATATC---ACA-CATTCATTACAAA-CAATCT--ATCA-ACAATCATTAATTTT--TT-ACAAATCTTATATCTACTTTTGTTCAATAATTACAAATTCTTATTCATTTTTTCT-TTAAACAAA------TACATTTTAACCTG----TTAATATTTTTTAT-------ATCCATCCATCC----ACATCAT-------CATAATGCGCGCTAAATGACCTTAGCTGTCGATGCGCCTTAAAACACCATTCA------TTCATTTATTCAT----------------------------------------------------
>ENCE17_3572_V1.2_chr_CL24_6:32207133-32213245()_(reversed)
------CCCCCCAT---GGCAGGGCGGGGGG-TTAGAAATTGTCCTGCCACTGCGCTGCTGAGTGGTAGAACCCCACCAAGTGCCT-GCCCGTTTGCCGTGGGCTGCGACTCGTGTCGCCTGATGCAGGGATTTTGGTGGTTGAGAGAATCCAGGGTTAGG--------CTAGTTAATACCCTGTTT--------TTT--CAATAC---------ACCACTTTGGCCTGAATTTGGGCTAAACGA------GAGGTCAGCAAGGCCCGACCTGA-TCAATCGGCTGGTCATG-CCTTGTC--------ATGGGCAACTTAATATTTTGTTCATCAATCTTCCACCAA----TACG-ATATATTTTCAAAT--TTA---------------TTTGAAACTTCTTTTCCTTTGGTACCCCGTGACGGTAGCCCATGGGT--CAATC--------AGATGAAAGATTTGGTGTTTGATTGACATTCTGTACCATCCCAAATTTA-TGTCG--CTTGC-----TTGGAATGGCATCTTTTGGGACACATTTGTCCAGTCTAGCCCTTT-CACCCTGA--GTATACCAT-CCTTGTAACCCTGACTTGATCTGCGATTGGTTTCCCCAGATTAAGTCCCCTTGTTG-GGCTCCATGGTGGGCGGG-GACCAA----GGATGGTA-------AACTTTTTAGATT-AATATGGAATCCCATAAAAAAGCTGCCA-------AGCGTACCCTTT-CTGACAGAGATTCAGAGGCAGAGTCTTCTCCGTCATCACTAAATTTT-----CCA---CGATTTATTGTG-GTTGAAGCAGAAGACTCAGTCAAACCTATAACACACATATTACCATTTGTTATCGAGAAAA-CAATCAAAAGTATTCTCGGTACACCAA-AATCAGTCAAAAAA--CTAAAAAACAACACAATCCTCATTGAATGTTTCACAAAGCAACAAACCATCAACATACTCAAACATAAATCGCTATTCAAACAAGCAGTCAAAGTATACCCACATCCATCACTCAACT---CATGTAAGGGAGTCATCCG---------TTGCAAGGACCTTCATTACTGCTCCTCTCTTGACGACATCAAGGAGAAC-----------TTAAAGTCACAGTCT-------GTCACTG----ATATCAGACGC----ATCAGTGTCAAAAGAGATGGAG----TGT-TGAAAAACACTAACACAT-ACATAATCACTTTCTCATGTCCCACAGCTCCACCTACACTTAAA--ATTGGATTTGAATCCTTAAAAGTCGACACAAACAT----------------TCCTAACCCTC----------TTCGTTGT----------TTCAAATGTCAACGATTTGGTCACCACACCACAAAATGCACCAATACACCAGT---CTGTGCTAAATGCGCATTTGTAGGCGCAGATCCCAGCACTGAACACTGCACCGCACC-TGCATGCTGTTTCAACTGCAAGTCTGGTCACGTTG---CCTATGCGAAGGCGTGTCAAACTTGGAAA---------------GATGAGAAGGATAT----------------------CCTGACCATCAAG--TACAAGGAAGGCATTTCCTTTGCAGAAA---------CACGCAAACTTGTCTTGCAACAAAAGCAAGACAA--GGAAAGACTTGTCAGTGGGAACAGCTACTCAGCAGTAGCCTCCCCGAAGCAAGACTGCCATACCTGCGATCTTCT------------------CCTCAAAC--CTCTTTTGGGGAAGTTTC-CAGAAATGGCAGAGGAGCTGAAGGGCAA-GGTCCCAGCACCAC----------------TTATATC---------ATC-ATA----CATAGC-------------AAAAC----------AGCCACCTCCTACAACAAAACCTGCAACTGCACCCAAACCACCTACTTCT-----GCACCC--------AAACCTCAAT-------CAGCACCAAAACCT----ACTGCCACA------------------TTAAAACCTGCAACGACACCAAAAGAT---ACTTCTGCACCAACACCTGCATCAACAA---CTAAAGCTAAACAACCTG-----CCTCTGAATCAAAATC---TAAACAACAACAAAAATCTATTCTTTCAA----------TGGTCCATCTTCT-GGATC----AAAGGCAAACCCTTCTCTTTCTAAGAAAGAAAG----GAAAAACCTTCAAAAACAAAAATCTCTTTG--TTCAAATGATGAACAACACTCAGGTGCTGCGACAAGT----------TCTGTCGCAA---GAAC------CCCCA----TTGCA--ACTTCTAACAATTTTGAAGTTCTGGATGC----------AATGGACACTG-AAGAGGTCCTTGAAGGTGAC--TCTTCAGATGTCGAGCAGTCCATATG-GGGTGG-TTCTTTGGATGATTGGGGTAAAAAA-CCAAATACCAAGGACCCCAAGTCACCTGCTTCTTAACTTTTTAATCTGCTGCAA-TGAATTATAGAATGCTTTTTT----------------ATACTTTTT--AATTTTACTTTTTAGCGCAATGGCTAATCCAATTATCCAATGGAACTGTCGAGGTCTGAAGGCCAACTTTGATGAGTTGTCACTTCTGATTGATAATCACAAACCTGCTGCACTTTGCCTTCAAGAGACATTCTTGAGGGAGGATGACACTATCTCCCTCAAATTTCATTCT---------------------ATCTATAACAAGATT--TACACTGAAGG---CAATAAAGCCCAAGGTGGAGTATCTGTCATTGTTA-ATGATAGTGTTCCTCACGCCCACATACAGCTTGATACTTCCCTTCAAGCTGTAGCTGTGAGATTATCTTTACATAACACTATTACCCTGTGCTCTTTGTATCTTCCACCAAATAAACCTTTACACCAAGGTAGTCTTGGTGATTTGATATCTCAACTACCTCAACCATTTGT--ACTTGTTGGTGATTT--TAATGCACATAACACC-------ATATGGGGTTGTACAGATACGAACCGCCGTGGTGATCAAATAGAGAATTATATGTCTGTAAATTCTCTTTCGTTCCTGAACGATCCAAGTGCAAAAATATATTTGCA-TCCAGCTTCAGGATCATA-------------TTCTTCTA-TTGACCTTTCTTTTT-GCAGTCCAGTACTTCTCCCTGATTTTTCATGGAGATGTTTAGAAGACACTTGTTGAAGTGATCACTTCCCTATTATTTTAAATGAAAATAAACCTTTAGTCCTTGATCGTCCTTAAAAATGGAAGTTGTCCAAAGCAAACTGGAGTAAATTCCAGA-----TGCTTTGTGAACGGAATATTGTTCACCATG------CATTCGAGG----------ACTGTGAG---GACCCTTCCTTCATTTTTT-C--------------TTCTTTATTGTTTGA--TGCAGCCAAACAGTCTTTACCTCAGACCTCGACAAATCCCAAACGTCCAGATAAACCTTGGTTCACTTCTGAAT------------------GTAAGGAAGCCGTTAGGGAACGAAAGGCATCTCTCAGGAAATTTAACCTGAGACCAA----CACAAGAAAA----------CCTTAACAACTT-TTGTATCCGCCGTGCAAAGGCAAGATGCACAATTAAAACAAG---TAAGCGCAAGTCCTGGA-------GAGATTATGTCTC-TAGACTTAAAAGTCGCACCT--CGACCAAAAAGACTTGGGACATGATTCGTAAAATGAATAGCAAAGGTCCATCTCATATTAGTCACCTCACTTCAAACAACCAAGAAATAG------ATAACCCTCA-------------GGACATAGCAGATACCTTGGCAGAGACTTTCTC------------GATGAAATCCTCTGCTGAGAACTACT-----CTAAAAA---ATTTCAGACCTTTAAAACAAGAGCGGAGAAAACA--GCTCAATTTTACTTCTAAAAAT-------------------GAAGAGC---ATTACAACAA---------------ACTCTTCACTCTTAAAGAACTTCAATCTGC--CTTGA---AGAAATCACATGACACTTCTCCAGGTCAGGACCAA------ATCCACTATCA----ATTCCTCAAGCACTTACCACATTCATCCCTTTCTATTTTACTCGATATTTT---------------------------TAATAATGTTTGGCAGACTGGTGAATTT---CCATCCAG------CTGGCGAGAGGCTTTGGTCATTCCAA-TTGCAAA----ACCAGGAAAG-GATGC------AAAAGATCCAAACAGCTACCGACCGATTGCCTTGA----------CAAGTTGCATCTGT--------AAAACTCTTG--------AACGGATGGTTAACGATAGGCTTGTTTG-GTTTCTTGAATCAAACAACCTTATTGTCTCTGTTCAAAGTGGCTTCCGCCGACAACGAAGTACGTTAGACCATCTTGTTCGGTTTGAAACGTATCTTCGAGA------------AGCTTT-----TATTAAAAAGCAGCATGTAGT-ATCTGTATT----TTTTGACTCGGAAAGTGC-ATATGATA----------CCACTTGGAAACATGGTATACTTAAAGATTTACACGATTTTGGCCTCAGAGGCCGCCTTCCTATATTCATTGCAGCAT-------------------------------TCCTGGATGAACGGCTCTTC---CGCGTTCGTGTTGGGAACACC--------TTGTCAGGTGCTCGCGAGCAGGAAATGGGGGTTCCCCAGAGGTGTAT-----------TT--TGTCTGTTACACTTTTTAGCATTAAGAT------AAATAGCATT-----GTTAAAGCTATAAACCCTGGAGTGGACTGCTCCCTTTATGTAGACGACGTTGTTATTTGTTTCTGTTCCAGAAACATGGATATTATTGAACGCCAACTACAGCAGTGCCGTAATAAATTGCAAATATGGTCAGATGAAAATGGGTTCAAGTTT--TCCAAAACGAAAACCA-------AATGTATGCATTTTTGCAATCTTCGTAGATTGCATCCAGACCCTGATC---------------TGACTCTAGGCAATACTAAACTAGAAGTTGTGCCAGAGTTCAAATTTCTTGGAGTCATT------TTTGA--------CAAAAAG-CTTTC------------------TTTCTTACCTCATATTAAATCTCTTTAAAAGAAATGCTAAAAAGCAATGAACATTCTTAGAGTTATTGCACACTCAGATTGGGGAGCCGAT-------------------AAGAAGGTCCTGCTAAGGCTTTATCGATCCCTTATTCGTTCA-------AAACTTGACTATGGTTCTATAGTGTATGGATCAGCCCGTAAAT-----------CCTATCTCCAGCTGCTAGATCCAATACAAAACCAATGTTT--------AAGGC-TTACCCTA-GGCGCCTTTAGAACATCTCCTGTTAACAGCCTCTATGCAGAGGCTAATGAACCTTCTCTATATTACAGAAGGGAAAAACTATCTCTTCAATACTTTTTAAAA-TTGAAATCCAATCCCTTTAACCCTACTCATCGAGTAGTTTTTAACCCCCAATACAAAC-GCCTT----TTTCAACAGAAACCAAATGCTATTGCC-CATTT-GGTATTC-GCATGGAGCCCATTATAGATAATCTTGGGGTAGACACTGATTCCATAGCCCAGTACAAGTTAT-CTGACATCCCTCCATGGACACTGGACACAGCAAAC----TTTTTATTTGATCTTACCTCTGATAAGAAATCAGAAACAGATAGAGCTATCTTTCACAGTAAATATA---GAGAGAAAAAAGAA----------------------CAATATTCTTC----CTATAAACCTATATACACTGATGGATCCAA----------GGACGGTGATTTG--GTTGCAGCTGCAGCTGTATATGGAGAAAGGGTTAAGAAATGCCGCCTTCCAGACAGGTCTTC-TATCTTCTCTGCAGAGATAAGGGCTATTGATCT----AGC-CCTTAAC---CTGGTGGAAAATGCAAATTCCACCCG----ATTTGTTATATTTT------CTGATT---CTCTATCAGTACTGCAAGCCTTATCAAA---TCAAAAGTTGGAGAACCCTT-TGGTATGCCAATTTATTCA---AAGGATCTCTCGTATTTTGTCT-TCAAACAGACTTGTGTTCTGTTGGCTTCCAAGCCACACTGGTATCATGGGTAATGAACATGCGGATAGATCCGCTAAA-------TCAGCTCTTAACCCTT-CCATTTCAGATTTTAAAGTACCATACACCGACTTTAAACCTTCTATTTTAACTTACATCACATCCATCTGGCAATCA-------AAATGGAA----TGATGATGTTTTTAATAAATTGCAT-TCA-ATT----AAGCCTACCCTCGGAGAATGGTACCTTTCTTACA---GGTCCGTACGAAGAGA---------GGAAGTTACAATTGCA---CGAATCCGAATTGGTCATTCATACATTACACACTCCTGGCTCTTGCCTAAGGAAGATGCACCTGA---ATGCATTCCATGCAA---TGCACCCTTTACCATCAAACATATATTGCTAGATTGCATTGATTTTCAAAGAATTCGTGCAAAATATTTCAATGTCAACACTATTTTTGAGCTTTTTGAGACTATCAGGATTGAATTAATTCTTTCCTTTCTCAAAGAGGTTGGGATTTACAATAAATTGTGATTCCTTACACATTCTAAATATAT-AT-------ACATTTATCAATATCA---------TTTTTCATCACACA--------------CTA---TTTATT--TCATATC---ACA-CATTCATTACA-----------ATCA-ACAATCATTAATTCT--TT-ACAAATTTTCTGTCTACTTTTGTTCATTAATTACAAATTCTTATTTATGTTTTCT-TTAAACAAA------TACATTTTAACCTG----TTAATATTTTTAAT-------ATCCATTCATCC----ACATCAT-------CATAATGCGCGCTAAATGACCTTAGCTGTCGATGCGCCTTAAAACACCATTCA------TTCATTCATTCAT----------------------------------------------------
>ENCE17_3572_V1.2_chr_CL24_13:24602228-24608321()_(reversed)
------CCCCCCAT---GGCAGGGCGGGGGGGTAAGAAATTGTCCTGCCACTGCGCTGCTGAGTGGTAGAACCCCACCAAGTGCCT-GCCCGTTTGCCGTGGGCTGCGACTCGTGTCGCCTGATGCAGGGATCCTGGTGGTTGAGAGAATCCAGGGTTAGG--------CTAGTTAATACCCTGTTT--------TTT--CAATAC---------ACCACTTTGGCCTGAATTTGGGCTAAACGA------GAGGTCAGGAAGGCCCGACCTGA-TCAATCGGCTGGTCATGACCTTGTC--------ATGGGCAACTTAATATTTTT--CATCAATCTTCCACCAA----TACG-ACATATTTTCAAAT--TTA---------------TTTGAAACTTCTTTACCTTTTGTACCCCGTGACGGTGGCCCATGGGT--CAATC--------AGATGAAAGATTTGGTGTTTGATTGACATTTTGTACCATCCCAAATTTA-TGTCG--CTTGC-----TTGGAATGACATCTTTTGGGACACATTTGTCCAGTCTAGCCCTTT-CACCCTGA--GTATACCAT-CCTTGTAACCCTGAATTGATCTGCGATGGGTTTCCCCAGATTAAGTCCCCTTGTTG-GGCTCCATGGTGGGCGGG-GACCAA----GGATGGTG-------AACTTTTTAAATT-AGTATGGAATCCCGTAAAAAAGCTGCCA-------AGCGTACCCTTT-CTGACAGTGATTCAGAGGCAGAGTCTTCTCCGTCACCACTAAATTTT-----CCA---AGATTTATTGTG-GTTGAAGGAGAAGATTCAGTCAAACCAATTACACACATATCACCATTTGTTCTCGAGAAAA-CAATCAAAAGTGTTCTCGGTACACCAA-AATCAGTCAAAAAA--CTCAAAAACAACACCATACTAATTGAATGCTTCACAAAGCAACAAACAATCAACATACTCAAACATAAAACTCTATTCAAACAAGCAGTCAAAGTATACCCACATCCATCACTCAACT---CATGTAAGGGAGTCATCCG---------TTGCAAGGACCTTCATTACTGCTCCTCTCTTGAAAACATCAAGGACAAC-----------TTGAAGCCACAGTCG-------GTTACTG----ATATCAGACGC----ATCAGTGTCAAAAGAGATGGAG----TAT-TGAAAAACACTAACACAT-ACATAATCACTTTCTCATGT--------TCCACCTACACTTAAA--ATTGGATTTGAATCCTTAAAAGTAGACACATACAT----------------TCCTAACCCTC----------TTCGTTGT----------TTCAAATGTCAACGATTTGGTCACCACACCACAAAATGCACCAACACACCAGT---CTGTGCTAGATGCGCATGTGTAGGCGCAGATCACAGCACTGAACATTGCACCGCACC-TGCATGCTGTTTCAACTGCAAGTCTGGTCACGTTG---CCTATGCGAAGGAGTGTCAAACTTGGAAA---------------GATGAGAAGGATAT----------------------CCTGACCATCAAG--TACAAGGAAGGCATTTCCTTTGCAGAAG---------CACGCAAACTTGTCTTGCAACAAAAGCAAGACAA--GGAAAGACTTGTCAGTGGGAACAGCTACTCAGCAGTAGCCTCCCCGAAGCAAGACTGCCATACCTGCGATCTTCT------------------CCTCAAAC--TTCTTTTGGGGAAGTTTC-CAGAAATGGCAGAGGAGCTGAAGGGCAA-GGTCCCAGCACCAC----------------TTTTATC---------GTC-ATA----CATAGC-------------AAAAC----------AGCCACCTCCTACACCAAAACCTGCAACTGCACCCAAACCATCTACTTCT-----GCACCC--------AAACCTCAAT-------CAGCACCAAAACCT----ACTGCCACA------------------CCAAAACCTGCAACTACACCAAAATAT---ACTTCTGCACCAACACCTGCATCAACAA---CTAAAGCTAAACAACCTG-----CCTCTGAATCAAAATC---TAAACAACAACAAAAATCTATTTCTTCTTCCAA------TGGTCCATCTTCT-GGATC----AAAGGCAAACCCTTCTCTTTCTAAGAAAGAAAG----GAAAAACCTCCAAAAACAAAAATCTC--TG--TTCAAATGATGAACA---CACAGGTGCTGCGACAAGT----------TCTGTCGCAA---GAAC------CCCCA----TTGCA--ACTTCTAACAATTTTGAAGTTCTGGATGC----------AATGGACACTG-AAGAGGTCCTTGAAGGCGAC--TCTTCAGATGTCGAGCAGTCCATATG-GCGTGG-TTCTTTAGATGATTGGGGTAAAAAA-ACAAATTCCAAGGACCCCAAGTCACCTGCTTCTTAACTTTTTAATCTGCTGCAA-TGAATTATAGAATGCTTTTTT----------------ATACTTTTTT-AATTTTACTTTTTAGCGCAATGGCTAATCCAATTATCCAATGGAACTGTCGAGGTCTGAAGGCCAACTTTGATGAGTTGTCACTTCTGATTGATAATAACAAACCTGCTGCACTTTGTCTTCAAGAGACATTCTTGAAAGAGGATGACACTATCTCCCTCAAATC-------------------------------TATAACAAGATT--TACACTGAAGG---CAATAAAGCCCAAGGTGGAGTATCTGTCATTGTTA-ATAATAGTGTTCCTCACACGCACATACAGCTTGATACTTCCCTTCAAGCTGTAGCTGTGAGATTATCTTTACATAACACTATTACCCTGTGCTCTTTGTATCTTCCACCAAATAAACCTATACACCAAGGTAGTCTTGATGATTTGATATCTCAACTACCTCAACCATTTGT--ACTTGTTGGTGATTT--TAATGCACATAACACC-------ATATGGGGTTGTACAGATACGAACCGCCGTGGTGATCAAATAGAGAGTTTTATGACTGTAAATTCTCGTTCGTTCCTGAACGATCCAAGTGCAAAAACATATTTGCA-TCCAGCTTCAGGATCATA-------------TTCTTCTA-TTGACCTTTCTTTTT-GCAGTCCAGTACTTCTCCCTGATTTTTCATGGAGATGTTTAGAAGACACTTGTGGAAGTGATCACTTCCCTATTATTTTAAATGAAAATAAACCTTCTGTCCTTGATCGTCCTCAAAAATGGAAGTTGTCCAAAGCAAACTGGAGTAAATTCCAGA-----TGCTTTGTGAACAGAATATTGTTCACCATG------CGTTTGAGG----------ACTGTGAG---GACCCTTCCTTCCTTTTTT------------------CTTGTTTTTTTGA--TGCAGCCAAACAGTCTATACCTCAGACCTCGACAAATCCCAAACGTCCAGATAAACCTGGGTTCACTTCTGAAT------------------GTAAGGAAGCCGTTAGGGAACGAAAGGCCTCTCTCAGGAAATTTAACATGAGACCAA----CACAAGAAAA----------CCTTAACGACTT-CCGTATCCGCCGTGCAAAGGCAAGATGCACAATTAAAACAAG---TAAGCGCAAGTCCTGGA-------GAGATTATGTCTC-TAGACTTAATAGTCGCACCT--CAACCAAAAAGACTTGGGACATGATTCGTAAAATGAATGGCAAAGGTCCATCTCATATTAGTCACCTTACTTCAAAGAACCAAGAAATAG------ATAACCCTCA-------------CGACATAGCAGATACCTTGGCAGAGACTTTCTC------------GATGAAAACCTCTGCTGAGAACTACT-----CTAAAAA---ATTTCAGACCTTTAAAACAAGAGCGGAGAAAACAAAGCTCAATTTTACTTCTAAAAAT-------------------GAAGAGC---ATTACAACAA---------------ACTCTTTACTCTTAAAGAACTCCAATCTGC--CTTGA---AGAAATCACATGACACTTCTCCAGGTCAGGATCAA------ATTCACTATCA----ATTCCTCAAGCACTTACCACATTCATCCCT-TCTATTTTACTCGATATCAT---------------------------TAATAATGTTTGGCAGACTGGTGAATTT---CCATCCAG------CTGGCGAGAGGCTTTGGTCATTCCAA-TTGCAAA----ACCAGGCAAG-GATGC------AAAAGATCCAAACAGCTACCGACCAATTGCCTTGA----------CAAGTTGCATCTGT--------AAAACTCTTG--------AACGGATGGTTAATGATAGGCTTGTTTG-GTTTCTTGAATCGAACAACCTTATTGTATCTGTCCAAAGTGGCTTCCGCCGACAACGGAGTACGTTAGACCATCTTGTTCGGTTCGAAACGTATCTTCGAGA------------AGCTTT-----TATTAAAAAGCAGCATGTAGT-ATCTGTATT----TTTTGACTTGGAAAGTGC-ATATGATA----------CCACTTGGAAACATGGTATACTTAAAGATTTACACGATTTTGGCCTCAGAGGCCGCCTTCCTGTATTCATTGCAGCAT-------------------------------TCCTGGATGAACGGCTCTTC---CGCGTTCGTGTTGGGAACACC--------TTGTCAGGTGCTCGCGAGCAGGAAATGGGGGTTCCCCAGGGGTGTAT-----------TT--TGTCTGTTACACTTTTTAGCATTAAGAT------AAATATCATT-----GTTAAAGCTATAAACCCTGGAGTGGACTGCTCCCTTTATGTAGACGACTTTGTTATTTGTTTCTGTTCCAGAAACATGGATATTATTGAACGCCAACTACAGCAGTGCCTTAATAAATTGCAAATATGGTCAGATGAAAATGGGTTCAAATTT--TCCAAAACGAAAACCA-------AATGTATGCATTTTTGCAGTCTTCGTAGATTGCATCCAGACCCCGATC---------------TGACTCTAGGCAATACTAAACTAGAAGTTGTGCCAGAGTTCAAATTTCTTGGAGTCATT------TTTGA--------CAAAAAG-CTTTC------------------TTTCTTACCTCATATTAAATCTCTTAAAAAGAAATGCCAAAAAGCAATAAACATTCTTAGAGTTATTGCACACTCAGATTGGGGAGCCGAT-------------------AAGAAGGTCCTGCTAAGGCTATATCGATCCCTTATTCGATCA-------AAACTTGACTATGGTTCTATAGTGTATGGATCAGCCCGTAAAT-----------CCTATCTCCAGCAGCTAGATCCAATACAAAACCAATGTTT--------AAGGC-TTGCCCTA-GGCGCCTTTAGAACATCTCCTGTTAACAGCCTCTATGCAGAGGCTAATGAACCTTCTCTATATTACAGAAGGGAAAAACTATCTCTTCAATACTTTTTGAAA-TTGAAATCCAATCCCTTTAACACTACTCATCGAGTAGTTTTTAACCCCCAATACAAAC-GCCTT----TTTCAACAGAAACCAAATGCTATTGCCCCATTT-GGTATTC-GCATGGAGCCCATTATAGATAATCTTGGGGTAGACACTGATTCCATAGCCCAATACAAGTTAT-CTGACATACCTCCATGGACACTGGACACAGCAAAC----TTTTTATTTGATCTTACCTCTGATAAGAAATCAGAAACAGATAGAGTTATCTTTCACAGTAAATATA---GAGAGATAAAAGAA----------------------CAATATTCTTC----CTACAAACCTATGTACACTGATGGATCCAA----------GGACGGTGATTTC--GTTGCAGCTGCAGCTGTATATGGAGAAAGGGTTAAGAAATGCCGCATTCCAGACAAGTCTTC-TATCTTCTCTGCAGAGATAAGGGCTATTGATCT----AGC-CCTTAAC---CTGGTGGAAAATGCAAATTCCACCCG----ATTTATTATATTTC------CTGATT---CTCTATCAGTACTGCAAGCCTTATCAAA---TCAAAAGTTGGAGAACCCTT-TGGTATGCCAAATTATTCA---AAGGATATCTCATATTTTGTTT--CAAACAGACTTGTGTTCTGTTGGCTTCCAAGCCACATTGGTATCATGGGTAATTAACATGCGGATAGATCCGCTAAA-------TCAGCTCTTAA-CCTTCCCATTTCAGATTTTAAAGTACCATACACCGAATTTAAACCTTCTATTTTAACTTACATCACATCCATCTTGCAATCA-------AAATGGAA----TGTTGATGTTTTTAATAAATTGCAT-TCA-ATT----AAGCCTACCCTCGGAGAATGGTACCCTTCTTACA---GGTCCGTACGAAGAGA---------GGAAGTTACAATTGCA---CGAATCCGAATTGGTCATTCATACATTACACACTCCTGGCTCTTGGCTAAGGAAGATGCACCTAA---ATGCATTCCATGCAA---TGCACCCTTTACCATCAAACATATATTGCTAGATTGCATTGATTTTCAAAGAATTCGTGCAAAATATTTCAATGTCAAGACTATTTATGAGCTTTTTGAGACTGTCAGGATTGAATTAATTCTTTCCTTTCTCAAAGAGGTTGGGATTTACAATAAATTGTGATTCCTTACACATTCTAAATATAA-AT-------ACATTTATCAATATCA--------TTTTTTCATCACACA--------------CTA---TTTATT--TCATATC---ACA-CATTCATTACAAA-CAATCA-------ACAATCATTAGTTCT--TT-ACAAATTTTCTGTCTACTTTTGTTCATTTATAACAAATTCTTATTTATGTTTTCT-TTAAACAAA------TACATTTTAACCTG----TTAATATTTTTTAT-------ATCCATCCATCC----ACATCAT-------CATAATGCGCGCTAAATGACCTTAGCTGTCAATGCGCCTTAAAACACCATTCA------TTCATTCAT--------------------------------------------------------
>ENCE17_3572_V1.2_chr_CL24_1:57016262-57022319()_(reversed)
---------------------------------------------------------------------------ACCAAATGCCT-GCCCGTTTGCCGTGGGCTGCGGCTCGTGTCGCCTGATGAAGGGATCCTGGTGGTTGAGAGAATCCAGGGTTAGG--------CTAGTTAATACCTTGTTT--------TTTTTCAATAC---------ACCACTTTGGCCTGAATTTGGGCTAAACGA------GAGGTCAGGAAGGCCCGACCTGA-TCAATCGGCTGGTCATG-CCTTGTC--------ATGGGCAACTTAATATTTTT--CATCAATCTTCCACCAA----TACG-ACATATTTTCAAAT--TTA---------------TTTGAAACTTCTTTACCTTTTGTACCCCGTGACGGTGGCCCATGGGT--CAATC--------AGATGAAAGATTAGGTGTTTGATTGACATCCTGTACCATCCCAAATTTA-TGTCG--CTTGC-----TTGGAATGACATCTTTTGGGACACATTTGTCCAGTCTAGCCCTTT-CACCCTGA--GTATACCAT-CCTTGTAACCCTGACTTGATCTGCGATGGGTTTCCCCAGATTAAGTCCCCTTGTTG-GGCTCCATGGTGGGCGGG-GACCAA----GGATGGTG-------AACTTTTTAAACT-AATATGGAATCCCATAAAAAAGCTGCCA-------AGCGTACCCTTT-CTGACAGTGATTCAGAGGCAGAATCTTCTCCGTCACCACTAAATTTT-----CCA---CGATTTATTGTG-GTTGAAGCAGAAGATTCAGTCAAACCAATTACTCACACATCACCATTTGTTATCAAGAAAAACAATCAAAAGTATTCTCGGTACACCAA-AATCAGTCAAAAAA--CTCAAAAATAACACTATGCTCATTGAATGCTTCACAAAGCAACAAACCATCAACATACTCAAACATAAAACACTATTCAAACAAGCAGTCAAAGTATACCCACATCCATCACTCAACT---CATGTAAGGGAGTCATCCG---------TTGCAAGGACCTCCATTACTGCTCCTCTCTTGACGACATCAAGGACAAC-----------TTAAAGTCACAGTCT-------GTTACTG----ATATCAGACGC----ATAAGTGTCAAAAGAGATGGAG----TGT-TGAAAAACACTAACACATTACATAATCACTTTCTCATGTCCCACAGTTCCACCTACACTTAAA--ATTGGATTTGAATCCTTAAAAGTCGACACATACAT----------------TCCTAACCCTC----------TTCGTTGT----------TTCAAATGTCAACGATTTGGTCACCACACCACAAAATGCACCAACACACCAGT---CTGTGCTAGATGCGCATTTGTAGGCGCAGATCACAGCACTGAACACTGCACCGCACC-TGCATGCTGTTTCAACTGCAAGTCTGGTCACGTTG---CCTATGCGAAGGAGTGTCAAACTTGGAAA---------------GATGAGAAGGATAT----------------------CCTGACCATTAAG--TTCAAGGAAGGCATTTCCTTTGCAGAAG---------CACGCAAACTTGTCTTGCAACAAAAGCAAGACAG--GGAAAGGCTTGTCAGTGGGAACAGCTACTCAGCAGTAGCCTCCCCGAAGCAAGACTGCCATACCTGCGATCTTCT------------------CCTCAAAC--TTCTTTTGGGGAAGTTTC-CAGAAATGGCAGAGGAGCTGAAGGGCAA-GATCCCAGCACCAC----------------TTTTATC---------ATC-ATA----CATAGC-------------AAAGC----------GACCACCTCCTACACCAAAACCTGCAACTGCACCCAAACCATCTACTTTT-----GCACCC--------AAACCTCAAT-------CAGCACCAAAACCTTCT-ACTGTCACA------------------CCAAAACCTGCAACTACACCAAAAGAT---ACTTCTGCACCAACACCTGCATCAACAA---CTAAAGCTAAACAACCTG-----CCTCTGAATCAAAATC---TAAACAACAACAAAAATCTATTTCTTCTTCCAA------TGGTCCATCTTCT-GGATC----AAAGGCAAATCCTTCTCTTTCTAAGAAAGAACG----GAAAAACCTTCTCAAACAAAAATCTCTTTG--TTCGAATGATGAACA---CTCAGGTGCTGCGACAAGT----------TCTGTCGCAA---GAAC------CCCCA----TTGCA--ACTTCTAACAATTTTGAAGTTCTGGATGC----------AATGGACACTG-AAGAGGTCCTTGAGGGCGAC--TCTTCAGATGTCGAGCAGTCCATCTG-GGGTGG-TTCTTTAGATGATTGGGGGAAAAAA-CCAAATACCAAGGACCCCAAGTCACCTGCTTCTTAACTTTTTAATCTGCTGCGA-TGAATTATAGAATGCTTTTTT----------------ATACTTTTTT-AATTTTACTTTTTAGCGCAATGGCTAATCCAATTATCCAATGGAACTGTCGAGGTCTGAAGGCCAACTTTGATGAGTTGTCACTTCTGATTAATAATCACAAACCTGCTGCACTTTGTCTTCAAGAGACATTCTTGAAAGAGGATGACACTATCTCCCTCAAATTTCATTCT---------------------ATCTATAACAAGATT--TACACTGAAGG---CAATAAAGCCCAAGGTGGAGTATCTGTCATTGTTA-ATAATAGTGTTCCTCACAAGCACATACAGCTTGATACTTCCCTTCAAGCTGTAGCTGTGAGATTATCTTTACATAACACTATTACCCTGTGCTCTTTGTATCTTCCACCAAATAAACCTATACACCAAGGTAGTCTTGATGATTTGATATCTCAACTACCTCAACCATTTGT--ACTTGTTGGTGATTT--TAATGCACATAACACC-------ATATGGGGTTGTACAGATACGAACCGCCGTGGTGATCAAATAGAGAATTTTATGTCTGTAAATTATCTTTCGTTCCTGAACGATCCAAGTGCAAAAACATATTTGCA-TCCAGCTTCAGGATCATA-------------TTCTTCTA-TTGACCTTTCTTTTT-GCAGTCCAGTTCTTCTCCCTGATTTTTCATGGAGATGTTTAGAAGACACTTGTGGAAGTGATCACTTCCCTATTATTTTAAATGAAAATAAACCTTCAGTCCTTGATCATCCTCAAAAATGGAAGTTGTCCAAAGCAGACTGGAGTAAATTCCAGA-----TGCTTTGTGAGCAGAATATTGTTCACCATG------CATTTGAGG----------ACTGTGAG---GACCCTTCCTTCCTTTTTT-C--------------TTCTTTATTGTTTGA--TGCAGCCAAACAGTCTATACCTCAGATCTCGACAAATCCAAAACGTCCATATAAACCTTGGTTCACTTCTGAAT------------------GTAAGGAAGCCGTTAAGGAACAAAAGGCGTCTCTCAGGAAATTTAACCTGAGACCAA----CACAAGGAAA----------CCTTAACGACTT-TCGTATCCGCTGTGCAAAGGCAAGATGCACAATTAAAACAAG---TAAGCGCAAGTCCTGGA-------GAGATTATGTCTC-TAGACTTAATAGTCGCACCT--CAACCAAAAAGACTTGGGACATGATTCGTAAAATGAATGGCAAAGGTCCATCTCATATTAGTCACCTCACTTCAAACAACCAAGAAATAG------ATAACCCTCA-------------GGACATAGCAGATACCTTGGCAGAGACTTTCTC------------GATAAAATCCTCTGCTGAGAACTACT-----CTACAAA---ATTTCAGACCTTTAAAACAAGAGCGGAGAAAACAAAGCACAATTTTACTTCTAAAAAT-------------------GAAGAGC---ATTACAACAA---------------ACATTTCACTCTTAAAGAACTTCAATCTGC--CTTGA---AGAAATCCCATGACACTTCTCCAGGTCAGGACCAA------ATTCACTATCA----ATTCCTCAAGCACTTACCACATTCATCCCTTTCTATTTTACTC-ATATTTT---------------------------TAATAATGTTTGGCAGACTGGTGAATTT---CCATCCAG------CTGGCGAGAGGCTTTGGTCATTCCAA-TTGCAAA----ACCAGGAAAG-GATGC------AAAAGATCCAAACAGCTACCGACCGATTGCCTTAA----------CAAGTTGCATCTGT--------AAAACTCTTG--------AACGGATGGTTAACGATAGGCTTGTTTG-GTTTCTTGAATCGAACAACCTTATTGTATCTGTTCAAAGTGGCTTCCGCCGACAACGAAGTACGTTAGACCATCTTGTTCGGTTCGAAACATATCTTCGAGA------------AGCTTT-----TATTAAAATGCAGCATGTAGT-ATCTGTATT----TTTTGACTTGGAAGGTGC-ATATGATA----------CCATTTGGAAACATGGTATACTTAAAGATTTACATGATTTTGGCCTCAGAGGCCGCCTTCCTATATTCATTGCAGCAT-------------------------------TCCTGGATGCACGGCTCTTC---CGTGTTCGTGTTGGGAACACC--------TTGTCAGGTGCTCGCGAGCAGGAAATGGGGGTTCCCCAGGGGTGTAT-----------TT--TGTCTGTTACACTTTTTAGCATTAAGAT------AAATAGCATT-----GTTAAAGCTATAAACCCTGGAGTGGACTGCTCCCTTTATGTAGACGACTTTGTTATTTGTTTTTGTTCCAGAAACATGGATATTATTGAACGCGAACTACAGCAATGCCTTAATAAATTACAAATATGGTCAGATGAAAATGGGTTCAAGTTT--TCCAAAACGAAAACCA-------AATGTATGCATTTTTGCAATCTTCGTAGATTGCATCCAGACCCCGATC---------------TGACCCTAGGCAGTACTAA-------GTTGTGCCAGAGTTCAAATTTCTTGGAGTCATT------TTTGA--------CAAAAAG-CTTTC------------------TTTCTTACCTCATATTAAATCTCTTAAAAAGAAATGCCAAAAAGCAATGAACATTATTAGAGTTATTGCACACTCAGATTGGGGAGCCGAT-------------------AAGAAGGTCCTGCTAAGGCTATATCGATCCCTTATCCGATCA-------AAACTTGACTATGGTTCTATAGTGTATGGATCAGCCCGTAAAT-----------CCTATCTCCAGCTGCTAGATCCAATACAAAACCAATGTTT--------AAGGC-TTGCCCTA-GGCGCCTTTAGAACATCTCCTGTTAACAGCCTCTATGCAGAGGCTAATGAACCATCTCTATATTACAGAAGGGAAAAACTCTCTCTTCAATACTTTTTAAAA-TTGAAATTCAATCCTTTTAACCCTACTCATCGAGTAGTTTTTAACCCCCAATACAAAC-GCCTT----TTTCAACAGAAACCAAATGCTATTGCCCCATTT-GGTATTC-GCATGGAGCCCATTATAGATAATCTTGGGGTAGACACTGATTCAATAGCCCAGTACAAGTTAT-CTGACATACCTCCATGGACACTGAACACAGCAAAC----TTTTTATTTGATCTTACCTCTGATAAGAAATCAGAAACAGATAGAGCTATCTTTCACAGTAAATATA---GAGAGATAAAAGAG----------------------CAATATTCTTC----CTACAAACCTATATACACTGATGGATCAAA----------GGACGGTGATTTC--GTTGCAGCTGCAGCTGTATATGGAGAAAGGGTTAAGAAATGCCGCCTTCCAGACAAGTCTTC-TATCTTCTCTGCAGAGAAAATGGCTATTGATCT----AGC-CCTTAAC---CTGGTGGAAAATGCAAATTCCACCCG----CTTTATTATATTTT------CTGATT---CTCTATCAGTACTGCAAGCCTTATCAAA---TCAAAAGTTGGAGAACCCTT-TGGTATGCCAAATTATTCA---AAGGATCTCTCGTATTTTGTCT-TCAAACAGACTTGTGTTCTGTTGGCTTCCAAGCCACACTGGTATCATGGGTAATGAACACGTGGATAGATCCGCTAAA-------TCGGCTCTTAA-CCTTCCCATTTCAGATTTTAAAGTACCATACACCGATTTTAAAGCTTCTATTTTAACTTACATCACATCCATCTGGCAATCA-------AAATGGAA----TGCTGATGTTTTTAATAAATTGCAT-TCA-ATT----AAGCCTACCCTCGGAGAATGGTACCCTTCTTACA---GGTCCGTACGAAGAGA---------GGAAGTTACAATTGCA---CGAATCCGAATTGGTCATTCACACATTACACACGCCTGGCTCTTGGCTAAGGAAGATGCACCTGA---ATGCATTCCATGCAA---TGCACCCTTTACCATCAAACATATATTGCTCGATTGCATTGATCTTCAAAGAATCCGTGCAAGATATTTCAATGTCAACACTATTTATGAGCTTTTTGACACTGTCAGGATTGAATTAATTCTTTCCTTTCTCAAAGAGATTGGAGTTTACAATAGATTGTGATTCCTTACACATTCTAAATATAT-AT-------ACATTTATCAATACCA--------TTTTTTCATCACACA--------------CTA---TTTATT--TCATATC---ACA-CATTCATTACAAA-CAATCA-------ACAATCATTAATTTT--TT-ACAAATTTTCTGTCTACTTTTGTTCATTAATTACAAATTCTTATTTATTTTTTCT-TTAAACAAA------TACATTTTAACCTG----TTAATATTTTTAAT-------ATCCATTCATCC----ACATCAA-------CATAATGCGCGCTAAATGACCTTAGCTGTCGATGCGCCTTAAAACAACATTCA------TTCATTCATTCATTCA-------------------------------------------------
>ENCE17_3572_V1.2_chr_CL24_10:35544851-35550961()_(reversed)
-----ACCCCCCAT---GGCAGGGCGGGGGG-TTAGAAATTGTCCTGCCACTGCGCTGCTGAGTGGTAGAACCCCACCAAGTGCCT-GCCCGTTTGCCGTGGGCTGCGACTCGTGTCGCCTGATGCAGGGATCCTGGTGGTTGAGAGAATCCAGGGTTAGG--------CTAGTTAATACCCTGTTT--------TTT--CAATAC---------ACCACTTTGGCCTGAATTTGGGCTAAACGA------GAGGTCAGGAAGGCCCGACCTGA-TCAATCGGCTGGTCATG-CCTTGTC--------ATGGGCAACTTG---TTTTTT-CATCAATCTTCCACCAT----ACA--ACATATTTTCAAAT--TTA---------------TTTGAAATTTCTTCACCTTTAGTACCCCATGACGGTGGCCCATGGGT--CAATC--------AGATGAAAGATTTGGTGTTTGATTGACATCCTGTATCATCCCATATTTA-TGTCG--CTTGC-----TTGGAATGACATCTTTTGGGACACATTTGTGCAGTCTAGCCCTTT-CACCCTGA--GTATACCAT-CCTTGTAACCCTGACTTGATCTGCGATGGGTTTCCCCAGATTAAGTCCCCTTGTTG-GGGTCCATGGTGGGCGGG-GACCAA----GGATGGTG-------AACTTTTTAAACT-AATATGGAATCCCATAAAAAAGCTGCCA-------AGCGTACCCTTT-CTGACAGTGATTCAGAGGCAGAATCTTCTCCGTCACCACTAAATTTT-----CCA---CGATTTATTGTG-GTTGAAGCAGAAGATTCAGTCAAACCAATTACACACATATCATCATTTGTTATCGAGAAAA-CAATCAAAAGTATTCTCGGTACACCAA-AATCAGTAAAAAAA--CTCAAAAACAACACCATACTCATTGAATGCTTCACAAAGCAACAAACAATCAACATACTCAAACATAAAACACTATTCAAACAAGCAGTCAATGTATACCCACATCCATCACTCAACT---CATGTAAAGGAGTCATCCG---------TTGCAAGGACCTCCATTACTGCTCCTCTCTTGATGACATCAAGGACAAC-----------TTAAAGTCGCAGTCT-------GTTACAG----ATATCAGACGC----ATCAGTGTCAAAAGAGATGGAG----TGT-TGAAAAACACTAACACAT-ACATAATCACTTTCTCATGTCCCACAGTTCCACCTACACTTAAA--ATTGGATTTGAATCCTTAAAAGTAGACACATACAT----------------TCCTAACCCTC----------TTCGCTGT----------TTCAAATGTCAACGATTTGGTCACCACACCACAAAATGCACCAATACATCAGT---CTGTGCTAAATGCGCATTTGTAGGCGCAGATCACAGCACTGAACACTGCACCGCACC-TGCATGCTGTTTCAACTGCAAGTCTGGTCACGTTG---CCTATGCGAAGGAGTGTCAAACTTGGAAA---------------GATGAGAAGGATAT----------------------CCTGACCATCAAG--TACAAGGAAGGCATTTCCTTTGCAGAAG---------CACGCAAACTTGTCTTGCAACAAAAGCAAGACAA--GGAAAGACTTGTCAGTGGGAACAGCTAG----CAGTAGCCTCCCCGAAACAAGACTGCCATACCTGCGATCTTCT------------------CCTCAAAC--TGCTTTTGGGGAAGTTTC-CAGAAATGGCGGAGGAGCTGAAGGGCAA-GGTCCCAGCACCAC----------------TTCTATC---------ATC-ATA----CATAGC-------------AAAAC----------AGCCACCTCCTACACCAAAACCTGCAATTGCACCCAAACCATCTACTTCT-----GCACCC--------AAACCTCAAT-------CAGCACCAAAACCT----ACTGCCACA------------------CCAAAACCTGCAACTACACCAAAAGAT---ACTTCTGCACCAACACCTGCATCAACAT---CTAAAGCTAAACAACCTG-----CCTCTGAATCAAAGTC---TAAACAACAACAAAAATCTATTTCTTCTTCCAT------TGGTCCATCTTCT-GGATC----AAAGGCAAACCCTTCTCTTTCTAAGAAAGAAAG----GAAAAACCTTCAAAAACATAAATCTCTTTG--TTCAAATGATGAACAACACTCAGGTGCTGCGACAAGT----------TCTGTCGCAA---GAAC------CCCCA----TTGCA--ACTTCTAACAATTTTGAAGTTCTGGATGC----------AATGGACACTG-AAGAGGTCCTTGAAGGCGAC--TCTTCAGATGTCGAGCAGTCCATATG-GGGGG--TTCTTTGGATGATTGGGGTAAAAAA-CCAAATACCAAGGACCCCAAGTCGCCTGCTTCTTAACTTTTTAATCTGCTGCAA-TGAATTATAGAATGCTTTTTT----------------ATACTTTTTT-AATTTTACTTTTTAGCGCATTGGCTAATTCAATTATCCAATGGAACTGTCGAGGTCTGAAGGCCAACTTTGATGAGTTGTCACTTCTGATTGATAATCACAAAGCTGCTGCACCTTGTCTTCAAGAGACATTCTTGAGGCAGGATGACACTATCTCCCTCAAATTTCATTCT---------------------ATATATAACAAGATT--TACACTGAAGG---CAATAAAGCCCAAGGTGGAGTATCTGTCATTGTTA-ATAACAGTGTTCCTCACAGGCACATACAGCTTGATACTTCCCTTCAAGCTGTAGCTGTGAGATTATCTTTACATAACACTATTACCCTGTGCTCTTTGTATCTTCCACCAAATAAACCTATACACCACGGTAGTCTTGATGATTTGATATCTCAACTACCTCAACCATTTAT--ACTTGTTGGTGATTT--TAATGCACATAACACC-------ATATGGGGTTGTACAGATACGAACCGCCGTGGTGATCAAATAGAGAATTTTATGTCTGTAAATTCTCTTTCGTTCCTGAACGATCCAAGTGCAAAAACATATTTGCA-TCCAGCTTCAGGATCATA-------------TTCTTCTA-TTGACCTTTCTTTTT-GCAGTCCAGTACTTCTCCCTGATTTTTCATGGAGATGTTTAGAAGACACTTGTGGAAGTGATCACTTCCCTATTATTTTAAATGAAAATAAACCTTCAGTCCTTGATCGTCCTCAAAAATGGAAGTTGTCCAAAGCAAACTGGAGTAAATTCCAGA-----TGCTTTGTGAACAGAATATTGTTCACCATG------CGTTTGAGG----------ACTGTGAG---GACCCTTCCTTCCTTTTTT-C--------------TTCTTTATTGTTTGA--TGCAGCCAAACAGTCTATACCTCAGACCTCGACAAATCCCAAACGTCCAGATAAACCTTGGTTCACTTCTGAAT------------------GTAAGGAAGCCGTTAGGGAACGAAAGGCCTCTCTCAGGAAATTTAACCTGAGACCAA----CACAAGAAAA----------CCTTAACGACTT-CCGTATCCGCCGTGCAAAGGCAAGATGCACAATTAAAACAAG---TAAGCGCAAGTCCTGGA-------GAGATTATGTCTC-TAGACTTAATAGTCGCACCT--CAACCAAAAAGACTTGGGACATGATTCATAAAATGAATGGCAAAGGTCCATCTCATATTAGTCACCTCACTTCAAACAACCAAGAAATAG------ATAACCCTCA-------------GGACATAGCAGATACCTTGGCAGAGACTTTCTC------------GATGAAATCCTCTGCTGAAAACTACT-----CAAAAAA---ATTTCAGACCTTTAAAACAAGAGCGGAGAAAACAAAGCTCAATTTTACTTCGAAAAAT-------------------GAAGAGC---ATTACAACAA---------------ACTCTTTACTCTTAAAGAACTTCAATCTGC--CTTGA---AGAAATCACATGACACTTCTCCAGGTCAGGATCAA------ATTCACTACCA----ATTCATCAAGCACTTACCACATTCATCCCTTTCTATTTTACTCGATATTTT---------------------------TAATAATGTTTGGCAGACTGGTGAATTT---CCATCCAG------CTGGCGAGAGGCTTTGGTCATTCCAA-TTGCAAA----ACCAGGAAAG-GATGC------AAAAGATCCAAACAGCTACCGACCAATTGCCTTGA----------CAAGTTGCATCTGT--------AAAACTCTTG--------AACGGATGGTTAACGATAGGCTTGTTTG-GTTTCTTGAATCGAACAACCTTATTATATCTGTTCAAAGTGGCTTCCGCTGACAACGAAGTACGTTAGACCATCTTGTTCGGTTCGAAGCGTATCTTTCAGA------------AGCTTT-----TATTAAAAAGCAGCATGTAGT-ATCTGTATT----TTTTGACTTGGAAAGTGC-ATATGATA----------CCACTTGGAAACATGGTATACTTAAAGATTTACACGATTTTGGCCTCAGAGGCCGCCTTCCTATATTCCTTGCAGCAT-------------------------------TCCTGGATGAACGGCTCTTC---CGCGTTCGTGTTGGGAACACC--------TTGTCAGGTGCTCGCGAGCAGGAAATGGGGGTTCCCCAGGGGTGTAT-----------TT--TGTCTGTTACACTTTTTAGCATTAAGAT------AAATAGCATT-----GTTAAAGCTATAAACCCTGGAGTGGACTGCTCCCTTTATGTAGACGACTTT---ATTTGTTTCTGTTCCAGAAACATGGATATTATTGAACGCCAACTACAGCAGTGCCTTAATAAATTGCAAATATGGTCAGATGAAAATGGGTTCAAATTT--TCCAAAACGAAAACCA-------AATGTATGCATTTTTGCAATCTTCGTAGATTGCATCCAGACCCCGATC---------------TGACTCTAGGCAATACTAAACTAGAAGTTGTGCCAGAGTTCAAATTTCTTGGAGTCATT------TTTGA--------CAAAAAG-CTTTC------------------TTTCTTGCCTCATATTAAATCTCTTAAAAAGAAATGCCAAAAAGCAATGAACATTCTTAGAGTTATTGCACACTCAGATTGGGGAGCCGAT-------------------AAGAAGGTCCTGCTAAGGCTATATCGATCCCTTATTCGATCA-------AAACTTGATTATGGTTCTATAGTGTATGGATCAGCCCGTAAAT-----------CCTATCTCCAGCTGCTAGATCCAATACAAACCCAATGTTT--------AAGGC-TTGCCCTA-GGAGCCTTTAGAACATCTCCTGTTAACAGCCTCTATGCAGAGGCTAATGAACCTTCTCTATATTACAGAAGGGAAAAACTATCTCTTCAATACTTTTTAAAA-TTGAAATCCAATCCTTTTAACCCTACTCATCGAGTAGTTTTTAACCCCCAATACAAAC-GCCTT----TTTCAACAGAAACCAAATGCTATTGCCCCATTT-GGTATTC-GCATGGAGCCCATTATAGATAATCTTGGGGTAGACACTGATTCCATAGCCCAGTACAAGTTAT-CTGACATACCTCCATGGACACTGGACACAGCAAAC----TTTTTATTTCATCTTACCTCTGATAAAAAATCAGAAACAGATAGAGCTATCTTTCACAGTAAATATA---GAGAGATAAAAGAA----------------------CAATATTCTTC----CTACAAACCTATACACACTGATGGATCCAA----------GGACGGTGATTTC--GTTGCAGCTGCAGCTGTATATGGAGAAAGGGTTAAGAAATGCCGCCTTCCAGACAAGTCTTC-TATCTTCTCTGCAGAGATAAGGGCTATTGATTT----AGC-CATTAAC---CGGGTGGAAAATGCAAATTCCACCCGCCCGTTTTATCATATTTT------CTGATT---CTCTATCAGTACTGCAAGCCTTATCGAA---TCAAAAGTTGGAGAACCCTT-TGGTATGCCAAATTATTCA---GAGGATCTCTCATATTTTGTCT-TCAAACAGACTTGTGTTCTGTTGGCTTCCAAGCCACACTGGTATCATGGGTAATGAACATGCGGATAGATCCGCTAAA-------TCAGCTCTTAA-CCTTCCCATTTCAGATTTTAAAGTACCATACACCGATTTTAAACCTTCTATTCTAACTTACATCACATCCATCTGGCAATCA-------AAATGGAA----TGATGATGTTTTTAATAAATTGCAT-TCA-ATT----AAGCCTACCCTCGGAGAATGGTACCCTTCCTACA---GGACCGTATGAAGAAA---------GGAAGTTACAATTGCA---CGAATCCGAATTGGTCATTCATACATTACACACTCCTGGCTCTTGGCTAGGGAAGATGCACCTGA---ATGCATTCAATGCAA---TGCACCCTTTACCATCAAACATATATTGCTAGATTGCATTGATTTTCAAAGAATTCGTGCAAAATATTTCAATGTCAACACTATTTATGAGCTTTTTGAGACTGTCAGGATTGAATTAATTCTTTCCTTTCTCAAAGAGGTTGGGATTTACAATAAATTGTGATTCCTTACACATTCTAAATATAT-AT-------ACATTTATCAATATCA--------TTTTTTCATCACACA--------------CTA---TTTATT--TCATATC---ACA-CATTCATTACAAA-CAATCA-------ACAATCATTAATTCT--TT-ACAAATTTTCTATCTACTTTTGTTCATTAATTACAAATTCTTATTTATTTTTTCT-TTTAACAAA------TACATTTTAACCTG----TTAATATTTTTAAT-------ATCCATTCATCC----ACATCAT-------CATAATGCGCGCTTAATGACCTTAGCTGTCGATGCGCCTTAAAACACCATTCA------TTCATT-----------------------------------------------------------
>ENCE22_1202H_CL24_contig_23842:15763-21902()_(reversed)
-------CCCCCAT---GGCAGGGCGGGGG--TTAGAAATTGTCCTGCCACTGCGCTGCTGAGTGGTAGAACCCCACCAAGTGCCT-GCCCGTTTGCCGTGGGCTGCGACTCGTGTCACCTGATGCAGGGATTCTGGTGGTTGAGAGAATCCAGGGTTAGG--------CTAGTTAATACC--GTTT--------TTT--CAATAC---------ACCACTTTGGCCTGAATTTGGGCTAAACGA------GAGGTCAGGAAGGCCCGACCTGA-TCAATCGGCTGGTCATG-CCTTGTC--------ATGGGCAACTTAATATTTTT--CATCAATCTTCCACCAA----TACG-ACATATTTTCAAAT--TTA---------------TTTGAAACTTCTTTACCTTTTGTACCCCGTGACGGTGGCCCATGGGT--CAATC--------AGATGAAAGATTTGGTGTTTGATTGACATTTTGTACCATCCCAAATTTA-TGTCG--CTTGC-----TTGGAATGACATCTTTTGGGACACATTTGTCCAGTCTAGCCCTTT-CACCCTGA--GTATACCAT-CCTTGTAACCCTGACTTGATCTGCGATGGGTTTCCCCAGATTAAGTCCCCTTGTTG-GGCTCCATGGTGGGCGGG-GACCAA----GGATGGTG-------AACTTTTTAAATT-AATATGGAATCCCATAAAAAAGCTGCCA-------AGCGTACCCTTT-CTGACAGTGATTCAGAGGCAGAGTCTTCTCCGTCACCACTAAATTTT-----CCA---AGATTTATTGTG-GTTGAAGCAGAAGATTCAGTCAAACCAATTACACACATATCACCATTTGTTATCGAGAAAA-CAATCAAAAGTATTCTCGGTACACCAA-AATCAGTCAAAAAA--CTCAAAAACAACACCATACTAATTGAATGCTTCACAAAGCAACAAACAATCAACATACTCAAACATAAAACTCTATTCAAACAAGCAGTCAAAGTATACCCACATCCATCACTCAACT---CATGTAAGGGAGTCATCCG---------TTGCAAGGACCTCCATTACTGCTCCTCTCTTGAAGACATCAAGGACAAC-----------TTGAAGTCACAGTCT-------GTTACTG----ATATCAGACGC----ATCAGTGTCAAAAGAGATGGAG----TGT-TGAAAAACACTAACACAT-ACATAATCACTTTCTCATGTCCCACAGTTCCACCTACACTTAAA--ATTGGATTTGAATCCTTAAAAGTAGACACATACAT----------------TCCTAACCCTC----------TTCGTTGT----------TTCAAATGTCAACGATTTGGTCACCACACCACAAAATGCACCAACACACCAGT---CTGTGCTAAATGCGCATTTGTAGGCGCAGATCACAGCACTGAACACTGCACCGCACC-TGCATGCTGTTTCAACTGCAAGTCTGGTCACGTTG---CCTATGCGAAGGAGTGTCAAACTTGGAAA---------------GATGAGAAGGATAT----------------------CCTGACCATCAAG--TACAAGGAAGGCATTTCCTTTGCAGAAG---------CACGCAAACTTGTCTTGCAACAAAAGCAAGACAA--GGAAAGGCTTGTCAGTGGGAACAGCTACTCAGCAGTAGCCTCCCCGAAGCAAGACTGCCATACCTGCGATCTTCT------------------CCTCAAAC--TGCTTTTGGGG-AAGTTTCCAGAAATGGCGGAGGAGCTGAAGGGCAA-GGTCCCAGCACCAC----------------TTCTATC---------ATC-ATA----CATAGC-------------CAAA---C-------AACCACCTCCAACACCAAAACCTGCAACTGCACCCAAACCATCTACTTCT-----GCACGA--------AAACCTCAAT-------CAGCACCAAAACCTTCT-ACTGCCACAAAACCTTCTACTGCCACACCAAAACCTGCAACTACACCAAAAGAT---ACTTCTGCACCAACACCTGCATCAACAA---CTAAAGCTAAACAACCTG-----CCTCTGAATCAAAGTC---TAAACAACAACAAAAATCTATTTCTACTTCCAA------TGGTCCATCTTCT-GGATC----AAAGGCAAACCCTTCTCTTTCTAAGAAAGAAAG----GAAAAACCTTCTTAAACTAAAATCTCTTTG--TTCAAATGATGAACA---CTCAGGTGCTGCGACAAGT----------TCTGTCGCAA---GAAC------CCCCA----TTGCA--ACTTCTAACAATTTTGAAGTTCTGGATGC----------AATGGACACTG-AAGAGGTCCTTGAAGGCGAC--TCTTCAGATGTCGGGCAGTCCATATG-GGGGG--TTCTTTGGATGATTGGGGTAAAAAA-CCAAATACCAAGGACCCCAAGTCACCTGCTTCTTAACTTTTTAATCTGCTGCAA-TGAATTATAGAATGCTTTTT---------------T-ATACTTTTTT-AATTTTACTTTTTAGCGCAATGGCTAATCCAATTATCCAATGGAACTGTCGAGGTCTGAAGGCCAACTTTGATGATTTGTCACTTCTGATTGATAATCACAAACCTGCTGCACTTTGTCTTCAAGAGACATTCTTGAAAGAGGATGACACTTTCTCCCTCAAATTTCATTCT---------------------ATCTATAACAAGATT--CACACTGAAGG---CAATAAAGCCCAAGGTGGAGTATCTGTCATTGTTA-ATAATAATGTTCCTCACAAGCACATACAGCTTGATACTTCCCTTCAAGCTGTAGCTGTGAGATTATCTTTACATAACACTATTACCCTGTGCTCTTTGTATCTTCCACCAAATAAACCTATACACCAAGGTAGTCTTGATGATTTGATATCTCAACTACCTCAACCATTTGT--ACTTGTTGGTGATTT--TAATGCACATAACACC-------ATATGGGGTTGTACAGATACAAACCGCCGTGGTGATCAAATAGAGAATTTTATGTCTGTAAATTCTCTTTCGTTCCTGAACGATCCAAGTGCAAAAACATATTTGCA-TCCAGCTTCAGGATCATA-------------TTCTTCTA-TTGACCTTTCTTTTT-GCAGTCCAGTACTTCTCCCTGATTTTTCATGGAGATGTTTAGAAGACACTTGTGGAAGTGATCACTTCCCTATTATTTTAAATGAAAATAAACCTTCAGTCCTTGATCGTCCTCAAAAATGGAAGTTGTCCAAAGCAAACTGGAGTAAATTCCAGA-----TGCTTTGTGAACAGAATATTGTTCACCACG------CATTTGAGG----------ACTGTGAG---GACCCTTCCTTCCTTTTTT-C--------------TTCTTTATTGTTTGA--TGCAGCCAAACAGTCTATACCTCAGACCTCGACAAATCCCAAACGTCCAGATAAAACTTGGTTCACTTCTGAAT------------------GTAAGGAAGCCGTTGGGGAACGAAAGGCGTCTCTCAGGAAATTTAACCTGAGACCAA----CACAAGAAAA----------CCTTAACGACTT-TCGTATCCGCCGTGCAAAGGCAAGATGCACAATTAAAACCAG---TAAGCGCAAGTCCTGGA-------GAGATTATGTCTC-TAGACTTAATAGTCGCACCT--CAACCAAAAAGACTTGGGACATGATTCGTAAAATGAATGGCAAAGGTCCATCTCATATTAGTCACCTGACTTCAAACAATCAAGAAATAG------ATAACCCTCA-------------GGACATAGCAGATACCTTGGCAGAGACTTTCTC------------GATGAAATCCTCTGCTGAGAACTACT-----CTACAAA---ATTTCAGACCTTTAAAACGAGAGCGGAGAAAACAAAGCTCAATTTTACTTCTAAAAAT-------------------GAAGAGC---ATTACAACAA---------------ACTCTTCACTCTTAAAGAACTTCAATCCGC--CTTGA---AGAAATCACATGACACTTCTCCAGGTCAGGACCAA------ATTCACTATCA----ATTCCTCAAGCACTTACCACATTCATCCCTTTCTATTTTACTCGATATTTT---------------------------TAATAATGTTTGGCAGACTGGTGAATTT---CCATCCAG------CTGGCGAGAGGCTTTGGTCATTCCAA-TTGCAAA----ACCAGGAAAG-GATGC------AAAAGATCCAAACAGCTACCGACCGATTGCCTTGA----------CAAGTTGCATCTGT--------AAAACTCTTG--------AGCGGATGGTTAACGATAGGCTTGTTTG-GTTTCTTGAATCGAACAACCTTATTGTATCTGTTCAAAGTGGCTTCCGTCGACAACGAAGTACATTAGACCATCTTGTTCGGTTCGAAACGTATCTTCGAGA------------AGCTTT-----TATTAAAAAGCAGCATGTAGT-ATCTGTATT----TTTTGACTTGGAAAGTGC-ATATGATA----------CCACTTGGAAACATGGTATACTTAAAGATTTACACGATTTTGGCCTCAGAGGCCGCCTTCCTATATTCATTGCAGCAT-------------------------------TCCTGGATGAACGGCTCTTC---CGCGTTCGTGTTGGGAACACC--------TTGTCAGGTGCTCGCGAGCAGGAAATGGGGGTTCCCCAGGGGTGTAT-----------TT--TGTCTGTTACACTTTTTAGCATTAAGAT------AAATAGCATT-----GTTAAAGCTATTATCCCTGGAGTGGACTGCTCCCTTTATGTAGACGACTTTGTTATTTGTTTCTGTTCCAGAAACATGGATATTATTGAACGCCAACTACAGCAGTGCCTTAATAAATTACAAATATGGTCAGATGAAAATGGGTTAAAGTTT--TCCAAAACGAAAACCA-------AATGTATGCATTTTTGCAATCTTCGTAGATTGCATCCAGAACCCGATC---------------TGACTCTAGGCAGTACTAAACTAGAAGTTGTGCCAGAGTTCAAATTTCTTGGAGTCATT------TTTGA--------CAAAAAG-CTTTC------------------TTTCTTACCTCATATTAAATCTCTTAAAAAGAAATGCCAAAAAGCAATGAACATTCTTAGAGTTATTGCACACTCAGATTGGGGAGCCGAT-------------------AAGAAGGTCCTGCTAAGGCTATATCGATCCCTTAATCGATCA-------AAACTTGACTATGGTTCTATAGTGTATGGATCAGCCCGTAAAT-----------CCTATCTCCAGCTGCTAGATCCAATACAAAACCAATGTTT--------AAGGC-TTGCCCTA-GGCGCCTTTAGAACATCTCCTGTTAACAGCCTCTATGCAGAGGCTAATGAACCTTCTCTATATTACAGAAGGGAAAAACTATCTCTTCAATATTTTTTAAAA-TTGAAATCCAACTCTTTTAACCCTACTCATCGAGTAGTTTTTAACCTCCAATACAAAC-GCCTT----TTTCAACAGAAACCAAATGCTATTGCCCCATTT-GGTATTC-GCATGGAGCCCATTATAGATAATCTTGGGGTAGACACTGATTCCATAGCCCAGTACAAGTTAT-CTGACATACCTCCATGGCCACTGGACACAGCAAAC----CTTTTATTTGATCTTACCTCTGATAAGAAATCAGAAACAGATAGAGCTATCTTTCACAGTAAATATA---GAGAGATAAAAGTA----------------------CAATATTCTTC----CTACAAACCTATATACACAGATGAATCCAA----------GGACGGTGATTTC--GTTGCAGCTGCAGCTGTATATGGAGAAAGGGTTAAGAAATGCCGCCTTCCAGACAAGTCTTC-TATCTTCTCTGCAGAGATAAGGGCTATTGATCT----AGC-CCTTAAC---CTGGTGGAAAATGCAAATTCCACCCG----ATTTATTATATTTT------CTGATT---CTCTATCAGTACTGCAAGCCTTATCAAA---TCAAAAGTTGGAGAACCCTT-TGGTATGCCAAATTATTCA---AAGGATCTCTCATATTTTGTCT-TCAAACAGACTTGTGTTCTGTTGGCTTCCAAGCCACACTGGTATCATGGGTAATGAACATGCGGATAGATCCGCTAAACGCTAAATCAGCTCTTAA-CCTTCCCATTTCAGATTTTAAAGTAACATACACCGATTATAAACCTTCTATTTTAACTTACATCACATCCATCTGGCAATTA-------AAATGGAA----TGCTGATGTTTTTAATAAATTGCAT-TCA-ATT----AAGCCTACCCTCGGAGAATGGTACCCATCTTACA---GGTCCGTACAAAGAGA---------GGAAGATACAATTGCT---CGAATCGGAATTGGTCATTCACACATTACACACTCCTGGCTCTTGGCTAAGGAAGATGCACCTGA---ATGCATTCCATGCAA---TGCACCCTTTACCATCAAACATATATTGCTTGATTGCATTGATTTTCAAAGAATTCATGCAAGATATTTCAATGTCAACACTATTTATGAGCTTTTTGACACTGTCAGGATTGAATTAATTCTTTCCTTTCTCAAAGAGATTGGAGTTTACAATAGATTGTGATTCCTTACACATTCTAAATATTT-AT------A-CATTTATCAATATCA--------TTTTTTCATCACACA--------------CTA---TTTATT--TCATATC---ACA-CATTCATTACAAA-CAATCT--ATCA-ACAATCATTAATTTT--TT-ACAAATCTTATATCTACTTTTGTTCATTAATTACAAAGTCTTATTTATTTTTTCT-TTAAACAAA------TACATTTTAACCTG----TAAATATTTTTAAT-------ATCCATTCATCC----AGATCAT-------CATAATGCGCGCTAAATGACCTAAGCTGTCGATGCGCCTTAAAACACCATTCA------TTCAT------------------------------------------------------------
>ENCE17_3572_V1.2_chr_CL24_3:26006402-26012527()_(reversed)
------CCCCCCAT---GGCAGGGCGGGGGG-TAAGAAATTGTCCTGCCACTGCGCTGCTGAGTGGTAGAACCCCACCAAGTGCCT-GCCCGTTTGCCGTGGGCTGCGACTCGTGTCGCCTGATGCAGGGATCCTGGTGGTTGAGAGAATCCAGGGTTAGG--------CTAGTTAATACCCTGTTT--------TTA--CAATAC---------ACCACTTTGGCCTGAATTTGGGCT-AATAA------GAGGTCAGGAAGGCCCGACCTGA-TCAATCGGCTGGTCATG-CCTTGTC--------ATGGGCAACTTAATATTTTTT-CATCAATCTTCGACCAA----TATG-ACATATTTTCAAAT--TTA---------------TTTGAAACTTCTTTACCTTTTGTACCCCGTGACGGTGGCCCATGGGT--CAATC--------AGATGAAAGATTTGGTGTTTGATTGACATTCTATACCATCCCAAATTTA-TGTCG--CTTGC-----TTGGAATGACATCTTTTGGGACACATTTGTCCAGTCTAGCCCTTT-CACCCTGA--GTATACCAT-CCTTGTAACCCTGACTTGATCTGCGATGGGTTTCCCCAGATTAAGTCCCCTTGTTG-GGCTCCATGGTGGGCGGG-GACCAA----GGATGGTG-------AACTTTTTAAACT-AATATGGAATCCCATAAAAAAGCTGCCA-------AGCGTACCCTTT-CTGACAGTGATTCAGAGGCAGAATCTTCTCCGTCACCACTAAATTTT-----CCG---CAATTTATTGTG-GTTGAAGCAGAAGATTCAGTCAAACCAATTACTCACATATCACCATTTGTTATCGAGAAAA-CAATCAAAAGTATTCTCGGTACACCAA-AATCAGTAAAAAAA--CTCAAAAACAACACCATACTCATTGAATGCTTCACAAAGCAACAAACAATCAACATACTCAAACATAAAACTCTATTCAAACAAGCAGTCAAAGTATACCCACATCCATCACTCAACT---CATGTAAGGGAGTCATCCG---------TTGCAAGGACCTCCATTACTGCTCCTCTCTTGACGACATCAAGGACAAC-----------TTAAAGTCACAGTCT-------GTTACTG----ATATCAGACGC----ATCATTGTCAAAAGAGATGGAG----TGT-TGAAAAACACTAACACAT-ACATAATCACTTTCTCATGTCCCACAGTTCCACCTACACTTAAA--ATTGGATTTGAATCCTTAAAAGTAGACACATACAT----------------TCCTAACCCTC----------TTCGTTGT----------TTCAAATGTCAACGATTTGGTCACCACACCACAAAATGCACCAATACACCAGT---CTGTGCTAAATGCGCATTTGTAGGCGCAGATCACAGCACTGAACACTGCACCGCACC-TGCATGCTGTTTCAACTGCAAGTCTGGTCACGTTG---CCTATGCGAAGGAGTGTCAAACTTGGAAA---------------GATGAGAAGGATAT----------------------CCTGACCATCAAG--TACAAGGAAGGCATTTCCTTTGCAGAAG---------CACGCAAACTTGTCTTGCAACAAAAGCAAGACAA--GGAAAGGCTTGTCAGTGGGAACAGCTACTCAGCAGTAGCCTCCCCAAAGCAAGACTGCCATACCTGCGATCTTCT------------------CCTCAAAC--TGCTTTTGGGGAAGTTTC-CAGAAATGGCGGAGGAGCTGAAGGGCAA-GGTCCCAGCACCAC----------------TTCTATC---------ATC-ATA----CATAGC-------------AAAAC----------AACCACCTCCTACACCAAAACCTGCAACTGCACCCAAACCATCTACTTCT-----GCACCC--------AAACCTCAAT-------CAGCACCAAAACCTTCT-ACTGCCACA------------------CCAAAACCTGCAACTACACCAAAAGAT---ACTTCTGCACCAACACCTGCATCAACAA---CTAAAGCTAAACAACCTG-----CCTCTGAATCAAAATC---TAAACAACAACAAAAATCTATTTCTACTTCCAA------TGGTCCATCTTCT-TGATC----AAAGGCAAACCCTTCTCTTTCTAAGAAAGAAAG----GAAAAACCTTCTTAAACAAAAATCTCTTTG--TTCAAATGATGAAAA---CTCAGGTGCTGCGACAAGT----------TCTGTCGCAA---GAAC------CCCCA----TTGCA--ACTTCTAACAATTTTGAAGTTCTGGATGC----------AATGGACACTG-AAGAGGTCCTTGAAGGCGAC--TCTTCAGATGTCGGGCAGTCCATCTG-GGGTGG-TCCTTTGGATGATTGGGGGAAAAAA-CCAAATACCAAGGACCCCAAGTCACCTGCTTCTTAACTTTTTAATCTGCTGCAA-TGAATTATAGAATGCTTTTTT----------------ATACTTTTTT-ATTTTTACTTTTTAACGCAATGGCTAATCCAATTATCCAATGGAACTGTCGAGGTCTGAAGGACAACTTTGATGAGTTGTCACTTCTGATTAATAACCACAAACCTCCTGCACTTTGTCTTCAAGAGACATTCTTGAAAGAGGATGACACTATCTCCCTCATATTTCATTCT---------------------ATCTATAACAAGATT--TACACTGAAGG---CAATAAAGCCAAAGGTGGAGTATCTGTCATTGTTA-ATAATAGTGTTCCTCACACGCACATACAGCTTGATACTTCCCTTCAAGCTGTAGCTGTGAGATTATCTTTACATAACACTATTACCCTGTGCTCTTTGTATCTTCCACCAAATAAACCTATACACCAAGGTAGTCTTGATGATTTGATATCTCAACTACCTCAACCATTTGT--ACTTGTTGGTGATTT--TAATGCACATAACACC-------ATATGGGGTTGTACAGATACAAACCGCCGTGGTGATCAAATAGAGAGTTTTATGTCTGTAAATTCTCTTTCGTTCCTGAACGATCCAAGTGCAAAAACATATTTGCA-TCCAGCTTCAGGATCATA-------------TTCTTCTA-TTGACCTTTCTTTTT-GCAGTCCAGTACTTCTCCCTGATTTTTCATGGAGATGTTTAGAAGACACTTGTGGAAGTGATCACTTCCCTATTATTTTAAATGAAAATAAACCTTCAGTCCTTGATCGTCCTCAAAAATGGAAGTTGTCCAAAGCAAACTGGAGTAAATTCCAGAGCTGATGCTTTGTGAACAGAATATTGTTCACCATG------TGTTTGAGG----------ACTGTGAG---GACCCTTCCTTCCTTTTTT-C--------------TTCTTTATTGTTTGA--TGCAGCCAAACAGTCTATACCTCAGACCTCGACAAATCCCAAACGTCCAGATAAACCTTGGTTCACTTCTGAAT------------------GTAAGGAAGCCGTTAGGGAACGAAAGGCGTCTCTCAGGAAATTTAACCTGAGACCAA----CACAAGAAAA----------CCTTAACGACTT-CCGTATCCGCCGTGCAAAGGCAAGATGCACAATTAAAACAAG---TAAGCGCAAGTCCTGGA-------GAGATTATGTCTC-TAGACTTAATAGTCGCACCT--CAACCAAAAAGACTTGGGACATGATTCATAAAATGAATGGCAAAGGCCCATCTCATATTAGTCACCTCACTTCAAACAACCAAGAAATAG------ATAACCCTCA-------------GGACATAGCAGATACCTTGGCAGAGACTTTCTC------------GATGAAATCCTCTGCTGAGAACTACT-----CTAAAAA---ATTTCAGACCTTTAAAACAAGAGCGGAGAAAACAAAGCTCAATTTTACTTCTAAAAAT-------------------GAAGAGC---ATTACAACAA---------------ACTCTTTACTCTTAAAGAACTTCAATCTGC--CTTGA---AGAAATCACATGACACTTCTCCAGGTCAGGACCAA------ATTCACTATCA----ATTCCTCAAGCACTTACCACATTCATCCCTTTCTATTTTACTTGATATTTT---------------------------TAATAATGTTTGGCAGACTGGTGAATTT---CCATCCAG------CTGGCGAGAGGCTTTGGTCATTCCAA-TTGCAAA----ACCAGGAAAG-GATGC------AAAAGATCCAAACAGCTACCGACCGATTGCCTTGA----------CAAGTTGCATCTGT--------AAAACTCTTG--------AGCGGATGGTTAACGATAGGCTTGTTTG-GTTTCTTGAATCGAACAACCTTATTGTATCTGTTCAAAGTGGCTTCCGCCGACAACGAAGTACGTTAGACCATCTTGTTCAGTTCGAAACGTATCTTCGAGA------------AGCTTT-----TATTAAAAAGCAGCATGTAGT-ATCTGTATT----TTTTGACTTGGAAAGTGC-ATATGATA----------CCACTTGGAAACATGGTATACTTAAAGATTTACACGATTTTGGCCTCAGAGGCCGCCTTCCTATATTCATTGCAGCAT-------------------------------TCCTGGATGAACGGCTCTTC---CGCGTTCGTGTTGGGAACACC--------TTGTCAGGTGCTCGCGAGCAGGAAATGGGGGTTCCCCAGGGGTGTAT-----------TT--TGTCTGTTACACTTTTTAGCATTAAGAT------AAATAGCATT-----GTTAAAGCTATAAACCCTGGAGTGGACTGCTCCCTTTATGTAGACGACTTTGTTATTTGTTTCTGTTCCAGAAACATGGATATTATTGAACGCCAACTACAGCAATGCCTTAATAAATTACAAATATGGTCAGATGAAAATGGGTTCAAGTTT--TCAAAAACGAAAACCA-------AATGTATGCATTTTTGCAATCTTCGTGGATTGCATCCAGACCCCGATC---------------TGACTCTAGGCAATACTAAACTAGAAGTTGTGCCAGAGTTCAAATTTCTTGGAGTCATT------TTTGA--------CAAAAAG-CTTTC------------------TTTCTTACCTCATATTAAATCTCTTAAAAAGAAATGCCAAAAAGCAATAAACATTCTTAGAGTTATTGCACACTCGGATTGGGGAGCCGAT-------------------AAGAAGGTCCTGCTAAGGCTATATCGATCCTTTATTCGATCA-------AAACTTGACTATGGTTCTATAGTGTATGGATTAGCCCGTAAAT-----------CCTATCTTCAGCTGCTAGATCCAATACAAAACCAATGTTT--------AAGGC-TTGCCCTA-GGAGCCTTTAGAACATCTCCTGTTAACAGCCTCTATGCAGAGGCTAATGAACCTTCTCTATATTACAGAAGGGAAAAACTATCTCTTCAATACTTTTTAAAA-TTGAAATCCAATCCTTTTAACCCTACTCATCGAGTAGTTTTTAACCCCCAATACAAAC-GCCTT----TTTCAACAGAAACCAAATGCTATTGCCCCATTT-GGTATTC-GCATGGAGCCCATTATAGATAAGGTTGGGGTAGACACTGATTCCATAGCCCAGTACAAGTTAT-CTGACATACCTCCATGGACACTGAACACAGCAAAC----TTTTTATTTGATCTTACCTCTGATAAGAAATCAGAAACAGATAGAGCTATCTTTCACAGTAAATATA---GAGAGATAAAAGAA----------------------CAATATTCTTC----CTACAAACCTATATACACTGATGGATCCAA----------GGACGGTGATTTC--GTTGCAGCTGCAGCTGTATATGGAGAAAGGGTTAAGAAATGCCGCCTTCCAGACAAGTCTTC-TATCTTCTCTGCAGAGATAAGGGCTATTGATCT----AGC-CCTTAAC---CTGGTGGAAAATGCAAATTCCACCCG----ATTTATTATATTTT------CTGATT---CTCTATCAGTACTGCAAGCCTTATCAAA---TCAAAAGTTGGAGAACCCTT-TGGTATGCCAAATTATTCA---GAGGATCTCTCATATTTTGTCT-TCAAACAGACTTGTGTTCTGTTGGCTTCCAAGCCACACTGGTATCATGGGTAATGAACATGCGGATAGATCCGCTAAA-------TCAGCTCTTAA-CCTTCCCATTTCAGATTTTAAAGTACCATACACAGACTTTAAACCTTCTATTTTAACTTACATCACATCCATCTGGCAATCA-------AAATGGAA----TGATGATGTTTTTAATAAATTGCAT-TCA-ATT----AAGCCTACCCTCGGAGAATGGTACCCTTCTTACA---GGTCCGTACGAAGAGA---------GGAAGTTACAATTGCA---CGAATCCGAATTGGTCATTCATACATTACACACTCCTGGCTCTTGGCTAAGGAAGATGCACCTGA---ATGCATTCCATGCAA---TGCACCCTTTACCATCAAACATATATTGCTAGATTGCATTGATTTTCAAAGAATTCGTGCAAAATATTTCAATGTCAACACTATTTTTGAGCTTTTTTAGACTGTCAGGATTGAATTAATTCTTTCCTTTCTCAAAGAGGTTGGGATTTACAATAAATTGTGATTCCTTACACATTCTAAATATAT-AT-------TTATTTATCAATATCA--------TTTTTTCATCACACA--------------CTA---TTTATT--TCATATC---GCA-CATTCATTACAAA-CAATCA-------ACAATCATTAATTCT--TT-ACAAATTTTCTGACTACTTTTGTTCATTAATTACAAATTCTTATTTATTTTTTCT-TTAAACAAA------TACATTTTAACCTG----TTAATATTTTTAAT-------ATCCATTCATCC----ACATCAT-------CATAATGCGCTCTAAATGACCTTAGCTGTCGATGCGCCTTAAAACACCATTCA------TTCATTCATT-------------------------------------------------------
>ENCE17_3572_V1.2_chr_CL24_15:18640923-18647045()_(reversed)
--TGCACCCCACAT---GGCAGGGCGGGAGA-TTAGAAATTGTCCTACCACTGCGCTGCTGAGTGGTAGAACCCCACCAAGTGCCT-GCCCGTTTGCCGTGGGCTGCGACTCATGTCGCCTGATGCAGGGATCCTGGTGGTTGAGAGAATCCAGGGTTAGG--------CTAGTTAATACCCTGTTC--------TTT--CAATAC---------ACCACTTTGGCCTGAATTTGGGCTAAACGA------GAGGTCAGGAAGGCCCGACCTGA-TCAATCGGCTGGTCATG-CCTTGTC--------ATGGGCAACTTAATATTTTTTTCATCAATCTTCCACCAA----TACG-ACATATTTTCAAAT--TCA---------------TTTGAAACTTCTTTACCTTTTGTACCCCGTGACGGTGGCCCATGGGT--CAATC--------AGATGAAAGATTTGGTGTTTGATTGACATTCTGTACCATCCCAAATTTA-TGTCG--CTTGC-----TTGGAATGACATCTTTTGGGACACATTTGTCCAGTCTAGCCCTTT-CACCCTGA--GTATACCAT-CCTTGTAACCCTGACTTGATCTGCGATGGGTTTCCCCAGATTAAGTCCCCTTGTTG-GGCTCCATGGTGGGCGGG-GACCAA----GGATGGTG-------AACTTTTTAAATT-AATATGGAATCCCATAAAAAAGCTGCCA-------AGCGTACCCTTT-CTGACAGTGATTCAGAGGCAGAATCTTCTCCGTCACCACTAAATTTT-----CCA---CGATTTATTGTG-GTTGAAGCAGAAGATTCAGTCAAACCAATTACTCACATATCACCATTTGTTATCGAGAAAA-CAATCAAAAGTATTCTCGGTACACCAA-AATCAGTCAAAAAA--CTAAAAAATAACACTATCCTCATTGAATGCTTCACAAAGCAACAAACCATCAACATACTCAAACATAAAACACTATTCAAACAAGCAGTCAAAGTATACCCACATCCATCACTCAACT---CATGTAAGGGAGTCATCCG---------TTGCAAGGACCTCCATTACTGCTCCTCTCTTGATGACATCAAGGACAAC-----------TTGAAGTCAACGTCT-------GTTACTG----ATATCAGACAC----ATCAGTGTCAAAAGAGATGGAG----TGT-TGAAAAACACTAACACAT-ACATAATCACTTTCTCATGTCCCACAGTTCCACCTACAATTAAA--ATTGGATTTGAATCCTTAAAAGTAGACACATACAT----------------TTCTAACCCTC----------TTCGTTGT----------TTCAAATGTCAACGATTTGGACATCACACCACAAAATGCACCAATACACCAGT---CTGTGCTAAATGCGCATTTGTAGGTACAGATCACAGCACTGAACACTGCACCGCACC-TGCATGCTGTTTCAACTGCAAGTCTGGTCACGTTG---CCTATGCAAAGGAGTGTCAAACTTGGAAA---------------GATGAGAAGGATAT----------------------CCTGACCATCAAG--TACAAGGAAGGCATTTCCTTTGCAGAAG---------CACGCAAACTTGTCTTGCCACAAAAGCAAGACAG--GGAAAGGCTTGTCAGTGGGAACAGCTACTCAGCAGTAGCCTCCCCGAAGCAAGACTGCCATACCTGCGATCTTCT------------------CCTCAAAC--TTCTTTTGGGGAAGTTTC-CAGAAATGGCGGAGGAGCTGAAGGGCAA-GGTCCCAGCACCAC----------------TTCTATC---------ATC-ATA----CATAGC-------------AAAAC----------AACCACCTCCTACACCAAAACCTGCAACTGCACCCAAACCATCTACTTCT-----GCACCC--------AAACCTCAAT-------CAGCACCAAAACCTTCT-ACTGCTGCA------------------CCAAAACCTGCAACTACACCAAAAGAT---ACTTCTGCACCAACACCTGCATCAACAA---CTAAAGCTAAACAACCTG-----CCTCTGAATCAAAGTC---TAAACAACAACAAAAATCTATTTCTTCTTCCAA------TGGTCCATCTTCT-GTATC----AAAGGCAAACCCTTCTCTTTCTAAGAAAGAAAG----GAAAAACCTTCAAAAACATAAATCTCTTTG--TTCAAATGATGAACA---CTCAGGTGCTGCGACAAGT----------TCTGTCGCAA---GAAC------CCCCA----TTGCA--ACTTCTAACAATTTTGAAGTTCTGGATGC----------AATGGACACTG-AAGAGGTCCTTGAAGGCGAC--TCTTCAGATGTTGAGCAGTCCATATG-GGGTGG-TTCTTTGGATGATTGGGGTAAAAAAACCAAATACCAAGGACCCAAAGTCACCTGCTTCTTAACTTATTGATCTGCTGCAA-TGAATTATAGAATGCTTTTTT----------------ATACTTTTTT-AATTTTACTTTTTAGCGCAATGGCTAATTCAATTATCCAATGGAACTGTCGAGGTCTGAAGGCCAACTTTGATGAGTTGTCACTTCTGATTGATAATCACAAACCTGCTGCATTTTGTCTTCAAGAGACATTCTTGAAAGAGGATGACACTATCTCCCTCAAATTTCATTCT---------------------ATCTATAACAAGATT--TACACTGAAGG---CAATAAAGCCCAAGGTGGAGTATCTGTCATTGTTA-ATAATAGTGTTCCTCACAGGCACATACAGCTTGATACTTCCCTTCAAGCTGTAGCTGTGAGATTATCTTTACATAACACTATTACCCTGTGCTCTTTGTATCTTCCACCAAATAAACAAATACACCAAGGTAGTCTTGATGATTTGATATCTCAACTACCTCAACCATTTGT--ACTTGTTGGTGATTT--TAATGCACATAACACC-------ATATGGGGTTGTACAGATACGAACCGCCGTGGTGATCAAATAGAGAATTTTATGACTGTAAATTCTCTTTCGTTCCTGAACGATCCAAGTGCAAAAACATAATTGCA-TGCAGCTTCAGGATCATA-------------TTCTTCTA-TTGACCTTTCTTTTT-GCAGTCCAGTAATTCTCCCTGATTTTTCATGGAGATGTTTAGAAGACACTTGTGGAAGTGATCCCTTCCATATTATTTTAAATGAAAATAAACCTTCGGTCCTTGATTGTCCTCAAAAATGGAAGTTGTCCAAAGCAAACTGGAGTAAATTCCAGA-----TGCTTTGTGAACAGAATATTGTTCACCATG------CGTTTGAGG----------ACTGTGAG---GACCCTTCCTTCCTTTTTT-C--------------TTCTTTATTGTTTGG--TGCAGCCAAACAGTCTATACCTCAGACCTCGACAAATCCCAAACGTCCAGATAAACCTTGGTTCACTTCTGAAT------------------GTAAGGAAGCCGTTAGGGAACGAAAGGCGTCTCTCAGGAAATTTAACCTGAGACCAA----CACAAGAAAA----------CCTTAACGACTT-TCGTATCCGCCGTGCAAAGGCAAGATGCACAATTAAAACAAG---TAAGCGCAAGTCCTGGA-------GAGATTATGTCTC-TAGACTTAATAGTCACACCT--CAACCAAAAAGACTTGGGACATGATTCGTAAAATGAATGGCAAAGGTCCATCTCATATTAGTCACCTGACTTCAAACAACCAAGAAATAG------ATAACCCTCA-------------GGACATAGCAGATACCTTGGCAGAGACTTTCTC------------AATGAAATCCTCTGCTGAGAACTACT-----CTAAAAA---ATTTCAGACCTTTAAAACAAGAGCGGAGAAAACAAAGCTCAATTTTACTTCTAAAAAT-------------------GAAGAGC---ATTACAACAA---------------ACTCTTTACTCTTAAAGAACTTGC--------CTTGA---AGAAATCTCATGACACTTCTCCAGGTCAGGACCAA------ATTCACTATCA----ATTCCTCAAGCACTTACCACATTCATCCCTTTCTATTTTACTCGATATTTT---------------------------TAATAATGTTTGGCAGACTGGTGAATTT---CCATCCAG------CTGGCGAGAGGCTTTGGTCATTCCAA-TTGCAAA----ACCAGGAAAG-GATGC------AAAAGATCCAAACAGCTATCGACTGATTGCCTTGA----------CAAGTTGCATCTGT--------AAAACTCTTG--------AACGGATGGTTAACGATAGGCTTGTTTG-GTTTCTTGAATCGAACAACCTTATTGTATCTGTTCAAAGTGGCTTCCGCCGACAACGAAGTACATTAGACCATCTTGTTCGGTTCGAAACGTATCTTCGAGA------------AGCTTT-----TATTAAAAAGCAGCATGTAGT-GTCTGTATT----TTTTGACTTGGAAAGCGC-ATATGATA----------CCACTTGGAAACATGGTATACTTAAAGATTTACACGATTTTGGCCTCAGAGGCCGCCTTCCTATATTCATTGCAGCAT-------------------------------TCCTGGATGAACGGCTCTTC---CGCATTCGTGTTGGGAACACC--------TTGTCAGGTGCTTGCGAGCAGGAAATGGGGGTTCCCCAGGGGTGTAT-----------TT--TGTCTGTTACACTTTTTAGCATTAAGAT------AAATAGCATT-----GTTAAAGCTATAAACCCTGGAGTGGACTGCTCCCTTTATGTAGACGACTTTGTTATTTGTTTCTGTTCCAGAAACATGGATATTATTGAACGCCAACTACAGCAATGCCTTAATAAATTACAAATTTGGTCAGATGAAAATGGGTTCAAGTTT--TCCAAAACGAAAACCA-------AATGTATGCATTTTTGCAATCTTCGTGGATTGCATCCAGACCCCGACC---------------TGACTCTAGGCAATACTAAACTAGAAGTTGTGCCAGAGTTCAAATTTCTTGGAGTCATT------TTTGA--------CAAAAAG-CTTTC------------------TTTCTTACCTCATCTTAAATCTCTTAAAAAGAAATGCCAAAAAGCAATGAACATTCTTAGAGTTATTGCACACTCAGATTGGGGAGCCGAT-------------------AAGAAGGTCCTGCTAAGGCTATATCGATCCCTTATTCGATCA-------AAACTTGACTATGGTTCTATAGTGTATGGATCAGCCCGTAAAT-----------CCTATCTCCAGCTGCTAGATCCAATACAAAACCAATGTTT--------AAGGC-TTGCCCTA-GGCGCCTTTAGAACATCTCCTGTTAACAGCCTCTATGCAGAGGCTAATGAACCTTCTCTATATTACAGAAGGGAAAAACTATCTCTTCAATACTTTTTAAAA-TTGAAATCCAATCCTTTTAACCCTACTCATCGAGTAGTTTTTAACCCCCAATACAAAC-GCCTT----TTTCAACAGAAACCAAATGCTATTGCCCCATTT-GGTATTC-GCATGGAGCCCATTATAGATAATCTTGGGGTAGACACTGATTCCATAGCCCAGTACAAGTTAT-CTGACATACCTCCATGGACACTGGACACAGCAAAC----TTTTCATTTGATCTTACCTCTGATAAGAAATCAGAAACAGACAGAGCTATCTTTCACAGTAAATATA---GAGAGATAAAAGAA----------------------CAATATTCTTC----CTACAAACCTATATACACTGATGGATCCAA----------GGACGGTGATTTC--------GTTGCAGCTGTATATGGAGAAAGGGTTAAGAAATGCCGCCTTCCAGACAAGTCTTC-TATCTTCTCTGCAGAGATAAGGGCTATTGATCT----AGC-CCTTAAC---CTGGTGGAAAATGCAAATTCCACCCA----ATTTATTATATTTT------CTGATT---CTCTATCAGTACTGCAAGCCTTATCAAA---TCAAAAGTTGGAGAACCCTT-TGGTATGCCAAATTATTCA---AAGGATCTCTCATATTTTGTCT-TCAAACAGTCTTGTGTTCTGTTGGCTTCCCAGCCACACTGGTATCATGGGTAATGAACATGCGGACAGATCCGCTAAA-------TCAGCTCTTAA-CCTTCCCATTTCAGATTTTAAAGTACCATACACCGATTTTAAACCTTCTATTTTAACTTACATCACATCCATCTGGCAATCA-------AAATGGAA----TGATGATGTTTTTAATAAATTGCAT-TCA-ATT----AAGCCTACCCTCGGAGAATGGTACCCTTCTTACA---GGTCCGTACGAAGAGA---------GGAAGTTACAATTGCA---CGAATCCGAATTGGTCATTCACACATTACACACTCCTGGCTCTTGGCTAAGGAAGATGCACCTGA---ATGCATTCCATGCAA---TGCACCCTTTACCATCAAACATATATTGCTAGATTGCATTGATTTTCAAAGAATTCGTGCAAGATATTTCAATGTCAACACTATTTATGAGCTTTTTGACACTGTCAGGATTGAATTAATTCTTTCCTTTCTCAAAGAGATTGGAGTTTACAATAGATTGTGATTCCTTACACATTCTAAATATAT-AT-------ACATTTATCAATATCA--------CTTTTTCATCACACA--------------CTA---TTTATT--TCATATC---ACA-CATTCATTACAAA-CAATCT--ATCA-ACAATCATTAATTTT--TT-ACAAATTTTCTATCTACTTTTGTTCATTAATTACAAATTCTTATTTATTTTTTCT-TTAAACAAA------TACATTTTAACCTG----TTAATATTTTTAAT-------ATACATCCATCC----ACATCAT-------CATAATGCGCGCTAAATGACCTTAGCTGTCGATGCGCCTTAAAACACCATTCA------TTCATTCATTCAT----------------------------------------------------
>PACE20_537H_CL24_contig_6920:24016-30137()_(reversed)
-------CCCCCAT---GGCAGGGCGGGGG--TTAGAAATAGTCCTGCCACTGCGCTGCTGAGTGGTAGAACCCCACCAAGTGCCT-GCCTGTTTGCCGTGGGCTGCGACTCGTGTCGCCTGATGCAGGGATCCTGGTGGTTGAGAGAATCCAGGGTTAGG--------CTAGTTAATACCCTGTTT--------TTT--CAATAC---------ACCACTTTGGCCTGAATTTGGGCTAAACGA------GAGGTCAGGAAGGCCCGACCTGA-TCAATCGGCTGGTCATG-CCTTGTC--------ATGGGCAACTTAATATGTTTTTCATCAATCTTCCACCAA----TACG-ACTTATTTTCAAAT--TTA---------------TTTGAAACTTCTTTACCTTTTGTAACCCGTGACGGTGGCCCATGGGT--CAATC--------AAATGAAAGATTAGGTGTTTGATAGACATTATGTACCATCCCAAATTTA-TGTCG--CTTGC-----TTGGAATGGCATCTTTTGGGACACATTTGTCCAGTCTAGCCCTTT-CACCCTGA--GTATACCAT-CCTTGTAACCCTGACTTGATCTGCGATGGGTTTCCCCAGGTTAAGTCCCCTTGTTG-GGCTCCATGTTGGGCTGG-GACAAA----GGATGGTG-------AACTTTTTAAACT-AATATGGAATCCCATAAAAAAGCTGCCA-------AGCGTACCCTTT-CGGACAGTGATTCAGAGGCAGAATCTTCTCCGTCACCACTAAATTTT-----CCA---CGATTTATTGTG-GTTGAAGCAGAAGATTCAGTCAAACCAATTACTCACACATCACCATTTGTTATTGAGAAAA-CAATCAAAAGTATTCTCGGTACACCAA-AATCAGTCAAAAAA--CTAAAAAACAACACGATCCTCATTGAATGCTTTACAAAGCAACAAACCATCAACATACTCAAACATAAAACACTATTCAAACAAGCAGTCAAAGTATACCCACATCCATCACTCAACT---CATGTAAGGGAGTCATCCG---------TTGCAAGGACCTCCATTACTGCTCCTCTCTTGAAGACATCAAGGACAAC-----------TTGAAGCCACAGTCG-------GTTACTG----ATATCAGACGC----ATCAGTGTCAAAAGAGATGGAG----TGT-TGAAAAACACTAACACAT-ACATAATCACTTTCTCATGTCCCACAGTTCCACCTACACTTAAA--ATTGGATTTGAATCCTTAAAAGTAGACACATACAT----------------TCCTAACCCTC----------TTCGTTGT----------TTCAAATGTCAACGATTTGGTCACCACACCACAAAATGCACCAACACACCAGT---CTGTGCTAAATGCGCATTTGTAGGCGCAGATCACAGCACTGAACACTGCACCGCACC-TGCATGCTGTTTCAACTGCAAGTCTGGTCACGTTG---CCTATGCGAAGGAGTGTCAAACTTGGAAA---------------GATGAGAAGGATAT----------------------CCTGACCATCAAG--TACAAGGAAGGCATTTCCTTTGCAGAAG---------CACGCAAACTTGTCTTGCAACAAAAGCAAGACAA--GGAAAGGCTTGTCAGTGGGAACAGCTACTCAGCA-TAGCCTCCCCGAAGCAAGACTGCCATACCTGCGATCTTCT------------------CCTCAAAC--TTCTTTTGGGGAAGTTTC-CAGAAATGGCAGAGGAGCTGAAGGGCAA-GGTCCCAGCACCAC----------------TTCTAGC---------ATC-ATT----CATTGC-------------AAAAC----------AACCATCTGCTGCACCAAAACCTGCAACTGCACCCAAACCATCTACTTCT-----GCACCC--------AAACCTCAAT-------CAGCACCAAAACCTTCT-ACTGCCACA------------------CCAAAACCTGCAACTACACCAAAAGAT---ACTTCTGCACCAACACCTGCATCAACAA---CTAAAGCTAAACAACCTG-----CCTCTGAATCAAAATC---TAAACAACAACAAAAATCTATTTCTTCTTCCAA------TGGTCCATCTTCT-GGATC----AAAGGCAAACCCTTCTCTTTCTAAGAAAGAAAG----GAAAAACCTTCTCAAACAAAAATCTCTTTG--TTCAAATGATGAACA---CTCAGGTGCTGCGACAAGT----------TCTGTCGCAA---GAAC------CCCCA----TTGCA--ACTTCTAACAATTTTGAAGTTCTGGATGC----------AATGGACACTG-AAGAGGTCCTTGAAGGCGAC--TCTTCAGATGTCGAACAGTCCATCTG-GGGTGG-TTCTTTGGATGATTGGGGGAAAAAA-CCAAATACCAAGGACCCCAAGTCACCTGCTTCTTAACTTTTTAATCTGCTGCAA-TGAATTATAGAATGCTTTTTT----------------ATACTTTTTT-ATTTTTACTTTTTAGCGCAATGGCTAATCCAATTATCCAATGGAACTGTCGAGGTCTGAAGGCCAACTTTGATGAGTTGTCACTTCTGATTAATAATCACAAACCTGCTGCACTTTGTCTTCAAGAGACATTCTTGAAAGAGGATGACACTATCTCCCTCAAATTTCATTCT---------------------ATATATAACAAGATT--TACACTGAAGG---CAATAAAGCCCAAGGTGGAGTATCTGTCATTGTTA-ATAACAGTGTTCCTCACAGGCACATACAGCTTGATACTTCCCTTCAAGCTGTAGCTGTGAGATTATCTTTACATAACACTATTACCCTGTGCTCTTTGTATCTTCCACCAAATAAACCTATACACCAAGGTAGTCTTGATGATTTGATATCGCAACTACCTCAACCATTTGT--ACTTGTTGGTGATTT--TAATGCACATAACACC-------ATATGGGGTTGTACAGATACAAACCGCCGTGGTGATCAAATAGAGAATTTTATGTCTGTAAATTCTCTTTCGTTCCTGAACGATCCAAGTGCAAAAACATATTTGCA-TCCAGCTTCAGGATCATA-------------TTCTTCTA-TTGACCTTTCTTTTT-GCAGTCCAGTACTTCTCCCTGATTTTTCATGGAGATGTTTAGAAGACACTTGTGGAAGTGATCACTTCCCTATTATTTTAAATGAAAATAAACCTTCAGTCCTTGATCGTCCTCAAAAATGGAAGTTGTCCAAAGCAAACTGGAGTAAATTCCAGA-----TGCTTTGTGAACAGAATATTGTTCACCATG------CATTTGAGG----------ACTGTGAG---GACCCTTCCTTCCTTTTTT-C--------------TTCTTTATTGTTTGA--TGCAGCCAAACAGTCTATACCTCAGACCTCGACAAATCCCAAACGTCCAGATAAACCTTGGTTCACTTCTGAAT------------------GTAAGGAAGCCGTTAGGGAACGAAAGGCGTCTCTCAGGAAATTTAACCTGAGACCAA----CACAAGAAAA----------CCTTAACGACTT-TCGTATCCGCCGTGCAAAGGCAAGATGCACAATTAAAACAAG---TAAGCGCAAGTCCTGGA-------GAGATTATGTCTC-TAGACTTAATAGTCGCACCT--CAACCAAAAAGACTTGGGACATGATTCGTAAAATGAATGGCAAAGGTCCATCTCATATTAGTCACCTGACTTCAAACAACCAAGAAATAG------ATAACCCTCA-------------GGACATAGCAGATACCTTGGCAGAGACTTTCTC------------GATGAAATCCTCTGCTGAGAACTACT-----CTAAAA----ATTTCAGACCTTTAAAACAAGAGCGGAGAAAACAAAGCTCAATTTTACTTCTAAAAAT-------------------GAAGAGC---ATTACAACAA---------------ACTCTTTACTCTTAAAGAACTTCAATCTGC--CTTGA---AGAAATCACATGACACTTCTCCAGGTCAGGACCAA------ATTCACTATCA----ATTCCTCAAGCACTTACCACATTCATCCCTTTCTATTTTACTCGATATTTT---------------------------TAATAATGTTTGGCAGACTGGTGAATTT---CCATCCAG------CTGGCGAGAGGCTTTGGTCATTCCAA-TTGCAAA----ACCAGGAAAG-GATGC------AAAAGATCCAAACAGCTACCGACCGATTGCCTTGA----------CAAGTTGCATCTGT--------AAAACTCTTG--------AACGGATGGTTAACGATAGGCTTGTTTG-GTTTCTTGAATCGAACAACCTTATTGTATCTGTTCAAAGTGGCTTCCGCCGACAACGAAGTACGTTAGACCATCTTGTTCGGTTCGAAACGTATCTTCGAGA------------AGCTTT-----TATTAAAAAGCAGCATGTAGT-ATCTGTATT----TTTTGACTTGGAAAGTGC-ATATGATA----------CCACTTGGAAACATGGTATACTTAAAGATTTACACGATTTTGGCCTCAGAGGCCGCCTTCCTATATTCATTGCAGCAT-------------------------------TCCTGGATGAACGGCTCTTC---CGCGTTCGTGTTGGGAACACC--------TTGTCAGGTGCTCGCGAGCAGGAAATGGGGGTTCCCCAGGGGTGTAT-----------TT--TGTCTGTTACACTTTTTAGCATTAAGAT------AAATAGCATT-----GTTAAAGCTATAAACCCTGGAGTGGACTGCTCCCTTTATGTAGACGACTTTGTTATTTGTTTCTGTTCCAGAAACATGGATATTATTGAACGCCAACTACAGCAGTGCCTTAATAAATTGCAAATATGGTCAGATGAAAATGGGTTCAAGTTT--TCCAAAACGAAAACCA-------AATGTATGCATTTTTGCAATCTTCGTAGATTGCATCCAGAACCCGATC---------------TGACTCTAGGCAGTACTAAACTTGAAGTTGTGCCAGAGTTCAAATTTCTTGGAGTCATT------TTTGA--------CAAAAAG-CTTTC------------------TTTCTTACCTCATATTAAATCTCTTAAAAAGAAATGCCAAAAAGCAATGAACATTCTTAGAGTTATTTCACACTCAGATTGGGGAGCCGAT-------------------AAGAAGGTCCTGCTAAGGCTATATCGATCCCTTATTCGATCA-------AAACTTGATTATGGTTCTATAGTGTATGGATCATCCCGTAAAT-----------CCTATCTCCAGCTGCTAGATCCAATACAAAACCAATGTTA--------AAGGC-TTGCCCTA-GGCGCCTTTAGAACATCTCCTGTTAACAGCCTCTATGCAGAGGCTAATGAACCTTCTCTATATTACAGAAGGGAAAAACTATCTCTTCAATACTTTTTAAAA-TTGAAATCCAATCCTTT--------CTCATCGAGTAGTTTTTAACCCCCAATACAAAC-GCCTT----TTTCAACAGAAACCAAATGCTATTGCCCCATTT-GGTATTTTGCATGGAGCCCATTATAGATAATCTTTGGGTAGACACTGATTCCATAGCCCAGTACAAGTTAT-CTAACATACCTCCATGGACACTGGACACAGCAAAC----TTTTCATTTGATCTTACCTCTGACAAGAAATCAGAAACAGATAGAGCTATCTTTCACAGTAAATATA---GAGAGATAAAAGAA----------------------CAATATTCTTC----CTACAAACCTATATACACTGATGGATCCAA----------GGACGGTGATTTC--GTTGCAGCTGCAGCTGTATATGGAGAAAGGGTTAAGAAATGCCGCCTTCCAGACAAGTCTTC-TATCTTCTCTTCAGAGATAAGGGCTATTGATCT----AGC-CCTTAAC---CTGGTGGAAAATGCAAATTCCACCCG----ATTTATTATATTTT------CTGATT---CTCTATCAGTACTGCAAGCCTTATCAAA---TCAAAAGTTGGAGAACCCTT-TGGTATGCCAAATTATTCA---GAGGATCTTTCATATTTTGTCT-TCAAACAGACTTGTATTCTGTTGGCTTCCAAGCCACACTGGTATCATGGGTAATGAACATGCGGATAGATCCGCTAAA-------TCAGCTCTTAA-CCTTCCCATTTCAGATTTTAAAGTACCATACACCGATTTTAAACCTTCCATTTTAACTTACATCACATCCATCTGGCAATCA-------AAATAGAA----TGCTGATGTTTTTAATAAATTGCAT-TCA-ATT----AAGCCTCCCCACGGAGAATGGTACCCTTCTTACA---GGTCCGTACGAAGAGA---------GGAAGTTACAATTGCA---CGAATCCGAATTGGTCATTCACACATTACACACTCCTGGCTCTTGGCTAAGGAAGATGCACCTGA---ATGCATTCCATGCAA---TGCACCCTTTACCATCAAACATATATTGCTAGATTGCATTGATTTTCAAAGAATTCGTGCAAGATATTTCAATGTCAACACTATATATGAGCTTTTTGACACTGTCAGGATTGAATTAATTCTTTCCTTTCTCAAAGAGATTGGAGTTTACAATAGATTGTGATTCCTTACACATTCTAAATATAT-AT-------ACATTTATCAATATAA--------TTTTTTCATCACACA--------------CTA---TTTATT--TCATATC---ACA-CATTCATTACAAA-CAATCT--ATCA-ACAATCATTAATTTT--TT-ACAAATCTTATATCTACTTTTGTTCATTAATTACAAATTCTTATTTATTTTTTCT-TTAAACAAA------TAC-ATTTAACCTG----TTAATATTTTTAAT-------ATCCATTCATCC----ACATCAT-------CATAATGCGCGCTAAATGACCTTAGCTGTTGATGCGGCTTAAAACACCATCCATTCCATTCCATTCATCC------------------------------------------------------
>PACE20_537H_CL24_contig_14232:64451-70577()_(reversed)
--------CCCCCT---GGCAGGGCGGGGGG-TTAGAAATTGTCCTGCCACTGCGCTGCTGAGTGGTAGAACCCCACCAAGTGCCT-GCCCGTTTGCCGTGGGCTGCGACTCGTGTCGCCTGATGCAGGGATCCTGGTGGTTGAGAGAATCCAGGGTTAGG--------CTAGTTAATACCCTGTTT--------TTT--CAATAC---------ACCACTTTGGCCTGAATTTGGGCTAAACGA------GAGGTCAGGAAGGCCCGACCTGA-TCAATCGGCTGGTCATG-CCTTGTC--------ATGGGCAACTTG---TTTTTT-CATCAATCTTCCACCAT----ACA--ACATATTTTCAAAT--TTA---------------TTTGAAATTTCTTCACCTTTAGTACCCCATGACGGTAGCCCATGGGT--CAATC--------AGATGAAAGATTTGGTGTTTGATTGACATTCTGTATCATCCCAAATTTA-TGTTG--CTTGC-----TTGGAATGACATCTTTTGGGACACATTTGTCCAGTCTAGCCCTTT-CACCCTGA--GTATACCAT-CCTTGTAACCCTGACTTGATCTGCGATGGGTTTCCCCAGATTAAGTCCCCTTGTTG-GGCTCCATGGTGGGCGGG-GACCAA----GGATGGTG-------AACTTTTTAAATT-AATATGGAATCCCATAAAAAAGCTGCCA-------AGCGTACCCTTT-CTGACAGTGATTCAGAGGCAGAATCTTCTCCGTCACCACTAAATTTT-----CCA---CGATTTATTGTG-GTTGAAGCAGAAGATTCAGTCAAACCAATTACTCACACATCACCATTTGTTATCGAGAAAA-CAATCAAAAGTATTCTCGGTACACCAA-AATCAGTCAAAAAA--CTCAAAAACAACACGATCCTCATTGAATGCTTTACAAAGCAACAAACCATCAACATACTCAAACATAAAACACTATTCAAACAAGCAGTCAAAGTATACCCACATCCATCACTCAACT---CATGTAAGGGAGTCATCCG---------TTGCAAGGACCTCCATTACTGCTCCTCTCTTGAAGACATCAAGGACAAC-----------TTGAAGCCACAGTCG-------GTTACTG----ATATCAGACGC----ATCAGTGTCAAAAGAGATGGAG----TGT-TGAAAAACACTAACACAT-ACATAATCACTTTCTCATGTCCCACAGTTCCACCTACACTTAAA--ATTGGATTTGAATCCTTAAAAGTAGACACATACAT----------------TCCTAACCCTC----------TTCGTTGT----------TTCAAATGTCAACGATTTGGTCACCACACCACAAAATGCACCAACACACCAGT---CTGTGCTAGATGCGCATTTGTAGGCGCAGATCACAGCACTGAACACTGCACCGCACC-TGCATGCTGTTTCAACTGCAAGTCTGGTCACGTTG---CCTATGCGAAGGAGTGTCAAACTTGGAAA---------------GATGAGAAGGATAT----------------------CCTGACCATCAAG--TTCAAGGAAGGCATTTCCTTTGCAGAAG---------CACGCAAACTTGTCTTGCAACAAAAGCAAGACAA--GGAAAGACTTGTCAGTGGGAACAGCTACTCAGCAGTAGCCTCCCCGAAGCAAGACTGCCATACCTGCGATCTTCT------------------CCTCAAAC--TTCTTTTGGGGAAGTTTC-CGGAAATGGCAGAGGAGCTGAAGGGCAA-GGTCCCAGCACCAC----------------TTTTATC---------ATC-ATA----CATAGC-------------AAAAC----------AGCCACCTCCTACACTAAAACCTGCAACTGCACCCAAACCATCTACTTCT-----GCACCC--------AAACCTCAAT-------CAGCACCAAAACCTTCT-ACTGCCACA------------------CCAAAACCTGCAACTACACCAAAAGAT---ACTTCTGCACCAACACCTGCATCAACAT---CTAAAGCTAAACAACCTG-----CCTCTGAATCAAAGTC---TAAACAACAACAAAAATCTATTTCTTCTTCCAA------TGGTCCATCTTCT-GGATC----AAAGGCAAACCCTTCTCTTTCTAAGAAAGAAAG----GAAAAACCTTCTCAAACAAAAATCTCTTTG--TTCAAATGATGAACAACACTCAGGTGCTGCGACAAGT----------TCTGTCGCAA---GAAC-------CCCA----TTGCA--ACTTCTAACAATTTTGAAGTTCTGGATGC----------AATGGACACTG-AAGAGGTCCTTGAAGGCGAC--TCTTCAGATGTCGAGCAGTCCATATG-GGGGG--TTCTTTGGATGATTGGGGTAAAAAA-CCAAATACCAAGGACCCCAAGTCACCTGCTTCTTAACTTTTTAATCTGCTGCAA-TGAATTATAGAATGCTTTTTT----------------ATACTTTTTT-AATTTTACTTTTTAGCGCAATGGCTAATCCAATTATCCAATGGAACTGTCGAGGTCTGAAGGCCAACTTTGATGAGTTGTCACTTCTAATTGATAATCACAAACCTGCTGCACTTTGTCTTCAAGAGACATTCTTGAGGGAGGATGACACTATCTCCCTCAAATTTCATTCT---------------------GTATATAACAAGATT--TACGCTGAAGG---CAATAAAGCCCAAGGTGGAGTATCTGTCATTGTTA-ATAACAGTGTTCCTCACAGGCACATACAGCTTGATACTTCCCTTCAAGCTGTAGCTGTGAGATTATCTTTACATAACACTATTACCCTGTGCTCTTTGTATCTTCCACCAAATAAACCTATACACCAAGGTAGTCTTGATGATTTGATATCTCAACTACCTCAACCATTTGT--ACTTGTTGGTGATTT--TAATGCACATAACACC-------ATATGGGGTTGTACAGATACGAACCGCCGTGGTGATCAAATAGAGAATTTTATGTCTGTAAATTCTCTTTCGTTCCTGAACGATCCAAGTGCAAAAACATATTTGCA-TCCAGCTTCAGGATCATG-------------TTCTTCTA-TTGACCTTTCTTTTT-GCAGACCAGTACTTCTCCCTGATTTTTCATGGAGATGTTAAGAAGACACTTGTGGAAGTGATCACTTCCCTATTATTTTAAATGAAAATAAACCTTCAGTCCTTGATCGTCCTCAAAAATGGAAGTTGTCCAAAGCAAACTGGAGTAAATTCCAGA-----TGCTTTGTGAACAGAATATTGTTCACCATG------CATTTGAGG----------ACTGTGAG---GACCCTTCCTTCCTTTTTT-C--------------TTCTTTATTGTTTGA--TGCAGCCAAACAGTCTATACCTCAGACCTCGACAAATCCCAAATGTCCAGATAAACCTTGGTTCACTTCTGAAT------------------GTAAGGAAGCCGTTAGGGAACGAAAGGCCTCTCTCAGGAAATTTAACCTGAGACCAA----CACAAGAAAA----------CCTTAACGACTT-TCGTATCCGCCGTGCAAAGGCAAGATGCACAATTAAAACAAG---TAAGCGCAAGTCCTGGA-------GAGATTATGTCTC-TAGACTTAATAGTCGCACCT--CGACCAAAAAGACTTGGGACATGATTCGTAAAATGAATTGCAAAGGTCCATCTCATATTAGTCACCTCACTTCAAACAACCAAGAAATAG------ATAACCCTCA-------------GGACATAGCAGATACCTTGGCAGAGACTTTCTC------------GATGAAGTCCTCTGCTGAGAACTACT-----CTAAAAA---ATTTCAGACCTTTAAAACAAGAGCGGAGAAATCAAAGCTCAATTTTACTTCTAAAAAT-------------------GAAGAGC---ATTACAACAA---------------ACTCTTTACTCTTAAAGAACTTCAATCTGC--CTTGA---AGAAATCACATGACACTTCTCCAGGTCAGGACCAA------ATTCACTATCA----ATTCCTCAAGCACTTACCACATTCATCCCTTTCTATTTTACTCGATATTTT---------------------------TAATAATGTTTGGCAGACTGGTAAATTT---CCATCCAG------CTGGCGAGAGGCTTTGGTCATTCCAA-TTGCAAA----ACCAGGAAAG-GATGC------AAAAGATCCAAACAGCTACCGACCGATTGCCTTGA----------CAAGTTGCATCTGT--------TAAACTCTTG--------AACGGATGGTTAACGATAGGCTTGTTTG-GTTTCTTGAATCGAACAACCTTATTGTATCTGTTCAAAGTGGCTTCCGCCGACAACGAAGTACGTTAGACCATCTTGTTCGGTTCGAAACGTATCTTCGAGA------------AGCTTT-----TATTAAAAAGCAGCATGTAGT-ATCTGTATT----TTTTTACTACGAAAGTGC-ATATGATA----------CCACTTGGAAACATGGTATACTTAAAGATTTACACGATTTTGGCCTCAGAGGCCGCCTTCCTATATTCATTGCAGCAT-------------------------------TCTTGGATGAACGGCTCTTC---CGCGTTCGTGTTGGGAACACC--------TTGTCAGGTGCTCGCGAGCAGGAAATGGGGGTTCCCCAGGGGTGTAT-----------TT--TGTCTGTTACACTTTTTAGCATTAAGAT------AAATAGCATT-----GTTAAAGCTATAAACCCTGGAGTGGACTGCTCCCTTTATGTAGACGGCTTTGTTATTTGTTTCTGTTCCAGAAACATGGATATTATTGAACGCCAACTACAGCAGTGCCTTAATAAATTGCAAATATGGTCAGATGAAAATGGGTGCAAGTTT--TCCAAAACGAAAACCA-------AATGTATGCATTTTTGCAATCTTCGTAGATTGCATCCAGACCCCGATC---------------TGACTCTAGGCAATACTAAACTAGAAGTTGTGCCAGAGTTCAAATTTCTTGGAGTCATT------TTTGA--------CAAAAAG-CTTTC------------------TTTCTTACCTCATATTAAATCTCTTAAAAAGAAATGCCAAAAAGCAATGAACATTCTTAGAGTTATTGCACACTCAGATTGGGTAGCCGAT-------------------AAGAAGGTCCTGCTAAGGCTATATCGATCCCTAATTCGTTCA-------AAACTTGACTATGGTTCTATAGTGTATGGATCAGCCCGTAAAT-----------CCTATCTCCAGCTGCTAGATCCAATACAAAACCAATGTTT--------AAGGC-TTGCCCTA-GGCGCCTTTAGAACATCTCCTGTTAACAGCCTCTATGCAGAGGCTAATGAACCTTCTCTATATTACAGAAGGGAAAAACTATCTCTTCAATACTTTTTAAAA-TTGAAATCCAATCCTTTTAACCCTACTCATCGAGTAGTTTTAAACCCCCAATACAAAC-ACCTT----TTTCAACAGAAACCAAATGCTATTGCCCCATTT-GGTTTTC-GCATGGAGCCCATTATAGATAATCTTGGGGTAGACACTGATTCTATAGCCCAGTACAAGTTAT-CTGACATACCTCCATGGACACTGAACACAGCAAAC----TTTTTATTTGATCTTACCTCT---AAGAAATCAGAAACAGATAGAGCTATCTTTCACAGTAAATATA---GAGAGATAAAAGAA----------------------CAATATTCTTC----CTACAAACCTATATACACTGATGGATCCAA----------GGACGGTGATTTC--GTTGCAGCTGCAGCTGTATTTGGAGAAAGGGTTAAGAAATGCCGCCTTCCAGACAAGTCTTC-TATCTTCTCTGCAGAGATAAGGGCTATTGATCT----AGC-CCTTAAC---CTGGTGGAAAATGCAAATTCCACCTG----ATTTATTATATTTT------CTGATT---CTCTTTCAGTACTGCAAGCCTTATCAAA---TCAAAAGTTGGAGAACCCTT-TGGTATGCCAAATTATTCA---GATGATCTCTCATATTTTGTCT-TCAAACAGACTTGTGTTCTGTTGGCTTCCAAGCCACACTGGTATCATGGGTAATGAACATGCGGATAGATCCGCTAAA-------TCGGCTCTTAA-CCTTCCCATTTCAGATTTTAAAGTACCATACACCGATTTTAAACCTTCTATTTTAACTTACATCACATCCATCTGGCAATCA-------AAATGGAA----TGCTGATGTTTTTAATAAATTGCAT-TCA-ATT----AAGCCTACCCTCGGAGAATGGTACCCTTCTTACA---GGTCCGTACGAAGAGA---------GGAAGTTACAATTGTA---CGAAGCCGAATTGGTCATTCACACATTACACATTCCTGGCTCTTGGCTAAGGAAGATGCACCTGA---ATGCATTCCATGCAA---TGCACCCTTTACCATCAAACATATATTGCTAGATTGCATTGATTTTCAAAGAATTCGTGCAAGATATTTCAATGTCAACACTATTTATGAGCTTTTTGACACTGTCAGGATTGAATTAATTCTTTCCTTTCTCAAAGAGATTGGAGTTTACAATAGATTGTGATTCCTTACACTTTCTAAATATAT-AT-------ACATTTATCAATATCA--------TTTTTTCATCACACA--------------CTA---TTTATT--TTATATC---ACA-CATTCATTACAAA-CAATAT--ATCA-ACAATCATTAATTTT--TTTACAAATCTTATATCTACTTTTGTTCATTAATTACAAATTCTTATTTATTTTTTCT-TTAAACAAA------TACATTTTAACCTG----TTAATATTTTAAAT-------ATCCATTCATCC----ACATCAT-------CATAATGCGCGCTAAATGACCTTAGCTGTCGATGCGCCTTAAAACACCATTCA------TTCATTCATTCATTCCAT-----------------------------------------------
>ENCE22_1202H_CL24_contig_15369:4928-11026()_(reversed)
---------------------------GGGGGTTAGAAATTGTCCTGCCACTGCGCTGCTGAGTGGTAGAACCCCACCAAGTGCCT-GCCCGTGTGCCGTGGGCTGCGACTCGTGTCGCCTGATGCAGGGATCCTGGTGGTTGAGAGAATCCAGGGTTAGG--------CTAGTTAATACCCTGTTT--------TTT--CAATAC---------ACCACTTTGGCCTGAATTTGGGCTAAACGA------GAGGTCAGGAAGGCCCGACCTGA-TCAATCGGCTGGTCATG-CCTTGTC--------ATGGGCAACTTG---TTTTTT-CATCAATCTTCCACCAT----GCA--ACATATTTTCAAAT--TTA---------------TTTGAAATTTCTTCACCTTTAGTACCCCATGACGGTGGCCCATGGGT--CAATC--------AGATGAAAGATTTGGTGTTTGATTGACATCCTGTATCATCCCAAATTTA-TGTCG--CTTGC-----TTGGAATGACATCTTTTGGGACACATTTGTCCAGTCTAGCCCTTT-CACCCTGA--GTATACCAT-CCTTGTAACCCTGACTTGATCTGCGATGGGTTTCCCCAGATTAAGTCCCCTTGTTG-GGCTCCATGGTGGGCGGG-GACCAA----GGATGGTG-------AACTTTTTAAACT-AATATGGAATCCCATAAAAAAGCTGCCA-------AGCGTACCCTTT-CTGACAGTGATTCAGAGGCAGAATCTTCTCCGTCACCACTAAATTTT-----CCA---CGATTTATTGTG-GTTGAAGCAGAAGATTCAGTCAAACCAATTACACACATATCACCATTTGTTATCGAGAAAA-CAATCAAAAGTATTCTCGGTACACCAA-AATCAGTAAAAAAA--CTCAAAAACAACACCATACTCATTGAATGCTTCACAAAGCAACAAACAATCAACATACTCAAACATAAAACACTATTCAAACAAGCAGTCAATGTATACCCACATCCATCACTCAACT---CATGTAAAGGAGTCATCCG---------TTGCAAGGACCTCCATTACTGCTCCTCTCTTGATGACATCAAGGACAAC-----------TTAAAGTCACAGTCT-------GTTACAG----ATATCAGACGC----ATCAGTGTCAAAAGAGATGGAG----TGT-TGAAAAACACTAACACAT-ACATAATCACTTTCTCATGTCCCACAGTTCCACCTACACTTAAA--ATTGGATTTGAATCCTTAAAAGTAGACACATACAT----------------TCCTAACCCTC----------TTCGCTGT----------TTCAAATGTCAACGATTTGGTCACCACACCACAAAATGCACCAATACACCAGT---CTGTGCTAAATGCGCATTTGTAGGCGCAGATCACAGCACTGAACACTGCACCGCACC-TGCATGCTGTTTCATCTGCAAGTCTGGTCACGTTG---CCTATGCGAAGGAGTGTCAAACTTGGAAA---------------GATGAGAAGGATAT----------------------CCTGACCATCAAG--TACAGAGAAGGCATTTCCTTTGCAGAAG---------CACGCAAACTTGTCTTGCAACAAAAGCAAGACAA--GGAAAGGCTTGTCAGTGGGAACAGCTACTCAGCAGTAGCCTCCCCGAAGCAAGACTGCCATACCTGCGATCTTCT------------------CCTCAAAC--TGCTTTTGGGGAAGTTTC-CAGAAATGGCGGAGGAGCTGAAGGGCAA-GGTCCCAGCACCAC----------------TTCTATC---------ATC-ATA----CATAGC-------------AAAAC----------AACCATCTCCTACACCAAAACCTGCAACTGCACCCAAACCATCTACCTCT-----GCACCC--------AAACCTCAAT-------CAGCACCAAAACCTTCT-ACTGCAACA------------------CCAAAACCTGCAACTACACCAAAAGAT---ACTTCTGCACCAACACCTGCATCAACAA---CTAAAGCTAAACAACCTG-----CCTCTGAATCAAAGTC---TAAACAACAACAAAAATATATTTCTTCTTCCAA------TGGTCCATCTTCT-GGATC----AAAGGCAAACCCTTCTCTTTCTAAGAAAGAAAG----GAAAAACCTTCTCAAACAAAAATCTCTTTG--TTCAAATGATGAACAACACTCAGTTGCTGCGACAAGT----------TCTGTCGCAA---GAAC------CCCCA----TTGCA--ACTTCTAACAATTTTGAAGTTCTGGATGC----------AATGGACACTG-AAGAGGTCCTTGAAGGCGAC--TCTTCAGATGTCGAGCAGTCCATATG-GGGGG--TTCTTTGGATGATTTGGGTAAAAAA-CCAAATACCAAGGACCCCAAGTCAGCTGCTTCTTAACTTTTTAATCTGCTGCAA-TGAATTATAGAATGCTTTTTT----------------ATACTTTTTT-AATTTTACTTTTTAGCGCAATGGCTAATCCAATTATCCAATGGAACTGTCGAGGTCTGAAGGCCAACTTTGATGAGTTGTCACTTCTGATTGATAATCACAAACCTGCTGCACTTTGTCTTCAAGAGACATTCTTGAAAGAGGATGACACTATCTCCCTCAAATTTCATTCT---------------------ATATATAACAAGATT--TACACTGAAGG---CAATAAAGCCCAAGGTGGAGTATCTGTCATTGTTA-ATAACAGTGTTCCTCACAGGCACATACAGCTTGATACTTCCCTTCAAGCTGTAGCTGTGAGATTATCTTTACATAACACTATTACCCTGTGCTCTTTGTATCTTCCACCAAATAAACCTATACACCAAGGTAGTCTTGATGATTTGATATATCAACTACCTCAACCATTTAT--ACTTGTTGGTGATTT--TAATGCACATAACACC-------ATATGGGGTTGTACAGATACGAACCGCCGTGGTGATCAAATAGAGAATTTTATGTCTGTAAATTCTCTTTCGTTCCTGAACGATCCAAGTGCAAAAACATATTTGCA-TCCAGCTTCAGGATCATA-------------TTCTTCTA-TTGACCTTTCTTTTT-GCAGTCCAGTACTTCTCCCTGATTTTTCATGGAGATGTTTAGAAGACACTTGTGGAAGTGATCACTTCCCTATTATTTTAAATGAAAATAAACCTTCAGTCCTTGATCGTCCTCAAAAATGGAAGTTGTCCAAAGCAAACTGGAGTAAATGCCAGA-----TGCTTTGTGAACAGAATATTGTTCACCATG------CATTTGAGG----------ACTGTGAG---GACCCTTCCTTCCTTTTTT-C--------------TTCTTTATTGTTTGA--TGCAGCCAAACAGTCTATACCTCAGACCTCGACAAATCCCAAACGTCCAGATAAACCTTGGTTCACATCTGAAT------------------GTAAGGAAGCCGTTAGGGAACGAAAGTCCTCTCTCAGGAAATTTAACCTGAGACCAA----CACAAGAAAA----------CCTTAACGACTT-TCGTGTCCGCCGTGCAAAAGCAAGATGCACAAATAAAACAAG---TAAGCGCAAGTCCTGGA-------GAGATTATGTCTC-TAGACTTAATAGTCGCACCT--CAACCAAAAAGACTTGGGACATGATTCGTAAAATGAATGGCAAAGGTCCATCTCATATTAGTCACCTGACTTCAAACAACCAAGAAATAG------ATAACACTCA-------------GGACATAGCAGATACCTTGGCAGAGACTTTCTC------------GATGAAATCCTCTGCTGAGAACTACT-----CTAAAAA---ATTTCAGACCTTTAAAACAAGAGCGGAGAAATCAAAGCTCAATTTTACTTCTAAAAAT-------------------GAAGAGC---ATTACAACAA---------------ACTCTTTACTCTTAAAGAACTTCAATCTGC--CTTGA---AGAAATCACATGACACTTCTCCAGGTCAGGACCAA------ATTCACTATCA----ATTCCTCAAGCACTTACCACATTCATCCCTTTCTATTTTACTCGATATTTT---------------------------TAATAATGTTTGGCAGACTGGTGAATTT---CCATCCAG------CTGGCGAGAGGCTTTGGTCATTCCAA-TTGCAAA----ACCTGGAAAG-GATGC------AAAAGATCCAAACAGCTACCGACCGATTGCCTTGA----------CAAGTTGCATCTGT--------AAAACTCTTG--------AACGGATGGTTAACGATAGGCTTGTTTG-GTTTCTTGAATCGAACAACCTTATTGTATCTGTTCAAAGTGGCTTCCGCCGACAACGAAGTACGTTAGACCATCTTGTTCGGTTCGAAACGTATCTTCGAGA------------AGCTTT-----TATTAAAAAGCAGCATGTAGT-ATCTGTATT----TTTTGACTTGGAAAGTGC-TTATGATA----------CCACTTGGAAACATGGTATACTTAAAGATTTACACGATTTTGGCCTCAGAGGCCGCCTTCCTATATTCATTGCAGCAT-------------------------------TCCTGGATGAACGGCTCTTC---CGCGTTCGTGTTGGGAACACC--------TTGTCAGGTGCTCGCGAGCAGGAAATGGGGGTTCCCCAGGGGTGTAT-----------TT--TGTCTGTTACACTTTTTAGCATTAAGAT------AAATAGCATT-----GTTAAAGCTATAAACCCTGGAGTGGACTGCTCCCTTTATGTAGACGACTTTGTTATTTGTTTCTGTTCCAGAAACATGGATATTATTGAACGCCAACTACAGCAGTGCCTTAATAAATTGCAAATATGGTCAGATGAAAATGGGTTCAAGTTT--TCCAAAACGAAAACCA-------AATGTATGCATTTTTGCAATCTTCGTAGATTGCATCCAGACCCCGATC---------------TGACTCTAGGCAATACTAAACTAGAAGTTGTGCCAGAGTTCAAATTTCTTGGAGTCATT------TTTGA--------CAAAAAG-CTTTC------------------TTTCTTACCTCATATTAAATCTCTTAAAAAGAAATGCCAAAAAGCAATGAACATTCTTAGAGTTATTGCACACTCAGATTGGGGAGCCGAT-------------------AAGAAGGTCCTGCTAAGGCTATATCGATCCCTTATTCGTTCA-------AAACTTGACTATGGTTCTATAGTGTATGGATCAGCCCGTAAAT-----------CCTATCTCCAGCTGCTAGATCCAATACAAAACCAATGTTT--------AAGGC-TTGCCTTA-GGCGCCTTTAGAACATCTCCTGTTAACAGCCTCTATGCAGAGGCTAATGAACCTTCTCTTTATTACAGAAGGGAAAAACTATCTCTTCAGTACTTTTTAAAA-TTGAAATCCAATCCTTTTAACCCTACTCATCGAGTAGTTTTTAACCCCCAATACAAAC-GCCTT----TTTCAACAGAAACCAAATGCTATTGCCCCATTT-GGTATTC-GCATGGAGCCCATTATAGATAATCTTGGGGTAGACACTGATTCCATAGCCCAGTACAAGTTAT-CTGACATACCTCCATGGACACTGGACACAGCAAAC----TTTTTATTTGATCTTACCTCTGATAAGAAATCAGAAACAGATAGAGCTATCTTTCACAGTAAATATA---GAGAGATAAAAGAA----------------------CAATATTCTTC----CTACAAACCTATATACACTGATGGATCCAA----------GGACGGTGATTTG--GTTGCAGCTGCAGCTGTATATGGAGAAAGGGTTAAAAAATGCCGCCTTCCAGACAAGTCTTC-TATCTTCTCTGCAGAGATAAGGGCTATTGATCT----AGC-CCATAAC---CTGGTGGAAAATGCAAATTCCACCCG----ATTTATTATATTTT------CTGATT---CTCTATCAATACTGCAAGCCTTATCAAA---TCAAAAGTTGGAGAACCCTT-TGGTATGCCAAATTATTCA---AAGGATTTCTCATATTTTGTCT-TCAAACAGACTTGTGTTCTGTTGGCTTCCAAGCCACACTGGTATCATGGGTAATGAACATGCGGATAGATCCGCTAAG-------TCAGCTCTTAA-CCTTCCCATTTCAGATTTTAAAGTACCATACACCGACTTTAAACCCTCTATTTTAACTTACATCACATCCATCTGGCAATCA-------AAATGGAA----TGATGATGTTTTTAATAAATTGCAT-TCA-ATT----AAGCCTACCCTCGGAGAATTGTACCCTTCCTACA---GGACCGTACGAAGAGA---------GGAAGTTACAATTGCA---CGAATCCGAATTGGTCATTCATACATTACACACTCCTGGCTCTTGGCTAAGGAAGATGCACCTGA---ATGCATTCCATGCAA---TGCACCCTTTACCATCAAACATATATTGCTAGATTGCATTGATTTTCAAAGAATTCGTGCAAAATATTTAAATGTCAACACTATTTTTGAGCTTTTTGAGACTGTCAGGATTGAATTAATTCTTTCCTTTCTCAAAGAGGTTGGGATTTACAATAAATTGTGATTCCTTACACATTCTAAATATAT-AT-------ACATTTATCAATATCA--------TTTTTTCATCACACA--------------CTA---TTTATT--TCATATC---ACA-CATTCATTACA-----------ATCA-ACAATCATTAATTCT--TT-ACAAATTTTCTGTCTACTTTTGTTCATTAATTACAAATTCTTATTTATTTTTTCT-TTAAACAAA------TACATTTTAACCTG----TTAATATTTTTAAT-------ATCCATTCATCC----ACATCAT-------CATAATGCGCGCTAAATGACCTTAGCTGTCGATGCGCCTTAAAACACCATTCA------TTCATTCATT-------------------------------------------------------
>ENCE17_3572_V1.2_chr_CL24_14:29400922-29407008()_(reversed)
------CCCCCCAT---GGCAGGGCGGGGGG-TTAGAAATTGTCCTGCCACTGCGCTGCTGAGTGGTAGAACCCCACCAAGTGCCT-GCCCGTTTGCCGTGGGCTGCGACTCGTGTCGCCTGATGCAGGGATCCTGGTGGTTGAGAGAATCCAGGGTTAGG--------CTAGTTAATACCCTGTTT--------TTT--CAATAC---------ACCACTTTGGCCTGAATTTTGGCTAAACGA------GAGGTCAGGAAGGCCCGACCTGA-TCAATCGGCTGGTCATG-CCTTGTC--------ATGGGCAACTTG---TTTTTT-CATCAATCTTCCACCAT----ACA--ACATATTTTCAAAT--TTA---------------TTTGAAATTTCTTCACCTTTAGTACCCCATGACGGTGGCCCATGGGT--CAATC--------AGATGAAAGATTTGGTGTTTGATTGACATCCTGTATCATCCCAAATTTA-TGTCG--CTTGC-----TTGGAATGACATCTTTTGGGACACATTTGTCCAGTCTAGCCCTTT-CTTCCTGA-------------------------------TCTGCGATGGGTTTCCCCAGATTAAGTCCCCTTGTTG-GGCTCCATGGTGGGCGGG-GACCAA----GGATGGTG-------AACTTTTTAAACT-AATATGGAATCCCATAAAAAAGCTGCCA-------AGCGTACCCTTT-CTGACAGTGATTCAGAGGCAGAATCTTCTCCGTCATCACTAAATTTT-----CCA---CGATTTATTGTG-GTTGAAGCAGAAGATTCGGTCAAACCAATTACACACATATCACCATTTGTTATCGAGAAAA-CAATCAAAAGTATTCTCGGTACACCAA-AATCAGTAAAAAAA--CTCAAAAACAACACCATACTCATTGAATGCTTCACAAAGCAACAAACAATCAACATACTCAAACATAAAACACTATTCAAACAAGCAGTCAAAGTATACCCACATCCATCACTCAACT---CATGTAAAGGAGTCATCCG---------TTGCAAGGACCTCCATTACTGCTCCTCTCTTGATGACATCAAGGACAAC-----------TTAAAGTCACAGTCT-------GTTACAG----ATATCAGACGC----ATCAGTGTCAAAAGAGATGGAG----TGT-TGAAAAACACTAACACAT-ACATAATCACTTTATCATGTCCCACAGTTCCACCTACACTTAAA--ATTGGATTTGAATCCTTAAAAGTAGACACATACAT----------------TCCTAACCCTC----------TTCGTTGT----------TTCAAATGTCAACGATTTGGTCACCACACCACAAAATGCACCAACACACCAGT---CTGTGCTAGATGCGCATTTGTAGGCGCAGATCACAGCACTGAACACTGCACCGCACC-TGCATGCTGTTTCAACTGCAAGTCCGGTCACGTTG---CCTATGCGAAGGAGTGTCAAACTTGGAAA---------------GATGAGAAGAATAT----------------------CCTGACCATCAAG--TACAAGGAAGGCATTTCCTTTGCAGAAG---------CACGCAAACTTGTCTTGCAACAAAAGCAAGACAA--GGAAAGACTTGTCAGTGGGAACAGCTACTCAGCAGTAGCCTCCCCGAAGCAAGACTGCCATACCTGCGATCTTCT------------------CCTCAAAC--TGCTTTTGGGGAAGTTTC-CAGAAATGGCGGAGGAGCTGAAGGGCAA-GGTCCCAGCACCAC----------------TTCTATC---------ATC-ATA----CATAGC-------------AAAAC----------AACCACCTCCTACACCAAAACCTGCAACTGCACCCAAACCATCTACTTCT-----GCACCC--------AAACCTCAAT-------CAGCACCAAAACCTTCT-ACTGCCACA------------------CCAAAACCTGCAACTACACCAAAAGAT---ACTTCTGCACCAATACCTGCATCAACAT---CTAAAGCTAAACAACCTG-----CCTCTGAATTAAAGTC---TAAACAAGAACAAAAATCTATTTCTTCTTCCAA------TGGTCCATCTTCT-GGATC----AAAGGCAAACCCTTCTCTTTCTAAGAAAGAAAG----GAAAAACCTTCTCAAACAAAAATCTCTTTG--TTCAAATGATGAACAACACTCAGGTGCTGCGACAAGT----------TCTGTCGCAA---GAAC-------CCCA----TTGCA--ACTTCTTACAATTTTGAAGTTCTTGATGC----------AATGGACACTG-AAGAATGCCTTGAAGGCGAC--TCTTCAGATGTCGAGCAGTCCATATG-GGGGG--TTCTTTGGATGATTGGGGTAAAAAA-CCAAATACCAAGGACCCAAAGTCACCTGCTTCTTAACTTTTTAATCTGCTGCAA-TGAATTATAGAATGCTTTTTT----------------ATACTTTTTT-AATTTTACTTTTTAGCGCAATGGCTAATCCAATTATCCAATGGAACTGTCGAGGTCTGAAGGCCAACTTTGATGAGTTGTCACTTCTGATTGATAATCACAAACCTGCTGCACTTTGTCTTCAAGAGACATCCTTGAAAGAGGATGACACTATCTCCCTCAAATTTCATTCT---------------------ATATATAACAAGATT--TACACTGAAGG---CAATAAAGCCCAAGGTGGAGTATCTGTCATTGTTA-ATAACAGTGTTCCTCACAGGCACATACAGCTTGATACTTCCCTTCAAGCTGTTGCTGTGAGATTATCTTTACATAACACTATTACCCTGTGCTCTTTGTATCTTCCACCAAATAAACCTATACACCAAGGTAGTCTTGATGATTTGATATCTCAACTACCTCAACCATTTT---ACTTGTTGGTGATTT--TAATGCACATAACACC-------ATATGGGGTTGTACAGATACGAACCGCCGTGGTGATCAAATAGAGAATTTTATGTCTGTAAATTCTCTTTCGTTCCTGAATGATCCAAGTGCAAAAACATATTTGCA-TCCAGCTTCAGGATCATA-------------TTCTTCTA-TTGACCTTTCTTTTT-GCAGTCCAGTACTTCTCCCTGATTTTTCATGGAGATGTTTAGAAGACACTTGTGGAAATGATCACTTCCCTATTATTTTAAATGAAAATAAACCCTCAGTCCTTGATCGTCCTCAAAAATGGAAGTTGTCCAAAGCAAACTGGAGTAAATTCCAGA-----TGCTTTGTGAACAGAATATTGTTCACCATG------CATTTGAGG----------ACTGTGAG---GACCCTTCCTTCCTTTTTT-C--------------TTCTTTATTGTTTGA--TGCAGCCAAACAGTCTATACCTCAGACCTCGACAAATCCCAAACGTCCAGATAAACCTTGGTTCACTTCTGAAT------------------GTAAGGAAGCCGTTAGGGAACGAAAGGCCTCTCTCAGGAAATTTAACCTGAGAAAAA----CACAAGAAAA----------CCTTAACGACTT-CCGTATCCGCCGTGCAAAGGCAAGATGCACAATTAAAGC-----------GCAAGTCCTGGA-------GAGATTATGTCTC-TAGACTTAATAGTCGCACCT--CAACCAAAAAGACTTGGGACATGATTCGTAAAATGAATGGCAAAGGTCCATCTCATATTAGTCACCTCACTTCAAACAACCAAGAAATAG------ATAACCCTCA-------------GGACATAGCAGATACCTTGGCAGAGACTTTCTC------------GATGAAATCCTCTGCTGAGAACTACT-----CTACAAA---ATTTCAGACCTTTAAAACGAGAGCGGAGAAAACAAAGCTTAATTTTACTTCTAAAAAT-------------------GAAGAGC---ATTACAACAA---------------ACTCTTCACTCTTAAAGAACTTCAATCTGC--CTTGA---AGAAATCCCATGACACTTCTCCAGGTCAGGACCAA------ATTCACTATCA----ATTCCTCAAGCACTTACCACATTCATCCCTTTCTATTTTACTCGATATTTT---------------------------TAATAATGTTTGGCAGACTGGTGAATTT---CCATCCAG------CTGGCGAGAGGCTTTGGTCATTCCAA-TTGCAAA----ACCAGGAAAG-GATGC------AAAAGATCCAAACAGCTACCGACCGATTGCCTTGA----------CAAGTTGCATCTGT--------AAAACTCTTG--------AACGGATGGTTAACGATAGGCTTGTTTG-GTTTCTTGAATCCAACAACCTTATCGTATCCGTTCAAAGTGGCTTCCGCCGACAACGAAGTACGTTAGACCATCTTGTTCGGTTCGAAACGTATCTTCGAGA------------AGCTTT-----TATTAAAAAGCAGCATGTAGT-ATCTGTATT----TTTTGACTTGGAAAGTGC-ATATGATA----------CCACTTGGAAACATGGTATACTTAAAGATTTACACGATTTTGGCCTCAGAGGCCGCCTTCCTATATTCATTGCAGCAT-------------------------------TCCTGGATGAACGGCTCTTC---CGGGTTCGTGTTGGGAACACC--------TTGTCAGGTGCTCGCGAGCAGGAAATGGGGGTTCCCCAGGGGTGTAT-----------TT--TGTCTGTTACACTTTTTAGCATTAAGAT------GAATATCATT-----GTTAAAGCTATAAACCCTGGAGTGGACTGCTCCCTTTATGTAGACGACTTTGTTATTTGTTTCTGTTCCAGAAACATGGATATTATTGAACGCCAACTACAGCAGTGCCTTAATAAATTGCAAATATGGTCAGATGAAAATGGGTTCAAGTTT--TCCAAAACGAAAACCA-------AATGTATGCATTTTTGCAATCTTCGTAGATTGCATCCAGACCCCGATC---------------TGACTCTAGGCAATACTAAACTAGAAGTTGTGCCAGAGTTCAAATTTCTTGGAGTCATT------TTTGA--------CAAAAAG-CTTTC------------------TTTCTTACCTCATATTAAATCTCTTAAAAAGAAATGCCAAAAAGCAATGAACATTCTTAGAGTTATTGCACACTCAGATTGGGGAGCCGAT-------------------AAGAAGGTCCTGCTAAGGCTATATCGATCCCTTATTCGTTCA-------AAACTTGACTATGGTTCTATAGTGTATGGATCAGCCCGTAAAT-----------CCTATCTCCAGCTGCTAGATCCAATACAAAACCAATGTTT--------AAGGC-TTGCCCTA-GGCGCCTTTAGAACATCTCCTGTTAACAGACTCTATGCAGAGGCTAATGAACCTTCTCTGTATTACAGAAGGGAAAAACTATCTCTTCAATACTTTTTAAAA-TTGAAATCCAATCCTTTTAACCCTACTCATCGAGTAGTTTTTAACCCCCAATACAAAC-GCCTT----TTTCAACAGAAACCAAATGCTATTGCCCCATTT-GGTATTC-GCATGGAGCCCATTATAGATAATCTTGGGGTAGACACTGATTCCATAGCCCAGTACAAGTTAT-CTGACATACCTCCATGGACACTGGACACAGCAAAC----TTTTTATTTGATCTTACCTCTGATAAGAAATCAGAAACAGATAGAGCTATCTTTCATAGTAAATATA---GAGAGATAAAAGAA----------------------CAATATTCTTC----CTACAAACCTATATACACTGATGGATCCAA----------GGACGGTGATTCC--GTTGCAGCTGCAGCTGTATATGGAGAAAGGGTTAAGAAATGCCGCCTTCCAGACAAGTCCTC-TATCTTCTCTGCAGAGATAAGGGCTATTGATCT----AGC-CCTTAAC---CTGGTGGAAAATGCAAATTCCACCCG----ATTTATTATATTTT------CTGATT---CTCTATCAGTACTGCAAGCCTTATCAAA---TCAAAAATTGGAGAACCCTT-TGGTATGCCACATTATTCA---AAGGATCTCCCATATTTTGTCT-TCAAACAGACTTGTGTTCTGTTGGCTTCCAAGCCACACTGGTATCATGGGTAATGAACATGCGGATAGATCCGCTAAA-------TCAGCTCTTAA-CCTTCCCATTTCAGATTTTAAAGTACCATACACCGATTTTAAACCTTCTATTTTAACTTACATCACATCCATCTGGCAATCG-------AAATGGAA----TGCTGATGTTTTTAATAAATTGCAT-TCA-ATT----AAGCCTACCCTCGGAGAATGGTACCCTTCTTACA---GGTCCGTACGAAGAGA---------GGAAGTTACAATTGCA---CGAATCCGAATTGGTCATTCACACATTACACACTCCTGGCTCTTGGCTAAGGAAGATGCACCTGA---ATGCATTCCATGCAA---TGCACCCTTTACCATCAAACATATATTGCTAGATTGCATTGATTTTCAAAGAATTCGTGCAAGATATTTCAATGTCAACACTATTTATGAGCTTTTTGACACTGTCAGGATTGAATTAATTCTTTCCTTTCTCAAAGAGATTGGAGTTTACAATAAATTGTGATTCCTTACACATTCTAAATATAT-AT-------TTATTTATCAATATCA--------TTTTTTCATCACACA--------------CTA---TTTATT--TCATATC---ACA-CATTTATTACAAA-CAATCT--ATCA-ACAATCATTAATTTT--TT-ACAAATCTTATATCTACTTTTGTTCATTAATTACAAATTCTTATTTATTTTTTCT-TTAAACAAA------TACATTTTAACCTG----TTAATATTTTTAAT-------ATCCATTCATCC----ACATCAT-------CATAATGCGCGCTAAATGACCTTAGCTGTCGATGCGCCTTAAAACACCATTCA------TTCATTCATTC------------------------------------------------------
>ENCE17_3572_V1.2_chr_CL24_1:18333921-18340038()_(reversed)
-----ACCCCCCAT---GGCAGGGCGGGGGG-TTAGAAATTGTCCTGCCACTGCGTTGCTGAGTGGTAAAACCCCACCAAGTGCCT-GCCCGTTTGCCGTGGGCTGCGACTCGTGTCGCCTGATGCAGGGATCCTGGTGGTTGAGAGAATCCAGGGTTAGG--------CTAGTTAATACCCTGTTT--------TTT--CAATAC---------ACCACTTTGGCCTGAATTTGGGCTAAACGA------GAGGTCAGGAAGGCCCGACCTGA-TCAATCGGCTGGTCATG-CCTTGTC--------ATGGGCAACTTG---TTTTTT-CATCAATCTTCCACCAT----ACA--ACATATTTTCAAAT--TTA---------------TTTGAAATTTCTTCACCTTTAGTACCCCATGACGGTGGCCCATGGGT--CAATC--------AGATGAAAGATTTGGTGTTTGATTGACATTCTGTACCATCCCAAATTTT-TGTCG--CTTGC-----TTGGAATGACATCTTTTGGGACACATTTGTCCAGTCTAGCCCTTT-CACCCTGA--GTATACCAT-CCTTGTAACCCTGACTTGATCTGCGATGGGTTTCCCCAGAGTAAGTCCCCTTGTTG-GGCTCCATGGTGGGCGGG-GACCAA----GAATGGTG-------AACTTTTTAAATT-AATATGGAATCCCATAAAAAAGCTGCCA-------AGCGTACCCTTT-CTGACAGTGATTCAGAGGCAGAGTCTTCTCCGTCACCACTAAATTTT-----CCA---CGATTTATTGTG-GTTGAAGCAGAAGACTCAGTCAAACCAATTACACACATATCACCATTTGTTATCGAGAAAA-CAATCAAAAGTATTCTCGGTACACCAA-AATCTGTCAAAAAA--CTCAAAAACAACACCATACTAATTGAATGCTTCACAAAGCAACAAACAATCAACATACTCAAACATAAAACTCTATTCAAACAAGCAGTCAAAGTATACCCACATCCATCACTCAACT---CATGTAAGGGAGTCATCCG---------TTGCAAGGACCTCCATTACTGCTCCTCTCTTGACGACATCAAGGAGAAC-----------TTAAAGTCACAGTCT-------GTCACTG----ATATCAGACGC----ATCAGTGTCAAAAGAGATGGAG----TGT-TGAAAAACACTAACACTT-ACATAATCACTTTCTCATGTCCCACAGTTCCTCCTACACTTAAA--ATTGGATTTGAATCCTTAAAAGTAGACACATACAT----------------TCCTAACCCTC----------TTCGTTGT----------TTCAAATGTCAACGATTTGGTCACCACACCACAAAATGCACCAACACACCAGT---CTGTGCTAGATGCGCATTTGTAGGCGCAGATCACAGCACTGAACACTGCACCGCACC-TGCATGCTGTTTCAACTGCAAGTCCGGTCACGTTG---CCTATGCGAAGGAGTGTCAAACTTGGAAA---------------GATGAGAAGGATAT----------------------CATGACCCTCAAG--TACAAGGAAGGCATTTCCTTTGCAGAAG---------CACGCAAACTTGTCTTGCAACAAAAGCAGGAA----GGAAAGACTTGTCAGTGGGAACAGCTACTCAGCAGTAGCCTCCCCGAAGCAAGACTGCCATACCTGCGATCTTCT------------------CCTCAAAC--TGCTTTTGGGGAAGTTTC-CAGAAATGGCGGAGGAGCTGAAGGGCAA-GGTCCCAGCACCAC----------------TTCTATC---------ATC-ATA----CATAGC-------------AAAAC----------AACCACATCCTACACCAAAACCTGCAACTGCACCCAAACCATCTACCTCT-----GCACCC--------AAACCTCAAT-------CAGCACCAAAACCT----ACTGCCACA------------------CCAAAACCTGCAACTACACTAAAAGAT---ACTTCTGCACCAACACCTGCATCAACAA---CTAAAGCTAAACAACCTG-----CCTCTGAATCAAAGTC---TAAACAACAACAAAAATCTATTTCTTCTTCCAA------TGGTCCATCTTCT-GGATC----AAAGGCAAACCCTTCTCTTTCTAAGAAAGAAAG----GAAAAACCTTCAAAAACATAAATCTCTTTG--TTCAAATGATGAACA---TTCAGGTGCTGCGACAAGT----------TCTGTCGCAA---GAAC------CCCCA----TTGCA--ACTTCTAACAATTTTGAAGTTCTGGATGC----------AATGGACACTG-AAGAGGTTCTTGAAGGCGAC--TCTTCAGATGTCGAGCAGTCCATATG-GGGTGG-TTCTTTAGATGATTGGGGTAAAAAA-CCAAATACCAAGGACCCCAAGTCACCTGCTTCTTAACTTTTTAATCTGCTGCAA-TGAATTATAGAATGCTTTTTT----------------ATACTTTTTT-AATTTTACTTTTTAGCGCAATGGCTAATCCAATTATCCAATGGAACTGTCGAGGTCTGAAGGCCAACTTTGATGAGTTGTCACTTCTGATTGATAATCACAAACCTGCTGCACTTTGTCTTCAAGAGACATTCTTGAAAGAGGATGACACTATCTCCCTCAAATTTCATTCT---------------------ATCTATAACAAGATT--TACACTGAAGG---CAATAAAGCCCAAGGTGGAGTATCTGTCATTGTTA-ATAACAGTGTTCCGCACAAGCACATACAGCTTGATGCTTCCCTTCAAGCTCTGGCTGTGAGATTATCTTTACATAACACTATTACCCTGTGCTCTTTGTATCTTCCACCAAATAAACCTATACACCAAGGTAGTCTTGATGATTTGATATCTCAACTACCTCAACCATTTAT--ACTTGTTGGTGATTT--TAATGCACATAACACC-------ATATGGGGTTTTACAGATACGAACCGCCGTGGTGATCAAATAGAGAATTTTATGTCTGTAAATTCTCTTTCGTTCCTGAACGATCCAAGTGCAAAAACATATTTGCA-TCCAGCTTCAGGATCATA-------------TTCTTCTA-TTGACCTTTCTTTTT-GCAGTCCAGTACTTCTCCCTGATTTTTCATGGAGATGTTTAGAAGGCACTTGTGGAAGTGATCACTTCCCTATTATTTTAAATGAAAATAAACCTTCAGTCCTTGATCGTCCTCAAAAATGGAAGTTGTCCAAAGCAAACTGGAGTAAATTCCAGA-----TGCTTTGTGAACAGAATATTGTTCACCATG------CGTTTGAGG----------ACTGTGAG---GACCCTTCCTTCCTTTTTT-C--------------TTCTTTATTGTTTGA--TGCAGCCAAACAGTCTATACCTCAGACCTCGACAAATCCCAAACGTCCAGATAAACCTTGGTTCACTTCTGAAT------------------GTAAGGAAGCCGTTAGGGAACGAAAGGCCTCTCTCAGGAAATTTAACTTGAGACCAA----CACAAGAAAA----------CCTTAACGACTT-CCGTATCCGCCGTGCAAAGGCAAGATGCACAATTAAAACAAG---TAAGCGCAAGTCCTGGA-------GAGATTATGTCTC-TAGACTTGATAGTCGCACCT--CAACCAAAAAGACTTGGGACATGATTCGTAAAATGAATGGCAAAGGTCCATCTCATATTAGTCACCTCACTTCAAACAACCAAGAAATAG------ATAACCCTCA-------------GGACATAGCAGATACCTTGGCAGAGACTTTCTC------------GATGAAATCCTCTGCTGAAAACTACT-----CAAAACA---ATTTCAGACCTTTAAAACAAGAGCGGAGAAAACAAAGCTCAATTTTACTTCTAAAAAT-------------------GAAGAGC---ATTACAACAA---------------ACTCTTTACTCTTAAAGAACTTCAATCTGC--CTTGA---AGAAATCACATGACACTTCTCCAGGTCAGGACCAA------ATTCACTACCA----ATTCCTCAAGCACTTACCACATTCATCCCTTTCTATTTTACTCGATATTTT---------------------------TAATAATGTTTGGCAGACTGGTGAATTT---CCATCCAG------CTGGCGAGAGGCTTTGGTCATTCCAA-TTGCAAA----ACCAGGAAAG-GATGC------AAAAGATCCAAACAGCTACCGACCAATTGCCTTGA----------CAAGTTGCATCTGT--------AAAACTCTTG--------AACGGATGGTTAACGATAGGCTTGTTTG-GTTTCTTGAATCGAACAACCTTATTGTATCTGTTCAAAGTGGCTTCCGCCGACAACGAAGTACGTTAGACCATCTTGTTCGGTTCGAAACGTATCTTCGAGA------------AGCTTT-----TATTAAAAAGCAGCATGTAGT-ATCTGTATT----TTTTGACTTGGAAAGTGC-ATATGATA----------CCACTTGGAAACATGGTATACTTAAAGATTTACACGATTTTGGCCTCAGAGGCCGCCTTCCTATATTCATTGCAGCAT-------------------------------TCCTGGATGAACGGCTCTTC---CGCGTTCGTGTTGGGAACACC--------TTGTCAGGTGCTCGCGAGCAGGAAATAGGGGTTCCCCAGGGGTGTAT-----------TT-TTGTCTGTTACACTTTTTAGCATTAAGAT------AAATAGCATT-----GTTAAAGCTATAAACCCTGGAGTGGACTGCTCCCTTTATGTAGACGACTTTGTTATTTGTTTCTGTTCCAGAAACATGGATATTATTGAACGCCAACTACAGCAGTGCCTTAATAAATTGCAAATATGGTCAGATGAAAATGGGTTCAAATTT--TCCAAAACGAAAACCA-------AATGTATGCATTTTTGCAATCTTCGTAGATTGCATCCAGACCCCGATC---------------TGACTCTAGGCAATGCTAAACTAGAAGTTGTGCCAGAGTTCAAATTTCTTGGAGTCATT------TTTGA--------CAAAAAG-CTTTC------------------TTTCTTGCCTCATATTAAATCTCTTAAAAAGAAATGCCAAAAAGCAATGAACATTCTTAGAGTTATTGCACACTCAGATTGGGGAGCCGAT-------------------AAGAAGGTCCTCCTAAGGCTATATCGATCCCTTATTCGATCA-------AAACTTGACTATGGTTCTATAGTGTATGGATCAGCCCGTAAAT-----------CCTATCTCCAGCTGCTAGATCCAATACAAAACCAATGTTT--------AAGGC-TTGCCCTA-GGAGCCTTTAGAACATCTCCTGTTAACAGCCTCTATGCAGAGGCTAATGAACCTTATCTATATTACAGAAGGGAAAAACTATCTCTTCAATACTTTTTAAAAATTGAAATCCAATCCTTTTAACCCTACTCATCGAGTAGTTTTTAACCCCCAATACAAAC-GCCTT----TTTCAACAGAAACCAAATGCTATTGCCCCATTT-GGTATTC-GCATGGAGCCCATTATAGATAATCTTGGGGTAGACACTGATTCCATAGCCCAGTACAAGTTAT-CTGACATACCTCCATGGACACTGGACACAGCAAAC----TTTTTATTTGATCTTACTTCTGATAAGAAATCAGAAACAGATAGAGCTATCTTTCACAGTAAATATA---GAGAGATAAAAGAA----------------------CAATATTCTTC----CTACAAACCTATATACACTGATGGATCCAA----------GGACGGTGATTTG--GTTGCAGCTGCAGCTGTATATGGAGAAAGGGTTAAGAAATGCCGCCTTCCAGACAAGTCTTC-TATCTTCTCTGCAGAGATAAGGGCTATTGATTT----AGC-CCTTAAC---CTGGTGGAAAATGCAAATTCCACCCG----TTTTATCATATTTT------CTGATT---CTCTATCAGTACTGCAAGCCTTATCGAA---TCAAAAGTTGGAGAACCCTT-TGGTATGCCAAATTATTCA---GAGGATCTCTCATATTTTGTCT-TCAAACAGACTTGTGTTCTGTTGGCTTCCAAGCCACACTGGTATCATGGGTAATGAACATGCGGATAGATCCGCTAAA-------TCAGCTCTTAA-CCTTCCCATTTCAGATTTTAAAGTACCATACACCGATTTTAAACCTTCTATTCTAACTTACATCACATCCATCTGGCAATCA-------AAATGGAA----TGATGATGTTTTTAATAAATTGCAT-TCA-ATT----AAGCCTACCCTCGGAGAATGGTACCCTTCCTACA---GGACCGTACGAAGAGA---------GGAAGTTACAATTGCA---CGAATCCGAATTGGTCATTCATACATTACACACTCCTGGCTCTTGGCTAAGGAAGATGCACCTGA---ATGCATTCCATGCAA---TGCGCCCTTTACCATCAAACATATATTGCTCGATTGCATTGATTTTCAAAGAATTCGTGCAAAATATTTCTATGTCAACACTATTTATGAGCTTTTTGACACTGTCAGGATTGAATTAATTCTTTCCTATCTCAAAGAGATTGGAGTTTACAATAGATTGTGATTCCTTACACATTCTAAATATAT-AT-------ACATTTATCAACATCA--------TTTTTTCATCACACA--------------CTA---TTTATT--TCATATC---ACA-CATTCATTACAAA-CAATCA-------ACAATCATTAATTTT--TT-ACAAATTTTCTGTCTACTTTTGTTCATTAATTACAAATTCTTATTTATTTTTTCT-TTAAACAAA------TACATTTTAACCTG----TTAATATTTTTAAT-------ATCCATTCATCC----ACATCAT-------CATAATGCGCGCTAAATGACCTTAGCTGTCGATGCGCCTTAAAACACCATTCA------TTCATTCTTTAA-----------------------------------------------------
>ENCE17_3572_V1.2_chr_CL24_8:33138151-33144256()_(reversed)
-----ACCCCCCAT---GGCAGGGCGGGGGG-TTAGAAATTGTCCTGCCACTGCGCTGCTGAGTGGTAAAACCCCACCAAGTGCCT-GCCCGTTTGCCGTGGGCTGCGACTCGTGTCGCCTGATGCAGGGATCCTGGTGGTTGAGAGAATCCAGGGTTAGG--------CTAGTTAATACCCTGTTT--------TTT--CAATAC---------ACCACTTTGGCCTGAATTTGGGCTAAACGA------GAGGTCAGGAAGGCCCGACCTGA-TCAATCGGCTGGTCATG-CCTTGTC--------ATGGGCAACTTG---TTTTTT-CATCAATCTTCCACCAT----ACA--ACATATTTTCAAAT--TTA---------------TTTGAAATTTCTTCACCTTTAGTACCCCATGACGGTGGCCCATGGGT--CAATC--------AGATGAAAGATTTGGTGTTTGATTGACATTCTGTACCATCCCAAATTTT-TGTCG--CTTGC-----TTGGAATGACATCTTTTGGGACACATTTGTCCAGTCTAGCCCTTT-CACCCTGA--GTATACCAT-CCTTGTAACCCTGACTTGATCTGCGATGGGTTTCCCCAGATTAAGTCCCCTTGTTG-GGCTCCATGGTGGGCGGG-GACCAA----GGATGGTG-------AACTTCTTAATT--AATATGGAATCCCATAAAAAAGCTGCCA-------AGCGTACCCTTT-CTGACAGTGATTCAGAGGCAGAGTCTTCTCCGTCACCACTAAATTTT-----CCA---CGATTTATTGTG-GTTGAAGCAGAAGACTCAGTCAAACCAATTACACACATATCACCATTTGTTATCGAGAAAA-CAATCAAAAGTATTCTCGGTACACCAA-AATCTGTCAAAAAA--CTCAAAAACAACACCATACTAATTGAATGCTTCACAAAGCAACAAACAATCAACATACTCAAACATAAAACTCTATTCAAACAAGCAGTCAAAGTATACCCACATCCATCACTCAACT---CATGTAAGGGAGTCATCCG---------TTGCAAGGACCTCCATTACTGCTCCTCTCTTGACGACATCAAGGAGAAC-----------TTAAAGTCACAGTCT-------GTCACTG----ATATCAGACGC----ATCAGTGTCAAAAGAGATGGAG----TGT-TGAAAAACACTAACACTT-ACATAATCACTTTCTCATGTCCCACAGTTCCACCTACACTTAAA--ATTGGATTTGAATCCTTAAAAGTAGACACATACAT----------------TCCTAACCCTC----------TTCGTTGT----------TTCAACTGTCAACGATTTGGTCACCACACCACAAAATGCACCAACACACCAGT---CTGTGCTAGATGCGCATTTGTAGGCGCAGATCACAGCACTGAACACTGCACCGCACC-TGCATGCTGTTTCAACTGCAAGTCCGGTCACGTTG---CCTATGCGAAGGAGTGTCAAACTTGGAAA---------------GATGAGAAGGATAT----------------------CCTGACCATCAAG--TACAAGGAAGGCATTTCCTTTGCAGAAG---------CACGCAAACTTGTCTTGCAACAAAAGCAAGACAA--GGAAAGACTTGTCAGTGGGAACAGCTACTCAGCAGTAGCCTCCCCGAAGCAAGACTGCCATACCTGCGATCTTCT------------------CCTCAAAC--TGCTTTTGGGGAAGTTTC-CAGAAATGGCGGAGGAGCTGAAGGGCAA-GGTCCCAGCACCAC----------------TTCTATC---------ATC-ATA----CATAGC-------------AAAAC----------AACCACCTCCTACACCAAAACCTGCAACTGCACCCAAACCATCTACCTCT-----GCACCC--------AAACCTCAAT-------CAGCACCAAAACCTTCT-ACTGCCACA------------------CCAAAACCTGCAACTACACCAAAAGAT---ACTTCTGCAACAACACCTGCATCAACAA---CTAAAGCTAAACAACCTG-----CCTCTGAATCAAAGTC---TAAACAACAACAAAAATCTATTTCTTCTTCCAA------TGGTCCATCTTCT-GGATC----AAAGGCAAACCCTTCTCTTTCTAAGAAAGAAAG----GAAAAACCTTCAAAAAAATAAATCTCTTTG--TTCAAATGATGAACA---TTCAGGTGCTGCGACAAGT----------TCTGTCGCAA---GAAC------CCCCA----TTGCA--ACTTCTAACAATTTTGAAGTTCTGGATGC----------AATGAACACTG-AAGAGGTCCTTGAAGGCGAC--TCTTCAGATGTCGGGCAGTCCATATG-GGGTGG-TTCTTTAGATGATTGGGGTAAAAAA-CCAAATACCAAGGACCCCAAGTCACCTGCTTCTTAACTTTTTAATCTGCTGCAA-TGAATTATAGAATGCTTTTTT----------------ATACTTTTTT-AATTTTACTTTTTAGCGCAATGGCTAATCCAATTATCAAATGGAACTGTCGAGGTCTGAAGGCCAACTTTGATGAGTTGTCACTTCTGGTTGATAATCACAAACCTGCTGCACTTTGTCTTCAAGAGACATTCTTGAAAGAGGATGACACTATCTCCCTCAAATTTCATTCT---------------------ATCTATAACAAGATT--TACACTGAAGG---CAATAAAGCCCAAGGTGGAGTATCTGTCATTGTTA-ATAACAGTGTTCCGCACAAGCACATACAGCTTGATACTTCCGTTCAAGCTGTAGCTGTGAGATTATCTTTACATAACACTATTACCCTGTGCTCTTTGTATCTTCCACCAAATAAACCTATACACCAAGGTAGTCTTGATGATTTGATATCTCAACTACCTCAACCATTTAT--ACTTGTTGGTGATTT--TAATGCACATAACACC-------ATATGGGGTTGTACAGATACGAACCGCCGTGGTGATCAAATAGAGAATTTTATGTCTGTAAATTCTCTTTCGTTCCTGAACGATCCAAGTGCAAAAACATATTTGCA-TCCAGCTTCAGGATCATA-------------TTCTTCTA-TTGACCTTTCTTTTT-GCAGTCCAGTACTTCTCCCTGATTTTTCATGGAGATGTTTAGAAGACACTTGTGGAAGTGATCACTTCCCTATTATTTTAAATGAAAATAAACCTTCAGTCCTTGATCGTCCTCAAAAGTGGAAGTTGTCCAAAGCAAACTGGAGTAAATTCCAGA-----CGCTTTGTGAACAGAATATTGTTCACCATG------CGTTTGAGG----------ACTGTGAG---GACCCTTCCTTCCTTTTTT-C--------------TTCTTTATTGTTTGA--TGCAGCCAAACAGTCTATACCTCAGACCTCGACAAATCCCAAACGTCCAGATAAACCTTGGTTCACTTCTGAAT------------------GTAAGGAAGCCGTTAGGGAACGAAAGGCCTCTCTCAGGAGATTTAACTTGAGACCAA----CACAAGAAAA----------CCTTAACGACTT-CCGTATCCGCCGTGCAAAGGCAAGATGCACAATTAAAACAAG---TAAGCGCAAGTCCTGGA-------GAAATTATGTCTC-TAGACTTAATAGTCGCACCT--CAACCAAAAAGACTTGGGACATGATTCGTAAAATGAATGGCAAAGGTCCATCTCATATTAGTCACCTCACTTCAAACAACCAAGAAATAG------ATAACCCTCA-------------GGACATAGCAGATACCTTGGCAGAGACTTTCTC------------GATGAAATCCTCTGCTGAAAACTACT-----CAAAAAA---ATTTCAGACCTTTAAAACAAGAGCGGAGAAAACAAAGCTCAATTTTACTTCTAAAAAT-------------------GAAGAGC---ATTACAACAA---------------ACTCTTTACTCTTAAAGAACTTCAATCTGC--CTTGA---AGAAATCACATGACACTTCTCCAGGTCAGGACCAA------ATTCACTACCA----ATTCCTCAAGCACTTACCACATTCATCCCTTTCTATTTTACTCGATAATTT---------------------------TAATAATGTTTGGCAGACTGGTGAATTT---CCATCCAG------CTGGCGAGAGGCTTTGGTCATTCCAA-TTGCAAA----ACCAGGAAAG-GATGC------AAAAGATCCAAACAGCTACCGACCAATTGCCTTGA----------CAAGCTGCATCTGT--------AAAACTCTTG--------AACGGATGGTTAACGATAGGCTTGTTTATGTTTCTTGAATCGAACAACCTTATTGTATCTGTTCAAAGTGGCTTCCGCCGACAACGAAGTACGTTAGACCATCTTGTTCGGTTCGAAACGTATCTTCGAGA------------AGCTTT-----TATTAAAAAGCAGCATGTAGT-ATCTGTATT----TTTTGACTTGGAAAGTGC-ATATGATA----------CCACTTGGAAACATGGTATACTTAAAGATTTACACGATTTTGGCCTCAGAGGCCGCCTTCCTATATTCATTGCAGCAT-------------------------------TCCTGGATGAACGGCTCTTC---CGCGTTCGTGTTGGGAACACC--------TTGTCAGGTGCTCGCGAGCAGGAAATGGGGGTTCCCCAGGGGTGTAT-----------TT--TGTCTGTTACACATTTTAGCATTAAGAT------AAATAGCATT-----GTTAAAGCTATAAACCCTGGAGTGGACTGCTCCCTTTATGTAGACGACTTTGTTATTTGTTTCTGTTCCAGAAACATGGATATTATTGAACGTCAACTACAGCAGTGCCTTAATAAATTGCAAATATGGTCAGATGAAAATGGGTTCAAGTTT--TCCAAAACGAAAACCA-------AATGTATGCATTTTTGCAATCTTCGTAGATTGCATCCAGACCCCGATC---------------TGACTCTAGGCAATACTAAACTAGAAGTTGTGCCAGAGTTCAAATTTCTTGTAGTCATT------TTTGA--------CAAAAAG-CTTTC------------------TTTCTTGCCTCATATTAAATCTCTTAAAAAGAAATGCCAAAAAGCAATGAACATTCTTAGAGTTATTGCACACTCAGATTGGGGAGCCGAT-------------------AAGAAGGTCCTGCTAAGGCTATATCGATCCCTTATTCGATCA-------AAACTTGATTATGGTTCTATAGTGTATGGATCAGCCCGTAAAT-----------CCTATCTCCA-CTGCTAGATCCAATACAAAACCAATGTTT--------AAGGC-TTGCCCTA-GGAGCCTTTAGAACATCTCCTGTTAACAGCCTCTATGCAGAGGCTAATGAACCTTCTCTATATTACAGAAGGGGAAAACTATCTCTTCAATACTTTCTAAAA-TTGAAATCCAATCCTTTTAACCCTACTCATCGAGTAGTTTTTAACCCCCAATACAAAC-GCCTT----TTTCAACAGAAACCAAATGCTATTGCCCCATTT-GGTATTC-GCATGGAGCCCATTATAGATAATCTTGGGGTAGACACTGATTTCATAGCCCAGTACAAGTTAT-CTGACATACCTCCATGGACACTGGACACAGCAAAC----TTTTTATTTGATCTTACCTCTGATAAGAAATCAGAAACAGATAGAGCTATCTTTCACAGTAAATATA---GAGAGATAAAAGAA----------------------CAATATTCTTC----CTACAAACCTATATACACTGATGGATCCAA----------GGACGGTGATTTG--GTTGCAGCTGCAGCTGTATATGGAGAAAGGGTTAAGAAATGCCGCCTTCCAGACAAGTCTTC-TATCTTCTCTGCAGAGATAAGGGCTATGGATTT----AGC-CCTTAAC---CTGGTGGAAAATGCAAATTCCACCCG----TTTTATCATATTTT------CTGATT---CTCTATCAGTACTGCAAGCCTTATCGAA---TCAAAAGTTGGAGAACCCTT-TGGTATGCCAAATTATTCA---GAGGATCTCTCATATTTTGTCT-TCAAACAGACTTGTGTTCTGTTGGCTTCCAAGCCACACTGGTATCATGGGTAATGAACATGCGGATAGATCCGCTAAA-------TCAGCTCTTAA-CCTTCCCATTTCAGATTTTAAAGTACCATACACCGATTTTAAACCTTCTATTCTAACTTACATCACATCCATCTGGCAATCA-------AAATGGAA----TGATGATGTTTTTAATAAATTGCAT-TCA-ATT----AAGCCTACCCTCGGAGAATGGTACCCTTCCTACA---GGACCGTACGAAGAGA---------GGAAGTTACAATTGCA---CGAATCCGAATTGGTCATTCATACATTACACACTCCTGGCTCTTGGCTAAGGAAGATGCACCTGA---ATGCATTCCATGCAA---TGCACCCTTTACCATCAAACATATATTGCTCGATTGCATTGATTTTCAAAGAATTCGTGCAAAATATTTCAATGTCAACACTATTTATGAGCTTTTTGACACTGTCAGGATTGAATTAATTCTTTCCTATCTCAAAGAGATTGGAGTTTACAATAGATTGTGATTCCTTACACATTCTAAATATAT-AT-------ACATTTATCAACATCA--------TTTTTTCATCACACA--------------CTA---TTTATT--TCATATC---ACA-CATTCATTACAAA-CAATCA-------ACAATCATTAATTTT--T--ACAAATTTTCTGTCTACTTTTGTTCATTAATTACAAATTCTTATTTATTTTTTCT-TTAAACAAA------TACATTTTAACCTG----TTAATATTTTTAAT-------ATCCATTCATCC----ACATCAT-------CATAATGCGCGCTAAATGACCTTAGCTGTCGATGCGCCTTAAAACACCATTC------------------------------------------------------------------------
>ENCE17_3572_V1.2_chr_CL24_16:3174206-3180326()_(reversed)
-----ACCCCCCAT---GGCAGGGCGGGGGG-TTAGAAATTGTCCTGCCACTGCGCTGCTGAGTGGTAAAACCCCACCAAGTGCCT-GCCCGTTTGCCGTGGGCTGCGACTCGTGTCGCCTGATGCAGGGATCCTGGTGGTTGAGAGAATCCAGGGTTAGG--------CTAGTTAATACCCTGTTT--------TTT--CAATAC---------ACCACTTTGGCCTGAATTTGGGCTAAACGA------GAGGTCAGGAAGGCCCGACCTGA-TCAATCGGCTGGTCATG-CCTTGTC--------ATGGGCAACTTG---TTTTTT-CATCAATCTTCCACCAT----ACA--ACATATTTTCAAAT--TTA---------------TTTGAAATTTCTTCACCTTTAGTACCCCATGACGGTGGCCCATGGGT--CAATC--------AGATGAAAGATTTGGTGTTTGATTGACATCCTGTACCATCCCAAATTTA-TGTCG--CTTGC-----TTGGAATGACATCTTTTGGGACACATTTGTCCAGTCTAGCCCTTT-CACCCTGA--GTATACCAT-CCTTGTAACCCTGACTTGATCTGCGATGGGTTTCCCCAGATTAAGTCCCCTTGTTG-GGCTCCATGGTGGGCGGG-GACCAA----GGATGGTG-------AACTTTTTAAATT-AATATGGAATCCCATAAAAAAGCTGCCA-------AGCGTACCCTTT-CAGACAGCGATTCAGAGGCAGAATCTTCTCCGTCACCACTAAATTTT-----CCA---CGATTTATTGTG-GTTGAAGCAGAAGACTCAGTCAAACCAATTACACACATATCACCATTTGTTATCGAGAAAA-CAATCAAAAGTATTCTCGGTACACCAA-AATCAGTAAAAAAA--CTCAAAAACAACACCATACTCATTGAATGCTTCACAAAGCAACAAACAATCAACATACTCAAACATAAAACACTTTTCAAACAAGCAGTCAAAGTATACCCACATCCATCACTCAACT---CATGTAAGGGAGTCATCCG---------TTGCAAGGACCTCCATTACTGCTCCTCTCTTGACGACATCAAGGACAAC-----------TTAAAGTCACAGTCT-------GTCACTG----ATATCAGACGC----ATCAGTGTCAAAAGAGATGGAG----TGT-TGAAAAACACTAACACAT-ACATAATCACTTTCTCATGTCCCACAGTTCCACCTACACTTAAA--ATTGGATTTGAATCCTTAAAAGTTGACACATACAT----------------TCCTAACCCTC----------TTCGTTGT----------TTCACATGTCAACGATTTGGACACCACACCACAAAATGCACCAACACACCAGT---CTGTGCTAGATGCGCATTTGTAGGCGCAGATCACAGCACTGAACACTGCACCGCACC-TGCATGCTGTTTCAACTGCAAGTCTGGTCACGATG---CCTATGCGAAGGAGTGTCAAACTTGGAAA---------------GATGAGAAGGATAT----------------------CCTGACCATCAAG--TACAAGGAAGGCATTTCCTTTGCAGAAG---------CACGCAAACTTGTCTTGCAACAAAAGCAAGACAA--GGAAAGACTTGTCAGTGGGAACAGCTACTCAGCAGTAGCCTCCCCGAAGCAAGACTGCCATACCTGCGATCTTCT------------------CCTCAAAC--TGCTTTTGGGGAAGTTTC-CAGAAATGGCGGAGGAGCTGAAGGGCAA-GGTCCCAGCACCAC----------------TTCTATC---------ATC-ATA----CATAGC-------------AAAAC----------AACCACCTACTACACCAAAACCTGCAACTACACCCAAACCATCTACTTCT-----GCACCC--------AAACCTCAAT-------CAGCACCAAAACCTTCT-ACTGCCACA------------------CCAAAACCTGCAACTACACCAAAAGAT---ACTTCTGCACCAACACCTGCATCAACAA---CTAAAGCTAAACAACCTG-----CCTCTGAATCAAAATC---TAAACAA---CAAAAATCTATTTCTACTTCCAA------TGGTCCATCTTCT-GGATC----AAAGGCAAACCCTTCTCTTTCTAAGAAAGAAAG----GAAAAACCTTCTTAAACAAAAATCCCTTTG--TTCAAATGATGAACAACACTCAGGTGCTGCGACAAGT----------TCTGTCGCAA---GAAC------CCCCA----TTGCA--ACTTCTAACAATTTTGAAGTTCTGGATGC----------AATGGACACTG-AAGAGGTCCTTGAAGGCGAC--TCTTCAGATGTCGAGCAGTCCATATG-GGGTGG-TCCTTTGGATGGTGGGGGAAAAAAC-CCAAATACCAAGGACCCCAAGTCACCTGCTTCTTAACTTTTTAATCTGCTGCAA-TGAATTATAGAATGCTTTTTT----------------ATACTTTTTT-AATTTTACTTTTTAGCGCAATGGCTAATCCAATTATCCAATGGAACTGTCGAGGTCTGAAGGCCAACTTTGATGAGTTGTCACTTCTGATTGATAAACACAAACCTGCTGCACTTTGTCTTCAAGAGACATTCTTGAGGGAGGATGACACTATCTCCCTCAAATTTCATTCT---------------------ATGTATAACAAGATT--TACACTGAAGG---CAATAAAGCCCAAGGTGGAGTATCTGTCATTGTTA-ATAACAGTGTTCCTCACACGCACATACAGCTTGATACTTCCCTTCAAGCTGTAGCTGTGAGATTATCTTTACATAACACTATTACCCTGTGCTCTTTGTATCTTCCACCAAATAAACCTATACACCAAGGTAGTCTTGATGATTTGATATCTCAACTACCTCAACCATTTGT--ACTTGTTGGTGATTT--TAATGCACATAACACC-------ATATGGGGTTGTACAGATACGAACCGCCGTGGTGATCAAATAGAGAATTTTATGTCTGTAAATTCTCTTTCGTTCCTGAACGATCCAAGTGCAAAAACATATTTGCA-TCCAGCTTCAGGATCATA-------------TTCTTCTA-TTGACCTTTCTTTTT-GCAGTCCAGTACTTCTCCCTGATTTTTCATGGAGATGTTTAAAAGACACTTGTGGAAGTGATCACTTCCCTATTATTTTAAATGAAAATAAACCTTCAGTCCTTGATCGTCCTCAAAAATGGAAGTTGTCCAAAGCAAACTGGAGTAAATTCCAGA-----TGCTTTGTGAACAGAATATTGTTCACCATG------CGTTTGAGG----------ACTGTGAG---GACCCTTCCTTCCTTTTTT-C--------------TTCTTTATTGTTTGA--TGCAGCCAAACAGTCTATACCTCAGACCTCGACAAATCCCAAACGTCCAGATAAACCTTGGTTCACTTCTGAAT------------------GTAAGGAAGCCGTTAGGGAACGAAAGGCCTCTCTCAGGAAATTTAACCTGAGACCAA----CACAAGAAAA----------CCTTAACGACTT-TCGTATCCGCCGTGCAAAGGCAAGATGCACAATTAAAACAAG---TAAGCGCAAGTCCTGGA-------GAGATTATGTCTC-TAGACTTAATAGTCGCACCT--CGACCAAAAAGACTTGGGACATGATTCGTAAAATGAATGGCAAAGGTCCATCTCATATTAGTCACCTCACTTCAAACAACCAAGAAATAG------ATAACCCTCA-------------GGACATAGCAGATACCTTGGCAGAGACTTTCTC------------GATGAAGTCCTCTGCTGAGAACTACT-----CTAAAAA---ATTTCAGACCTTTAAAACAAGAGCGGAGAAATCAAAGCTCAATTTTACTTCTAAAAAT-------------------GAAGAGC---ATTACAACAA---------------ACTCTTCACTCTTAAAGAACTTCAATCCGC--CTTGA---AGAAATCCCATGACACTTCTCCAGGGCAGGACCAA------ATTCACTATCA----ATTCCTCAAGCACTTACCACATTCATCCCTTTCTATTTTACTCGATATTTT---------------------------TAATAATGTTTGGCAGACTGGTGAATTT---CCATCCAG------CTGGCGAGAGGCTTTGGTCATTCCAA-TTGCGAA----ACCAGGAAAG-GATGC------AAAAGATCCAAACAGCTACCGACCGATTGCCTTAA----------CAAGTTGCATCTGT--------AAAACTCTTG--------AACGGATGGTTAACGATAGGCTTGTTTG-GTTTCTTGAATCGAACAACCTTATTCTATCTGTTCAAAGTGGCTTCCGCCGACAACGAAGTACATTAGACCATCTTGTTCGGTTCGAAACGTATCTTCGAGA------------AGCTTT-----TATTAAAAAGCAGCATGTAGT-ATCGGTATT----TTTTGACTTGGAAAGTGC-ATATGATA----------CCACTTGGAAACATGGTATACTTAAAGATTTACACGATTTTGGCCTCAGAGGCCGCCTTCCTATATTCATTGCAGCAT-------------------------------TCCTGGATGAACGGCTCTTC---CGCGTTCGTGTTGGGAACACC--------TTGTCAGGTGCTCGCGAGCAGGAAATGGGGGTTCCCCAGGGGTGTAT-----------TT--TGTCTGTTACACTTTTTAGCATTAAGAT------AAATAGCATT-----GTTAAAGCTATAAACCCTGGAGTGGACTGCTCCCTTTATGTAGACGACTTTGTTATTTGTTTCTGTTCCAGAAACATGGATATTATTGAACGCCAACTACAGCAATGCCTTAATAAATTACAAATATGGTCAGATGAAAATGGGTTCAAGTTT--TCCAAAACGAAAACCA-------AATGTATGCATTTTTGCAATCTTCGTAGATTGCATCCAGACCCCGATC---------------TGACTCTAGGCAATACTAAACTAGAAGTTGTGCCAGAATTCAAATTTCTTGGAGTCATT------TTTGA--------CAAAAAG-CTTTC------------------TTTCTTACCTCATATTAAATCTCTTAAAAAGAAATGCCAAAAAGCAATGAACATTCTTAGAGTTATTGCACACTCTGATTGGGGAGCTGAT-------------------AAGAAGGTCCTGCTAAGGCTATATCGATCCCTTATTCGATCA-------AAACTTGATTATGGTTCTATAGTATATGGATCAGCCCGTAAAT-----------CCTATCTCCAGCTGCTAGATCCAATACAAAACCAATGTTT--------AAGGC-TTGCCCTA-GGCGCCTTTAGAACATCTCCTGTTAACAGCCTCTATGCAGAGGCTAATGAACCTTCTCTATATTACAGAAGGGAAAAACTATCTCTTCAATACTTTTTAAAA-TTGAAATCCAATCCTTTTAACCCTACTCATCGAGTAGTTTTTAACCCCCAATACAAAC-GCCTT----TTTCAACAGAAACCAAATGCTATTGCCCCATTT-GGTATTC-GCATGGAGCCAATTATAGATAATCTTGGGGTAGACACTGATTCCATAGCCCAGTACAAGTTAT-CTGACATACCTCCATGGACACTGGACACAGCAAAC----TTTTTATTTGATCTTACCTCTGATAAGAAATCAGAAACAGATAGAGCTATCTTTCACAGTAAATATA---GAGAGATAAAAGAA----------------------CAATATTCTTC----CTACAAACCTATATACACTGATGGATCCAA----------GGACGGTGATTTG--GTTGCAGCTGCAGCTGTATATGGAGAAAGGGTTAAGAAATGCCGCCTTCCAGACAAGTCTTC-TATCTTCTCTGCAGAGATAAGGGCTATTGATCT----AGC-CCTTAAC---CTGGTGGAAAATGCAAATTCCACCCG----ATTTATTATATTTT------CTGATT---CTCTATCAGTACTGCAAGCCTTATCAAA---TCAAAAGTTGGAGAACCCTT-TGGTATGCCAAATTATTCA---AAGGATCTCTCATATTTTGTCT-TCAAACAGACTTGTGTTCTGTTGGCTTCCAAGCCACACTGGTATCATGGGTAATGAACATGCGGATAGATCCGCTAAA-------TCAGCTCTTAA-CCTTCCCATTTCAGATTTTAAAGTACCATACACCGACTTTAAACCTTCTATTTTAACTTACATCCCATCCATCTGGCAATCA-------AAATGGAA----TGATGATGTTTTTAATAAATTGCAT-TCA-ATT----AAGCCTACCCTCGGAGAATGGTACCCTTCTTACA---GGTCCGTACGAAGAGA---------GGAAGTTACAATTGCA---CGAATCCGAATTGGTCATTCATACATTACACACTCCTGGCTCTTGGCTAAGGAAGATGCGCCTGA---ATGCATTCCATGCAA---TGCACCCTTTACCATCAAGCATATATTGCTAGATTGCATTGATTTTCAAAGAATTCGTGCAAAATATTTCAATGTCAACACTATTTTTGAGCTTTTTGAGACTGTCAGGATTGAATTAATTCTTTCCTTTCTCAAAGAGGTTGGGATCTACAATAAATTGTGATTCCTTACACATTCTAAATATAT-AT-------TTATTTATCAATATCA--------TTTTTTCATCACACA--------------CTA---TTTATT--TCATATC---ACA-CATTCATTACAAA-CAATCA-------ACAATCATTAATTCT--TT-ACAAATTTTCTGTCTACTTTTGTTCATTAATTACAAATTCTTATTTATTTTTCTT--TAAACAAA------TACATTTTAACCAG----TTAATATTTTTAAT-------ATCCATTCATCC----ACATCAT-------CATAATGCGCGCTAAATGACCTTAGCTGTCGATGCGCCTTAAAACACCATTCA------TTCATTCATTCAT----------------------------------------------------
>ENCE17_3572_V1.2_chr_CL24_3:15768849-15774974()_(reversed)
------CCCCCCAT---GGCAGGGCGGGGGG-TTAGAAATTGTCCTGCCACTGCGCTGCTGAGTGGTAAAACCCCACCAAGTGCCT-GCCCGTTTGCCGTGGGCTGCGACTCGTGTCGCCTGATGCAGGGATCCTGGTGGTTGAGAGAATCCAGGGTTAGG--------CTAGTTAATACCCTGTTT--------TTT--CAATAC---------ACCACTTTGGCCTGAATTTGGGCTAAACGA------GAGGTCAGGAAGGCCCGACCTGA-TCAATCGGCTGGTCATG-CCTTGTC--------ATGGGCAACTT----TTTTTT-CATCAATCTTCCACCAT----ACA--ACATATTTTCAAAT--TTA---------------TTTGAAATTTCTTCACCTTTAGTACCCCATGACGGTGGCCCATGGGT--CAATC--------AGATGAAAGATTTGGTGTTTGATTGACATTCTGTACCATCCCAAATTTT-TGTCG--CTTGC-----TTGGAATGACATCTTTTGGGACACATTTGTCCAGTCTAGCCCTTT-CACCCTGA--GTATACCAT-CCTTGTAACCCTGACTTGATCTGCGATGGGTTTCCCCAGATTAAGTCCCCTTGTTG-GGCTCCATGGTGGGCGGG-GACCAA----GGATGGTG-------AACTTTTTAAATT-AATATGGAATCCCATAAAAAATCTGCCA-------AGCGTACCCTTT-CTGACAGCGATTCAGAGGCAGAGTCTTCTCCGTCACCACTAAATTTT-----CCA---CGATTTATTGTG-GTTGAAGCAGAAGACTCAGTCAAACCAATTACACACATATCACCATTTGTTATCGAGAAAA-CAATCAAAAGTATTCTCGGTACACCAA-AATCTGTCAAAAAA--CTTAAAAACAACACCATACTAATTGAATGCTTCACAAAGCAACAAACAATAAACATACTCAAACATAAAACTCTATTCAAACAAGCAGTCAAAGTATACCCACATCCATCACTCAACT---CATGTAAGGGAGTCATCCG---------TTGCAAGGACCTCCATTACTGCTCCTCTCTTGACGACATCAAGGACAAC-----------TTAAAGTCACAGTCT-------GTCACTG----ATATCAGACGC----ATCAGTGTCAAAAGAGATGGAG----TGT-TGAAAAACACTAACACTT-ACATAATCACTTTCTCATGTCCCACAGTTCCACCTACACTTAAA--ATTGGATTTGAATCCTTAAAAGTAGACACATACAT----------------TCCTAACCCTC----------TTCGTTGT----------TTCAAATGTCAATGATTTGGTCACCACACCACAAAATGCACCAACACACCAGT---CTGTGCTAGATGCGCATTTGTAGGCGCAGATCACAGCACTGAACACTGCACCGCACC-TGCATGCTGTTTCAACTGCAAGTCTGGTCACGTTG---CCTATGCGAAGGAGTGTCAAACTTGGAAA---------------GATGAGAAGGATAT----------------------CCTGACCATCAAG--TACAAGGAAGGCATTTCCTTTGCAGAAG---------CACGCAAACTTGTCTTGCAACAAAAGCAAGACAA--GGAAAGACTTGTCAGTGGGAACAGCTACTCAGCAGTAGCCTCCCCGAAGCAAGACTGCCATACCTGCGATCTTCT------------------CCTCAAAC--TGCTTTTGGGGAAGTTTC-CAGAAATGGCGGAGGAGCTGAAGGGCAA-GGTCCCAGCACCAC----------------TTCTATC---------ATC-ATA----CATAGC-------------AAAAC----------AACCACCTCCTACACCAAAGCCTGCAACTGCACCCAAACCATCTACCTCT-----GCACCC--------AAACCTCAAT-------CAGCACCAAAACCTTCC-ACTGCCACA------------------CCAAAACCTGCAACTACACCAAAAGAT---ACTTCTGCACCAACACCTGCATCAACAA---CTAAAGCTAAACAACCTG-----CCTCTGAATCAAAGTC---TAAACAACAACAAAAATCTATTTCTTCTTCCAA------TGGTCCATCTTCT-GGATC----AAAGGCAAACCCTTCTCTTTCTAAGAAAGAAAG----GAAAAACCTTCTTAAACAAAAATCCCTTTG--TTCAAATGATGAACAACACTCAGGTGCTGCGACAAGT----------TCTGTCGCAA---GAAC------CCCCA----TTGCA--ACTTCTAACAATTTTGAAGTTCTGGATGC----------AATGGACACTG-AAGAGGTCCTTGAAGGCGAC--TCTTCAGATGTCGAGCAGTCCATATG-GGGTGG-TCCTTTGGATGGTGGGGGGAAAAAC-CCAAATACCAGGGACCCCAAGTCACCTGCTTCTTAACTTTTTAATCTGCTGCAA-TGAATTATAGAATGCTTTTTT----------------ATACTTTTTT-AATTTTACTTTTTAGCGCAATGGCTAATCCAATTATCCAATGGAACTGTCGAGGTCTGAAGGCCAACTTTGATGAGTTGTCACTTCTGATTGATAAACACAAACCTGCTGCACTTTGTCTTCAAGAGACATTCTTGAGGGAGGATGGCACTATCTCCCTCAAATTTCATTCT---------------------ATGTATAACAAGATT--TACACTGAAGG---CAATAAAGCCCAAGGTGGAGTATCTGTCATTGTTA-ATAACAGTGTTCCTCACAAGCACATACAGCTTGATACTTCCCTTCAAGCTGTAGCTGTGAGATTATCTTTACATAACACTATTACCCTGTGCTCTTTGTATCTTCCACCAAATAAACCTATACACCAAGGTAGTCTTGATGATTTGATATCTCAACTACCTCAACCATTTGT--ACTTGTTGGTGATTT--TAATGCACATAACACC-------ATATGGGGTTGTACAGATACGAACCGCCGTGGTGATCAAATAGAGAATTTTATTTCTGTAAATTCTCTTTCGTTCCTGAACGATCCAAGTGCAAAAACATATTTGCA-TCCAGCTTCAGGATCATA-------------TTCTTCTA-TTGACCTTTCTTTTT-GCAGTCCAGTACTTCTCCCTGATTTTTCATGGAGATGTTTAGAAGACACTTGTGGAAGTGATCACTTCCCTATTATTTTAAATGAAAATAAACCTTCAGTCCTTGATCGTCCTCAAAAATGGAAGTTGTCCAAAGCAAACTGGAGTAAATTCCAGA-----TGCTTTGTGAACAGAATATTGTTCACCATG------CGTTTGAGG----------ACTGTGAG---GACCCTTCCTTCCTTTTTT-C--------------TTCTTTATTGTTTGA--TGCAGCCAAACAGTCTATACCTCAGACCTCGACAAATCCCAAACGTCCAGATAAACCTTGGTTCATTTCTGAAT------------------GTAAGGAAGCCGTTAGGGAACGAAAGGCCTCTCTCAGGAAATTTAACCTGAGACCAA----CACAAGAAAA----------CCTTAACGACTTTCCGTATCCGCCGTGCAAAGGCAAGATGCACAATTAAAACAAG---TAAGCGCAAGTCCTGGA-------GAGATTATGTCTC-TAGACTTAATAGTCGCACCT--CGACCAAAAAGACTTGGGACATGATTCGTAAAATGAATGGCAAAGGTCCATCTCATATTAGTCACCTCACTTCAAACAACCAAGAAATAG------ATAACCCTCA-------------GGACATAGCAGATACCTTGGCAGAGACTTTCTC------------GATGAAGTCCTCTGCTGAGAACTACT-----CAAAAAA---ATTTCAGACCTTTAAAACAAGAGCGGAGAAATCAAAGCTCAATTTTACTTCTAAAAAT-------------------GAAGAGC---ATTACAACAA---------------ACTCTTCACTCTTAAAGAACTTCAATCTGC--CTTGA---AGAAATCCCATGACACTTCTCCAGGTCAGGACCAA------ATTCACTATCA----ATTCCTCAAGCACTTACCACATTCATCCCTTTCTATTTTACTCGATATTTT---------------------------TAATAATGTTTGGCAGACTGGTGAATTT---CCATCCAG------CTGGCGAGAGGCTTTGGTCATTCCAA-TTGCGAA----ACCAGGAAAG-GATGC------AAAAGATCCAAACAGTTACCGACCGATTGCCTTAA----------CAAGTTGCATCTGT--------AAAACTCTTG--------AACGGATGGTTAACGATAGGCTTGTTTG-GTTTCTTGAATCGAACAACCTTATTGTATCTGTTCAAAGTGGCTTCCGCCGACAACGAAGTACGTTAGACCATCTTGTTCGGTTCGAAACGTATCTTCGAGA------------AGCTTT-----TATTAAAAAGCAGCATGTAGT-ATCGGTATT-----TTTGACTTGGAAAGTGC-ATATGATA----------CCACTTGGAAACATGGTATACTTAAAGATTTACACGATTTTGGCCTCAGAGGCCGCCTTCCTATATTCATTGCAGCAT-------------------------------TCCTGGATGAACGGCTCTTC---CGCGTTCGTGTTGGGAACACC--------TTGTCAGGTGCTCGCGAGCAGGAAATGGGGGTTCCCCAGGGGTGTAT-----------TT--TGTCTGTTACACTTTTTAGCATTAAGAT------AAATAGCATT-----GTTAAAGCTATAAACCCTGGAGTGGACTGCTCCCTTTATGTAGACGACTTTGTTATTTGTTTCTGTTCCAGAAACATGGATATTATTGAACGCCAACTACAGCAATGCCTTAATAAATTACAAATATGGTCAGATGAAAATGGGTTCAAGTTT--TCCAAAACGAAAACCA-------AATGTATGCATTTTTGCAATCTTCGTAGATTGCATCCAGACCCCGATC---------------TGACTCTAGGCAATACTAAACTAGAAGTTGTGCCAGAATTCAAATTTCTTGGAGTCATT------TTTGA--------CAAAAAG-CTTTC------------------TTTCTTACCTCATATTAAATCTCTTAAAAAGAAATGCCAAAAAGCAATGAACATTCTTAGAGTTATTGCACACTCTGATTGGGGAGCTGAT-------------------AAGAAGGTCCTGCTAAGGCTATATCGATCCCTTTTTCGATCA-------AAACTTGATTATGGTTCTATAGTATATGGATCAGCCCGTAAAT-----------CCTATCTCCAGCTGCTAGATCCAATACAAAACCAATGTTT--------AAGGC-TTGCCCTA-GGCGCCTTTAGAACATCTCCTGTTAACAGCCTCTATGCAGAGGCTAATGAACCTTCTCTATATTACAGAAGGGAAAAACTATCTCTTCAATACTTTTTAAAA-TTGAAATCCAATCCTTTTAACCCTACTCATCGAGTAGTTTTTAACCCCCAATACAAAC-GCCTT----TTTCAACAGAAACCAAATGCTATTGCCCCATTT-GGTATTC-GCATGGAGCCCATTATAGATAATCTTGGGGTAGACACTGATTCCATAGCCCAGTACAAGTTAT-CTGACATACCTCCATGGACACTGGACACAGCAAAC----TTTTTATTTGATCTTACCTCTGATAAGAAATCAGAAACAGATAGAGCTATCTTTCACAGTAAATATA---GAGAGATAAAAGAA----------------------CAATATTCTTC----CTACAAACCTATATACACTGATGGATCCAA----------GGACGGTGATTTG--GTTGCAGCTGCAGCTGTATATGGAGAAAGGGTTAAGAAATGCCGCCTTCCAGACAAGTCTTC-TATCTTCTCTGCAGAGATAAGGGCTATTGATCT----AGC-CCTTAAC---CTGGTGGAAAATGCAAATTCCACCCG----ATTTATTATATTTT------CTGATT---CTCTATCAGTACTGCAAGCCTTATCAAA---TCAAAAGTTGGAGAACCCTT-TGGTATGCCAAATTATTCA---AAGGATCTCTCATATTTTGTCT-TCAAACAGACTTGTGTTCTGTTGGCTTCCAAGCCACACTGGTATCATGGGTAATGAACATGCAGATAGATCCGCTAAA-------TCGGCTCTTAA-CCTTCCCATTTCAGATTTTAAAGTACCATACACCGACTTTAAACCTTCTATTTTAACTTACATCACATCCATCTGGCAATCA-------AAATGGAA----TGATGATGTTTTTAATAAATTGCAT-TCA-ATT----AAGCCTACCCTCGGAGAATGGTACCCTTCTTACA---GGTCCGTACGAAGAGA---------GGAAGTTACAATTGCA---CGAATCCGAATTGGTCATTCATACATTACACACTCCTGGCTCTTGGCTAAGGAAGATGCGCCTGA---ATGCATTCCATGCAA---TGCACCCTTTACCATCAAGCATATATTGCTAGATTGCATTGATTTTCAAAGAATTCGTGCAAAATATTTCAATGTCAACACTATTTTTGAGCTTTTTGAGACTGTCAGGATTGAATTAATTCTTTCCTTTCTCAAAGAGGTTGGGATCTACAATAAATTGTGATTCCTTACACATTCTAAATATAT-AT-------TTATTTATCAATATCA--------TTTTTTCATCACACA--------------CTA---TTTATT--TCATATC---ACA-CATTCATTACAAA-CAATCA-------ACAATAATTAATTCT--TT-ACAAATTTTCTGTCTACTTTTGTTCATTAATTACAAATTCTTATTTATTTTTCTT--TAAACAAA------TACATTTTAACCAG----TTAATATTTTTAAT-------ATCCATTCATCC----ACATCAT-------CATAATGCGCGCTAAATGACCTTAGCTGTCGATGCGCCTTAAAACACCATTCA------TTCATTCATTCATTCAT------------------------------------------------
>PACE20_537H_CL24_contig_10521:25417-31530()_(reversed)
-----ACCCCCCAT---GGCAGGGCGGGGG--TTAGAAATTGTCCTGCCACTGCGCTGCTGAGTGGTAGAACCCCACCAAGTGCCT-GCCCGTTTGCCGTGGGCTGCGACTCGTGTCGCCTGATGCAGGGATCCTGGTGGTTGAGAGAATCCAGGGTTAGG--------CTAGTTAATACCCTGTTT-------TTTT--CAATAC---------ACCACTTTGGCCTGAATTTGGGCTAGACGA------GAGGTCAGGAAGGCCCGACCTGA-TCAATCGGCTGGTCATG-CCTTGTC--------ATGGGCAACTTAATATTTTTT-CATTAATCTTCCACCAA----TACG-ACATATTTTCAAAT--TTA---------------TTTGAAACTTCTTTACCTTT-GTACCCCGTGACGGTGGCCCATGGGT--CAATC--------AGATGAAAGATTTGGTGTTTGATTGACATTTTGTACCATCCCAAATTTA-TGTCG--CTTGC-----TTGGAATGACATCTTTTGGGACACATTTGTCCAGTCTAGCCCTTT-CACCCTGA--GTATACCAT-CCTTGTAACCCTGACTTGATCTGCGATGGGTTTCCCCAGATTAAGTCCCCTTGTTG-GGCTCCATGGTGGGCGGG-GACCAA----GGATGGTG-------AACTTTTTAAATT-AATATGGAATCCCATAAAAA-CCTGCCA-------AGCGTACCCTTT-CTGACAGTGATTCAGAGGCAGAATCTTCTCCGTCACCACTAAATTTT-----CCA---CGATTTATTGTG-GTTGAAGCAGAAGATTCAGTCAAACCAATTACTCACATATCACCATTTGTTATCGAGAAAA-CAATCAAAAGTATTCTCGGTACACCAA-AATCAGTCAAAAAA--CTCAAAAATAACACTATCCTCATTGAATGCTTCACAAAGCAACAAACCATCAACATACTCAAACATAAAACACTATTCAAACAAGCAGTCAAAGTATACCCACATCCATCACTCAACT---CATGTAAGGGAGTCATCCG---------TTGCAAGGACCTCCATTACTGCTCCTCTCTTGACGACATCAAGGACAAC-----------TTGAAGTCACAGTCT-------GTTACTG----ATATCAGACGC----ATCAGTGTCAAAAGAGATGGAG----TGT-TGAAAAACACTAACATAT-ACATAATCACTTTCTCATGTCCCACAGTTCCACCTACAATTAAA--ATTGGATTTGAATCCTTAAAAGTAGACACATACAT----------------TCCTAACCCTC----------TTCGTTGT----------TTCAAATGTCAACGAGTTGGTCACCACACCACAAAATGCACCAATACACCAGT---CTGTGCTAAATGCGCATTTGTAGGCGCAGATCACAGCACTGAACACTGCACCGCACC-TGCATGCTGTTTCAACTGCAAGTCTGGTCACGTTG---CCTATGCGAAGGAATGTCAAACTTGGAAA---------------GATGAGAAGGATAT----------------------CCTGACCATCAAG--TACAAGGAAGGCATTTCCTTTGGAGAAG---------CACGCAAACTTGTCTTGCAACAAAAGCAAGACAA--GGAAAGACTTGTCAGTGGGAACAGCTACTCAGCAGTAGCCTCCCCGAAGCAAGACTGCCATACCTGCGATCTTCT------------------CCTTAAAC--TTCTTTTGGGGAAGTTTC-CAGAAATGGCGGAGGAGCTGAAGGGCAA-GGTCCCAGCACCAC----------------TTCTATC---------ATC-ATA----CATAGC-------------CAAAC----------AACCACCTCCTACACCAAAACCTGCAACTGCACCCAAACCATCTACTTCT-----GCACCC--------AAACCTTAAT-------CAGCACCAAAACCTTCT-ACTGCCACA------------------CCAAAACCTGCAACTACACCAAAAGAT---ACTTCTGCACCAACACCTGCATCAACAA---CTAAAGCTAAACAACCTG-----CCTCTGAATCAAAGTC---TAAACAACAACAAAAATCTATTTCTTCTTCCAA------TGGTCCATCTTCT-GGATC----AAAGGCAAACCCTTCTCTTTCTAAGAAAGAAAG----GAAAAACCTTCAAAAACATAAATCTCTTTG--TTCAAATGATGAACA---CTCAGGTGCTGCGACAAGT----------TCTGTCGCAA---GAAC------CCCCA----TTGCA--ACTTCTAACAATTTTGAAGTTCTGGATGC----------AATGGACACTG-AAGAGGTCCTTGAAGGCGAC--TCTTCAGATGTCGGGCAGTCCATATGGGGG----TTCTTTGGATGATTGGGGTAAAAA--CTAAATACCAAGGACCCCAAGTCACCTGCTTCTTAACTTTTTAATCTGCTGCAA-TGAATTATAGAATGCTTTTTT----------------ATACTTTTT--AATTTTACTTTTTAGTGCAATGGCTAATCCAATTATCCAATGGAACTGTCGAGGTCTGAAGGCCAACTTTGATGAGTTGTCACTTCTGATTGATAATCACAAACCTGCTGCACTTTGTCTTCAAGAGACATTCTTGAAAGAGGATGACACTATCTCCCTCAAATTTCATTCT---------------------ATCTATAACAAGATT--TACACTGAAGG---CAATAAAGCCCAAGGTGGAGTATCTGTCATTGTTA-ATAATAATGTTCCTCACAAGCACATACAGCTTGATACTTCCCTTCAAGCTGTAGCTGTGAGATTATCTTTACATAACACTATTACCCTGTGCTCTTTGTATCTTCCACCAAATAAACCTATACACCAAGGTAGTCTTGACGATTTGATATCTCAACTACCTCAACCATTTGT--ACTTGTTGGTGATTT--TAATGCACATAACACC-------ATATGGGGTTGTACAGATACGAACCGCCGTGGTGATCAAATAGAGAATTTTATGTCTGTAAATTCTCTTTCGTTCCTGAACGATCCAAGTGCAAAAACATATTTGCA-TCCAGCTTCAGGATCATA-------------TTCTTCTA-TTGACCTTTCTTTTT-GCAGTCCAGTACTTCTCCCTGATTTTTCATGGAGATGTTTAGAAGACACTTGTGGAAGTGATCACTTCCCTATTATTTTAAATGAAAATAAACCTTCAGTCCTTGATCGTCCTCAAAAATGGAAGTTGTCCAAAGCAAACTGGAGTAAATTCCAGA-----TGCTTTGTGAACAGAATATTGTTCACCATG------CATTTGAGG----------ACTGTGAG---GACCCTTCCTTCCTTTTTT-C--------------TTCTTTATTGTTTGA--TGCAGCCAAACAGTCTATACCTCAGACCTCGACAAATCCCAAACGTCCAGATAAACCTTGGTTCACTTCTGAAT------------------GTAAGGAAGCCGTTAAGGAACGAAAGGCGTCTCTCAGGAAATTTAACCTGAGACCAA----CACAAGAAAA----------CCTTAACGACTT-TCGTATCCGCCGTGCAAAGGTAAGATGCACAATTAAAACCAG---TAAGCGCAAGTCCTGGA-------GAGATTATGTCTC-TAGACTTAATAGTCGCACCC--CAACCAAAAAGACTTGGGACATGATTCGTAAAATGAATGGCAAAGGTCCATCTCATATTAGTCACCTGACTTCAAACAACCAAGAAATAG------ATAACCCTCA-------------GGACATAGCAGATACCTTGGCAGAGACTTTCTC------------GATGAAGTCCTCTGCTGAGAACTACT-----CTAAAAG---ATTTCAGACCTTTAAAACGAGAGCGGAGAAAACAAAGCTCAATTTTACTTCTAAAAAT-------------------GAAGAGC---ATTACAACAA---------------ACTCTTTACTCTTAAAGAACTTCAATCTGC--CTTGA---AGAAATCACATGACACTTCTCCAGGTCAGGACCAA------ATTCACTATCA----ATTCCTCAAGCACTTACCACATTCATCCCTTTCTATTTTACTCGATATTTT---------------------------TAATAATGTTTGGCAGACTGGTGAATTT---CCATCCAG------CTGGCGAGAGGCTTTGGTCATTCCAA-TTGCAAA----ACCAGGAAAG-GATGC------AAAAGATCCAAACAGCTACCGACCGATTGCCTTGA----------CAAGTTGCATCTGT--------AAAACTCTTG--------AACGGATGGTTAACGATAGGCTTGTTTG-GTTTCTTGAATCCAACAACCTTATTGTATCTGTTCAAAGTGGCTTCCGCAGACAACG-------TTAGACCATCTTGTTCGGTTCGAAACGTATCTTCGAGA------------AGCTTT-----TATTAAAAAGCAGCATGTAGT-ATCTGTATT----TTTTGACTTGGAAAGTGC-ATATGATA----------CCACTTGGAAACATGGTATACTTAAAGATTTACACGATTTTGGCCTCAGATGCCGCCTTCCTATATTCATTGCAGCAT-------------------------------TCCTGGTTGAACGGCTCTTC---CGCGTTCGTGTTGGGAACACC--------TTGTCAGGTGCTCGCGAGCAGGAAATGGGGGTTCCCCAGGGGTGTAT-----------TT--TGTATGTTACACTTTTTAGCATTAAGAT------AAATAGCATT-----GTTAAAGCTATAAACCCTGTAGTGGACTGCTCCCTTTATGTAGACGACTTTGTTATTTGTTTCTGTTCCAGAAACATGGATATTATTGAACGCCAACTACAGCAGTGCCTTAATAAATTACAAATATGGTCAGATGAAAATGGGTTCAAGTTT--TCCAAAACGAAAACCA-------AATGTATGCATTTTTGCAATCTTCGTAGATTGCATCCAGAACCCGATC---------------TGACCCTAGGCAGTACTAAACTTGAAGTTGTCCCAGAGTTCAAATTTCTTGGAGTCATT------TTTGA--------CAAAAAG-CTTTC------------------TTTCTTACCTCATATTAAATCTCTTAAAAAGAAATGCCAAAAAGCAATGAACATTCTTAGAGTTATTGCACACTCAGATTGGGAAGCCGAT-------------------AAGAAGGTCCTGCTAAGGCTATATCGATCCCTTATTCGATCG-------AAACTTGACTATGGATCTATAGTGTATGGATCAGCCCGTAAAT-----------CCTATCTCCAGCTGCTAGATCCAATACAAAACCAATGTTT--------AAGGC-TTGCCCTA-GGCGCCTTTAGAACATCTCCTGTTAACAGCCTCTATGCAGAGGCTAATGAACCTTCTCTATATTACAGAAGGGAAAAACTATCTCTTCAATACTTTTTAAAA-TTGAAATCCAATCCTTTTAACCCTACTCATCGAGTAGTTTTTAACCCCCAATACAAAC-GCCTT----TTTCAACAGAAACCAAATGCTATTGCCCCATTT-GGTATTC-GCATGGAGCCCATTATAGATAATCTTGGGGTAGACACTGATTCCATAGCCCAGTACAAGTTAT-CTGACATACCTCCATGGACACTGGACACAGCAAAC----TTTTTATTTGATCTTACCTCTGATAAGAAATCAGAAACAGATAGAGCTATCTTTCACAGTAAATATA---GAGAGATAAAAGAA----------------------CAATATTCTTC----CTACAAACCTATATACACTGATGGATCCAA----------GGACGGTGATTTG--GTTGCAGCTGCAGCTGTATATGGAGAAAGGGTTAAGAAATGCCGCCTTCCAGACAAGTCTTC-TATCTTCTCTGCAGAGATAAGGGCTATTGATCT----AGCTCCTTAAC---CTGGTGGAAAATGCAAATTCCACCCC----ATTTATTATATTTT------CTGATT---CTCTATCAGTACTGCAAGCCTTATCAAA---TCAAAAGTTGGAGAACCCTT-TGATATGCCAAATTATTCA---AAGGATCTCTCATATTTTGTCT-TCAAACAGACTTGTGTTCTGTTGGCTTCCAAGCCACACTGGTATCATGGGTAATGAACATGCGGATAGATCCGCTAAA-------TCAGCTCTTAA-CCTTCCCATTTCAGATTTTAAAGTACCATGCACCGACTTTAAACCTTCTATTTTAACTTACATCACATCCATCTGGCAATCA-------AAATGGAA----TGATGATGTTTTTAATAAATTGCAT-TCA-ATT----AAGCCTACCCTCGGAGAATGGTACCCTTCTTACA---GGTCCGTACGAAGAGA---------GGAAGTTACAATTGCA---CGAATCCGAATTGGTCATTCACACATTACACACTCCTGGCTCTTGGCTAAGGAAGATGCACCTGA---ATGCATTCCATGTAA---TGCACCCTTCACCATCAAACATATATTGCTCGATTGCATTGATTTTCAAAGAATTCGTGCAAAATATTTCAATGTCAACACTATTTATGAGCTTTTTGACACTGTCAGGATTGAATTAATTCTTTCCTTTCTCAAAGAGATTGGAGTTTACAATAGATTGTGATTCCTTACACATTCTAAATATAT-AT-------ACATTTATCATTATCA--------TTTTTTCATCACACA--------------CTA---TTTATT--TCATATC---ACA-CATTCATTACAAA-CAATCT--ATGA-ACAATCATTAATTTT--TT-ACAAATTTTCTATCTACTTTTGTTCATTAAATACAAATTCTTATTTATTTTTTCT-TTAAACAAA------TACATTTTAACCTG----TTAATATTATAAAT-------ATCCATTCATCC----ACATCAT-------CATAATGCGCGCTAAATGACCTTAGCTGTCGATGCGCCTTAAAACACCATTCA------TTCATTCAT--------------------------------------------------------
>ENCE17_3572_V1.2_chr_CL24_14:16658073-16664186()_(reversed)
-------------T---GGCAGGGCGGGGGG-TTAGAAATTGTCCTGCCACTGCGCTGCTGAGTGGTAGAACCCCACCAAGTGCCT-GCCCGTTTGCCGTGGGCTGCGACTCGTGTCGCCTGATGCAGGGATCCTGGTGGTTGAGAGAATCCAGGGTTAGG--------CTAGTTAATACCCTGTTT--------TTT--CAATAC---------ACCACTTTGGCCTGAATTTGGGCTAAACGA------GAGGTCAGGAAGGCCCGACCTGA-TCAATCGGCTGGTCATG-CCTTGTC--------ATGGGCAACTTG---TTTTTT-CATCAATCTTCCACCA-----TACA-ACATATTTTCAAAT--TTA---------------TTTGAAATTTCTTCACCTTTAGTACCCCATGACGGTGGCCCATGGGT--CAATC--------AGATGAAAGATTTGGTGTTTGATTGACATCCTGTATCATCCCAAATTTA-TGTCG--CTTGC-----TTGGAATGACATCTTTTGGGACACATTTGTCCAGTCTAGCCCTTT-CACCCTGA--GTATACCAT-CCTTGTAACCCTGACTTGATCTGCGATGGGTTTCCCAAGATTAAGTCCCCTTGTTG-GGCTCCATGGTGGGCGGG-GACCAA----GGATGGTG-------AACTTTTTAAACT-AATATGGAATCCCATAAAAAAGCTGCCA-------AGCGTGCCCTTT-CTGACAGTGATTCAGAGGCAGAATCTTCTCCGTCACCACTAAATTTT-----CCA---CGATTTATTGTG-GTTGAAGCAGAAGACTCAGTCAAACCAATTACACACATATCACCATTTGTTATCGAGAAAA-CAATCAAAAGTATTCTCGGTACACCAA-AATCAGTAAAAAA---CTCAAAAACAACACCATACTCATTGAATGCTTCACAAAGCAACAAACAATCAACATACTCAAACATAAAACACTATTCAAACAAGCAGTCAAAGTATACCCACATCCATCACTCAACT---CATGTAAAGGAGTCATCCG---------TTGCAAGGACCTCCATTACTGCTCCTCTCTTGATGACATCAAGGACAAC-----------TTAAAGTCACAGTCT-------GTTACAG----ATATCAGACGC----ATCAGTGTCAAAAGAGATGGAG----TGT-TAAAAAACACTAACACAT-ACATAATCACTTTCTCATGTCCCACAGTTCCACCTACACTTAAA--ATTGGATTTGAATCCTTAAAAGTAGACACATACAT----------------TCCTAACCCTC----------TTCGTTGT----------TTTAAATGTCAACGATTTGGTCACCACACCACAAAATGCACCAATACACCAGT---CTGTGCTAAATGCGCATTTGTAGGCGCAAATCACAGCACTGAACACTGCACCGCACC-TGCATGCTGTTTCAACTGCAAGTCTGGTCACGTTG---CCTATGCGAAGGAGTGTCAAACTTGGAAG---------------GATGAGAAGGATAT----------------------CCTGACCATCAAG--TACAAGGAAGGCATTTCCTTTGCAGAAG---------CACGCAAACTTGTCCTGCAACAAAAGCAGGACAA--GGAAAGACTTGTCAGTGGGAACAGCTACTCAGCAGTAGCCTCCCCGAAGCAAGACTGCCATACCTGCGATCTTCT------------------CCTCAAAC--TGCTTTTGGGG-AAGTTTCCAGAAATGGCAGAGGAGCTGAAGGGCAA-GGTCCCAGCACCAC----------------TTCTATC---------ATC-ATA----CATAGC-------------AAAA---C-------AGCCACCTCCTACACCCAAACCTGCAACTGCACCCAAACCATCTACTTCT-----GCACCC--------AAACCTCAAT-------CAGCACCAAAACCTTCT-ACTGCCACA------------------CCAAAACCTGCAACTACACCAAAAGAT---ACTTCTGCACCAATACCTGCATCAACAT---CTAAAGCTAAACAACCTG-----CCTCTGAATCAAAGTC---TAAACAACAACAAAAATCTATTTCTTCTTCCAA------TGGTCCATCTTCT-GGATC----GAAGGCAAACCCTTCTCTTTCTAAGAAAGAAAG----GAAAAACCTTCTCAAACAAAAATCTCTTTG--TTCAAATGATGAACAACACTCAGGTGCTGCGACAAGT----------TCTGTCGCAA---GAAC------CCCCA----TTGCA--ACTTCTAACAATTTTGAAGTCCTTGATGC----------AATGGACACTG-AAGAATGCCTTGAAGGCGAC--TCTTCAGATGTCGAGCAGTCCATATG-GGGG---TTCTTTGGATGATTGGGGTAAAAAA-CCAAATACCAAGGACCCCAAGTCACCTGCTTCTTAACTTTTTAATCTGCTGCAA-TGAATTATAGAATGCTTTTT---------------TTATACTTTTTT-AATTTTACTTTTTAGCGCAATGGCTAATTCAATTATCCAATGGAACTGTCGAGGTCTGAAGGCCAACTTTGATGAGTTGTCACTTCTGATTAATAAACCCAAACCTGCTGCACTTTGTCTTCAAGAGACATTCTTGAAAGAGGATGACACTATCTCCCTCAAATTTCATTCT---------------------ATATACAACAAGATT--TACACTGAAGG---CAATAAAGCCCAAGGTGGAGTATCTGTCATTGTTA-ATAACAGTGTTCCTCACAGGCACATGCAGCTTGATACTTCCCTTCAAGCTGTAGCTGTGAGATTATCTTTACATAACACTATTACCCTGTGCTCTTTGTATCTTCCACCAAATAAACCTATACACCAAGGTAGTCTTGATGATTTGATATCTCAGCTACCTCAACCATTTTT--ACTTGTTGGTGATTT--TAATGCACATAACACC-------ATATGGGGTTGTACAGATACAAACCGCCGTGGTGATCAAATAGAGAATTTTATGTCTGTAAATTCTCTTTCGTTCCTGAACGATCCAAATGCAAAAACATATTTGCA-TCCAGCTTCAGGATCATA-------------TTCTTCTA-TTGACCTTTCTTTTT-GCAGTCCAGTTCTTCTCCCTGATTTTTCATGGAGATGTTTAGAAGACACTTGTGGGAGTGATCACTTCCCTATTATTTTAAATGAAAATAAACCTTCAGTCCTTGATCGTCCTCAAAAATGGAAGTTGTCCAAAGCAAACTGGAGTAAATTCCAGA-----TGCTTTGTGAACAGAATATTGTTTACCATG------CATTTGAGG----------ACTGTGAG---GACCCTTCCTTCCTTTTTT-C--------------TTCTTTATTGTTTGA--TGCAGCCAAACAGTCTATACCTCAGATCTCGACAAATCCAAAACGTCCAGATAAACCTTGGTTCACTTCTGAAT------------------GTAAGGAAGCCATTAGGGAACGAAAGGCCTCTCTCAGGAAATTTAACCTGAGACCAA----CACAAGAAAA----------CCTAACCGACTT-CCGTATCCGCCGTGCAAAGGCAAGATGCACAATTAAAACAAG---TAAGCGCAAGTCCTGGA-------GAGATAATGTCTC-TAGACTTAATAGTCGCACCT--CAACCAAAAAGACTTGGGACATGATTCGTAAAATGAATGGCAAAGGTCCATCTCATATTAGTCACCTCACTTCAAACAGCCAAGAAATAG------ATAACCCTCA-------------GGACATAGCAGATACCTTGGCAGAGACTTTCTC------------GATAAAATCCTCTGCTGAGAACTACT-----CTACAAA---ATTTCAGACCTTTAAAACGAGAGCAGAGAAAACAAAGCTCAATTTTACTTCTAAAAAT-------------------GAAGAGC---ATTACAACAA---------------ACTCTTCACTCTTAAAGAACTTCAATCTGC--CTGGA---AGAAATCCCATGACACTTCTCCAGGTCAGGACCAA------ATTCACTATCA----ATTCCTCAAGCACTTACCACATTCATCCCTTTCTATTTTACTCGATATTTT---------------------------TAATAATGTTTTGCAGACTGGTGAATTT---CCATCCAG------CTGGCGAGAGGCTTTGGTCATTCCAA-TTGCGAA----ACCAGGAAAG-GATGC------AAAAGATCCAAACAGCTACCGACCGATTGCCTTGA----------CAAGTTGCATCTGT--------AAAACTCTTG--------AACGGATGGTTAACGATAGGCTTGTTTG-GTTTCTTGAATCCAACAACCTTATTGTATCTGTTCAAAATGGCTTCCGCCAACAACGAAGTACGTTAGACCATCTTGTTCGGTTCGAAACGTATCTTCGAGA------------AGCTTT-----TATTAAAAAGCAGCATGTAGT-ATCTGTATT----TTTTGACTTGGAAAGTGC-ATATGATA----------CCACTTGGAAACATGGTATACTTAAAGCTTTACATGATTTTGGCCTCAGAGGCCGCCTTCCTATATTCATTGCAGCAT-------------------------------TCCTGGATGAACGGCTCTTC---CGCGTTTGTGTTGGGAACACC--------TTGTCAGGTGCTCGCGAGCAGGAAATGGGGGTTCCCCAGGGGTGTATTTTGTCTGTTTTT--TGTCTGTTACACTTTTTAGCATTAAGAT------AAATAGCATT-----GTTAAAGCTATAAACCCTGGAGTGGACTGCTCCCTTTATGTAGACGACTTTGTTATT-GTTTCTGTTCCAGAAACATGGATATTATTGAACGCCAACTACAGCAGTGCCTTAATAAATTGCAAATATGGTCAGATGAAAATGGGTTCAAGTTT--TCCAAAACGAAAACCA-------AATGTATGCATTTTTGCAATCTTCGTGGATTGCATCCAGACCCCGATC---------------TGACTCTAGGCAATACTAAACTAGAAGTTGTGCCAGAGTTCAAATTTCTTGGAGTCATT------TTTGA--------CAAAAAG-CTTTC------------------TTTCTTACCTCATATTAAATCTCTTAAAAAGAAATGCCAGAAAGCAATGAACATTCTTAGAGTTATTGCACACTCAGATTGGGGAGCCGAT-------------------AAGAAGGTCCTGCTAAGGCTATGTCGATCCCTTATTCGATCA-------AAACTTGACTATGGTTCTATAGTGTATGGATCAGCCCGTAAAT-----------CCTATCTCCAGCAGCTAGATCCAATACAAAACCAATGTTT--------AAGGC-TTGCCATATGGCGCCTTTAGAACATCTCCTGTTAACAGCCTCTATGCAGAGGCTAATGAACCTTCTCTATATTACAGAAGGGAAAAACTATCTCTTCAATACTTTTTAAAA-TTGAAATCCCATCCTTTTAACCCTACTCATCGAGTAGTTTTTAACCCCCAATACAAAC-GCCTT----TTTCAACAGAAACCAAATGCTATTGCCCCATTT-GGTATTC-GCATGGAGCCCATTATAGATAATCTCGGGGTAGACACTGATTCCATAGCCCAGTACAAGTTAT-CTGACATACCTCCATGGACACTGGACACAGCAAAC----TTTTTATTTGATCTTACCTCTGATAAGAAATCAGAAACAGATAGAGCTATCTTTCACAGTAAATATA---TAGAGATAAAAGAA----------------------CAATATTCTTC----CTACAAACCTATATACACTGATGGATCCAA----------GGACGGTGATTTG--GTTGCAGCTG------TATATGGAGAAAGGGTTAAGAAATGCCGCCTTCCAGACAAGTCTTC-TATCTTCTCTGCAGAGATAAGGGCTATTGATCT----AGC-CCTTAAC---CTGGTGGAAAATGCAAATTCCACCCG----ATTTATTATACTTT------CTGATT---CTCTATCAGTACTGCAAGCCTTATCAAA---TCAAAAGTTGGAGAACCCTT-TGGTATGCCAAATTATTCA---AAGGATCTCTCATATTTTGTCT-TCAAACAGACTTGTGTTCTGTTGGCTTCCAAGCCACACTGGTATTATGGGTAATGAACATGCGGATAGATCCGCTAAA-------TCAGCTCTTAA-CCTTCCCATTTCAGATTTTAAAGTACCATACACCGACTTTAAACCTTCTATTTTAACTTACATCACATCCATCTGGAAATCA-------AAATGGAA----TGATGATGTTTTTAATAAATTGCAT-TCA-ATT----AAGCCTACCCTCGGAGAATGGTACCCATCTTACA---GGTCCGTACGAAGAGA---------GGAAGTTACAATTGCA---CGAATCCGAATTGGTCATTCATGCATTACACACTCCTGGCTCTTGGCTAAGGAAGATGCACCTGA---ATGCATTCCATGCAA---TGCACCCTTTACCATCAAACATATATTGCTAGATTGCATTGATTTTCAAAGAATTCGTGCAAAATATTTCAATGTCAACACTATTTTTGAGCTTTTTGACACTGTCAGGATTGAATTAATTCTTTCCTTTCTCAAAGAGGTTGGGATTTACAATAAATTGTGATTCCTTACACATTCTAAATATAT-AT------A-CATTTATCAATATCA--------TTTTTTCATCACACA--------------CTA---TTTATT--TCATATC---ACA-CATTCATTACAAA-CAATCT--ATCA-ACAATCATTAATTTT--TT-ACAAATCTTATATCTACTTTTGTTCATTAATTACAAATTCTTATTTATTTTATTT-----------------ATATATTAACCTG----TTAATATTTTAAAT-------ATCCATTCATCC----ACATCAT-------CATAATGCGCGCTAAATGACCTTAGCTGTCGATGCGCCTTAAAACACCATTCA------TTCATTCATTCAT----------------------------------------------------
>ENCE17_3572_V1.2_chr_CL24_14:7825682-7831788()_(reversed)
-----ACCCCCCAT---GGCAGGGCGGGGGG-TTAGAAATTGTCCTGCCACTGCGCTGCTGAGTGGTAGAACCCCACCAAGTGCCT-GCCCGTTTGCCGTGGGCTGCGACTCGTGTCGCCTGATGCAGGGATCCTGGTGGTTGAGAGAATCCAGGGTTAGG--------CTAGTTAATACCCTGTTT--------TTT--CAATAC---------ACCACTTTGGCCTGAATTTGGGCTAAACGA------GAGGTCAGGAAGGCCCGACCTGA-TCAATCGGCTGGTCATG-CCTTGTC--------ATGGGCAACTTG---TTTTTT-CATCAATCTTCCACCAT----ACA--ACATATTTTCAAAT--TTA---------------TTTGAAATTTCTTCACCTTTAGTACCCCATGACGGTGGCCCATGGGT--CAATC--------AGATGAAAGATTTGGTGTTTGATTGACATCCTGTATCATCCCAAATTTA-TGTCG--CTTGC-----TTGGAATGACATCTTTTGGGACACATTTGTCCAGTCTAGCCCTTT-CACCCTGA--GTATACCAT-CCTTGTAACCCTGACTTGATCTGCGATGGGTTTCCCCAGATTAAGTCCCCTTGTTG-GGCTCCATGTTGGGTGGG-GACCAA----GGATGGTG-------AACTTTTTAAATT-AATATGGAATCCCATAAAAAAGCTGCCA-------AGCGTTCCCTTT-CTGACAGTGATTCAGAGGCAGAGTCTTCTCCGTCACCACTAAATTTT-----CCA---AGATTTATTGTG-GTTGAAGCAGAAGATTCAGTCAAGCCAATTACACACATATCACCATTTGTTATCGAGAAAA-CAATCAAAAGTATTCTCGGTACACCAA-AATCTGTCAAAAAA--CTCAAAAACAACACCATACTAATTGAATGCTTCACAAAGCAACA-----------------AACATAAAACTCTATTCAAACAAGCACTCAAAGTATACCCACATCCATCACTCAACT---CATGTAAGGGAGTCATCCG---------TTGCAAGGACCTCCATTACTGCTCCTCTCTTGACGACATCAAGGACAAC-----------TTAAAGTCACAGTCT-------GTCACTG----ATATCAGACGC----ATCAGTGTCAAAAGAGATGGAG----TGT-TGAAAAACACTAACACAT-ACATAATCACTTTCTCATGTCCCACAGTTCCACCTACACTTAAA--ATTGGATTTGAATCCTTAAAAGTAGACACATACAT----------------TCCTAACCCTC----------TTCATTGT----------TTCAAATGTCAACGATTTGGTCACCACACCACAAAATGCACCAATACACCAGT---CTGTGCTAAATGCGCATTTGTAGGCGCAGATCACAGCACTGAACACTGCACCGCACC-TGCATGCTGTTTTAACTGCAAGTCTGGTCACGTTG---CCTATGCGAAGGAGTGTCAAACTTGGAAA---------------GATGAGAAGGATAT----------------------CCTGACCATCAAG--TACAGGGAAGGCATTTCCTTTGCAGAAG---------CATGCAAACTTGTCTTGCAACAAAAGCAAGACAA--GGAAAGACTTGTCAGCGGGAACAGCTACTCAGCAGTAGCCTCCCCGAAGCAAGACTGCCATACCTGCGATCTTCT------------------CCTCAAAC--TGCTTTTGGGGGAAGTTTCCAGAGATGGCGGAGGAGCTGAAGGGCAA-GGTCCCAGCACCAC----------------TTCTATC---------ATC-ATA----CATAGC-------------CAAAC----------AACCACCTCCTACACCAAAACCTGCAACTGCACCCAAACCATCTACTTCT-----GCACCC--------AAACCTCAAT-------CAGCACCAAAACCT----ACTGCCACA------------------CCAAAACCTGCAACTACACCAAAAGAT---ACTTCTGCACCAACACCTGCATCAACAA---CTAAAGCTAAACAACCTG-----CCTCTGAATCAAAATC---TAAACAACAACAAAAATCTATTTCTTCTTCCAA------TGGTCCATCTTCT-GGATC----AAAGGCAAACCCT------TCTAAAAAAGAAAG----GAAAAACCTTCTCAAACAAAAATCTCTTTG--TTCAAATGATGAACAACACTCAGGTGCTGTGACAAGT----------TCTGTCGCAA---GAAC------CCCCA----TTGCA--ACTTCTAACAATTTTGAAGTTCTGGATGC----------AATGGACACTG-AGGAGGTCCTTGAAGGCGAC--TCTTCAGATGTCGGGCAGTCCATATG-GGGGGG-TTCTTTGGATGATTGGGGCAAAAAA-CCAAATACCAAGGACCCCAAGTCACCTGCTTCTTAACTTTTTAATCTGCTGCAA-TGAATTATAGAATACCTTTTT----------------ATACTTTTTT-AATTTTACTTTTTAGCGCAATGGCTAATCCAATTATCCAATGGAACTATCGAGGTCTGAAGGCCAACTTTGATGAGTTGTCACTTCTGATTGATAATCACAAACCTGCTGCACTTTGTCTTCAAGAGACATTCTTGAGGGAGGATGACACTATCTCCCTCAAATTTCATTCT---------------------ATATATAACAAGATT--TACACTGAAGG---CAATAAAGCCCAAGGTGGAGTATCTGTCATTGTTA-ATAACAGTGTTCCTCACAGGCACATACAGCTTGATACTTCCCTTCAAGCTGTAGCTGTGAGATTATCTTTACATAACACTATTACCCTGTGCTCTTTGTATCTTCCACCAAATAAACCTATACACCAAGGTAGTCTTGATGATTTGATATCTCAACTACCTCAACCATTTGT--ACTTGTTGGTGATTT--TAATGCACATAACACC-------ATATGGGGTTGTACAGATACGAACCGCCGTGGTGATCAAATAGAGAATTTTATGACTGTAAATTCTCTTTCGTTCCTGAACGATCCAAGTGCAAAAACATATTTGCA-TCCAGCTTCAGGATCATA-------------TTCTTCTA-TTGACCTTTCTTTTT-GCAGTCCAGTACTTCTCCCTGATTTTTCATGGAGATGTTTAGAAGACACTTGTGGAAGTGATCACTTCCCTATTATTTTAAATGAAAATAAACCTTCAGTCCTTGATCGTCCTCAAAAATGGAAGTTGTCCAAAGCAAACTGGAGTAAATTCCAGA-----TGCTTTGTGAACAGAATATTGTTCACCATG------CGTTTGAGG----------ACTGTGAG---GACCCTTCCTTCCTTTTTT-C--------------TTCTTTATTGTTTGA--TGCAGCCAAACAGTCTATACCTCAGACCTCGACAAATCCCAAACGTCCAGATAAACCTTGGTTCACTTCTGAAT------------------GTAAGGAAGCCATTAGGGAACGAAAGGCCTCTCTCAGGAAATTTAACCTGAGACCAA----CACAAGAAAA----------CCTTAACGACTT-CCGTATCCGCCGTGCAAAGGCAAGATGCACAATTAAAACAAG---TAAGCGCAAGTCCTGGA-------GAGATTATGTCTC-TAGACTTAATAGTCGCACCT--CAACCAAAAAGACTTGGGACATGATTCGTAAAATGAATGGCAAAGGTCCATCTCATATTAGTCACCTCACTTCAAACAACCAAGAAATAG------ATAACCCTCA-------------GGACATAGCAGATACCTTGGCAGAGACTTTCTC------------GATGAAGTCCTCTGCTGAGAACTACT-----CTAAAAA---ATTTCAGACCTTTAAAACAAGAGCAGAGAAAACAAAGCTCAATTTTACTTCTAAAAAT-------------------GAAGAGC---ATTACAACAA---------------ACTCTTTACTCTTAAAGAACTTCAATCTGC--CTTGA---AGAAATCACATGACACTTCTCCAGGTCAGGACCAA------ATTCACTATCA----ATTCCTCAAGCACTTACCACATTCATCCCTTTCTATTTTACTCGATATTTT---------------------------TAATAATGTTTGGCAGACTGGTGAATTT---CCATCCAG------CTGGCGAGAGGCTTTGGTCATTCCAA-TTGCAAA----ACCAGGAAAG-GATGC------AAAAGATCCAAACAGCTACCGACCGATTGCCTTGA----------CAAGTTGCATCTGT--------AAAACTCTTG--------AACGGATGGTTAACGATAGGCTTGTTTG-GTTTCTTGAATCGAACAACCTTATTGTATCTGTTCAAAGTGGCTTCCGCCGACAACGAAGTACGTTAGACCATCTTGTTCGGTTCGAAACGTATCTTCGAGA------------AGCTTT-----TATCAAAAAGCAGCATGTAGT-GTCTGTATT----TTTTGACTTGGAAAGTGC-ATATGATA----------CCACTTGGAAACACGGTATACTTAAAGATTTACACGATTTTGGCCTCAGAGGCCGCCTTCCTATATTCATTGCAGCAT-------------------------------TCCTGGATGAACGGCTCTTC---CGCGTTCGTGTTGGGAACACA--------TTGTCAGGTGCACGCGAGCAGGAAATGGGGGTTCCCCAGGGGTGTAT-----------TT--TGTCTGTTACACTTTTTAGCATTAAGAT------AAATAGCATT-----GTTAAAGCTATAAACCCTGGAGTGGACTGCTCCCTTTATGTAGACGACTTTGTTATTTGTTTCTGTTCCAGAAACATGGATATTATTGAGCGCCAACTACAGCAGTGCCTTAATAAATTGCAAATATGGTCAGATGAAAATGGGTTCAAGTTT--TCCAAAACGAAAACCA-------AATGTATGCATTTTTGCAATCTTCGTAGATTGCATCCAGAACCCAATC---------------TGACTCTAGGCAGTACTAAACTAGAAGTTGTGCCAGAGTTCAAATTTCTTGGAGTCATT------TTTGA--------CAAAAAG-CTTTC------------------TTTCTTACCTCATATTAAATCTCTTCAAAAGAAATGCCAAAAAGCAATGAACATTCTTAGAGTTATTGCACACTCAGATTGGGGAGCCGAT-------------------AAGAAGGTCCTCCTAAGGCTATATCGATCCCTTATTCGATCA-------AAACTTGACTATGGTTCTATAGTGTATGGATCAGCCCGTAAAT-----------CCTATCTCCAGCTGCTAGATCCAATACAAAACCAATGTTT--------AAGGC-TTGCCCTA-GGCGCCTTTAGAACATCTCCTGTTAACAGCCTCTATGCAGAGGCTAATGAACCTTCTCTATATTACAGAAGGGAAAAACTATCTCTTCAGTACTTTTTAAAA-TTGAAGTCCAATCCTTTTAACCCTACTCATCGAGTAGTTTTTAACCCCCAATACAAAC-GCCTT----TTTCAACAGAAACCAAATGCTATTGCCCCATTT-GGTATTC-GCATGGAGCCCATTATAGATAATCTTGGGGTAGACACTGATTCCATAGCCCAGTACAAGTTAT-CTGACATACCTCCATGGACACTGGACACAGCAAAC----TTTCTATTTGATCTTACCTCTGATAAGAAATCAGAAACCGATAGAGCTATCTTTCACAGTAAATATA---GAGAGATAAAAGAA----------------------CAATATTCTTC----CTACAAACCTATATACACTGATGGATCCAA----------GGACGGTGATTTC--GTTGCAGCTGCAGCTGTATATGGAGAAAGGGTTAAGAAATGCCGCCTTCCAGACAAGTCTTC-TATCTTCTCTGCAGAGATAAGGGCTATTGATCT----AGC-CCTTAAC---CTGGTGGAAAATGCAAATTCCACCCG----ATTTATTATATTTT------CTGATT---CTCTATCAGTACTGCAAGCCTTATCAAA---TCAAAAGTTGGAGAACCCTT-TGGTATGCCAAATTATTCA---AAGGATCTCTCATATTTTGTCT-TCAAACAGACTTGTGTTCTGTTGGCTTCCAAGCCACACTGGTATCATGGGTAATGAACATGCGGATAGATCCGCTAAA-------TCAGCTCTTAA-CCTTCCCATTTCAGATTTTAAAGTACCATACACCGATTTTAAACCTTCTATTTTAACTTACATCACATCCATCTGGCAATCA-------AAATGGAA----TGATGATGTTTTTAATAAATTGCAT-TCA-ATT----AAGCCTACCCTCGGAGAATGGTACCCTTCTTACA---GGTCCGTACGAAGAGA---------GGAAGTTACAATTGCA---CGAATCCGAATTGGTCATTCATACATTACACACTCCTGGCTCTTGGCTAAGGAAGATGCACCTGA---ATGCATTCCATGCAA---TGCACCCTTTACCATCAAACATATATTGCTCGATTGCATTGATTTTCAAAGAATTCGTGCAAAATATTTCAATGTCAACACTATTTATGAGCTTTTTGACACTGTCAGGATTGAATTAATTCTTTCCTTTCTCAAAGAGATTGGAGTTTACAATAGATTGTGATTCCTTACACATTCTAAATATAT-AT-------ACATTTATCAATATCA--------TTTTTTCATCACACA--------------CTA---TTTATT--TCATATC---ACA-CATTCATTACAAA-CAATCT--ATCA-ACAATCATTAATTTT--T--ACAAATCTTATATCTACTTTTGTTCATTAATTACAAATTCTTATTTATTTTTTCT-TTAAACAAA------TACATTTTTACCTG----TTAATATTTTTAAT-------ATCCATTCATCC----ACATCAT-------CATAATGCGCGCTAAATGACCTTAGCTGTCGATGCGCCTTAAAACACCATTCA------TTCATTCATTCATTCAT------------------------------------------------
>ENCE17_3572_V1.2_chr_CL24_3:34254022-34260143()_(reversed)
------CCCCCCAT---GGCAGGGCGGGGGG-TTAGAAATTGTCCTGCCACTGCGCTGCTGAGTGGTAGAACCCCACCAAGTGCCT-GCCCGTTTGCCGTGGGCTGCGACTCGTGTCGCCTGATGCAGGGATCCTGGTGGTTGAGAGAATCCAGGGTTAGG--------CTAGTTAATACCCTGTTT--------TTT--CAATAC---------ACCACTTTGGCCTGAATTTGGGCTAAACAA------GAGGTCAGGAAGGCCCGACCTGA-TCAATCGGCTGGTCATG-CCTTGTC--------ATGGGCAACTTG---TTTTTT-CATCAATCTTCCACCAT----ACA--ACATATTTTCAAAT--TTA---------------TTTGAAATTTCTTCACCTTTAGTACCCCATGACGGTGGCCCATGGGT--CAATC--------AGATGAAAGATTTGGTGTTTGATTGACATTCTGTATCATCCCAAATTTA-TGTCG--CTTGC-----TTGGAATGACATCTTTTGGGACACATTTGTCCAGTCTAGCCCTTT-CACCCTGA--GTATACCAT-CCTTGTAACCCTGACTTGATCTGCGATGGGTTTCCCCAGATTAAGTCCCCTTGTTG-GGCTCCATGGTGGGCGGG-GACCAA----GGATGGTG-------AACTTTTTAAATT-AATATGGAATCCCATAAAAAAGCTGCCA-------AGCGTACCCTTT-CTGACAGTGATTCAGAGGCAGAGTCTTCTCCGTCACCACTGAATTTT-----CCA---AGATTTATTGTG-GTTGAAGCAGAAGATTCAGTCAAACCAATTACACACATATCACCATTTGTTATCGAGAAAA-CAGTCAAAAGTATTCTCGGTACACCAA-AATCAGTAAAAAAA--CTAAAAAACAACACCATACTAATTGATTGCTTCACAAAGCAACAAACCATCAACATACTCAAACATAAAACACTATTCAAACAAGCAGTCAAAGTATACCCACATCCATCACTCAACT---CATGTAAGGGAGTCATCCG---------TTGCAAGGACCTCCATTACTGCTCCTCTCTTGAAGACATCAAGGACAAC-----------TTGAAGCCACAGTCG-------GTTACTG----ATATCAGACGC----ATCAGTGTCAAAAGAGATGGAG----TGT-TGAAAAACACTAACACAT-ACATAATCACTTTCTCATGTCCCACAGTTCCACCTACACTTAAA--ATTGGATTTGAATCCTTAAAAGTAGACACATACAT----------------TCCTAACCCTC----------TTCGTTGT----------TTCAAATGTCAACGATTTGGTCACCACACCACAAAATGCACCAACACACCAGT---CTGTGCTAGATGCGCATTTGTAGGCGCAGATCACAGCACTGAACACTGCACCGCACC-TGCATGCTGTTTCAACTGCAAGTCCGGTCACGTTG---CCTATGCGAAGGAGTGTCAAACTTGGAAA---------------GATGAGAAGGATAT----------------------CCTGACCATCAAG--TACAAGGAAGGCATTTCCTTTGCAGAAG---------CACGCAAACTTGTCTTGCAACAAAAGCAAGACAA--GGAAAGACTTGTCAGTGGGAACAGCTACTCAGCAGTAGCCTCCCCGAAGCAAGACTGCCATACCTGCGATCTTCT------------------CCTCAAAC--TTCTTTTGGGGAAGTTTC-CAGAAATGGCAAGGGAGCTGAAGGGCAA-GGTCCCAGCACCAC----------------TTTTATC---------ATC-ATA----CATAGC-------------AAAAC----------AGCCACCTCCTACACCAAAACCTGCAACTGCACCCAAACCATCTACTTCT-----GCACCC--------AAACCTCAAT-------CAGCACCAAAACCTTCT-ACTGCCACA------------------CCAAAACCTGCAACTACACCAAAAGAT---ACTTCTGCACCAACACCTGCATCAACAA---CTAAAGCTAAACAACCTG-----CCTCTGAATCAAAATC---TAAACAACAACAAAAATCTATTTCTACTTCCAA------TGGTCCATCTTCT-GGATC----AAAGGCAAACCCTTCTCTTTCTAAGAAAGAAAG----GAAAAACCTTCTTAAACAAAAATCTCTTTG--TTCAAATGATGAACA---CTCAGGTGCTGCGACAAGT----------TCTGTCGCAA---GAAC------CCCCA----TTGCA--ACTTCTAACAATTTTGAAGTTCTGGATGC----------AATGGACACTG-AAGAGGTCCTTGAAGGCGAC--TCTTCAGATGTCGAGCAGTCCATCTG-GGGTGG-TCCTTTGGATGATGGGGGAAAAAC--CCAAATACCAAGGACCCCAAGTCACCTGCTTCTTAACCTTTTAATCTGCTGCAA-TGAATTATAGAATGCTTTTTT----------------ATACTTTTTT-AATTTTACTTTTTAGCGCAATGGCTAATCCAATTATCCAATGGAACTGTCGAGGTCTGAAGGCCAACTTTGATGAGTTGTCACTTCTGATTAATAAACACAAACCTGCTGCACTTTGTCTTCAAGAGACATTCTTGAAAGAGGATGACACTATCTCCCTCAAATTTCATTCT---------------------ATATACAACAAGATT--TACACTGAAGG---CAATAAAGCCCAAGGTGGAGTATCTGTCATTGTTA-ATAACAGTGTTCCTCACAGGCACATACAGCTTGATACTTCCCTTCAAGCTGTAGCTGTGAGATTATCTTTACATAACACTATTACCCTGTGCTCTTTGTATCTTCCACCAAATAAACCTATACACCAAGGTAGTCTTGATGATTTGATATCTCAACTACCTCAACCATTTGT--ACTTGTTGGTGATTT--TAATGCACATAACACC-------ATATGGGGTTGTACAGATACAAACCGCCGTGGTGATCAAATAGAGAATTTTATGTCTGTAAATTCTCTTTCGTTCCTGAACGATCCAAGTGCAAAAACATATTTGCA-TCCAGCTTCAGGATCATA-------------TTCTTCTA-TTGACCTTTCTTTTT-GCAGTCCAGTTCTTCTCCCTGATTTTTCATGGAGATGTTTAGAAGACACTTGTGGAAGTGATCACTTCCCTACTATTTTAAATGAAAATAAACCTTCAGTCCTTGATCGTCCTCAAAAGTGGAAGTTGTCCAAAGCAAACTGGAGTAAATTCCAGA-----TGCTTTGTGAACAGAATATTGTTCATCATG------CGTTTGAGG----------ACTGTGAG---GACCCTTCCTTCCTTTTTT-C--------------TTCTTTATTGTTTGA--TGCAGCCAAACAGTCTATACCTCAGACCTCGACAAATCCCAAACGTCCAGATAAACCTTGGTTCACTTCTGAAT------------------GTAAGGAAGCCGTTAGGGAACGAAAGGCCTCTCTCAGGAAATTTAACCCGAGACCAA----CACAAGAAAA----------CCTAAACGACTT-CCATATCCGCCGTGCAAAGGCAAGATGCACAATTAAAACAAG---TAAGCGCAAGTTCTGGA-------GAGATTATGTCTC-TAGACTTAATAGTCGCACCT--CAACCAAAAAGACTTGGGACATGATTCATAAAATGAATGGCAAAGGTCCATCTCATATTAGTCACCTCACTTCAAACAACCAAGAAATAG------ATAACCCTCA-------------GGACATAGCAGATACCTTGGCAGAGACTTTCTC------------GATAAAATCCTCTGCTGAGAACTACT-----CTACAAA---ATTTCAGACCTTTAAAACGAGAGCGGAGAAAACAAAGCTCAATTTTACTTCTAAAAAT-------------------GAAGAGC---ATTACAACAA---------------ACTCTTCACTCTTAAAGAACTTCAATCTGC--CTTGA---AGAAATCCCATGACACTTCTCCAGGTCAGGACCAA------ATTCACTATCA----ATTCCTCAAGCACTTACCACATTCATCCCTTTCTATTTTACTCGATATTTT---------------------------TAATAATGTTTGGCAGACTGGTGAATTT---CCATCCAG------CTGGCGAGAGGCTTTGGTCATTCCAA-TTGCGAA----ACCAGGAAAG-GATGC------AAAAGATCCAAACAGCTACCGACCGATTGCCTTGA----------CAAGTTGCATCTGT--------AAAACTCTTG--------AACGGATGTTTAACGATAGGCTTGTTTG-GTTTCTTGAATCGAACAACCTTATTGTATCTGTTCAAAGTGGCTTCCGCCGACAACGAAGTACGTTAGACCATCTTGTTCGGTTCGAAACGTATCTTCGAGA------------AGCTTT-----TATTAAAAAGCAGCATGTAGT-ATCTGTATT----TTTTGACTTGGAAAGTGC-ATATGACA----------CCACTTAGAAACATGGTATACTTAAAGATTTACACGATTTTGGCCTCAGAGGCCGCCTTCCTATATTCATTGCAGCAT-------------------------------TCCTGGATGAACGGCTCTTC---CGCGTTCGTGTTGGGAACACC--------TTGTCAGGTGCTCGCGAGCAGGAAATGGGGGTTCCCCAGGGGTGTAT-----------TT--TGTCTGTTACACTTTTTAGCATTAAGAT------AAATAGCATT-----GTTAAAGCTATAAACCCTGGAGTGGACTGCTCCCTTTATGTAGACGACTTTGTTATTTGTTTCTGTTCCAGAAACATGGATATTATTGAACGCCAACTACAGCAATGCCTTAATAAATTACAAATATGATCAGATGAAAATGGGTTCAAGTTT--TCCAAAACGAAAACCA-------AATGTATGCATTTTTGCAATCTTCGTAGATTGCATCCAGACCCCGATC---------------TGACTCTAGGCAATACTAAACTAGAAGTTGTGCCAGAATTCAAATTTCTTGGAGTCATT------TTTGA--------CAAAAAG-CTTTC------------------TTTCTTACCTCATATTAAATCTCTTAAAAAGAAATGCCAAAAAGCAATGAACATTCTTAGAGTTATTGCACACTCAGATTGGGGAGCCGAT-------------------AAGAAGGTCCTGCTAAGGCTTTATCGATCCCTTATTCGATCA-------AAACTTGATTATGGTTCTATAGTATATGGATCAGCCCGTAAAT-----------CCTATCTCCAGCTGCTAGATCCAATACAAAACCAATGTTT--------AAGGC-TTGCCCTA-GGCGCCTTTAGAACATATCCTGTTAACAGCCTCTATGCAGAGGCTAATGAACCTTCTCTATATTACAGAAGGGAAAAACTATCTCTTCAATACTTTTTAAAA-TTGAAATCCAATCCTTTTAACCCTACTCATTGAGTAGTTTTTAACCCCCAATACAAAC-GCCTT----TTTCAACAGAAACCAAATGCTATTGCCCCATTT-GGTATTC-GCATGGAGCCCATTATGGATAATCTTGGGGTAGACACTGATTCCATAGCCCAGTACAAGTTAT-CTGACATACCTCCATGGACACTGGACACAGCAAAC----TTTTTATTTGATCTTACCTCTGATAAGAAATCAGAAACAGATAGAGCTATCTTTCACAGTAAATATA---GAGAGATAAAAGAA----------------------CAATATTCTTC----CTACAAACCTATATACACTGATGGATCCAA----------GGACAGTGATTTG--GTTGCAGCTGCAGCTGTATATGGAGAAAGGGTAAAGAAATGCCGCCTTCCAGACAAGTCTTC-TATCTTCTCTGCAGAGATAAGGGCTATTGATCT----AGC-CCTTAAC---CTGGTGGAAAATGCAAATTCCACCCG----ATTTATTATATTTT------CTGATT---CTCTATCAGTACTGCAAGCCTTATCAAA---TCAAAAGTTGGAGAACCCTT-TGGTATGCCAAATTATTCA---AAGGATCTCTCATATTTTGTCT-TCAAACAGACTTGTGTTCTGTTGGCTTCCAAGCCACACTGGTATCATGGGTAATGAACATGCGGATAGATCCGCTAAA-------TCAGCTCTTAA-CCTTCCCATTTCAGATTTTAAAGTACCATACACCGACTTTAAACCTTCTATTTTAACTTACATCACATCCATCTGGCAATCA-------AAATGGAA----TGATGATGTTTTTAATAAATTGCAT-TCA-ATT----AAGCCTACCCTCGGAGAATGGTACCCTTCTTACA---GGTCCGTACGAAGAGA---------GGAAGTTACAATTGCA---CGAATCCGAATTGGTCATTCATACATTACACACTCCTGGCTCTTGGCTAAGGAAGATGCACCTGA---ATGCATTCCATGCAA---TACACCCTTTACCATCAAACATATATTGCTAGATTGCATTGATTTTCAAAGAATTTGTGCAAAATATTTCAATGTCAACACTATTTTTGAGCTTTTTGAGACTGTCAGGATTGAATTAATTCTTTCCTTTCTCAAAGAGGTTGGGATTTACAATAAATTGTGATTCCTTACACATTCTAAATATAT-AT-------TTATTTATCAATATCA--------TTTTTTCATCACACA--------------CTA---TTTATT--TCATATC---ACA-CATTCATTACAAA-----------CA-ACAATCATTAATTCT--TT-ACAAATTTTCTGTCTACTTTTGTTCATTAATTACAAATTCTTATTTATTTTTTCT-TTAAACAAA------TACATTTTAACCTG----TTAATATTTTTAAT-------ATCCATTCATCC----ACATCAT-------CATAATGCGCGCTAAATGACCTTAGCTGTCGATGCGCCTTAAAACACCATTCA------TTCATTCATTCATTCTTTA----------------------------------------------
>PACE20_537H_CL24_contig_15761:117785-123923()_(reversed)
--------CCCCAT---GGCAGGGCAGGGGG-TAAGAAATTGTCCTGCCACTGCGCTGCTGAGTGGTAGAACCCCACCAAGTGCCT-GCCCGTTTGCCGTGGGCTGCGACTCGTGTCGCCTGATGCAGGGATCCTGGTGGTTGAGAGAATCCAGGGTTAGG--------CTAGTTAATACCCTGTTT--------TTT--CAATAC---------ACCACTTTGGCCTGAATTTGGGCTAAACGA------GAGGTCAGGAAGGCCCGACCTGA-TCAATCGGCTGGTCATG-CCTTGTC--------ATGGGTAACTTG---TTTTTT-CATCAATCTTCCACCA-----TACG-ACATATTTTCAAAT--TTA---------------TTTGAAATTTCTTTACCTTTTGTACCCCGTGACGGTGGCCCATGGGT--CAATC--------AGATGAAAGATTTGGTGTTTGATTGACATTCTGTACCATCCCAAATTTA-TGTCG--CTTGC-----TTGGAATGACATCTTTTGGGACACATTTGTCCAGTCTAGCCCTTT-CACCCTGA--GTATACCAT-CCTTGTAACCCTGACTTGATCTGCGATGGGTTTCCCCAGATTAAGTCCCCTTGTTG-GGCTCCATGGTGGGCGGG-GACCAA----GGATGGTG-------AACTTTTTAGATT-AATATGGAATCCCATAAAAAAGCTGCCA-------AGCGTACCCTTT-CTGACAGTGATTCAGAGGCAGAGTCTTCTCCGTCACCACTGAATTTT-----CCA---CGATTTATTGTG-GTTGAAGCAGAGGACTCAGTCAAACCTATAACACACATATCACTTTTTGTTATCGAGAAAA-CAATCAAAAGTATTCTCGGTACACCAA-AATCAGTCAAAAAA--CTCAAAAACAACACTATCCTCATTGAATGCTTCACAAAGCAACAAACAATCAACATACTCAAACATAAAACACTATTCAAACAAGCAGTCAAAGTATACCCACATCCATCACTCAACT---CATGTAAGGGAGTCATCCG---------TTGCAAGGACCTCCATTACTGCTCCTCTCTTGACGACATCAAGGACAAC-----------TTAAAGTCACAGTCT-------GTTACTG----ATATCAGACGC----ATCAGTGTCAAAAGAGATGGAG----TGT-TGAAAAACACAAACACAT-ACATAATCACTTTCTCATGTCCCACAGTTCCACCTACACTTAAA--ATTGGATTTGAATCCTTAAAAGTAGACACATACAT----------------TCCTAACCCTC----------TTCGTTGT----------TTCAAATGTCAACGATTTGGTCACCACACCACAAAATGCACCAATACACCAGT---CTGTGCTAAATGCGCATTTGTAGGCGCAGATCACAGCACTGAACACTGCACCGCACC-TGCATGCTGTTTCAACTGCAAGTCTGGTCACGTTG---CCTATGCGAAGGAGTGTCAAACTTGGAAA---------------GATGAGAAGGATAT----------------------CCTGACCATCAAG--TACAAGGAAGGCATTTCCTTTGCAGAAG---------CACGCAAACTTGTATTGCAACAAAAGCAAGACAA--GGAAAGACTTGTCAGTGGGAACAGCTACTCAGCAGTAGTCTCCCCGAAGCAAGACTGCCATACCTGCGATCTTCT------------------CCTCAAAC--TTCTTTTGGGGAAGTTTC-CAGAAATGGCAGAGGAGCTGAAGGGCAA-GGTCCCAGCACCAC----------------TTCTATC---------ATC-ATA----CATAGC-------------AAAAC----------AACCACCTCCTACACCAAAACCTGCAACTGCACCCAAACCATCTACTTCT-----GCACCC--------AAACCTCAAT-------CAGCACCAAAACCTTCT-ACTGCCACA------------------CCAAAACCTGCAACTACACCAAAAGAT---ACTTCTGCACCAACACCTGCATTAACAA---CTAAAGCTAAACAACCTG-----CCTCTGAATCAAAATC---TAAACAACAACAAAAATCTATTTCTTCTTCCAA------TGGTCCATCTTCT-GGATC----AAAGGCAAACCCTTCTCTTTCTAAGAAAGAAAG----GAAAA--CCTCTAAAACAAAAATCTCTTTG--TTCAAATGATGAACA---CTCAGGTGCTGCGACAAGT----------TCTGTCGCAA---GAAC------CCCCA----TTGCA--ACTTCTAACAATTTTGAAGTTCTTGATGC----------AATGGACACTG-AAGAGGTCCTTGAAGGCGAC--TCTTCAGATGTCGAGCAGTCCATCTG-GGGTGG-TTCTTTGGATGATTGGGG-GAAAAA-CCAAATACCAAAGACCCCAAGCCACCTGCTTCTTAACTTTTTAATCTGCTTCAA-TGAATTATAGAATGCTTTTTT----------------ATACTTTTTT-AATTTTACTTTTTAGCGCAATGGCTAATCCAATTATCCAATGGAACTGTCGAGGTCTGAAGGCCAACTTTGATGAGTTGTCACTTCTGATTAATAATCACAAACCTGCTGCACTTTGTCTTCAAGAGACATTCTTGAAAGAGGATGACACTATCTCCCTCAAATTTCATTCT---------------------ATATGTAACAAGATT--TACACTGAAGG---CAATAAAGCCCAAGGTGGAGTATCTGTCATTGTTA-ATAATAGTGTTCCTCACAGGCACATACAGCTTGATACTTCCCTTCAAGCTGTAGCTGTGAGATTATCTTTACATAACACTATTACCCTGTGCTCTTTGTATCTTCCACCAAATAAACCTATACACCAAGGTAGTCTTGATGATTTGATATCTCAACTACCTCAACCATTTGT--ACTTGTTGGTGATTT--TAATGCACATAACACC-------ATATGGGGTTGTACAGATACGAACCGCCGTGGTGATCAAATAGAGAATTTTATGTCTGTAAATTCTCTTTCGTTCCTGAACGATCCAAGTGCAAAAACATATTTGCA-TCCAGCTTCAGGATCATA-------------TTCTTCTA-TTGACCTTTCTTTTT-GCAGTCCAGTACTTCTCCCTGATTTTTCATGGAGATGTTTAGAAGACACTTGTGGAAGTGATCACTTCCCTATTATTTTAAATGAAAATAAACCTTCAGTCCTTGATCGTCCTCAAAAATGGAAGTTGTCCAAAGCAAACTGGAGTAAATTCCAGA-----TGCTTTGTGAACAGAATATTGTTCACCATG------CATTTGAGG----------ACTGTGAG---GACCCTTCCTTCCTTTTTT-C--------------TTCTTTATTGTTTGA--TGCAGCCAAACAGTCTATACCTCAGACCTCGACAAATCCCAAACGTCCAGATAAACCTTGGTTCACTTCTGAAT------------------GTAAGGAAGCCGTTAGGGAACGAAAGGCCTCTCTCAGGAAATTTAACCTGAGACCAA----CACAAGAAAA----------CCTTAACGACTT-TCGTATCCGCCGTGCAAAGGCAAGATGCACAATTAAAACAAG---TAAGCGCAAGTCCTGGA-------GAGATTATGTCTC-TAGACTTAATAGTCGCACCT--CAACCAAAAAGACTTGGGACATGATTCGTAAAATGAATGGCAAAGGTCCATCTCATATTAGTCACCTCACTTCAAACAACCAAGAAATAG------ATAACCCTCA-------------GGACATAGCAGATACCTTGGCAGAGACTTTCTC------------GATGAAGTCCTCTGCTGAGAACTACT-----CTACAAA---ATTTCAGACCTTTAAAACAAGAGCGGAGAAAACAAAGCTCAATTTTACTTCTAAAAAT-------------------GAAGAGC---ATTACAACAA---------------ACTCTTTACTCTTAAAGAACTTCAATCTGC--CTTGA---AGAAATCCCATGACACTTCTCCAGGTCAGGACCAA------ATTCACTATCA----ATTCCTCAAGCACTTACCACATTCATCCCTTTCTATTTTACTCGATATTTT---------------------------TAATAATGTTTGGCAGACTGGTGAATTT---CCATCCAG------CTGGCGAGAGGCTTTGGTCATTCCAA-TTGCGAA----ACCAGGAAAG-GATGC------AAAAGATCCAAACAGCTACCGACCGATTGCCTTGA----------CAAGTTGCATCTGT--------AAAACTCTTG--------AACGGATGGTTAACGATAGGCTTGTTTG-GTTTCTTGAATCGAACAACCTTATTGTATCTGTTCAAAGTGGCTTCCGCCGACAACGAAGTACGTTAGACCATCTTGTTCGGTTCGAAACGTATCTTCGAGA------------AGCTTT-----TATTAAAAAGCAGCATGTAGT-ATCTGTATT----TTTTGACTTGGAAAGTGC-ATATGATA----------CCACTTGGAAACATGGTATACTTAAAGATTTACACGATTTTGGCCTCAGAGGCCGCCTTCCTATATTCATTGCAGCAT-------------------------------TCCTGGATGAACGGCTCTTC---CGCGTTCGTGTTGGGAACACC--------TTGTCAGGTGCTCGCGAGCAGGAAATGGGGGTTCCCCAGGGGTGTAT-----------TT--TGTCTGTTACACTTTTTAGCATTAAGAT------AAATAGCATT-----GTTAAAGCTATAAACCCTGGAGTGGACTGCTCCCTTTATGTAGACGACTTTGTTATTTGTTTCTGTTCCAGAAACATGGATATTATTGAACGCCAACTACAGCAATGCCTTAATAAATTACAAATATGGTCAGATGAAAATGGGTTCAAGTTT--TCCAAAACGAAAACCA-------AATGTATGCATTTTTGCAATCTTCGTAGATTGCATCCAGACCCCGATC---------------TGACTCTAGGCAATACTAAACTAGAAGTTGTGCCAGAGTTCAAATTTCTTGGAGTCATT------TTTGA--------CAAAAAG-CTTTC------------------TTTCTTACCTCATATTAAATCTCTTAAAAAGAAATGCCAAAAAGCAATGAACATTCTTAGAGTTATTGCACACTCAGATTGGGGAGCCGAT-------------------AAGAAGGTCCTGCTAAGGCTATATCGATCCCTTATTCGTTCA-------AAACTTGACTATGGTTCTATAGTGTATGGATCAGCCCGTAAAT-----------CCTATCTCCAGCTGCTAGATCCAATACAAAACCAATGTTT--------AAGGC-TTGCCCTA-GGCGCCTTTAGAACATCTCCTGTTAACAGCCTCTATGCAGAGGCTAATGAACCTTCTCTATATTACAGAAGGGAAAAACTATCTCTTCAATACTTTTTAAAA-TTGAAATCCAATCCTTTTAACCCTACTCATCGAGTAGTTTTTAACCCCCAATACAAAC-GCCTT----TTTCAACAGAAACCAAATGCTATTGCCCCATTT-GGTATTC-GCATGGAGCCCATTATAGATAATCTTGGGGTAGACACTGATTCCATAGCCCAGTACAAGTTAT-CTGACATACCTCCATGGACACTGGACACAGCAAAC----TTTTTATTTGATCTTACCTCTGATAAGAAATCAGAAACAGATAGAGCTATCTTTCACAGTAAATATA---GAGAGATAAAAGAA----------------------CAATATTCTTC----CTACAAACCTATATACACTGATGGATCCAA----------GGACGGTGATTTC--GTTGCAGCTGCAGCTGTATATGGAGAAAGGGTTAAGAAATGCCGCCTTCCAGACAAGTCTTC-TATCTTCTCTGCAGAGATAAGGGCTATTGATCT----AGC-CCTTAAC---CTGGTGGAAAATGCAAATTCCACCCG----ATTTATTATATTTT------CTGATT---CTCTATCAGTACTGCAAGCCTTATCAAA---TCAAAAGTTGGAGAACCCTT-TGGTATGCCAAATTATTCA---AAGGATCTCTCATATTTTGTCT-TCAAACAGACTTGTGTTCTGTTGGCTTCCAAGCCACACTGGTATCATGGGTAATGAACATGCGGATAGATCCGCTAAA-------TCAGCTCTTAA-CCTTCCCATTTCAGATTTTAAAGTACCATACACCGATTTTAAACCTTCTATTTTAACTTACATCACATCCATCTGGCAATCA-------AAATGGAA----TGATGATGTTTTTAATAAATTGCAT-TCA-ATT----AAGCCTACCCTCGGAGAATGGTACCCTTCTTACA---GGTCCGTACGAAGAGA---------GGAAGTTACAATTGCA---CGAATCCGAATTGGTCATTCACACATTACACACTCCTGGCTCTTGGCTAAGGAAGATGCACCTGA---ATGCATTCCATGCAA---TGCACCCTTTACCATCAAACATATATTGCTAGATTGCATTGATTTTCAAAGAATTCGTGCAAAATATTTCAATGTCAACACTATTTATGAGCTTTTTGACACTGTCAGGATTGAATTAATTCTTTCCTTTCTCAAAGAGATTGGAGTTTACAATAGATTGTGATTCCTTACACATTCTAAATATAT-AT------A-CATTTATCAATATCATGAGTGGGTGATATCATCACACA--------------CTAACCTTTATT--AGTCATACTCACAGCATTCATTACAAA-CATTCTTTATCACACAAGCATTAAATATATTT-ACAAATTTTATATCTACTTTTGTTCATTAATTACAAATTCTTATTTATTTTTTCT-TTAAACAAA------TACATTTTAACCTG----TTAATATTTTTAAT-------ATCCATTCATCC----ACATCAT-------CATAATGCGCGCTAAATGACCTTAGCTGTCGATGCGCCTTAAAACACCATTCA------TTCATTCATTCA-----------------------------------------------------
>ENCE17_3572_V1.2_chr_CL24_3:47751866-47757975()_(reversed)
------CCCCCCAT---GGCAGGGCGGGGGG-TAAGAAATTGTCCTGCCACTGCGCTGCTGAGTGGTAGAACCCCACCAAGTGCCT-GCCCGTTTGCCGTGGGCTGCGACTCGTGTCGCCTGATGCAGGGATCCTGGTGGTTGAGAGAATCCAGGGTTAGG--------CTAGTTAATACCCTGGTT--------TTT--CAATAC---------ACCACTTTGGCCTGAATTTGGGCTAAACGA------GAGGTCAGGAAGGCCCGACCTGA-TCAATCGGCTGGTCATG-CCTTGTC--------ATGGGCAACTTAATATTTTTT-CATCAATCTTCCACCAATACGACAT-AATTATCTTCAAAT--------------------ATTGAAACTTCTTTACCTTTTGTACCCCATGACGGTGGCCCATGGGT--CAATC--------AGATGAAAGATTTGGTGTTTGATTGACATTCTGTACCATCCCAAATTTA-TGTCG--CTTGC-----TTGGAATGACATCTTTTGGGACACATTTGTCCAGTCTAGCCCTTT-CACCCTGA--GTATACCAT-CCTTGTAACCCTGACTTGATCTGCGATGAGTTTCCCCAGATTAAGTCCCCTTGTTG-GGCTCCATGGTGGGCGGG-GACCAA----GGATGGTG-------AACTTTTTAAACT-AATGTGGAATCCCATAAAAAAGCTGCCA-------AGCGTATCCTTT-CTGACAGTGATTCAGAGGCAGAATCTTCTCCGTCACCACTAAATTTT-----CCA---CGATTTATTGTG-GTTGAAGCAGAAGATTCAGTCAAACCAATTACTCACATATCACCATTTGTTATCGAGAAAA-CAATCAGAAGTATTCTCGGTACACCAA-AATCAGTCAAAAAA--CTAAAAAACAACACGATCCTCATTGAATGCTTCACAAAGCAACAAACCATCAACATACTCCAACATAAAACACTATTCAAACAAGCAGTCAAAGTATACCCACATCCATCACTCAACT---CATGTAAGGGAGTCATCCG---------TTGCAAGGACCTCCATTACTGCTCCTCTCTTGAAGACATCAAGGACAAC-----------TTGAAGTCACAGTCT-------GTTACAG----ATATCAGACGC----ATCAGTGTCAAAAGAGATGCAG----TGT-TGATAAACACTAACACAT-ACATAATCACTTTCTCATGTCCCACAGTTCCACCTACACTTAAA--ATTGGATTTGAATCCTTAAAAGTCGACACATACAT----------------TCCTAACCCTC----------TTCGTTGT----------TTCAAATGTCAACGATTTGGTCACCACACCACAAAATGCACCAATACACCAGT---CTGTGCTAAATGCGCATTTGTAGGCGCAGATCACAGCACTGAACACTGCACCGCACC-TGCATGCTGTTTCAACTGCAAGTCTGGTCACGTTG---CCTATGCGAAGGAGTGTCAAACTTGGAAA---------------GATGAGAAGGATAT----------------------CCTGACCATTAAG--TACAAGGAAGGCATTTCATTTGCAGAAG---------CACGCAAACTTGTCTGGCAACAAAAGCAAGACAG--GGAAAGGCTTGTCAGTGGGAACAGCTACTCAGCAGTAGCCTCCCCGAAGCAAGACTGCCATACCTGCGATCTTCT------------------CCTCAAAC--TTCTTTTGGGGAAGTTTC-CAGAAATGGCAGAGGAGCTGAAGGGCAA-GGTCCCAGCACCAC----------------TTTTATC---------ATC-ATA----CATAGC-------------AAAGC----------AACCACCTCCTACACCAAAACCTGCAACTGCACCCAAACCATCTACTTCT-----GCACCC--------AAACCTCAAT-------CAGCACCAAAACCTTCT-ACTGTCACA------------------CCAAAACCTGCAACTACACCAAAAGAT---ACTTCTGCACCAACACCTGCATCAACAA---CTAAAGCTAAACAACCTG-----CCTCTGAATCAAAGTC---TAAACAACAACAAAAATCTATTTCTTCTTCCAA------TGGTCCATCTTCT-GGATC----AAAGGCAAACCATTCTCTTTCTAAGAAAGAAAG----GAAAAACCTTCAAAAACATAAATCTCTTTG--TTCAAATGATGAACA---CTCAGGTGCTGCGACAAGT----------TCTGTCGCAA---GAAC------CCCCA----TTGCA--ACTTCTAACAATTATGAAGTTCTGGATGC----------AATGGACACTG-AAGAGGTCCTTGAAGGCGAC--TCTTCAGATGTCGAGCAGTCCATCTG-GGGTGG-TTCTTTGGATGATTGGGGTAAAAAA-CCAAATACCAAGGACCCCAAGTCACCTGCTTCTTAACTTTTTAA-----------TGAATTATAGAATGCTTTTTT----------------ATACTTTTTT-AATTTTACTTTTTAGCGCAATGGCTAATCCAATTATCCAATGGAACTGTCGAGGTCTGAAGGCCAACTTTGATGAGTTGTCACTTCTGATTGATAATCACAAACCTGCTGCACTTTGTCTTCAAGAGACATTCTTGAAAGAGGATGACACTATCTCCCTCAAATTTCATTCT---------------------ATATATAACAAGATT--TACACTGAAGG---CAATAAAGCCCAAGGTGGAGTATCTGTCATTGTTA-ATAATAGTGTTCCTCACAAGCACATACAGCTTGATACTTCCCTTCAAGCTGTAGCTGTGAGATTATCTTTACATAACACTATTACCCTGTGCTCTTTGTATCTTCCACCAAATAAACCTATACACCAAGGTAGTCTTGATGATTTGATATCTCAACTACCTCAACCATTTGT--ACTTGTTGGTGATTT--TAATGCACATAACACC-------ATATGGGGTTGTACAGATACGAACCGCCGTGGTGATCAAATAGAGAATTTTATGACTGTAAATTCTCTTTCGTTCCTGAACGATCCAAGTGCAAAAACATATTTGCA-TCCAGCTTCAGGATCATA-------------TTCTTCTA-TTGACCTTTCTTTTT-GCAGTCCAGTACTTCTCCCTGATTTTTCATGGAGATGTTTAGAAGACACTTGTGGAAGTGATCACTTCCTTATTATTTTAAATGAAAATAAACCTTCAGTCCTTGATCGTCCTCAAAAATGGAAGTTGTCCAAAGCAAACTGGAGTAAATTCCAGA-----TGCTTTGTGAACAGAATATTGTTCACCATG------CATTTGAGG----------ACTGTGAG---GACCCTTCCTTCCTTTTTT-C--------------TTCTTTATTGTTTGA--TGCAGCCAAACAGTCTATACCTCAGACCTCGACAAATCCCAAACGTCCAGATAAACCATGGTTCACTTCTGAAT------------------GTAAGGAAGCCGTTAGGGAACGAAAGGCCTCTCTCAAGAAATTTAACCTGAGACCAA----CACAAGAAAA----------CCTTAACAACTT-TCGTATCCGCCGTGCAAAGGCAAGATGCACAATTAAAACAAG---TAAGCGCAAGTCCTGGA-------GAGATTATGTCTC-TAGACTTAATAGTCGCACCT--CAACCAAAAAGACTTGGGACATGATTCGTAAAATGAATGGCAAAGGTCCATCTCATATTAGTCACCTCACTTCAAACAACCAAGAAATAG------ATAACCCTCA-------------GGACATAGCAGATACCTTGGCAGAGACTTTCTC------------GATGAAATCCTCTGCTGAGAACTACT-----CTAAAAA---ATTTCAGACCTTTAAAACAAGAGCGGAGAAAACAAAGCTCAATTTTACTTCTAAAAAT-------------------GAAGAGC---ATTACAACAA---------------ACTCTTTACTCTTAAAGAACTTCAATCTGC--CTTGA---AGAAATCACATGACACTTCTCCAGGTCAGGACCAA------ATTCACTATCA----ATTCCTCAAGCACTTACCACATTCGTCCCTTTCTATTTTACTCGATATTTT---------------------------TAATAATGTTTGGCAGACTGGTGAATTT---CCATCCAG------CTGGCGAGAGGCTTTGGTCATTCCAA-TTGCAAA----ACCAGGAAAG-GATGC------AAAAGATCCAAACAGCTACCGACCGATTGCCTTGA----------CAAGTTGCATCTGT--------AAAACTCTTG--------AACGGATGGTTAACGATAGGCTTGTTTG-GTTTCTTGAATCGAACAACCTTATTGTATCTGTTCAAAGTGGCTTCCGCCGACAACGAAGTACGTTAGACCATCTTGTTCGGTTCGAAACGTATCTTCGAGA------------AGCTTT-----TATTAAAAAGCAGCATGTAGT-GTCTGTATT----TTTTGACTTGGAAAGCAC-ATATGATA----------CCACTTGGAAACATGGTATACTTAAAGATTTACACGATTTTGGCCTCAGAGGCCGCCTTCCTATATTCATTGCAGCAT-------------------------------TCCTGGATGAACGGCTCTTC---CGCGTTCGTGTTGGGAACACC--------TTGTCAGGTGCTCGCGAGCAGGAAATGGGGGTTCCCCAGGGGTGTAT-----------TT--TGTCTGTTACACTTTTTAGCATTAAGAT------AAATAGCATT-----GTTAAAGCTATAAACCCTGGAGTGGACTGCTCCCTTTATGTAGACGACTTTGTTATTTGTTTTTGTTCCAGAAACATGGATATTATTGAACGCCAACTACAGCAATGCCTTAATAAATTACAAATATGGTCAGATGAAAATGGGTTCAAGTTT--TCCAAAACGAAAACCA-------AATGTATGCATTTTTGCAATCTTCGTTGATTGCATCCAGACCCCGATC---------------TGACTCTAGGCAATACTAAACTAGAAGTTGTGCCAGAGTTCAAATTTCTTGGAGTCATT------TTTGA--------CAAAAAG-CTTTC------------------TTTCTTACCTCATATTAAATCTCTTAAAAAGAAATGCCAAAAAGCAATGAACATTCTTAGAGTTATTGCACACTCAGATTGGGGAGCCGAT-------------------AAGAAGGTCCTGCTAAGGCTATATCGATCCCTTATTCGATCA-------AAACTTGACTATGGTTCTATAGTGTATGGATCAGCCCGTAAAT-----------CCTATCTCCAGCTGCTAGATCCAATACAAAACCAATGTTT--------AAGGC-TTGCCCTA-GGCGCCTTTAGAACATCTCCTGTTAACAGCCTCTATGCAGAGGCTAATGAACCTTCTCTATATTACAGAAGGGAAAAACTATCTCTTCAATACTTTTTAAAA-TTGAAATCCAATCCTTTTAACCCTACTCATCGAGTAGTTTTTAACCCCCAATACAAAC-GCCTT----TTTCAACAGAAACCAAATGCTATTGCCCCATTT-GGTATTC-GCATGGAGCCCATTATAGATAATCTTGGGGTAGACACTGATTCCATAGCCCAGTACAAGTTAT-CTGACATACCTCCATGGACACTGGACACAGCAAAC----TTTTTATTTGATCTTACCTCTGATAAGAAATCAGAAACAGACAGAGCTATCTTTCACAGTAAATATA---GAGAGATAAAAGAA----------------------CAATATTCTTC----CTACAAACCTATATACACTGATGGATCCAA----------GGACGGTGATTTC--GTTGCAGCTGCAACTGTATATGGAGAAAGGGTTAAGAAATGCCGCCTTCCAGACAAGTCTTC-TATCTTCTCTGCAGAGATAAGGGCTATTGATCT----AGC-CCTTAAC---CTGGTGGAAAATGCAAATTCCACCCG----ATTTATTATATTTT------CTGATT---CTCTATCAGTACTGCAAGCCTTATCAAA---TCAAAAGTTGGAGAACCCTT-TGGTATGCCAAATTATTCA---AAGGATCTCTCATATTTTGTCT-TCAAACAGACTTGTGTTCTGTTGGCTTCCCAGCCACACTGGTATCATGGGTAATGAACATGCGGATAGATCCGCTAAA-------TCAGCTCTTAA-CCTTCCCATTTCAGATTTTAAAGTACCATACACCGATTTTAAACCTTCTATTTTAACTTACATCACATCCATCTGGCAATCA-------AAATGGAA----TGATGATGTTTTTAATAAATTGCAT-TCA-ATT----AAGCCTATCCTCGGAGAATGGTACCCTTCTTACA---GGTCCGTACGAAGAGA---------GGAAGTTACAATTGCA---CGAATCCGAATTGGTCATTCACACATTACACATTCCTGGCTCTTGGCTAAGGAAGGTGCACCTGA---ATGCATTCCATGCAA---TGCACCCTTTACCATCAAACATATATTGCTTGATTGCATTGATTTTCAAAGAATTCGTGCAAGATATTTCAATGTCAACACTATTTATACGCTTTTTGACACTGTCAGGATTGAATTAATTCTTTCCTTTCTCAAAG-----------------AGATTGTGATTCTTTACACATTCTAAATATAT-AT-------ACATTTATCAATATCA-------TTTTTTTCATCACACA--------------CTA---TTTATT--TCATATC---ACA-CATTCATTACAAA-CAATCT--ATCA-ACAATCATTAATTTT--TT-ACAAATCTTATATCTACTTTTGTTCATTAATTACAAATTCTTATTTATTTTTTCT-TAAAACAAA------TACATTTTAACCTG----TTAATATTTTTAAT-------ATCCATTCATCC----ACATCAT-------CATAATGCGCGCTAAATGACCTTAGCTGTCGATGCGCCTTAAAACATCATTCA------TTCATTCATTCATTCCTTA----------------------------------------------
>ENCE22_1202H_CL24_contig_15547:249278-255404()_(reversed)
----GACCCCCCAT---GGCAGGGCGGGGG--TTAGAAATTGTCCTGCCACTGCGCTGCTGAGTGGTAGAACCCCACCAAGTGCCT-GCCCGTTTGCCGTGGGCTGCGACTCGTGTCGCCTGATGCAGGGATCCTGGTGGTTGAGAGAATCCAGGGTTAGG--------CTAGTTAATACCCTGTTT--------TTT--CAATAC---------ACCACTTTGGCCTGAATTTGGGCTAAACGA------GAGGTCAGGAAGGCCCGACCTGA-TCAATCGGCTGGTCATG-CCTTGTC--------ATGGGCAACTTAATATTTTTT-CATCAATCTTCCACCA-----ATACGACATATTTTCAAAT--TTA---------------TTTGAAACTTCTTTACCTTTTGTACCCCGTGACGGTGACCCATGGGT--CAATC--------AGATGAAAGATTTGGTGTTTGATTGACATTCTGTACCATCCCAAATTTA-TGTCG--CTTGC-----TTGGAATGACATCTTTTGGGACACATTTGTCCAGTCTAGCCCTTT-CACCCTGA--GTATACCAT-CCTTGTAACCCTGACTTGATCTGCGATGGGTTTCCCCAGATTAAGTCCCCTTGTTG-GGCTCCATGGTGGGCGGG-GACCAA----GGATGGTG-------AACTTTTTAAACT-AATATGGAATCCCATAAAAAAGCTGCCA-------AGCGTACCCTTT-CTGACAGTGATTCAGAGGCAGAATCTTCTCCGTCACCACTAAATTTT-----CCA---CGATTTATTGTG-GTTGAAGCAGAAGATTCAGTCAAACCAATTACTCACACATCACCATTTGTTATCGAGAAAA-CAATCAAAAGTATTCTCGGTACACCAA-AATCAGTCAAAAAA--CTCAAAAACAACACGATCCTCATTGAATGCTTTACAAAGCAACAAACCATCAACATACTCAAACATAAAACACTATTCAAACAAGCAGTCAAAGTATACCCACATCCATCACTCAACT---CATGTAAGGGAGTCATCCG---------TTGCAAGGACCTCCATTACTGCTCCTCTCTTGAAGACATCAAGGACAAC-----------TTGAAGCCACAGTCG-------GTTACTG----ATATCAGACGC----ATCAGTGTCAAAAGAGATGGAG----TGT-TGAAAAACACTAACACAT-ACATAATCACTTTCTCATGTCCCACAGTTCCACCTACACTTAAA--ATTGGATTTGAATCCTTAAAAGTAGACACATACAT----------------TCCTAACCCTC----------TTCGTTGT----------TTCAAATGTCAACGATTTGGTCACCACACCACAAAATGCACCAACACACCAGT---CTGTGCTAAATGCGCATTTGTAGGCGCAGATCACAGCACTGAACACTGCACCGCACC-TGCATGCTGTTTCAACTGCAAGTCTGGTCACGTTG---CCTATGCGAAGGAGTGTCAAACTTGGAAA---------------GATGAGAAGGATAT----------------------CCTGACCATCAAG--TACAAGGAAGGCATTTCCTTTGCAGAAG---------CCCGCAAACTTGTCTTGCAACAAAAGCAAGACAA--GGAAAGACTTGTCAGTGGGAACAGCTACTCAGCAGTAGCCTCCCCGAAGCAAGACTGCCATACCTGCGATCTTCT------------------CCTCAAAC---TTCTTTGGGGAAGTTTC-CAGAAATGGCAGAGGAGCTGAAGGGCAA-GGTCCCAGCACCAC----------------TTCTATC---------ATC-ATA----CATAGC-------------AAAAC----------AACCACCTCCTACACCAAAACCTGCAACTGCACCCAAACCATCTACTTCT-----GCACCC--------AAACCTCAAT-------CAGCACCAAAACCTTCT-ACTGCCACA------------------CCAAAACCTGCAACTACACCAAAAGAT---ACTTCTGCACCAACACCTGCATCAACAA---CTAAAGCTAAACAACCTG-----CCTCTGAATCAAAGTC---TAAACAACAACAAAAATATATTTCTTCTTCCAA------TGGTCCATCTTCT-GGATC----AAAGGCAAACCCTTCTCTTTCTAAGAAAGAAAG----GAAAAACCTTCAAAAACATAAATCTCTTTG--TTCAAATGATGAACA---CTCAGGTGCTGCGACAAGT----------TCTGTCGCAA---GAAC------CCCCA----TTGCA--ACTTCTAACAATTTTGAAGTTCTGGATGC----------AATGGACGCTG-AAGAGGTCCTTGAAGGCGAC--TCTTCAGATGTCGGGCAGTCCATCTG-GGGTGG-TCCTTTGGATGATTGGGGTAAAAAA-CCAAATACCAAGGACCCCAAGTCACCTGCTTCTTAACTTTTTAATCTGCTGCAA-TGAATTATAGATTGCTTTTTT----------------ATACTTTTTT-AATTTTACTTTTTAGCGCAATGGCTAATCCAATTATCCAATGGAACTGTCGAGGTCTGAAGGCCAACTTTGATGAGTTGTCACTTCTGATTGATAATCACAAACCTGCTGCACTTTGTCTTCAAGAGACATTCTTGAAAGAGGATGACACTATCTCCCTCAAATTTCATTCT---------------------ATCTATAACAAGATT--TACACTGAAGG---CAATAAAGCCCAAGGTGGAGTATCTGTCATTGTTA-ATAATAGTGTTCCTCACAAGCACATACAGCTTGATACTTCCCTTCAAGCTGTAGCTGTGAGATTATCTTTACATAACACTATTACCCTGTGCTCTTTGTATCTTCCACCAAATAAACCTATACACCAAGGTAGTCTTGATGATTTGATATCTCAACTACCTCAACCATTTGT--ACTTGTTGGTGATTT--TAATGCACATAACACC-------ATATGGGGTTGTACAGATACGAACCGCCGTGGTGATCAAATAGAGAATTTTATGTCTGTAAATTCTCTTTCGTTCCTGAACGATCCAAGTGCAAAAACATATTTGCA-TCCAGCTTCAGGATCATA-------------TTCTTCTA-TTGACCTTTCTTTTT-GCAGTCCAGTACTTCTCCCTGATTTTTCATGGAGATGTTTAGAAGACACTTGTGGAAGTGATCACTTCCCTATTATTTTAAATGAAAATAAACCTTCAGTCCTTGATCGTCCTCAAAAATGGAAGTTGTCCAAAGCAAACTGGAGTAAATTTCAGA-----TGCTTTGTGAACAGAATATTGTTCACCATG------CATTTGAGG----------ACTGTGAG---GACCCTTCCTTCCTTTTTT-C--------------TTCTTTATTGTTTGA--TGCAGCCAAACAGTCTATACCTCAGACCTCGACAAATCCCAAACGTCCAGATAAACCTTGGTTCACTTCTGAAT------------------GTAAGGAAGCCGTTAGGGAACGAAAGGCCTCTCTCAGGAAATTTAACCTGAGACCAA----CACAAGAAAA----------CCTTAACGACTT-TCGTATCCGCCGTGCAAAGGCAAGATGCACAATTAAAACAAG---TAAGCGCAAGTCCTGGA-------GAGATTATGTCTC-TAGACTTAATAGTCGCACCT--CAACCAAAAAGACTTGGGACATGATTCGTAAAATGAATGGCAAAGGTCCATCTCATATTAGTCACCTGACTTCAAACAACCAAGAAATAG------ATAACCCTCA-------------GGACATAGCAGATACCTTGGCAGAGACTTTCTC------------GATGAAATCCTCTGCTGAGAACTACT-----CTAAAAA---ATTTCAGACCTTTAAAACAAGAGCGGAGAAAACAAAGCTCAATTTTACTTCTAAAAAT-------------------GAAGAGC---ATTACAACAA---------------ACTCTTTACTCTTAAAGAACTTCAATCTGC--CTTGA---AGAAATCACATGACACTTCTCCAGGTCAGGACCAA------ATTCACTATCA----ATTCCTCAAGCACTTACCACATTCATCCCTTTCTATTTTACTCGATATTTT---------------------------TAATAATGTTTGGCAGACTGGTGAATTT---CCATCCAG------CTGGCGAGAGGCTTTGGTCATTCCAA-TTGCAAA----ACCAGGAAAG-GATGC------AAAAGATCCAAACAGCTACCGACCGATTGCCTTGA----------CAAGTTGCATCTGT--------AAAACTCTTG--------AACGGATGGTTAACGATAGGCTTGTTTG-GTTTCTTGAATCGAACAACCTTATTGTATCTGTTCAAAGTGGCTTCCGCCGACAACGAAGTACGTTAGACCATCTTGTTCGGTTCGAAACGTATCTTCGAGA------------AGCTTT-----TATTAAAAAGCAGCATGTAGT-ATCTGTATT----TTTTGACTTGGAAAGTGC-ATATGATA----------CCACTTGGAAACATGGTATACTTAAAGATTTACACGATTTTGGCCTCAGAGGCCGCCTTCCTATATTCATTGCAGCAT-------------------------------TCCTGGATGAACGGCTCTTC---CGCGTTCGTGTTGGGAACACC--------TTGTCAGGTGCTCGCGAGCAGGAAATGGGGGTTCCCCAGGGGTGTAT-----------TT--TGTCTGTTACACTTTTTAGCATTAAGAT------AAATAGCATT-----GTTAAAGCTATAAACCCTGGAGTGGACTGCTCCCTTTATGTAGACGACTTTGTTATTTGTTTCTGTTCCAGAAACATGGATATTATTGAACGCCAACTACAGCAGTGCCTTAATAAATTACAAATATGGTCAGATGAAAATGGGTTCAAGTTT--TCCAAAACGAAAACAA-------AATGTATGCATTTTTGCAATCTTCGTAGATTGCATCCAGACCCCGATC---------------TGACTCTAGGCAATACTAAACTAGAAGTTGTGCCAGAGTTCAAATTTCTTGGAGTCATT------TTTGA--------CAAAAAG-CTTTC------------------TTTCTTACCTCATATTAAATCTCTTAAAAAGAAATGCCAAAAAGCAATGAACATTCTTAGAGTTATTGCACACTCAGATTGGGGAGCCGAT-------------------AAGAAGGTCCTGCTAAGGCTATATCGATCCCTTATTCGATCA-------AAACTTGACTATGGTTCTATAGTGTATGGATCAGCCCGTAAAT-----------CCTATCTCCAGCTGCTAGATCCAATACAAAACCAATGTTT--------AAGGC-TTGCCCTA-GGCGCCTTTAGAACATCTCCTGTTAACAGCCTCTATGCAGAAGCTAATGAACCTTCTCTATATTACAGAAGGGAAAAACTATCTCTTCAATACTTTATTAAAATTGAAATCCAATCCTTTTAACCCTACTCATCGAGTAGTTTTTAACCCCCAATACAAAC-GCCTT----TTTCAACAGAAACCAAATGCTATTGCCCCATTT-GGTATTC-GCATGGAGCCCATTATAGATAATCTTGGGGTAGACACTGATTCCATAGCCCAGTACAAGTTAT-CTGACATACCTCCATGGACACTGGACACAGCAAAC----TTTTTATTTGATCTTACCTCTGATAAGAAATCAGAAACAGATAGAGCTATCTTTCACAGTAAATATA---GAGAGATAAAAGAA----------------------CAATATTCTTC----CTACAAACCTATATACACAGATGGATCCAA----------GGACGGTGATTTC--GTTGCAGCTGCAGCTGTATATGGAGAAAGGGTTAAGAAATGCCGCCTTCCAGACAAGTCTTC-TATCTTCTCTGCAGAGATAAGGGCTATTGATCT----AGC-CCTTAAC---CTGGTGGAAAATGCAAATTCCACCCG----ATTTATTATATTTT------CTGATT---CTCTATCAGTACTGCAAGCCTTATCGAA---TCAAAAGTTGGAGAACCCTT-TGGTATGCCAAATTATTCA---AAGGATCTCTCATATTTTGTCT-TCAAACAGACTTGTGTTCTGTTGGCTTCCAAGCCACACTGGTATCATGGGTAATGAACATGCGGATAGATCCGCTAAA-------TCAGGTCTTAA-CCTTCCCATTTCAGATTTTAAAGTACCATACACCGATTTTAAACCTTCTATTTTAACTTACATCACATCCATCTGGCAATCA-------AAATGGAA----TGATGATGTTTTTAATAAATTGCAT-TCA-ATT----AAGCCTACCCTCGGAGAATGGTACCCTTCTTACA---GGTCCGTACGAAGAGA---------GGAAGTTACAATTGCA---CGAATCCGAATTGGTCATTCACACATTACACACTCCTGGCTCTTGGCTAAGGAAGATGCACCTGA---ATGCATTCCATGCAA---TGCACCCTTTACCATCAAACATATATTACTAGATTGCATTGATTTTCAAAGAATTCGTGCAAGATATTTCAATGTCAACACTATTTATGAGCTTTTTGACACTGTCAGGATTGAATTAATTCTTTCCTTTCTCAAAGAGATTGGAGTTTACAATAGATTGTGATTCCTTACACATTCTAAATATAT-AT-------ACATTTATCAATATCA--------TTTTTTCATCACACA--------------CTA---TTTATT--TCATATC---ACA-CATTCATTACAAATCAATCT--ATCA-ACAATCATTAATTTT--TT-ACAAATCTTATATCTACTTTTGTTCATTAATTACAAATTCTTATTTATTTTTTCT-TTAAACAAA------TACATTTTAACCTG----TTAATATTTTTTAT-------ATCCATCCATCC----ACATCAT-------CATAATGCGCGCTAAATGACCTTAGCTGTCGATGCGCCTTAAAACACCATTCA------TTCATTCAT--------------------------------------------------------
>ENCE22_1202H_CL24_contig_21411:18555-24603()_(reversed)
-------------------------------------------------------------------------------AGTGCCT-GCCCGTTTGCCGTGGGCTGCGACTCGTGTCGCCTGATGCAGGGATCCTGGTGGTTGAGAGAATCCATGGTTAGG--------CTAGTTAATACCCTGTTT--------TTT--CAATAC---------ACCACTTTGGCCTGAATTTGGGCTAAACGA------GAGGTCAGGAAGGCCCGACCTGA-TCAATCGGCTGGTCATG-CCTTGTC--------ATGGGCAACTTG---TTTTTT-CATCAATCTTCCACCAT----ACG--ACATATTTTCAAAT--TTA---------------TTTGAAATTTCTTTACCTTTAGTACCCCATGACGGTGGCCCATGGGT--CAATC--------AGATGAAAGATTTGGTGTTTGATTGACATTCTGTACCATCCCAAATTTA-TGTCG--CTTGC-----TTGGAATGACATCTTTTGGGACACATTTGTCCAGTCTAGCCCTTT-CACCCTGA--GTATACCAT-CCTTGTAACCCTGACTTGATCTGCGATGGGTTTCCCCAGATTAAGTCCCCTTGTTG-GGCTCCATGGTGGGCGGG-GACCAA----GGATGGTG-------AACTTTTTAAACT-AATATGGAATCCCATAAAAAAGCTGCCA-------AGCGTACCCTTT-CTGACAGTGATTCAGAGGCAGAATCTTCTCCGTCACCACTAAATTTT-----CCA---CGATTTATTGTG-GTTGAAGCAGAAGATTCAGTCAAACCAATTACTCACATATCACCATTTGTTATCGAGAAAA-CAATCAAAAGTATTCTCGGTACACCAA-AATCAGTCAAAAAA--CTCAAAAATAACACTATCCTCATTGAATGCTTCACAAAGCAACAAACCATCAACATACTCAAACATAAAACACTATTCAAACAAGCAGTCAAAGTATACCCACATCCATCACTCAACT---CATGTAAGGGAGTCATCCG---------TTGCAAGGACCTCCATTACTGCTCCTCTCTTGACGACATCAAGGACAAC-----------TTGAAGTCACAGTCT-------GTTACTG----ATATCAGACGC----ATCAGTGTCAAAAGAGATGGAG----TGT-TGAAAAACACTAACACAT-ACATAATCACTTTCTCATGTCCCACAGTTCCACCTACACTTAAA--ATTGGATTTGAATCCTTAAAAGTAGACACATACAT----------------TCCTAACCCTC----------TTCGTTGT----------TTCAAATGTCAACGATTTGGTCACCACACCACAAAATGCACCAATACACCAGT---CTGTGCTAAATGCGCATTTGTAGGCGCAGATCACAGCACTGAACACTGCACCGCACC-TGCATGCTGTTTCAACTGCAAGTCTGGTCACGTTG---CCTATGCGAAGGAGTGTCAAACTTGGAAA---------------GATGAGAAGGATAT----------------------CCTGACCATCAAG--TACAAGGAAGGCATTTCCTTTGCAGAAG---------CACGCAAACTTGTCTTGCAACAAAAGCAAGACAA--GGAAAGACTTGTCAGTGGGAACAGCTACTCAGCAGTAGCCTCCCCGAAGCAAGACTGCCATACCTGCGATCTTCT------------------CCTCAAAC--TTCTTTTGGGGAAGTTTC-CAGAAATGGCGGAGGAGCTGAAGGGCAA-GGTCCCAGCACCAC----------------TTCTATC---------ATC-ATA----CATAGC-------------AAAAC----------AACCACCTCCTACACCAAAACCTGCAACTGCACCCAAACCATCTACTTCT-----GCACCC--------AAACCTCAAT-------CAGCACCAAAACCTTCT-ACTGCCACA------------------CCAAAACCTGCAACTACACCAAAAGAT---ACTTCTGCACCAACACCTGCATCAACAA---CTAAAGCTAAACAACCTG-----CCTCTGAATCAAAGTC---TAAACAACAACAAAAATCTATTTCTTCTTCCAA------TGGTCCATCTTCT-GGATC----AAAGGCAAACCCTTCTCTTTCTAAGAAAGAAAG----GAAAAACCTTCAAAAACATAAATCTCTTTG--TTCAAATGATGAACA---CTCAGGTGCTGCGACAAGT----------TCTGTCGCAA---GAAC------CCCCA----TTGCA--ACTTCTAACAATTTTGAAGTTCTGGATGC----------AATGGACACTG-AAGAGGTCCTTGAAGGCGAC--TCTTCAGATGTCGAGCAGTCCATATG-GGGTGG-TTCTTTGGATGATTGGGGTAAAAAA-CCAAATACCAAGGACCCCAAGTCACCTGCTTCTTAACTTTTTAATCTGCTGCAA-TGAATTATAGAATGCTTTTTT----------------ATACTTTTTT-AATTTTACTTTTTAGCGCAATGGCTAATCCAATTATCCAATGGAACTGTCGAGGTCTGAAGGCCAACTTTGATGAGTTGTCACTTCTGATTGATAATCACAAACCTGCTGCACTTTGTCTTCAAGAGACATTCTTGAAAGAGGATGACACTATCTCCCTCAAATTTCATTCT---------------------ATCTATAACAAGATT--TACACTGAAGG---CAATAAAGCCCAAGGTGGAGTATCTGTCATTGTTA-ATAATAGTGTTCCTCACAAGCACATACAGCTTGATACTTCCCTTCAAGCTGTAGCTGTGAGATTATCTTTACATAACACTATTACCCTGTGCTCTTTGTATCTTCCACCAAATAAACCTATACACCAAGGTAGTCTTGATGATTTGATATCTCAACTACCTCAACCATTTGT--ACTTGTTGGTGATTT--TAATGCACATAACACC-------ATATGGGGTTGTACAGATACGAACCGCCGTGGTGATCAAATAGAGAATTTTATGTCTGTAAATTCTCTTTCGTTCCTGAACGATCCAAGTGCAAAAACATATTTGCA-TCCAGCTTCAGGATCATA-------------TTCTTCTA-TTGACCTTTCTTTTT-GCAGTCCAGTACTTCTCCCTGATTTTTCATGGAGATGTTTAGAAGACACTTGTGGAAGTGATCACTTCCCTATTATTTTAAATGAAAATAAACCTTCAGTCCTTGATCGTCCTCAAAAATGGAAGTTGTCCAAAGCAAACTGGAGTAAATTCCAGA-----TGCTTTGTGAACAGAATATTGTTCACCATG------CGTTTGAGG----------ACTGTGAG---GACCCTTCCTTCCTTTTTT-C--------------TTCTTTATTGTTTGA--TGCAGCCAAACAGTCTATACCTCAGACCTCGACAAATCCCAAACGTCCAGATAAACCTTGGTTCACTTCTGAAT------------------GTAAGGAAGCCGTTAGGGAACGAAAGGCCTCTCTCAGGAAATTTAACCTGAGACCAA----CACAAGAAAA----------CCTTAACGACTT-TCGTATCCGCCGTGCAAAGGCAAGATGCACAATTAAAACAAG---TAAGCGCAAGTCCTGGA-------GAGATTATGTCTC-TAGACTTAATAGTCGCACCT--CAACCAAAAAGACTTGGGACATGATTCGTAAAATGAATGGCAAAGGTCCATCTCATATTAGTCACCTCACTTCAAACAACCAAGAAATAG------ATAACCCTCA-------------GGACATAGCAGATACCTTGGCAGAGACTTTCTC------------GATGAAATCCTCTGCTGAGAACTACT-----CTAAAAA---ATTTCAGACCTTTAAAACAAGAGCGGAGAAAACAAAGCTCAATTTTACTTCTAAAAAT-------------------GAAGAGC---ATTACAACAA---------------ACTCTTTACTCTTAAAGAACTTCAATCTGC--CTTGA---AGAAATCACATGACACTTCTCCAGGTCAGGACCAA------ATTCACTATCA----ATTCCTCAAGCACTTACCACATTCATCCCTTTCTATTTTACTCGATATTTT---------------------------TAATAATGTTTGGCAGACTGGTGAATTT---CCATCCAG------CTGGCGAGAGGCTTTGGTCATTCCAA-TTGCAAA----ACCAGGAAAG-GATGC------AAAAGATCCAAACAGCTACCGACCGATTGCCTTGA----------CAAGTTGCATCTGT--------AAAACTCTTG--------AACGGATGGTTAACGATAGGCTTGTTTG-GTTTCTTGAATCGAACAACCTTATTGTATCTGTTCAAAGTGGCTTCCGCCGACAACGAAGTACGTTAGACCATCTTGTTCGGTTCGAAACGTATCTTCGAGA------------AGCTTT-----TATTAAAAAGCAGCATGTAGT-ATCTGTATT----TTTTGACTTGGAAAGTGC-ATATGATA----------CCACTTGGAAACATGGTATACTTAAAGATTTACACGATTTTGGCCTCAGAGGCCGCCTTCCTATATTCATTGCAGCAT-------------------------------TCCTGGATGAACGGCTCTTC---CGCGTTCGTGTTGGGAACACC--------TTGTCAGGTGCTCGCGAGCAGGAAATGGGGGTTCCCCAGGGGTGTAT-----------TT--TGTCTGTTACACTTTTTAGCATTAAGAT------AAATAGCATT-----GTTAAAGCTATAAACCCTGGAGTGGACTGCTCCCTTTATGTAGACGACTTTGTTATTTGTTTCTGTTCCAGAAACATGGATATTATTGAACGCCAACTACAGCAATGCCTTAATAAATTGCAAATATGGTCAGATGAAAATGGGTTCAAGTTT--TCCAAAACGAAAACCA-------AATGTATGCATTTTTGCAATCTTCGTAGATTGCATCCAGACCCCGATC---------------TGACTCTAGGCAATACTAAACTAGAAGTTGTGCCAGAGTTCAAATTTCTTGGAGTCATT------TTTGA--------CAAAAAG-CTTTC------------------TTTCTTACCTCATATTAAATCTCTTAAAAAGAAATGCCAAAAAGCAATGAACATTCTTAGAGTTATTGCACACTCAGATTGGGGAGCCGAT-------------------AAGAAGGTCCTGCTAAGGCTATATCGATCCCTTATTCGATCA-------AAACTTGATTATGGTTCTATAGTGTATGGATCAGCCCGTAAAT-----------CCTATCTCCAGCTGCTAGATCCAATACAAAACCAATGTTT--------AAGGC-TTGCCCTA-GGCGCCTTTAGAACATCTCCTGTTAACAGCCTCTATGCAGAGGCTAATGAACCTTCTCTATATTACAGAAGGGAAAAACTATCTCTTCAATACTTTTTAAAA-TTGAAATCCAATCCTTTTAACCCTACTCATCGAGTAGTTTTTAACCCCCAATACAAAC-GCCTT----TTTCAACAGAAACCAAATGCTATTGCCCCATTT-GGTATTC-GCATGGAGCCCATTATAGATAATCTTGGGGTAGACACTGATTCCATAGCCCAGTACAAGTTAT-CTGACATACCTCCATGGACACTGGACACAGCAAAC----TTTTTATTTGATCTTACCTCTGATAAGAAATCAGAAACAGATAGAGCTATCTTTCACAGTAAATATA---GAGAGATAAAAGAA----------------------CAATATTCTTC----CTACAAACCTATATACACTGATGGATCCAA----------GGACGGTGATTTC--GTTGCAGCTGCAGCTGTATATGGAGAAAGGGTTAAGAAATGCCGCCTTCCAGACAAGTCTTC-TATCTTCTCTGCAGAGATAAGGGCTATTGATCT----AGC-CCTTAAC---CTGGTGGAAAATGCAAATTCCACCCG----ATTTATTATATTTT------CTGATT---CTCTATCAGTACTGCAAGCCTTATCAAA---TCAAAAGTTGGAGAACCCTT-TGGTATGCCAAATTATTCA---AAGGATCTCTCATATTTTGTCT-TCAAACAGACTTGTGTTCTGTTGGCTTCCAAGCCACACTGGTATCATGGGTAATGAACATGCGGATAGATCCGCTAAA-------TCAGCTCTTAA-CCTTCCCATTTCAGATTTTAAAGTACCATACACCGATTTTAAACCTTCCATTTTAACTTACATCACATCCATCTGGCAATCA-------AAATGGAA----TGATGATGTTTTTAATAAATTGCAT-TCA-ATT----AAGCCTACCCTCGGAGAATGGTACCCTTCTTACA---GGTCCGTACGAAGAGA---------GGAAGTTACAATTGCA---CGAATCCGAATTGGTCATTCACACATTACACACTCCTGGCTCTTGGCTAAGGAAGATGCACCTGA---ATGCATTCCATGCAA---TGCACCCTTTACCATCAAACATATATTGCTTGATTGCATTGATTTTCAAAGAATTCGTGCAAAATATTTCAATGTCAACACTATTTATGAGCTTTTTGAGACTGTCAGGATTGAATTAATTCTTTCCTTTCTCAAAGAGGTTGGGATTTACAATAAATTGTGATTCCTTACACATTCTAAATATATTAT-------ACATTTATCAATATCA--------TTTTTTCATCACACA--------------CTA---TTTATT--TCATATC---ACA-CATTCATTACAAA-CAATCT--ATCA-ACAATCATTAATTTT--TT-ACAAATCTTATATCTACTTTTGTTCATTAATTACAAATTCTTATTTATTTTTTCT-TTAAACAAA------TACATTTTAACCTG----TTAATATTTTTAAT-------ATCCATTCATCC----ACATCAT-------CATAATGCGCGCTAAATGACCTTAGCTGTCGATGCGCCTTAAAACACCATTCA------TTCAT------------------------------------------------------------
>PACE20_537H_CL24_contig_12703:34725-40859()_(reversed)
-----ACCCCCCAT---GGCAGGGCGGGGGG-TAAGAAATTGTCCTGCCACTGCGCTGCTGAGTGGTAGAACCCCACCAAGTGCCT-GCCCGTTTGCCGTGGGCTGCGACTCGTGTCGCCTGATGCAGGGATCCTGGTGGTTGAGAGAATCCAGGGTTAGG--------CTAGTTAATACCCTGGTT--------TTT--CAATAC---------ACCACTTTGGCCTGAATTTGGGCTAAACGA------GAGGTCAGGAAGGCCCGACCTGA-TCAATCGGCTGGTCATG-CCTTGTC--------ATGGGCAACTTAATATTTTTT-CATCAATCTTCCACCAA----TACG-ACATATTTTCAAAT--TTA---------------TTTGAAACTTCTTTACCTTTTGTACCCCATGACGGTGGCCCATGGGT--CAATC--------AGATGAAAGATTTGGTGTTTGATTGACATTCTGTACCATCCCAAATTTA-TGTCG--CTTGC-----TTGGAATGACATCTTTTGGGACACATTTGTCCAGTCTAGCCCTTT-CACCCTGA--GTATACCAT-CCTTGTAACCCTGACTTGATCTGCGATGGGTTTCCCCAGATTAAGTCCCCTTGTTG-GGCTCCATGGTGGGCGGG-GACCAA----GGATGGTG-------AACTTTTTAAATT-AATATGGAATCCCATAAAAAAGCTGCCA-------AGCGTACCCTTT-CTGACAGTGATTCAGAGGCAGAATCTTCTCCGTCACCACTAAATTTT-----CCA---CGATTTATTGTG-GTTGAAGCAGAAGATTCAGTCAAACCAATTACTCACATATCACCATTTGTTATCGAGAAAA-CAATCAAAAGTATTCTCGGTACACCAA-AATCAGTCAAAAAA--CTCAAAAACAACACGATCCTCATTGAATGCTTCACAAAGCAACAAACCATCAACATACTCAAACATAAAACACTATTCAAACAAGCAGTCAAAGTATACCCACATCCATCACTCAACT---CATGTAAGGGAGTCATCCG---------TTGCAAGGACCTCCATTACTGCTCCTCTCTTGAAGACATCAAGGACAAC-----------TTGAAGTCACAGTCT-------GTTACTG----ATATCAGACGC----ATCAGTGTCAAAAGAGATGGAG----TGT-TGAAAAACACTAACACAT-ACATAATCACTTTCTCATGTCCCACAGTTCCACCTACACTTAAA--ATTGGATTTGAATCCTTAAAAGTCGACACATACAT----------------TCCTAACCCTC----------TTCGTTGT----------TTCAAATGTCAACGATTTGGTCACCACACCACAAAATGCACCAATACACCAGT---CTGTGCTAAATGCGCATTTGTAGGCGCAGATCACAGCACTGAACACTGCACCGCACC-TGCATGCTGTTTCAACTGCAAGTCTGGTCACGTTG---CCTATGCGAAGGAGTGTCAAACTTGGAAA---------------GATGAGAAGGATAT----------------------CCTGACCATCAAG--TACAAGGAAGGCATTTCCTTTGCAGAAG---------CACGCAAACTTGTCTTGCAACAAAAGCAAGACAA--GGAAAGACTTGTCAGTGGGAACAGCTACTCAGCAGTAGCCTCCCCGAAGCAAGACTGCCATACCTGCGATCTTCT------------------CCTCAAAC--TTCTTTTGGGGAAGTTTC-CAGAAATGGCAGAGGAGCTGAAGGGCAA-GGTCCCAGCACCAC----------------TTCTATC---------ATC-ATA----CATAGC-------------AAAAC----------AACCACCTCCTACACCAAAACCTGCAACTGCACCCAAACCATCTACTTCT-----GCACCC--------AAACCTCAAT-------CAGCACCAAAACCTTCT-ACTGTCACA------------------CCAAAACCTGCAACTACACCAAAAGAT---ACTTCTGCACCAACACCTGCATCAACAA---CTAAAGCTAAACAACCTG-----CCTCTGAATCAAAGTC---TAAACAACAACAAAAATCTATTTCTTCTTCCAA------TGGTCCATCTTCT-GGATC----AAAGGCAAACCCTTCTCTTTCTAAGAAAGAAAG----GAAAAACCTTCAAAACAATAAATCTCTTTG--TTCAAATGATGAACA---CTCAGGTGCTGCGACAAGT----------TCTGTCGCAA---GAAC------CCCCA----TTGCA--ACTTCTAACAATTTTGAAGTTCTGGATGC----------AATGGACACTG-AAGAGGTCCTTGAAGGCGAC--TCTTCAGATGTCGAGCAGTCCATCTG-GGGTGG-TTCTTTGGATGATTGGGGTAAAAAA-CCAAATACCAAGGACCCCAAGTCACCTGCTTCTTAAC-TTTTAATCTGCTGCAA-TGAATTATAGAATGCTTTTTT----------------ATACTTTTTT-AATTTTACTTTTTAGCGCAATGGCTAATCCAATTATCCAATGGAACTGTCGAGGTCTGAAGGCCAACTTTGATGAGTTGTCACTTCTGATTGATAATCACAAACCTGCTGCACTTTGTCTTCAAGAGACATTCTTGAAAGAGGATGACACTATCTCCCTCAAATTTCATTCT---------------------ATATATAACAAGATT--TACACTGAAGG---CAATAAAGCCCAAGGTGGAGTATCTGTCATTGTTA-ATAATAGTGTTCCTCACAAGCACATACAGCTTGATACTTCCCTTCAAGCTGTAGCTGTGAGATTATCTTTACATAACACTATTACCCTGTGCTCTTTGTATCTTCCACCAAATAAACCTATACACCAAGGTAGTCTTGATGATTTGATATCTCAACTACCTCAACCATTTGT--ACTTGTTGGTGATTT--TAATGCACATAACACC-------ATATGGGGTTGTACAGATACGAACCGCCGTGGTGATCAAATAGAGAATTTTATGACTGTAAATTCTCTTTCGTTCCTGAACGATCCAAGTGCAAAAACATATTTGCA-TCCAGCTTCAGGATCATA-------------TTCTTCTA-TTGACCTTTCTTTTT-GCAGTCCAGTACTTCTCCCTGATTTTTCATGGAGATGTTTAGAAGACACTTGTGGAAGTGATCACTTCCCTATTATTTTAAATGAAAATAAACCTTCAGTCCTTGATCGTCCTCAAAAATGGAAGTTGTCCAAAGCAAACTGGAGTAAATTCCAGA-----TGCTTTGTGAACAGAATATTGTTCACCATG------CATTTGAGG----------ACTGTGAG---GACCCTTCCTTCCTTTTTT-C--------------TTCTTTATTGTTTGA--TGCAGCCAAACAGTCTATACCTCAGACCTCGACAAATCCCAAACGTCCAGATAAACCTTGGTTCACTTCTGAAT------------------GTAAGGAAGCCGTTAGGGAACGAAAGGCCTCTCTCAGGAAATTTAACCTGAGACCAA----CACAAGAAAA----------CCTTAACGACTT-TCGTATCCGCCGTGCAAAGGCAAGATGCACAATTAAAACAAG---TAAGCGCAAGTCCTGGA-------GAGATTATGTCTC-TAGACTTAATAGTCGCACCT--CAACCAAAAAGACTTGGGACATGATTCGTAAAATGAATGGCAAAGGTCCATCTCATATTAGTCACCTCACTTCAAACAACCAAGAAATAG------ATAACCCTCA-------------GGACATAGCAGATACCTTGGCAGAGACTTTCTC------------GATGAAATCCTCTGCTGAGAACTACT-----CTAAAAA---ATTTCAGACCTTTAAAACAAGAGCGGAGAAAACAAAGCTCAATTTTACTTCTAAAAAT-------------------GAAGAGC---ATTACAACAA---------------ACTCTTTACTCTTAAAGAACTTCAATCTGC--CTTGA---AGAAATCACATGACACTTCTCCAGGTCAGGACCAA------ATTCACTATCA----ATTCCTCAAGCACTTACCACATTCATCCCTTTCTATTTTACTCGATATTTT---------------------------TAATAATGTTTGGCAGACTGGTGAATTT---CCATCCAG------CTGGCGAGAGGCTTTGGTCATTCCAA-TTGCAAA----ACCAGGAAAG-GATGC------AAAAGATCCAAACAGCTACCGACCGATTGCCTTGA----------CAAGTTGCATCTGT--------AAAACTCTTG--------AACGGATGGTTAACGATAGGCTTGTTTG-GTTTCTTGAATCGAACAACCTTATTGTATCTGTTCAAAGTGGCTTCCGCCGACAACGAAGTACGTTAGACCATCTTGTTCGGTTCGAAACGTATCTTCGAGA------------AGCTTT-----TATTAAAAAGCAGCATGTAGT-ATCTGTATT----TTTTGACTTGGAAAGTGC-ATATGATA----------CCACTTGGAAACATGGTATACTTAAAGATTTACACGATTTTGGCCTCAGAGGCCGCCTTCCTATATTCATTGCAGCAT-------------------------------TCCTGGATGAACGGCTCTTC---CGCGTTCGTGTTGGGAACACC--------TTGTCAGGTGCTCGCGAGCAGGAAATGGGGGTTCCCCAGGGGTGTAT-----------TT--TGTCTGTTACACTTTTTAGCATTAAGAT------AAATAGCATT-----GTTAAAGCTATAAACCCTGGAGTGGACTGCTCCCTTTATGTAGACGACTTTGTTATTTGTTTCTGTTCCAGAAACATGGATATTATTGAACGCCAACTACAGCAATGCCTTAATAAATTACAAATATGGTCAGATGAAAATGGGTTCAAGTTT--TCCAAAACGAAAACCA-------AATGTATGCATTTTTGCAATCTTCGTGGATTGCATCCAGACCCCGATC---------------TGACTCTAGGCAATACTAAACTAGAAGTTGTGCCAGAGTTCAAATTTCTTGGAGTCATT------TTTGA--------CAAAAAG-CTTTC------------------TTTCTTACCTCATATTAAATCTCTTAAAAAGAAATGCCAAAAAGCAATGAACATTCTTAGAGTTATTGCACACTCAGATTGGGGAGCCGAT-------------------AAGAAGGTCCTGCTAAGGCTATATCGATCCCTTATTCGATCA-------AAACTTGACTATGGTTCTATAGTGTATGGATCAGCCCGTAAAT-----------CCTATCTCCAGCTGCTAGATCCAATACAAAACCAATGTTT--------AAGGC-TTGCCCTA-GGCGCCTTTAGAACATCTCCTGTTAACAGCCTCTATGCAGAGGCTAATGAACCTTCTCTATATTACAGAAGGGAAAAACTATCTCTTCAATACTTTTTAAAA-TTGAAATCCAATCCTTTTAACCCTACTCATCGAGTAGTTTTTAACCCCCAATACAAAC-GCCTT----TTTCAACAGAAACCAAATGCTATTGCCCCATTT-GGTATTC-GCATGGAGCCCATTATAGATAATCTTGGGGTAGACACTGATTCCATAGCCCAGTACAAGTTAT-CTGACATACCTCCATGGACACTGGACACAGCAAAC----TTTTTATTTGATCTTACCTCTGATAAGAAATCAGAAACAGATAGAGCTATCTTTCACAGTAAATATA---GAGAGATAAAAGAA----------------------CAATATTCTTC----CTACAAACCTATATACACTGATGGATCCAA----------GGACGGTGATTTC--GTTGCAGCTGCAGCTGTATATGGAGAAAGGGTTAAGAAATGCCGCCTTCCAGACAAGTCTTC-TATCTTCTCTGCAGAGATAAGGGCTATTGATCT----AGC-CCTTAAC---CTGGTGGAAAATGCAAATTCCACCCG----ATTTATTATATTTT------CTGATT---CTCTATCAGTACTGCAAGCCTTATCAAA---TCAAAAGTTGGAGAACCCTT-TGGTATGCCAAATTATTCA---AAGGATCTCTCATATTTTGTCT-TCAAACAGACTTGTGTTCTGTTGGCTTCCAAGCCACACTGGTATCATGGGTAATGAACATGCGGATAGATCCGCTAAA-------TCAGCTCTTAA-CCTTCCCATTTCAGATTTTAAAGTACCATACACCGATTTTAAACCTTCTATTTTAACTTACATCACATCCATCTGGCAATCA-------AAATGGAA----TGATGATGTTTTTAATAAATTGCAT-TCA-ATT----AAGCCTACCCTCGGAGAATGGTACCCTTCTTACA---GGTCCGTACGAAGAGA---------GGAAGTTACAATTGCA---CGAATCCGAATTGGTCATTCACACATTACACACTCCTGGCTCTTGGCTAAGGAAGATGCACCTGA---ATGCATTCCATGCAA---TGCACCCTTTACCATCAAACATATATTGCTTGATTGCATTGATTTTCAAAGAATTCGTGCAAGATATTTCAATGTCAACACTATTTATGAGCTTTTTGACACTGTCAGGATTGAATTAATTCTTTCCTTTCTCAAAGAGATTGGAGTTTACAATAGATTGTGATTCTTTACACATTCTAAATATAT-AT-------ACATTTATCAATATCA--------TTTTTTCATCACACA--------------CTA---TTTATT--TCATATC---ACA-CATTCATTACAAA-CAATCT--ATCA-ACAATCATTAATTTT--TT-ACAAATCTTATATCTACTTTTGTTCATTAATTACAAATTCTTATTTATTTTTTCT-TTAAACAAA------TACATTTTAACCTG----TTAATATTTTTAAT-------ATCCATTCATCC----ACATCAT-------CATAATGCGCGCTAAATGACCTTAGCTGTCGATGCGCCTTAAAACACCATTCA------TTCATTCATTCATTCCTTA----------------------------------------------
>ENCE17_3572_V1.2_chr_CL24_2:48464285-48470404()_(reversed)
------------AT---GGCAGGGCGGGGGG-TTAGAAATTGTCCTGCCACTGCGCTGCTGAGTGGTAGAACCCCACCAAGTGCCT-GCCCGTTTGCCGTGGGCTGCGACTCGTGTCACCTGATGCAGGGATCCTGGTGGTTGAGAGAATCCAGGGTTAGG--------CTAGTTAATACCCTGTTT--------TTT--CAATAC---------ACCACTTTGGCCTGAATTTGGGCTAAACGA------GAGGTCAGGAAGGCCCGACCTGA-TCAATCGGCTGGTCATG-CCTTGTC--------ATGGGCAACTTG---TTTTTTTCATCAATCTTCCACCAT----ACA--ACATATTTTCAAAT--TTA---------------TTTGAAATTTCTTCACGTTTAGTACCCCATGACGGTGGCCCATGGGT--CAATC--------AGATGAAAGATTTGGTGTTTGATTGACATCCTGTATCATCCCAAATTTA-TGTCG--CTTGC-----TTGGAATGACATCTTTTGGGACACATTTGTCCAGTCTAGCCCTTT-CACCCTGA--GTATACCAT-CCTTGTAACCCTGACTTGATCTGCGATGGGTTTCCCCAGATTAAGTCCCCGTGTTG-GGCTCCATGGTGGGCGGG-GACCAA----GGATGGTG-------AACTTTTTAAACT-AATATGGAATCCCATAAAAAAGCTGCCA-------AGCGTCCCCTTT-CTGACAGTGATTCAGAGGCAGAATCTTCTCCGTCACCACTAAATTTT-----CCA---CGATTTATTGTG-GTTGAAGCAGAAGATTCAGTCAAACCAAGTACACACATATCACCATTTGTTATCGAGAAAA-CAATCAAAAGTATTCTCGGTACACCAA-AATCAGTAAAAAA---CTCAAAAACAACACCATACTCATTGAATGCTTCACAAAGCAACAAACAATCAACATACTCAAACATGAAACACTATTCAAACAAGCAGTCAAAGTATACCCACATCCATCACTCAACT---CATGTAAAGGAGTCATCCG---------TTGCAAGGACCTCCATTACTGCTCCTCTCTTGATGACATCAAGGACAAC-----------TTAAAGTCACAGTCT-------GTTACAG----ATATCAGACGC----ATCAGTGTCAAAAGAGATGGAG----TGT-TGAAAAACACTAACACAT-ACATAATCACTTTCTCAGGTCCCACAGTTCCACCTACACTTAAA--ATTGGATTTGAATCCTTAAAAGTAGACACATACAT----------------TCCTAACCCTC----------TTCGTTGT----------TTCAAATGTCAACGATTTGGTCACCACACCACAAAATGCACCAATACACCAGT---CTGTGCTAAATGCGCATTTGTAGGCGCAGATCACAGCACTGAACACTGCCCCGCACC-TGCATGCTGTTTCAACTGCAAGTCTGGTCACGTTG---CCTATGCGAAGGAGTGTCAAACTTGGAAA---------------GATGAGAAGGATAT----------------------CCTGACCATCAAA--TACAAGGAAGGCATTTCCTTTGCAGAAG---------CACGCAAACTTGTCCTGCAACAAAAGCAGGACAA--GGAAAGACTTGTCAGTGGGAACAGCTACTCAGCAGTAGCCTCCCTGAAGCAAGACTGCCATACCTGCGATCTTCT------------------CCTCAAAC--TTCTTTTGGGGAAGTTTC-CAGAAATGGCAGAGGCGCTGAAGGGCAA-GGTCCCAGCACCAC----------------TTCTATC---------ATC-ATA----CATAGC-------------AAAAC----------AGCCACCTCCTACACCAAAACCTGCAACTGCACCCAAACCATCTACTTCT-----GCACCC--------AAACCTCAAT-------CAGCACCAAAACCTTCT-GCTGCCACA------------------CCAAAACCTGCAACTACACCAAAAGAT---ACTTCTGCACCAACACCTGCATCAACAA---CTAAAGCTAAACAACCTG-----CCTCTGAATCAAAGTC---TAAACAACAACAAAAATCTATTTCTTCTTCCAA------TGGTCCATCTTCT-GGATC----GAAGGCAAACCCTTCTCTTTCTAAGAAAGAAAGAAAGGAAAAACCTTCTCAAACAAAAATCTCTTTG--TTCAAATGATGAACAACTCCCAGGTGCTGCGACAAGT----------TCTGTCGCAA---GAAC------CCCCA----TTGCA--ACTTCAAACAATTTTGAAGTCCTTGATGC----------AATGGACACTG-AGGAGTGCCTTGAAGGCGAC--TCTTCAGATGTCGAGCAGTCCATATG-GGGGGG-TTCTTTGGATGATTGGGGTAAAAAA-CCAAATACCAAGGACCCCAAGTCACCTGCTTCATAACTTTTTAATCTGCTGCAA-TGAATTATAGAATGCTTTTTT----------------ATACTTTTTT-AATTTTACTTTTTAGCGCAATGGCTAATCCAATTATTCAATGGAACTGTCGAGGTCTGAAGGCCAACTTTGATGAGTTGTCACTTCTGATTAATAAACACAAACCTGCTGCACTTTGTCTTCAAGAGACATTCTTGAAAGAGGATGACACTATCTCCCTCAAATTTCATTCT---------------------ATATACAACAAGATT--TACACTGAAGG---CAATAAAGCCCAAGGTGGAGTATCTGTCATTGTTA-ATAACAGTGTTCCTCACAGGCACATACAGCTTGATACTTCCCTTCAAGCTGTAGCTGTGAGATTATCTTAACATAACACTATTACCCTGTGCTCTTTGTATCTTCCACCAAATAAACCTATACACCAAGGTAGTCTTGATGATTTGATATCTCAACTACCCCAACCATTTGT--ACTTGTTGGTGATTT--TTATGCACATAACACC-------ATATGGGGTTGTACAGATACGAACCGCCGTGGTGATCAAATAGAGAATTTTATGACTGTAAATTCTCTTTCGTTCCTGAACGATCCAAGTGCAAAAACATGTTTGCA-TCCAGCTTCAGGATCATA-------------TTCTTCTA-TTGACCTTTCTTTTT-GCAGTCCAGTACTTCTCCCTGATTTTTCATGGAGATGTTTAGAAGACACTTGTGGAAGTGATCCCTTCCCTATTATTTTAAATGAAAATAAACCTTCAGTCCTTGATCGTCCTCAAAAATGGAAGTTGTCCAAAGCAAACTGGAGTAAATTTCAGA-----TGCTTTGTGAACAGAATATTGTTCACCATG------CGTTTGAGG----------ACTGTGAG---GACCCTTCCTTCCTTTTTT-C--------------TTCTTTATTGTTTGA--TGCAGCCAAACAGTCTATACCTAAGACCTCGACAAATCCCAAACGTCCAGATAAACCTTGGTTCACTTCTGAAT------------------GTAAGGAAGCCGTTAGGGAACGAAAGGCCTCTCTCAGGAAATTTAACCTGAGACCAA----CACAAGAAAA----------CCATAACGACTT-TCGTATCCGCCGTGCAAAGGCAAGATGCACAATTAAAACAAG---TAAGCGCAAGTCCTGGA-------GAGTTTATGCCTC-TAGGCTTAATAGTCGCACCT--CAACCAAAAAGACTTGGGACATGATTCGTAAAATGAATGGCAAAGGTCCATCTCGTATTAGTCACCTCACTTCAAACAACCAAGAAATAG------ATAACCCTCA-------------GGACATAGCAGATACCTTGGCAGAGACTTTCTC------------GATAAAATCCTCTGCTGAGAACTACT-----CTACAAA---ATTTCAGACCTTTAAAGCGAGAGCGGAGAAAACAAAGCTCAATTTTACTTCTAAAAAT-------------------GAAGAGC---ATTACAACAA---------------ACTCTTCACTCTTAAAGAACTTCAATCTGC--CTTGA---AGAAATCCCCTGACACTTCTCCAGGTCAGGACCAA------ATTCACTATCA----ATTCCTCAAGCACTTACCACATTCATCCCTTTCTATTTTACTCGATATTTT---------------------------TAATAATGTTTGGCAGACTGGTGAATTT---CCATCCAG------CTGGCGAGAGGCTTTGGTCATTCAAA-TTGCGAA----ACCAGGAAAG-GATGC------AAAAGATCCAAACAGTTACCGACCGATTGCCTTGA----------CAAGTTGCATCTGT--------AAAACTCTTG--------AACGGATGGTTAACGATAGGCTTGTTTG-GTTTCTTGAATCGAACAACCTTATTGTATCTGTTCAAAGTGTCTTCCGCCGACAACGAAGTACGTTAGACCATCTTGTTCGGTTCGAAACGTATCTTCGAGA------------AGCTTT-----TATTAAAAAGCAGCATGTAGT-ATCGGTATT-----TTTGACTTGGAAAGTGC-ATATGATA----------CCACTTGGAAACATGGTATACTTAAAGATTTACACGATTTTGGCCTCAGAGGCCGCCTTCCTATATTCATTGCAGCAT-------------------------------TTCTGGATGAACGGCTCTTC---CGCGTTCGTGTTGGGAACACC--------TTGTCAGGTGCTCGCGAGCAGGAAATGGGGGTTCCCCAGGGGTGTAT-----------TT--TGTCTGTTACACTTTTTAGCATTAAGAT------AAATAGCATT-----ATTAAAGCTATAAACCCTGGAGTGGACTGCTCCCTTTATGTAGACGACTTTGTTATTTGTTTCTGTTCCAGAAACATGGATATTATTGAACGCCAACTACAGCAATGCCTTAATAAATTACAAATATGGTCAGATGAAAATGGGTTCAAGTTT--CCCAAAACGAAAACCA-------AATGTATGCATTTTTGCAATCTTCGTAGATTGCATCCAGACCCCGATC---------------TGACTCTAGGCAATACTAAACGAGAAGTTGTGCCAGAATTCAAATTTCTTGGAGTCATT------TTTGA--------CAAAAAG-CTTTC------------------TTTCTTACCTCATATTAAATCTCTTAAAAAGAAATGCCAAAAAGCAATGAACATTCTTAGAGTTATTGCACACTCTGATTGGGGAGCTGAT-------------------AAGAAGGGCCTGCTAAGGCTATATCGATCCCTTATTCGATCA-------AAACTTGATTATGGTTCTATAGTATATGGATCAGCCCGTAAAT-----------CCTATCTCCAGCTGCTAGATCCAATACAAAACCAATGTTT--------AAGGC-TTGCCCTA-GGCGCCTTTAGAACATCTCCCGTTAACAGCCTCTATGCAGAGGCTAATGAACCTTCTCTATATTACAGAAGGGAAAAACTATCTCTTCAATACTTTTTAAAA-TTGAAATCCAATCCTTTTAACCCTACTCATCGAGTAGTTTTTAACCCCCAATACAAAC-GCCTT----TTCCAACAGAAACCAAATGCTATTGCCCCATTT-GGTATTC-GCATGGAGCCCATTATAGATAATCTTGGGGTAGACACTGATTCCATAGCCCAGTACAAGTTAT-CTGACATACCTCCATGGACACTGGACACAGCAAAC----TTTTTATTTGATCTTACCTCTGATAGGAAATCAGAAACAGATAGAGCTATCTTTCACAGTAAATATA---GAGAGATAAAAGAA----------------------CAATATTCTTC----CTACAAACCTATATACACTGATGGATCCAA----------GGACGGTGATTTG--GTTGCAGCTGCAGCTGTATATGGAAAAAGGGTTAAGGAATGCCGCCTTCCAGACAAGTCTTC-TATCTTCTCTGCAGAGATAAGGGCTATTGATCT----AGC-CCTTAAC---CTGGTGGAAAATGCAAATTCCACCCG----ATTTATTATATTTT------CTGATT---CTCTATCAGTACTGCAAGCCTTATCAAA---TCAAAAGTTGGCGAACCCTT-TGATATGCCAAATTATTCA---AAGGATCTCTCATATTTTGTCT-TCAAACGGACTTGTGTTCTGTTGGCTTCCAAGCCACACTGGTATCATGGGTAATGAACATGCGGATAGATCCGCTAAA-------TCAGCTCTTAA-CCTTCCCATTTCCGATTTTAAAGTACCATACACCGATTTTAAACCTTCTATTTTAACTTACATCACATCCATCTGGCAATCA-------AAATGGAA----TGATGATGTTTTTAATAAATTGCAT-TCA-ATT----AAGCCTACCCTCGGAGAATGGTACCCTTCTTACA---GGTCCATACAAAGAGA---------GGAAGTTACAATTGCA---CGAATCCGAATTGGTCATTCATACATTACACACTCCTGGCTCTTGGCTAAGGAAGATGCACCTGA---ATGCATTCCATGCAA---TGCACCCTTTACCATCAAACATATATTGCTCGATTGCATTGATTTTCAAAGAATTCGTGCAAAATATTTCAATGTCAACACTATTTATGAGCTTTTTGAGACTGTCAGGATTGAATTAATTCTTTCCTTTCTCAAAGAGATTGGAGTTTACAATAGATTGTGATTAATTACACATTCTAAATATTT-AT-------ACATTTATCAATATCA---------TTTTTCATCACACA--------------CTA---TTTATT--TCATATC---ACA-CATTCGTTACAAA-CAATCT--ATCA-ACAACCATTAATTTT--TT-ACAAATTTTCTATCTACTTTTGATCATTAATTACAAATTCTTATTTATTTTTTCT-TTAAACAAA------TACATTTTAACCTG----TTAATATTTTTAAT-------ATCCATTCATCC----ACATCAT-------CATAATGCGCGCTAAATGACCTTAGCTGTCGATGCGCCTTAAAACACCATTCA------TTCATTCAT--------------------------------------------------------
>ENCE17_3572_V1.2_chr_CL24_2:39911486-39917571()_(reversed)
------CCCCCCAT---GGCAGGGCGGGGGG-TTAGAAATGGTCCTGCCACTGCGCTGCTGAGTGGTAGAACCCCACCAAGTGCCT-GCCCGTTTGCCGTGGGCTGCGACTCGTGTCGCCTGATGCAGGGATCCTGGTGGTTGAGAGAATCCAGGGTTAGG--------CTAGTTAATACCCTGTTT--------TTT--CAATAC---------ACCACTTTGGCCTGAATTTGGGCTAAACGA------GAGGTCAGGAAGGCCCGACCTGA-TCAATCGGCTGGTCATG-CCTTGTC--------ATGGGCAACTTG---TTTTTT-CATCAATCTTCCACCAT----ACA--ACATATTTTCAAAT--TTA---------------TTTGAAATTTCTTCACCTTTAGTACCCCATGACGATGGCCCATGGGT--CAATC--------AGATGAAAGATTTGGTGTTTGATTGACATCCTGTATCATCCCAAATTTA-TGTCG--CTTGC-----TTGGAATGACATCTTTTGGGACACATTTGTCCAGTCTAGCCCTTT-CACCCTGA--GTATACCAT-CCTTGTAACCCTGACTTGATCTGCGATGGGTTTCCCCAGATTAAGTCCCCTTGTTG-GGCTCCATGGTGGGCGGG-GACCAA----GGATGGTG-------AACTTTTTAAACT-AATATGGAATCCCATAAAAAAGCTGCCA-------AGCGTACCCTTT-CTGACAGTGATTCAGAGGCAGAATCTTCTCCTTCACCACTAAATTTT-----CCA---CGATTTATTGTG-GTTGAAGCAGAAGATTCAGTTAAACCAATTACACACATATCACCATTTGTTATCGAGAAAA-CAATCAAAAGTATTCTCGGTACACCAA-AATCAGTAAAAAA---CTCAAAAACAACACCATACTCATTGAATGCTTCACAAAGCAACAAACAATCAACATACTCAAACATAAAACACTATTCAAACAAGCAGTCAAAGTATACCCACATCCATCACTCAACT---CATGTAAAGGAGTCATCCG---------TTGCAAGGACCTCCATTACTGCTCCTCTCTTGATGACATCAAGGACAAC-----------TTAAAGTCACAGTCT-------GTTACAG----ATATCAGACGC----ATCAGTGTCAAAAGAGATGGAG----TGT-TGAAAAACACTAACACAT-ACATAATCACTTTCTCATGTCCCACAGTTCCACCTACACTTAAA--ATTGGATTTGAATCCTTAAAAGTAGACACATACAT----------------TCCTAACCCTC----------TTCGCTGT----------TTCAAATGTCAACGATTTGGTCACCACACCACAAAATGCACCAATACACCAGT---CTGTGCTAAATGCGCATTTGTAGGCGCAGATCACAGCACTGAACACTGCACCGCACC-TGCATGCTGTTTCAACTTCAAGTCTGGTCACGTTG---CCTATGCGAAGGAATGTCAAACTTGGAAA---------------GATGAGAAGGATAT----------------------CCTGACCATCAAG--TACAAGGAAGGCATTTCCTTTGCAGAAG---------CACGCAAACTTGTCTTGCAACAAAAGCAAGACAA--GGAAAGACTTGTCAGTGGGAACAGCTACTCAGCAGTAGCCTCCCCGAAGCAAGACTGCCATACCTGCGATCTTCT------------------CCTCAAAC--TGCTTTTGGGGAAGTTTC-CAGAAATGGCGGAGGAGCTGAAGGGCAA-GGTCCCAGCACCAC----------------TTCTATC---------ATC-ATA----CATAGC-------------AAAAC----------AGCCACCTCCTACACCAAAACCTGCAACTGCACCC----------------------------------AAACCTCAAT-------CAGCACCAAAACCT----ACTGCAACA------------------CCAAAACCTGCAACTACACCAAAAGAT---ACTTCTGCACCAACACCTGCATCAACAT---CTAAAGCTAAACAACCTG-----CCTCTGAATCAAAGTC---TAAACAACAACAAAAA-CTATTTCTTCTTCCAT------TGGTCCATCTTCT-GGATC----AAAGGCAAACCCTTCTCTTTCTAAGAAAGAAAG----GAAAAACCTTCAAAAACATAAATCTCTTTG--TTCAAATGATGAACAACACTCAGGTGCTGCGACAAGT----------TCTGTCGCAA---GAAC------CCCCT----TTGCA--ACTTCTAACAATTTTGAAGTTCTGGATGC----------AATGGACACTG-AAGAGTGCCTTGAAGGCGAC--TCTTCAGATGTCGAGCAGTCCATATG-GGGGGG-TTCTCTGGATGATTGGGGTAAAAAA-CCAAATACCAAGGACCCCAAGTCACCTGCTTCTTAACTTTTTAATCTGCTGCAA-TGAATTATAGAATGCTTTTTT----------------ATACTTTTTT-AATTTTACTTTTTAGCGCAATGGCTAAACCAATTATCCAATGGAACTGTCGAGGTCTGAAGGCCAACTTTAATGAGTTGTCACTTCTGATTGATAATCACAAACCTGCTGCACTTTGTCTTCAAGAGACATTCTTGAAAGAGAATGACACTATCTCCCTCAAATTTCATTCT---------------------ATATATAACAAGATT--TACACTGAAGG---CAATAAAGCCCAAGGTGGAGTATCTGTCATTGTTA-ATAACAGTGTTCCTCACAGGCACATACAGCTTGATACTTCCCTTCAAGCTGTAGCTGTGAGATTATCTTTACATAACACTATTACCCTGTGCTCTTTGTATCTTCCACCAAATAAACCTATACACCAAGGTAGTCTTGATGATTTGATATCTCAACTACCTCAACCATTTGT--ACTTGTTGGTGATTT--TAATGCACATAACACC-------ATATGGGGTTGTACAGATACGAACCGCCGTGGTGATCAAATAGAGAGTTTTATGACTGTAAATTCTCTTTCGTTCCTGAACGATCCAAGTGCAAAAACATATTTGCA-TCCAGCTTCAGGATCATA-------------TTCTTCTA-TTGACCTTTCTTTTT-GCAGTCCAGTACTTCTCCCTGATTTTTCATGGAGATGTTTAGAAGACACTTGTGGAAGTGATCACTTCCCTATTATTTTAAATGAAAATAAACCTTCAGTCCTTGATCGTCCTCAAAAATGGAAGTTGTCCAAAGCAAACTGGAGTAAATTCCAGA-----TGCTTTGTGAACAGAATATTGTTCACCATG------CATTTGAGG----------ACTGTGAG---GACCCTTCCTTCCTTTTTT-C--------------TTCTTTATTGTTTGA--TGCAGCCAAACAGTCTATACCTCAGACCTCGACAAATCCCAAACGTCCAGATAAACCTTGGTTCACTTCTGAAT------------------GTAAGGAAGCCGTTAGGAAACGAAAGGCCTCTCTCAGGAAATTTAACCTGAGACCAA----CACAAGAAAA----------CCTTAACGACTT-TCGTATCCGCCGTGCAAAGGCAAGATGCACAATTAAAACAAG---TAAGCGCAAGTCCTGGA-------GAGATTATGTCTC-TAAACTTAATAGTCGCACCT--CGACCAAAAAGACTTGGGACATGATTCGTAAAATGAATGGAAAAGGTCCATCTCATATTAGTCACCTCACTTCAAACAACCAAGAAATAG------ATAACCCTCA-------------GGACATAGCAGATACCTTGGCAGAGACTTTCTC------------GATGAAGTCCTCTGCTGAGAACTACT-----TTTAAAG---ATTTCAGACCTTTAAAACAAGAGCGGAGAAATCAAAGCTCAATTTTACTTCTAAAAAT-------------------GAAGAGC---ATTACAACAA---------------ACTCTTTACTCTTAAAGAACTTCAATCTGC--CTTGA---AGAAATCACATGACACTTCTCCAGGTCAGGACCAA------ATTCACTATCA----ATTCCTCAAGCATTTACCACATTCATCCCTTTCTATTTTACTCGATATTTT---------------------------TAATAATGTTTGGCAGACTGGTGAATTT---CCATCCAG------CTGGCGAGAGGCTTTGGTCATTCCAA-TTGCAAA----ACCAGGAAAG-GATGC------AAAAGATCCAAACAGCTACCGACCGATTGCCTTGA----------CAAGTTGCATCTGT--------AAAACTCTTG--------AACGAATGGTTAACGATAGGCTTGTTTG-GTTTCTTGAATCGAACAACCTTATTGTATCTGTTCAAAGTGGCTTCCGCCGACAACGAAGTATGTTAGACCATCTTGTTCGGTTCGAAACGTATCTTCGAGA------------AGCTTT-----TATTAAAAAGCAGCATGTAGT-ATCTGTATT----TTTTTACTTGGAAAGTGC-TTATGATA----------CCACTTGGAAACATGGTATACTTAAAGATTTACACGATTTTGGCCTCAGAGGCCGCCTTCCTATATTCATTGCAGCAT-------------------------------TCCTGGATGAACGGCTCTTC---CGCGTTCGTGTTGGGAACACC--------TTGTCAGGTGCTCGCGAGCAGGAAATGGGGGTTCCCCAGGGGTGTAT-----------TT--TGTCTGTTAAACTTTTTAGCATTAAGAT------AAATAGCATT-----GTTAAAGCTATAAACCCTGGAGTGGACTGCTCCCTTTATGTAGATGACTTTGTTATTTGTTTCTGTTCCAGAAACATGGATATTATTGAACGCCAACTACAGCAGTGCCTTAATAAATTGCAAATATGGTCAGATGAAAATGGGTTCAAGTTT--TCCAAAACGAAAACCA-------AATGTATGCATTTTTGCAATCTTCGTAGATTGCATCCAGACCCCGATC---------------TGACTCTAGGCAATACTAAACTAGAAGTTGTGCCAGAGTTCAAATTTCTTGGAGTCATT------TTTGA--------CAAAAAG-CTTTC------------------TTTCTTACCTCATATTAAATCTCTTAAAAAGAAATGCCAAAAAGCAATGAACATTCTTAGAGTTATTGCACACTCAGATTGGGGAGCCGAT-------------------AAGAAGGTCCTGCTAAGGCTATATCGATCCCTTATTCGATCA-------AAACTTGATTATGGTTCTATTGTGTATGGATCAGCCCGTAAAT-----------CCTATCTCCAGCTGCTAGATCCAATACAAAACCAATGTTT--------AAGGC-TTGCCCTA-GGCGCCTTTAGAACATCTCCTGTTAACAGCCTCTATGCAGAGGCTAATGAACCTTCTCTATATTACAGAAGGGAAAAACTATCTCTTCAATACTTTTTAAAA-TTGAAATCCAATCCTTTTAACCCTACTCATCGAGTAGTTTTTAACCCCCAATACAAAC-GCCTT----TTTCAACAGAAACCAAATGCTATTGCCCCATTT-GGTATTC-GCATGGAGCCCATTATAGATAATCTTGGGGTAGACACAGATTCCATAGCCCAGTACAAGTTAT-CTGACATACCTCCATGGACACTGGACACAGCAAAC----TTTTTATTTGATCTTACCTCTGATAAGAAATCAGAAACAGATAGAGCTATCTTTCACAGTAAATATA---GAGAGATAAAAGAA----------------------CAATATTCTTC----CTACAAACCTATATACACTGATGGATCCAA----------GGACGGTGATTTC--GTTGCAGCTGCAGCTGTATATGGAGAAAGGGTTAAGAAATGCCGCCTTCCAGACAAGTCTTC-TATCTTCTCTGCAGAGATAAGGGCTATTGATCT----AGC-CCTTAAC---CTGGTGGAAAATGCAAATTCCACCCG----ATTTATTATATTTT------CTGATT---CTCTATCAGTACTGCAAGCCTTATCAAA---TCAAAAGTTGGAGAACCCTT-TGATATGCCAAATTATTCA---AAGGATCTCTCATATTTTGTCT-TCAAACAGACTTGTGTTCTGCTGGCTTCCAAGCCACACTGGTATCATTGGTAATGAACATGCGGATAGATCCGCTAAA-------TCAGCTCTTAA-CCTTCCCATTTCAGATTTTAAAGTACCATACACCGACTTTAAACCTTCTATTTTAACTTACATCACATCCATCTGGCAATCA-------AAATGGAA----TGATGATGTTTTTAATAAATTGCAT-TCA-ATT----AAGCCTACCCTCGGAGAATGGTACCCTTCTTACA---GGTCCGTACGAAGAGA---------GGAAGTTACAATTGCA---CGAATCCGAATTGGTCATTCATACATTACACACTCCTGGCTCTTGGCTAAGGAAGATGCACCTGA---ATGCATTCCATGCAA---TGCACCCTTTACCATCAAACATATATTGCTAGATTGCATTGATTTTCAAAGAATTCGTGCAAAATATTTCAATGTCAACACTATTTTTGAGCTTTTTGAGACTGTAAGGATTGAATTAATTCTTTCCTTTCTCAAAGAGGTTGGGATTTACAATAAATTGTGATTCCTTACACATTCTAAATATAT-AT-------ACATTTATCAATATCA---------TTTTTCATCACACA--------------CTA---TTTATT--TCATATC---ACA-CATTCATTACAAA-CAATCT--ATCA-ACAATCATTAATTTA--T--ACAAATCTTATATCTACTTTTGTTCATTAATTACAAATTCTTATTTATTTTATTT-----------------ATTTATTAACCTG----TTAATATTTTAAAT-------ATCCATTCATCC----ACATCAT-------CATAATGCGCGCTAAATGACCTTAGCTGTCGATGCGCCTTAAAACACCATTCA------TTCATTCTT--------------------------------------------------------
>ENCE17_3572_V1.2_chr_CL24_18:7153137-7159243()_(reversed)
------CCCCCCAT---GGCAGGGCGGGGGG-TTAGAAATTGTCCTGCCACTGCGCTGCTGAGTGGTAGAACCCCACCAAGTGCCT-GCCCGTTTGCCGTGGGCTGCGACTCGTGTCGCCTGATGCAGGGATCCTGGTGGTTGAGAGAATCCAGGGTTAGG--------CTAGTTAATACCCTGTTT--------TTT--CAATAC---------ACCACTTTGGCCTGAATTTGGGCTAAACGA------GAGGTCAGGAAGGCCCGACCTGA-TCAATCGGCTGGTCATG-CCTTGTC--------ATGGGCAACTTG---TTTTTT-CATCAATCTTCCACCAT----ACA--ACATATTTTCAAAT--TTA---------------TTCGAAATTTCTTCACCTTTAGTACCCCATGACGGTGGCCCATGGGT--CAATC--------AGATGAAAGATTTGGTGTTTGATTGACATCCTGTATCATCCCAAATTTA-TGTCG--CTTGC-----TTGGAATGACATCTTTTTGGACACATTTGTCCAGTCTAGCCCTTT-CACCCTGA--GTATACCAT-CCTTGTAACCCTGACTTGATCTGCGATGGGTTTCCCCAGATTAAGTCCCCTTGTTG-GGCTCCATGGTGGGCGGG-GACCAG----GGATGGTG-------AACTTTTTAAACTTAATATGGAATCCCATAAAAAAGCTGCCA-------AGCGTACCCTTT-CTGACAGTGATTCAGAGGCAGAATCTTCTCCGTCACCACTAAATTTT-----CCA---CGATTTATTGTG-GTTGAAGCAGAAGATTCAGTTAAACCAGTTACACACATATCACCATTTGTTATCGAGAAAA-CAATCAAAAGTATTCTCGGTACACCAA-AATCAGTCAAAAAA--CTCAAAAACAACACCATACTCATTGAATGCTTCACAAAGCAACAAACAATCAACATACTCAAACATAAAACACTATTCAAACAAGCAGTCAAAGTATACCCACATCCATCACTCAACT---CATGTAAAGGAGTTATCCG---------TTGCAAGGACCTCCATTACTGCTCCTCTCTTGATGACATCAAGGACAAC-----------TTAAAGTCACAGTCT-------GTTACAG----ATATCAGACGC----ATCAGTGTCAAAAGAGATGGAG----TGT-TGAAAAACACTAACACAT-ACATAATCACTTTCTCATGTCCCACAGTTCCACCTACACTTAAA--ATTGGATTTGAATCCTTAAAAGTAGACACATACAT----------------TCCGAACCCTC----------TTCGTTGT----------TTCAAATGTCAACGATTTGGTCACCACACCACAAAATGCACCAATACACCAGT---CTGGGCTAAATGCGCATTTGTAGGCGCAGATCACAGCACTGAACACTGCACCGCACC-TGCATGCTGTTTCAACTGCAAGTCTGGTCACGTTG---CCTATGCGAAGGAGTGTCAAACTTGGAAA---------------GATGAGAAGGATAT----------------------CCTGACCATCAAG--TACAAGGAAGGCATTTCCTTTGCAGAAG---------CACGCAAACTTGTCTTGCAACAAAAGCAATACAA--GGAAAGACTTGTCAGTGGGAACAGCTACTCAGCAGTAGCCTCCCCGAAGCAAGACTGCCATACCTGCGATCTTCT------------------CCTCAAAC--TTCTTTTGGGGAAGTTTC-CAGAAATGGCAGAAGAGCTGAAGGGCAA-GGTCCCAGCACCAC----------------TTCTATC---------ATC-ATA----CATAGC-------------AAAAC----------AGCCACCTCCTACACCAAAACCTGCAACTGCACCCAAAACATCTACTTCT-----GCACCC--------AAACCTCAAT-------CAGCACCAAAACCTTCT-ACTGCCACA------------------CCAAAACCTGCAACTACACCAAAAGAT---ACTTCTGCACCAACACCTGCATCAACAT---CTAAAGCTAAACAACCTG-----CCTCTGAATCAAAGTC---TAAACAACAACAAAAATATATTTCTTCTTCCAA------TGGTCCATCTTCT-GGATC----AAAGGCAAACCCTTCTCTTTCTAAGAAAGAAAG----GAAAAACCTCCTTAAACAAAAATCTCTTTG--TTCAAATGATGAACA---CTCAGGTGCTGCGACAAGT----------TCTGTCGCAA---GAAC------CCCCA----TTGCA--ACTTCAAACAATTTTGAAGTCCTTGCTGC----------AATGGACACTG-AAGAGTGCCTTGAAGGCGAC--TCTTCAGATGTCGAGCAGTCCATATG-GGGGGG-TTCTTTGGATGATTGGGGTAAAAAA-CCAAATACCAAGGACCCCAAGTCACCTGCTTCTAAACTTTTTAATCTGCTGCAA-TGAATTATAGAATGCTTTTTT----------------ATACTTTTTT-AATTTTACTTTTTAGCGCAATGGCTAATCCAATTATCCAATGGCACTGTCGAGGTCTGAAGGCCAACTTTGATGAGTTGTCACTTCTGATTAATAAACACAAACCTGCTGCACTTTGTCTTCAAGACACATTCTTGAAAGAGGATGACACTATCTCCCTCAAATTTCATTCT---------------------ATATACAACAAGATT--TACACTGAAGG---CAATAAAGCCCAAGGTGGAGTATCTGTCATTGTTA-ATAACAGTGTTCCTTACAGGCACATACAGCTTGATACTTCCCTTCAAGCTGTAGCTGTGAGATTATCTTTACATAACACTATTACCCTGTGCTCTTTGTATCTTCCACCAAATAAACCTATACACCAAGGTAGTCTTGATGATTTGATATCTCAACTACCCCAACCATTTGT--ACTTGTTGGTGATTT--TAATGCACATAACACC-------ATATGGGGTTGTACAGATACGAACCACCGTGGTGATCAAATAGAGAATTTTATGACTGTAAATTCTCTTTCGTTCCTGAACGATCCAAGTGCAAAAACATATTTGCA-TCCAGCTTCAGGATCATA-------------TTCTTCTATATGACCTTTCTTTTT-GCAGTCCAGTACTTCTCCCTGATTTTTCATGGAGATGTTTAGAAGACACTTGTGGAAGTGATCACTTCCCTATTATTTTAAATGAAAATAAACCTTCAGTCCTTGATCGTCCTCAAAAATGGAAGTTGTCCAAAGCAAACTGGAGTAAATTCCAGA-----TGCTTTGTGAACAGAATATTGTTCACCATG------CGTTTGAGG----------ACTGTGAG---GACCCTGCCTTCCTTTTTT-C--------------TTCTTTATTGTTTGA--TGCAGCCAAACAGTCTATACCTCAGACCTCGACAAATCCCAAATGTCCAGATAAACCTTGGTTCACTTCTGAAT------------------GTAAGGAAGCCGTTAGGGAAC----------------GAAATTTAACCTGAGACCAA----CACAAGAAAA----------CCTTAACGACTT-TCGTATCCGCCGTGCAAAGGCAAGATGCACAATTAAAACAAG---TAAGCGCAAGTCCTGGA-------GAGATTATGTCTC-TAGACTTAATAGTCGCACCT--CAACCAAAAAGACTTGGGACATGATTCGTAAAATGAATGGCAAAGGTCGATCTCATATTAGTCACCTGACTTCAAACAACCAAGAAATAG------ATAACCCTCA-------------GGACATAGCAGATACCTTGGCAGAGACTTTCTC------------GATAAAATCCTCTGCTGAGAACTACT-----CTACAAA---ATTTCAGACCTTTAAAACGAGCGCGGAGAAAACAAAGCTCAATTTTACTTCTAGATAT-------------------GAAGAGC---ATTACAACAA---------------ACTCTTCACTCTTAAAGAACTTCAATCTGC--CTTGA---AGAAATCCCATGACACTTCTCCAGGTCAGGACCAA------ATTCACTATCA----ATTCCTCAAGCACTTACCACATTCATCCCTTTCTATTTTACTCGCTATTTT---------------------------TAATAATGTTTGGCAGACTGGTGAATTT---CCATCCAG------CTGGCGAGAGGCTTTGGTCATTCCAA-TTGCGAA----ACCAGGAAAG-GATGC------AAAAGATCCAAACAGTTACCGACCGATTGCCCTGA----------CAAGTTGCATCTGT--------AAAACTCTTG--------AACGGATGGTTAACGATAGGCTTGTTTG-GTTTCTTGAATCGAACAACCTTATTGTATCTGTTCAAAGTGGCTTCCGCTGACAACGAAGTACGTTAGACCATCTTGTTCGGTTCGAAACGTATCTTCGAGA------------AGCTTT-----TATTAAAAAGCAGCATGTAGT-ATCTGTATT----TTTTGACTTGGAAAGTGC-ATATGATA----------CCACTTGGAAACACGGTATACTTAAAGATTTACACGATTTTGGCCTCAGAGGCCGCCTTCCTATATTCATTGCAGCAT-------------------------------TCCTGGATGAACGGCTCGTC---CGCGTTCGTGTTGGGAACACC--------TTGTCAGGTGCTCGCGAGCAGGAAATGGGGGTTCCCCAGGGGTGTAT-----------TT--TGTCTGTTACACTTTTTAGCATTAAGAT------AAATAGCATT-----GTTAAAGCTATAAACCCTGGAGTGGACTGCTCCCTTTATGTAGACGACTTTGTTATTTGTTCCTGTTCCAGAAACATGGATATTATTGAACGCCAACTACAGCAATGCCTTAATAAATTACAAATATGGTCAGATGAAAATGGGTTCAAGTTT--TCCAAAACGAAAACAA-------AATGTATGCATTTTTGCAATCTTCGTAGATTGCATCCAGACCCCGATC---------------TGACTCTAGGCAATACTAAACTAGAAGTTGTGCCAGAATTCAAATTTCTTGGAGTCATT------TTTGA--------CAAAAAG-CTTTC------------------TTTCTTACCTCATATTAAATCTCTTAAAAAGAAATGCCAAAAAGCAATGAACATTCTTAGAGTTATTGCACACTCTGATTGGGGAGCTGAT-------------------AAGAAGGTCCTGCTTAGGCTATATCGATCCCTTATTCGTTCA-------AAACTTGACTATGGTTCTATAGTGTATGGATCAGCCCGTAAAT-----------CCTATCTCCAGCTGCTAGATCCAATACAAAACCACTGTTT--------AAGGC-TTGCCCTA-GGAGCCTTTAGAACATCTCCTGTTAACAGCCTCTATGCAGAGGCTAATGAACCTTCTCTATATTACAGAAGGGAAAAACTATCTCTTCAATACTTTTTAAAA-TTGAAATCCAATCCTTTTAACCCTACTCATCGAGTAGTTTTTAACCC-CAATACAAAC-GCCTT----TTTCAACAGAAACCAAATGCTATTGCCCCATTT-GGTATTC-GCATGGAGCCCATTATAGATAATCTTTGGGTAGACACTGATTCCATAGCCCAGTACAAGTTAT-CTGACATACCTCCATGGACACTGGACACAGCAAAC----TTTTTATTTGATCTTACCTCTGATAAGAAATCAGAAACAGATAGAGCTATCTTTTACAGTAAATATA---GAGAGATAAAAGAA----------------------CAATATTCTTC----CTACAAACCTATATACACTGATGGATCCAA----------GGACGGTGATTTC--GTTGCAGCTGCAGCTGTATATGGAGAAAGGGTTAAGAAATGCCGCCTTCCAGACAAGTCTTC-TATCTTCTCTGCAGAGATAAGGGCTATTGATCT----AGC-CCTTAAC---CTGGTGGAAAATGCAAATTCCACCCG----ATTTATTATATTTT------CTGATT---CTCTATCAGTACTGCAAGCCTTATCAAA---TCAAAAGTTGGAGAACCCTT-TGATATGCCAAATTATTCA---AAGGATCCCTCATATTTTGTCT-TCAAACAGACTTGTGTTCTGTTGGCTTCCAAGCCACACTGGTATCATTGGTAATGAACATGCGGATAGATCCGCTAAA-------TCAGCTCTTAA-CCTTCCCATTTCAGATTTTAAAGTACCATACACCGACTTTAAACCTTCTATTTTAACTTACATCACATCCATCTGGCAATCA-------AAATGGAA----TGACGATGTTTTTAATAAATTGCAT-TCA-ATT----AAGCCTACCCTCGGAGAATGGTACCCTTCTTACA---GGTCCGTACGAAGAGA---------GGAAGTTACAATTGCA---CGAATCCGAATTGGTCATTCATACATTACACACTCCTGGCTCTTGGCTAAGGAAGATGCACCTGA---ATGCATTCCATGCAA---TGCACCCTTTACCATCAAACATATATTGCTAGATTGCATTGATTTTCAAAGAATTCATGCAAGATATTTCAATGTCAACACTATTTATGAGCTTTTTGACACTGTCAGGATTGAATTAATTCTTTCCTTTCTCAAAGAGATTGGAGTTTACAATAAATTGTGATTCCTTACACATTCTAAATATAT-AT-------TTATTTATCAATATCA--------TTTTTTCATCACACA--------------CTA---TTTATT--TTATATC---ACA-CATTCATTACAAA-CAATCT--ATCA-ACAATCATTAATTTT--TT-ACAAATCTTATATCTACTTTTGTTCATTAATTACAAATTCTTATTTATTTTTTCT-TTAAACAAA------TACATTTTAACCTG----TTAATATTTTTAAT-------ATCCATTCATCC----ACATCAT-------CATAATGCGCGCTAAATGACCCTAGCTGTCGATGCGCCTTAAAACACCATTCA------TTCATTCATT-------------------------------------------------------
>ENCE17_3572_V1.2_chr_CL24_10:19388003-19394110()_(reversed)
-------CCCCCAT---GGCAGGGCGGGGGGGGTAGAAATTGTCCTGCCACTGCGCTGCTGATTGGTAGAACCCCACCAAGTGCCT-GCCCGTTTGCCGTGGGCTGCGACCCGTGTCGCCTGATGCAGGGATCCTGGTGGTTGAGAGAATCCAGGGTTAGG--------CTAGTTAATACCCTGTTT-------TTTT--CAATAC---------ACCACTTTGGCCTGAATTTGGGCTAAACGA------GAGGTCAGGAAGGCCCGACCTGA-TCAATCGGCTGGTCATG-CCTTGTC--------ATGGGCAACTTG---TTTTTT-CATCAATCTTCCACCGT----ACA--ACATATTTTCAAAT--TTA---------------TTTAAAATTTCTTCACCTTTAGTACCCCATGACGGTGGCCCATGGGT--CAATC--------AGATGAAAGATTTGGTGTTTGATTGACATCCTGTATCATCCCAAATTTA-TGTCG--CTTGC-----TTGGAATGACATCTTTTGGGACACATTTGTCCAGTCTAGCCCTTT-CACCCTGA--GTATACCAT-CCTTGTAACCCTGACTTGATCTGCGATGGGTTTCCCCAGATTAAGTCCCCTTGTTG-GGCTCCATGGTGGGCGGG-GACCAA----GGATGGTG-------AACTTTTTAAACT-AATATGGAATCCCATAAAAAAGCTGCCA-------AGCGTACCCTTT-CTGACAGTGATTAAGAGGCAGAATCTTCTCCGTCACCACTAAATTTT-----CCG---CGATTTATTGTG-GTTGAAGCAGAAGACTCAGTCAAACCAATTACACACATATCACCATTTGTTATCGAGAAAA-CAATCAAAAGTATTCTCGGTACACCAA-AATCAGTAAAAAA---CTCAAAAACAACACCATACTCATTGAATGCTTCACAAAGCAACAAACAATCAACATACTCAAACATAAAACACTATTCAAACAAGCTGTCAAAGTATACCCACATCCATCACTCAACT---CATGTAAAGGAGTCATCCG---------TTGCAAGGACCTCCATTACTGCTCCTCTCTTGATGACATCAAGGACAAC-----------TTAAAGTCACAGTCT-------GTTACAG----ATATCAGACGC----ATCAGTGTCAAAAGAGATGGAG----TGT-TGAAAAACACTAACACAT-ACATAATCACTTTCTCATGTCCCACAGTTCCACCTACACTTAAA--ATTGGATTTGAATCCTTAAAAGTAGACACATTCAT----------------TCCTAACCCTC----------TTCGTTGT----------TTCAAATGTCAACGATTTGGTCACCACACCACAAAATGCACCAATACACCAGT---CTGTGCTAAATGCGCATTTGTAGGCGCAGATCACAGCACTGAACACTGCACCGCACC-TGCATGCTGTTTCAACTGCAAGTCTGGTCACGTTG---CCTATGCGAAGGAGTGTCAAACTTGGAAA---------------GATGAGAAGGATAT----------------------CCTGACCATCAAG--TACAAGGAAGGCATTTCCTTTGCAGAAG---------CACGCAAACGTGTCCT-CAACAAAAGCAAGACAA--GGAAAGACTTGTCAGTGGAAACAGCTACTCAGCAGTAGCCTCCCCGAAGCAAGACTGCCATACCTGCGATCTTCT------------------CCTCAAAC--TTCTTTTGGGGAAGTTTC-CAGAAATGGCAGAGGAGCTGAAGGGCAA-GGTCCCAGCACCAC----------------TTTTATC---------ATC-ATA----CATAGC-------------AAAAC----------AGCCACCTCCTACACCAAAACCTGCAACTGCACCCAAACCATCTACTTCT-----GCACCC--------AAACCTCAAT-------CAGCACCAAAACCT----ACTGCCACA------------------CCAAAACCTGCAACTACACCAAAAGAT---ACTTCTGCACCAACACCTGCATCAACAT---CTAAAGCTAAACAACCTG-----CCTCTGAATCAAAGTC---TAAACAACAACAAAAATCTATTTCTTCTTCCAA------TGGTCCATCTTCT-GGATC----AAAGGCAAACCCTTCTCTTTCTAAGAAAGAAAG----GAAAAACCTTCTTAAACAAAAATCTCTTTG--TTCAAATGATGAACA---CTCAGGTGCTGCGACAAGT----------TCTGTCGCAA---GAAC------CCCCA----TTGCA--ACTTCTAACAATTTTGAAGTTCTGGATGC----------AATGGACACTG-AAGAGGTCCTTGAAGGCGAC--TCTTCAGATGTCGAGCAGTCCATCTG-GGGTGG-TCCTTTGGATGATGGGGGAAAAACC-CCAAATACCAAGGACCCCAAGTCACCTGCTTCTTAACCTTTTAATCTGCTGCAA-TGAATTATAGAATGCTTTTTT----------------ATACTTTTTT-AATTTTACCTTTTAGAGCAATGGCTAATCCAATTATCCAATGGAACTGTCGAGGTCTGAAGGCCAACTTTGATGAGTTGTCACTTCTGATAAATAAACACAAACCTGCTGCTCTTTGTCTTCAAGAGACATTCTTGAAAGAGGATGACACTATCTCCCTCAAATTTCATTCT---------------------ATATACAACAAGATT--TACACTGAAGG---CAATAAAGCCCAAGGTGGAGTATCTGTCATTGTTA-ATAACAGTGTTCCTCACAGGCACATACAGCTTGATACTTCCCTTCAAGCTGTAGCTGTGAGATTATCTTTGCATAACACTATTACCCTCTGCTCTTTGTATCTTCCACCAAATAAACCTATACACCAAGGTAGTCTTGATGATTTGATATCTCAACTACCTCAACCATTTGT--ACTTGTTGGTGATTT--TAATGCACATAACACC-------ATATGGGGTTGTACAGATACGAACCGCCGTGGTGATCAAATAGAGAATTTTATGTCTGTAAATTCTCTTTCGTTCCTGAACGATCCAAGTGCAAAAACATATTTGCA-TCCAGCTTCAGGATCATA-------------TTCTTCTA-TTGACCTTTCTTTTT-GCAGTCCAGTTCTTCTCCCTGATTTTTCATGGAGATGTTTAGAAGACACTTGTGGAAGTGATCACTTCCCTATTATTTTAAATGAAAATAAACCTTCAGTCCTTGATCGTCCCCAAAAATGGAAGTTGTCCAAAGCAAACTGGAGTAAATTCCAGA-----TGCTTTGTGAACAGAATATTGTTCACCATG------CGTTTGAGG----------ACTGTGAG---GACCCTTCCTTGCTTTTTT-C--------------TTCTTTATTGTTTGA--TGCAGCCAAACAGTCTATACCTCAGACCTCGACAAATCCCAAACGTCCAGATAAACCTTGGTTCACTTCTGAAT------------------GTAAGGAAGCCGTTAGGG--------------------AAATTTAACCTGAGACCAA----CACAAGAAAA----------CCTAAACGACTT-CCGTATCCGCCGTGCAAAGGCAAGATGCACAATTAAAACAAG---TAAGCGCAAGTCCTGGA-------GAGATTATGTCTC-TAGACTTAATAGTCGCACCT--CAACCAAAAAGACTTGGGACATGATTTGTAAAATGAATGGCAAAGGTCCATCTCATATTAGTCACCTCACTTCAAACAACCAAGAAATAG------ATAACCCTCA-------------GGACATAGCAGATACCTTGGCAGAGACTTTCTC------------GATGAAATCCTCTGCTGAGAACTACT-----CTACAAA---ATTTCAGACCTTTAAAACGAGAGCGGAGAAAACAAAGCTCAATTTTACTTCTAAAAAT-------------------GAAGAGC---ATTACAACAA---------------ACTCTTCAATCTTAAAGAACTTCAATCTGC--CTTGA---AGAAATCCCATGACACTTCTCCAGGTCAGGACCAA------ATTCACTATCA----ATTCCTCAAGCACTTACCACATTCATCCCTTTCTATTTTACTCGATATTTT---------------------------TAATAATGTTTGGCAGACTGGTGAATTT---CCATCCAG------CTGGCGAGAGGCTTTGGTCATTCCAA-TTGCAAA----ACCAGGAAAG-GATGC------AAAAGATCCAAACAGCTACCGACCGATTGCCTTGA----------CAAGTTGCATCTGT--------AAAACTGTTG--------AACGGATGGTTAACGATAGGCTTGTTTG-GTTTCTTGAATCAAACAACCTTATTGTATCTGTTCAAAGTGGCTTCCGCCGACAACGAAGTACGTTAGACCATCTTGTTCGGTTCGAAACGTATCTTCGAGA------------AGCTTT-----TATTAAAAAGCAGCATGTAGT-ATCTGTATT----TTTTGACTTGGAAAGTGC-ATATGATA----------CCACTTGGAAACATGGTATACTTAAAGATTTACACGATTTTGGCCTCAGAGGCCGCCTTCCTATATTCATTGCAGCAT-------------------------------TCCTGGATGAACGGCTCTTC---CGCGTTCGTGTTGGGAACACC--------TTGTCAGGTGCTCGCGAGCAGGAAATGGGGGTTCCCCAGGGGTGTATTTTGTCTGTTTTT--TGTCTGTTACACTTTTTAGCATTAAGAT------AAATAGCATT-----GTTAAAGCTATAAACCCTGGAGTGGACTGCTCCCTTTATGTAGACGACTTTGTTATTTGTTTCTGTTCCAGAAACATGGATATTATTGAACGCCAACTACAGCAATGCCTTAATAAATTGCAAATATGGTCAGATGAAAATGGGTTCAAGTTT--TCCAAAACGAAAACCA-------AATGTATGCATTTTTGCAATCTTCGTAGATTGCATCCAGACCCTGATC---------------TGACTCTAGGCAATACTAAACTAGAAGTTGTGCCAGAGTTCAAATTTCTTGGAGTCATT------TTTGA--------CAAAAAG-CTTTC------------------TTTCTTACCTCATATTAAATCTCTTAAAAAGAAATGCCAAAAAGCAATGAACATTCTTAGAGTTATTGCACACTCAGATTGGGGAGCCGAT-------------------AAGAAGGTCCTGCTAAGGCTATATCGATCCCTTATTCGTTCA-------AAACTTGACTATGGTTCTATAGTGTATGGATCAGCCCGTAAAT-----------CCTATCTCCAGCTGCTAGATCCAATACAAAACCAATGTTT--------AAGGC-TTGCCCTA-GGCGCCTTTAGAACATCTCCTGTAAACAGCCTCTATGCAGAGGCTAATGAACCTTCTCTATATTACAGAAGGGAAAAACTATCTCTTCAATACTTTTTAAAA-TTGAAATCCAATCCTTTTAACCCTACTCATCGAGTAGTTTTTAACCC-CAATACAAAC-GCCTT----TTTCAACAGAAACCAAATGCTATTGCCCCATTT-GGTATTC-GCATGGAGCCCATTATAGATAATCTTGGGGTAGACACTGATTCCATAGCCCAGTACAAGTTAT-CTGACATACCTCCATGGACACTGGACACAGCAAAC----TTTTTATTTGATCTTACCTCTGATAAGAAATCAGAAACAGATAGAGCTATCTTTCACAGTAAATATA---GAGAGATAAAAGAA----------------------CAATATTCTTC----CTACAAACCTATATACACTGATGGATCCAA----------GGACGGTGATTTC--GTTGCAGCTGCAGCTGTATATGGAGAAAGGGTTAAGAAATGCCGCCTTCCAGACAAGTCTTC-TATCTTCTCTGCAGAGATAAGGGCTATTGATCT----AGC-CCTTAAC---CTGGTGGAAAATGCAAATTCCACCCG----ATTTATTATATTTT------CTGATT---CTCTATCAGTACTGCAAGCCTTATCAAA---TCAAAAGTTGGAGAACCCTT-TGGTATGCCAAATTATTCA---AAGGATCTCTCATATTTTGTCT-TCAAACAGACTTGTGTTCTGTTGGCTTCCAAGCCACACTGGTATCATGGGTAATGAACATGCGGATAGATCCGCTAAA-------TCAGCTCTTAA-CCTTCCCATTTCAGATTTTAAAGTACCATACACCGACTTTAAACCTTCTATTTTAACTTACATCACATCCATCTGGCAATCA-------AAATGGAA----TGATGATGTTTTTAATAAATTGCAT-TCA-ATT----AAGCCTACCCTCGGAGAATGGTACCCTTCTTACA---GGTCCGTACGAAGAGA---------GGAAGTTACAATTGCA---CGAATCCGAATTGGTCATTCATACATTACACACTCCTGGCTCTTGGCTAAGGAAGATGCACCTGA---ATGCATTCCATGCAA---TGCACCCTTTACCATCAAACATATATTGCTAGATTGCATTGATTTTCAAAGAATTCGTGCAAAATATTTCAATGTCAACACTATTTTTGAGCTTTTTGAGACTGTCGGGATTGAATTAATTCTTTCCTTTCTCAAAGAGGTTGGGATTTACAATAAATTGTGATTCCTTACACATTCTAAATATAA-AT-------ACATTTATCAATATCA---------TTTTTCATCACACA--------------CTA---TTTATT--TCATATC---ACA-CATTCATTACAAA-CAATCT--ATCA-ACAATCATTAATTTT--T--ACAAATCTTATATCTACTTTTGTTCATTAATTACAAATTCTTATTTATTTTTTCT-TTAAACAAA------TACATTTTAACCTG----TTAATATTTTTAAT-------ATCCATTCATCC----ACATCAT-------CATAATGCGCGCTAAATGACCTTAGCTGTCGATGCGCCTTAAAACACCATTCA------TTCATTCATGCA-----------------------------------------------------
>ENCE17_3572_V1.2_chr_CL24_2:13104412-13110517()_(reversed)
------CCCCCCAT---GGCAGGGCGGGGGG-TTAGAAATTGTCCTGCCACTGCGCTGCTGAGTGGTAGAACCCCACCAAGTGCCT-GCCCGTTTGCCGTGGGCTGCGACTCGTGTCGCCTGATGCAGGGATCCTGGTGGTTGAGAGAATCCAGGGTTAGG--------CTAGTTAATACCCTGTTT--------TTT--CAATAC---------ACCACTTTGGCCTGAATTTGGGCTAAACGA------GAGGTCAGGAAGGCCCGACCTGA-TCAATCGGCTGGTCATG-CCTTGTC--------ATGGGCAACTTG---TTTTCT-CATCAATCTTCCACCAT----ACA--ACATATTTTCAAAT--TTA---------------TTTGAAATTTCTTCACCTTTAGTACCCCATGACGGTGGCCCATGGGT--CAATC--------AGATGAAAGATTTGGTGTTTGATTGACATCCTGTATCATCCCAAATTTA-TGTCG--CTTGC-----TTGGAATGACATCTTTTGGGACACATTTGTCCAGTCTAGCCCTTT-CACCCTGA--GTATACCAT-CCTTGTAACCCTGACTTGATCTGCGATGGGTTTCCCCAGATTAAGTCCCCTTGTTG-GGCTCCATGGTGGGCGGG-GACCAA----GGATGGTG-------AACTTTTTAAACT-AATATGGAATCCCATAAAAAAGCTGCCA-------AGCGTACCCTTT-CTGACAGTGATTCAGAGGCAGAATCTTCTCCGTCACCACTGAATTTT-----CCA---CGATTTATTGTG-GTTGAAGCAGAAGATTCAGTCAAACCAATTACACACATATCACCATTTGTTATCGAGAAAA-CAATCAAAAGTATTCTCGGTACACCAA-AATCAGTCAAAAAA--CTCAAAAACAACACCATACTCATTGAATGCTTCACAAAGCAACAAACAATCAACATCCTCAAACATAAAACACTATTCAAACAAGCAGTCAAAGTATACCCACATCCATCACTCAACT---CATGTAAAGGAGTCATCCG---------TTGCAAGGACCTCCATTACTGCTCCTCTCTTGATGACATCAAGGACAAC-----------TTAAAGTCACAGTCT-------GTTACAG----ATATCAGACGC----ATCAGTGTCAAAAGAGATGGAG----TGT-TGAAAAACACTAACACAT-ACATAATCACTTTCTCATGTCCCACAGTTCCACCTACACTTAAA--ATTGGATTTGAATCCTTAAAAGTAGACACATACAT----------------TCCTAACCCTC----------TTCGTTGT----------TTCAAATGTCAACGATTTGGTCACCACACCACAAAATGCACCAATACACCAGT---CTGTGCTAAATGCGCATTTGTAGGCGCAGATCACAGCACTGAACACTGCACCGCACC-TGCATGCTGTTTCAACTGCAAGTCTGGTCACGTTG---CCTATGCGAAGGAGTGTCAAACTTGGAAA---------------GATGAGAAGGATAT----------------------CCTGACCATCAAG--TACAAGGAAGGCATTTCCTTTGCAGAAG---------CACGCAAACTTGTCTTGCAACAAAAGCAAGACAA--GGAAAGACTTGTCAGTGGGAACAGCTACTCAGCAGTAGCCTCCCCGAAGCAAGACTGCCATACCTGCGATCTTCT------------------CCTCAAAC--TGCTTTTGGGGAAGTTTC-CAGAAATGGCGGAGGAGCTGAAGGGCAA-GGTCCCAGCACCAC----------------TTCTATC---------ATC-ATA----CATAGC-------------AAAAC----------AGCCACCTCCTACACCAAAACCTGCAACTGCACCCAAACCATCTACTTCT-----GCACCC--------AAATCCCAAT-------CAGCACCAAAACCT----ACTGCCACA------------------CCAAAACCTGCAACTACACCAAAAGAT---ACTTCTACACCAACACCTGCATCAACAT---CTAAAGCTAAACAACCTG-----CCTCTGAATCAAAGTCTAAACAACAACAACAAAAATCTATTTCTTCTTCCAA------TGGTCCATCTTCT-GGATC----AAAGGCAAACCCTTCTCTTTCTAAGAAAGAAAG----GAAAAACCTCCTGAAACAAAAATCTCTTTG--TTCAAATGATGAACA---CTCAGGTGCTGCGACAAGT----------TCTGTCGCAA---GAAC------CCCCA----TTGCA--ACTTCTAACAATTTTGAAGTTCTGGATGC----------AATGGACACTG-AAGAGGTCCTTGAAGGCGAC--TCTTCAGATGTCGAGCAGTCCATCTG-GGGTGG-TCCTTTGGATGATGGGGGGAAAAAC-CCAAATACCAAGGACCCCAAGTCACCTGCTTCTTAACCTTTTAATCTGCTGCAA-TGAATTATAGAATGCTTTTTT----------------ATACTTTTTT-TATTTTACTTTTTAGCGCAATGGCTAATCCAATTATCCAATGGAACTGTCGAGGTCTGAAGGCCAACTTTGATGAGTTGTCACTTCTGATTAATAAACACAAACCTGCTGCACTTTGTCTTCAAGAGACATTCTTGAAAGAGGATGACACTATCTCCCTCAAATTTCATTCT---------------------ATGTACAACAAGATT--TACACTGAAGG---CAATAAAGCCCAAGGTGGAGTATCTGTCATTGTTA-ATAACGGTGTTCCTCACAGGCACATACAGCTTGATACTTCCCTTCAAGCTGTAGCTGTGAGATTATCTTTACATAACACTATTACCCTGTGCTCTTTGTATCTTCCACCAAATAAACCTATACACCAAGGTAGTCTTGATGATTTGATATCTCAACTACCTCAACCATTTT---ACTTGTTGGTGATTT--TAATGCACATAACACC-------ATATGGGGTTGTACAGATACAAACCGCCGTGGTGATCAAATAGAGAATTTTATGTCTGTAAATTCTCTTTCGTTCCTGAACGATCCAAGTGCAAAAACATATTTGCA-TCCAGCTTCAAGATCATA-------------TTCTTCTA-TTGACCTTTCTTTTT-GCAGTCCAGTTCTTCTCCCTGATTTTTCATGGAGATGTTTAGAAGACACTTGTGGAAGTGATCACTTCCCTATTATTTTAAATGAAAATAAACCTTCAGTCCTTGATCGTCCTCAAAAATGGAAGTTGTCCAAAGCAAACTGGAGTAAATTCCAGA-----TGCTTTGTGAACAGAATATTGTTCACCATG------CGTTTGAGG----------ACTGTGAG---GACCCTTCCTTCCTTTTTT-C--------------TTCTTTATTGTTTGA--TGCAGCCAAACAGTCTATACCTCAGACCTCGACAAATCCCAAACGTCCAGATAAACCTTGGTTCACTTCTGAAT------------------GTAAGGAAGCCATTGGGGAACGAAAGGCCTCTCTCAGGAAATTTAACCTGAGACCAA----CACAAGAAAA----------CCTAAACGACTT-CCGTATCCGCCGTGCAAAGGCAAGATGCACAATTAAAACAAG---TAAGCGCAAGTCCTGGA-------GAGATTATGTCTC-TAGACTTAATAGTCGCACCT--CAACCAAAAAGACTTGGGACATGATTCGTAAAATGAATGGCAAAGGTCCATCTCATATTAGTCACCTCACTTCAAACAACCAAGAAATAG------ATAACCCTCA-------------GGACATAGCAGATACCTTGGCAGAGACTTTCTC------------GATGAAGTCCTCTGCTGAGAACTACT-----CTAAAAA---ATTTCAGACCTTTAAAACAAGAGCGGAGAAATCAAAGCTCAATTTTACTTCTAAAAAT-------------------GAAGAGC---ATTACAACAA---------------ACTCTTTACTCTTAAAGAACTTCAATCTGC--CTTGA---AGAAATCACATGACACTTCTCCAGGTCAGGACCAA------ATTCACTATCA----ATTCCTCAAGCACTTACCACATTCATCCCTTTCTATTTTACTCGATATTTT---------------------------TAATAATGTTTGGCAGACTGGTGAATTT---CCATCCAG------CTGGCGAGAGGCTTTGGTCATTCCAA-TTGCAAA----ACCAGGAAAG-GATGC------AAAAGATCCAAACAGCTACCGACCGATTGCCTTGA----------CAAGTTGCATCTGT--------AAAACTCTTG--------AACGGATGGTTAACGATAGGCTTGTTTG-GTTTCTTGAATCAAACAACCTTATTGTATCTGTTCAAAGTGGCTTCCGCCGACAACGAAGTACATTAGACCATCTTGTTCGGTTCGAAACGTATCTTCGAGA------------AGCTTT-----TATTAAAAAGCAGCATGTAGT-ATCGGTATT----TTTTGACTTGGAAAGTGC-ATATGATA----------CCACTTGGAAACATGGTATACTTAAAGATTTACACGATTTTGGCCTCAGAGGCCGCCTTCCTATATTCATTGCAGCAT-------------------------------TCCTGGATGAACGGCTCTTC---CGCGTTCGTGTTGGGAACACC--------TTGTCAGGTGCTCGCGAGCAGGAAATGGGGGTTCCCCAGGGGTGTAT-----------TT--TGTCTGTTACACTTTTTAGCATTAAGAT------AAATAGCATT-----GTTAAAGCTATAAACCCTGGAGTGGACTGCTCCCTTTATGTAGACGACTTTGTTATTTGTTTCTGTTCCAGAAACATGGATATTATTGAACGCCAACTACAGCAGTGCCTTAATAAATTGCAAATATGGTCAGATGAAAATGGGTTCAAGTTT--TCCAAAACGAAAACCA-------AATGTATGCATTTTTGCAATCTTCGTAGATTGCATCCAGACCCCGATC---------------TGACTCTAGGCAATACTAAACTAGAAGTTGTGCCAGAGTTCAAATTTCTTGGAGTCATT------TTTGA--------CAAAAAG-CTTTC------------------TTTCTTACCTCATATTAAATCTCTTAAAAAGAAATGCCAAAAAGCAATGAACATTCTTAGAGTTATTGCACACTCAGATTGGGGAGCCGAT-------------------AAGAAGGTCCTGCTAAGGCTATATCGATCCCTTATTCGTTCA-------AAACTTGACTATGGTTCTATAGTGTATGGATCAGCCCGTAAAT-----------CCTATCTCCAGCTGCTAGATCCAATACAAAACCAATGTTT--------AAGGC-TTGCCCTA-GGCGCCTTTAGAACATCTCCTGTTAACAGCCTCTATGCAGAGGCTAATGAACCTTCTCTTTATTACAGAAGGGAAAAACTATCTCTTCAATACCTTTTAAAA-TTGAAATCCAATCCTTTTAACCCTACTCATCGAGTAGTTTTTAACCCCCAATACAAAC-GCCTT----TTTCAACAGAAACCAAATGCTATTGCCCCATTT-GGTATTC-GCATGGAGCCCATTATAGATAATCTTGGGGTAGACACTGATTCCATAGCCCAGTACAAGTTAT-CTGACATACCTCCATGGACACTGGACACAGCAAAC----TTTTTATTTGATCTTACCTCTGATAAGAAATCAGAAACAGATAGAGCTATCTTTCACAGTAAATATA---GAGAGATAAAAGAA----------------------CAATATTCTTC----CTACAAACCTATATACACTGATGGATCCAA----------GGACGGTGATTTG--GTTGCAGCTGCAGCTGTATATGGAGAAAGGGTTAAGAAATGCCGCCTTCCAGACAAGTCTTC-TATCTTCTCTGCAGAGATAAGGGCTATTGATCT----AGC-CCTTAAC---CTGGTGGAAAATGCAAATTCCACCCG----ATTTATTATATTTT------CTGATT---CTCTATCAGCACTACAAGCCTTATCAAA---TCAAAAGTTGGAGAACCCTT-TGGTATGCCATATTATTCA---AAGGATCTCTCATATTTTGTCT-TCAAACAGACTTGTGTTCTGTTGGCTTCCAAGCCACACTGGTATCATGGGTAATGAACATGCGGATAGATCCGCTAAG-------TCAGCTCTTAA-CCTTCCCATTTCAGATTTTAAAGTACCATACACCGACTTTAAACCTTCTATTTTAACTTACATCACATCCATCTGGCAATCA-------AAATGGAA----TGATGATGTTTTTAATAAATTGCAT-TCA-ATT----AAGCCTACCCTCGGAGAATGGTACACTTCTTACA---GGTCCGTACGAAGAGA---------GGAAGTTACAATTGCA---CGAATCCGAATTGGTCATTCATACATTACACACTCCTGGCTCTTGGCTAAGGAAGATGCACCTGA---ATGCATTCCATGCAA---TGCACCCTTTACCATCAAACATATATTGCTAGATTGCATTGATTTTCAAAGAATTCGTGCAAAATATTTCAATGTCAACACTATTTTTGAGCTTTTTGAGACTGTCAGGATTGAATTAATTCTTTCCTTTCTCAAAGAGGTTGGGATTTACAATAAATTGTGATTCCTTACACATTCTAAATATAT-AT-------ACATTTATCAATATCA--------TTTTTTCATCACACA--------------CTA---TTTATT--TCATATC---ACA-CATTCATTACAAA-CAATCT--ATCA-ACAATCATTAATTTT--TT-ACAAATCTTATATCTACTTTTGTTCATTAATTACAAATTCTTATTCATTTTTTCT-TTAAACAAA----------------------------TATTTTTAAT-------ATCCATTCATCC----ACATCAT-------CATAATGCGCGCTAAATGACCTAAGCTGTCGATGCGCCTTAAAACACCATTCA------TTCATTCATTCAT----------------------------------------------------
>ENCE17_3572_V1.2_chr_CL24_1:14774992-14781115()_(reversed)
-----ACCCCCCAT---GGCAGGGCGGGGGG-TTAGAAATTGTCCTGTCACTGCGCTGCTGAGTGGTAGAACCCCACCAAGTGCCT-GCCCGTTTGCTGTGGGCTGCGACTCGTGTCGCCTGATGCAGGGATCCTGGTGGTTGAGAGAATCCAGGGTTAGG--------CTAGTTAATACCCTGTTT--------TTT--CAATAC---------ACCACTTTGGCCTGAATTTGGGCTAAACGA------GAGGTCAGGAAGGCCCGACCTGA-TCAATCGGCTGGTCATG-CCTTGTC--------ATGGGCAACTTG---TTTTTT-CATCAAACTTCCACCAT----ACA--ACATATTTTCAAAT--TTA---------------TTTGAAATTTCTTCACCTTTAGTACCCCATGACGGTGGCCCATGGGT--CAATC--------AGATGAAAGATTTGGTGTTTGATTGACATCCTGTATCATCCCAAATTTA-TGTCG--CTTGC-----TTGGAATGACATCTTTTGGGACACATTTGTCCAGTCTAGCCCTTT-CACCCTGA--GTATACCAT-CCTTGTAACCCTGACTTGATCTGCGATGGGTTTCCCCAGATTAAGTCCCCTTGTTG-GGCTCCATGGTGGGCGGG-GACCAA----GGATGGTG-------AACTTTTTAAACT-AATATGGAATCCCATAAAAAAGCTGCCA-------AGCGTACCCTTT-CTGACAGCGATTCAGAGGCAGAATCTTCTCCGTCACCACTAAATTTT-----CCA---CGATTTATTGTG-GTTGAAGCAGAAGATTCAATCAAACCAATTACACACATATCACCATTTGTTATCGAGAAAA-CAATCAAAAGTATTCTCGGTACACCAA-AATCAGTAAAAAA---CTCAAAAACAACACCATACTCATTGAATGCTTCACAAAGCAACAAACAATCAACATCCTCAAACATAAAACACTATTCAAACAAGCAGTCAAAGTATACCCACATCCATCACTCAACT---CATGTAAAGGAGTCATCCG---------TTGCAAGGACCTCCATTACTGCTCCTCTCTTGATGACATCAAGGACAAC-----------TTAAAGTCACAGTCT-------GTTACAG----ATATCAGACGC----ATCAGTGTCAAAAGAGATGGAG----TGT-TGAAAAACACCAACACAT-ACATAATCACTTTCTCATGTCCCACAGTTCCACCTACACTTAAA--ATTGGATTTGAATCCTTAAAAGTAGACACATACAT----------------TCCTAACCCTC----------TTCGTTGT----------TTCAAATGTCAACGATTTGGTCACCACACCACAAAATGCACCAATACACCAGT---CTGTGCTAAATGCGCATTTGTAGGCGCAGATCACAGCACTGAACACTGCACCGCACC-TGCATGCTGTTTCAACTGCAAGTCTGGTCACGTTG---CCTATGCGAAGGAGTGTCAAACTTGGAAA---------------GATGAGAAGGATAT----------------------CCTGACCATCAAG--TACAAGGAAGGCATTTCCTTTGCAGAAG---------CACGCAAACTTGTCTTGCAACAAAAGCAAGACAA--GGAAAGACTTGTCAGTGGGAACAGCTACTCAGCAGTAGCCTCCCCGAAGCAAGACTGCCATACCTGCGATCTTCT------------------CCTCAAAC--TGCTTTTGGGGAAGTTTC-CAGAAATGGCGGAGGAGCTAAAGGGCAA-GGTCCCAGCACCAC----------------TTCTATC---------ATC-ATA----CATAGC-------------AAAAC----------AGCCACCTCCTACACCAAAACCTGCAACTGCACCCAAACCATCTACTTCT-----GCACCC--------AAACCTCAAT-------CAGCACCAAAACCT----ACTGCCACA------------------CCAAAACCTGCAACTACACCAAAAGAT---ACTTCTACACCAACACCTGCATCAACAT---CTAAAGCTAAACAACCTG-----CCTCTGAATCAAAGTC---TAAACAACAACAAAAATCTATTTCTTCTTCCAA------TGGTCCATCTTCT-GGATC----AAAGGCAAACCCTTCTCTTTCTAAGAAAGAAAG----GAAAAACCTTCAAAAACA--AATCTCTTTG--TTCAAATGATGAACA---TTCAGGTGCTGCGACAAGT----------TCTGTCGCAA---GAAC------CCCCA----TTGCA--ACTTCTAACAATTTTGAAGTTCTGGATGC----------AATGGACACTG-AAGAGGTCCTTGAAGGCGAC--TCTTCAGATGTCGAGCAGTCCATATG-GGGTGG-TCCTTTGGATGATGGGGGGAAAAAC-CCAAATACCAAGGACCCCAAGTCACCTGCTTCTTAACCTTTTAATCTGCTGCAA-TGAATTATAGAATGCTTTTTT----------------ATACTTTTTT-AATTTTACTTTTTAGCGCAATGGCTAATCCAATTATCCAATGGAATTGTCGAGGTCTGAAGGCCAACTTTGATGAGTTGTCACTTCTGATTAATAAACACAAACCTGCTGCACTTTGTCTTCAAGAGACATTCTTGAAAGAGGATGACACTATCTCCCTCAAATTTCATTCT---------------------ATATACAACAAGATT--TACACTGAAGG---CAATAAAGCCCAAGGTGGAGTATCTGTCATTGTTA-ATAACAGTGTTCCTCACAGGCACATACAGCTTGATACTTCCCTTCAAGCTGTAGCTGTGAGATTATCTTTACATAACACTATTACCCTGTGCTCTTTGTATCTTCCACCAAATAAACCTATACACCAAGGTAGTCTTGATGATTTGATATCTCAACTACCTCAACCATTTT---ACTTGTTGGTGATTT--TAATGCACATAACACC-------ATATGGGGTTGTACAGATACAAACCGCCGTGGTGATCAAATAGAGAATTTTATGTCTGTAAATTCTCTTTCGTTCTTGAACGATCCAAGTGCAAAAACATATTTGCA-TCCTGCTTCAGGATCATA-------------TTCTTCTA-TTGACCTTTCTTTTT-GCAGTCCAGTTCTTCTCCCTGATTTTTCATGGAGATGTTTAGAAGACACTTGTGGAAGTGATCACTTCCCTATTATTTTAAATGAAAATAAACCTTCAGTCCTTAATCGTCCTCAAAAATGGAAGTTGTCCAAAGCAAACTGGAGTAAATTCCAGA-----TGCTTTGTGAACAGAATATTGTTCACCATG------CGTTTGAGG----------ACTGTGAG---GACCCTTCCTTCCTTTTTT-C--------------TTCTTTATTGTTTGA--TGCAGCCAAACAGTCTATACCTCAGACCTCGACAAATCCCAAGCGTCCAGATAAACCTTGGTTCACTTCTGAAT------------------GTAAGGAAGCCATTAGGGAACGAAAGGCCTCTCTCAGGAAATTTAACCTGAGACCAA----CACAAGAAAA----------CCTAAACGACTT-CCGTATCCGCCGTGCAAAGGCAAGATGCACAATTAAAACAAG---TAAGCGCAAGTCCTGGA-------GAGATTATGTCTC-TAGACTTAATAGTCGCACCT--CAACCAAAAAGACTTGGGACATGATTCGTAAAATGAATGGCAAAGGTCCATCTCATATTAATCACCTCACTTCAAACAACCAAGAAATAG------ATAACCCTCA-------------GGACATAGCAGATACCTTGGCAGAGACTTTCTC------------GATAAAATCCTCTGCTGAGAACTACT-----CTACAAA---ATTTCAGACCTTTAAAACGAGAGCGGAGAAAACAAAGCTCAATTTTACTTCTAAAAAT-------------------GAAGAGC---ATTACAACAA---------------ACTCTTCACTCTTAAAGAACTTCAATCTGC--CTTGA---AGAAATCCCATGACACTTCTCCAGGTCAGGACCAA------ATTCACTATCA----ATCCCTCAAGCACTTACCACATTCATCCCTTTCTATTTTACTCGATATTTT---------------------------TAATAATGTTTGGCAGACTGGTGAATTT---CCATCCAG------CTGGCGAGAGGCTTTGGTCATTCCAA-TTGCGAA----ACCAGGAAAG-GATGC------AAAAGATCCAAACAGCTACCGACCGATTGCCTTGA----------CAAGTTGCATCTGT--------AAAACTCTTG--------AGCGGATGGTTAACGATAGGCTTGTTTG-GTTTCTTGAATCGAACAACCTTATTGTATCTGTTCAAAGTGGCTTCCGCCGACAACGAAGTACGTTAGACCATCTTGTTCGGTTCGAAACGTATCTTCGAGA------------AGCTTT-----TATTAAAAAGCAGCATGTAGT-ATCTGTATT-----TTTGACTTGGAAAGTGC-ATATGATA----------CCACTTGGAAACATGGTATACTTAAAGATTTACACGATTTTGGGCTCAGAGGCCGCCTTCCTATATTCATTGCAGCAT-------------------------------TCCTGGATGAACGGCTCTTC---CGCGTTCGTGTTGGGAACACC--------TTGTCAGGTGCTCGCGAGCAGGAAATGGGGGTTCCCCAGGGGTGTAT-----------TT--TGTCTGTTACACTTTTTAGCATTAAGAT------AAATAGCATT-----GTTAAAGCTATAAACCCTGGAGTGGACTGCTCCCTTTATGTAGACAACTTTGTTATTTGTTTCTGTTCCAGAAACATGGATATTATTGAACGCCAACTACAGCAGTGCCTTAATAAATTGCAAATATGGTCAGATGAAAATGGGTTCAAGTTT--TCCAAAACGAAAACCA-------AATGTATGCATTTTTGCAATCTTCGTAGATTGCATCCAGACCCCGATC---------------TGACTCTAGGCAATACTAAACTAGAAGTTGTGCCAGAGTTCAAATTTCTTGGAGTCATT------TTTGA--------CAAAAAG-CTTTC------------------TTTCATACCTCATATTAAATCTCTTAAAAAGAAATGCCAAAAAGCAATGAACATTCTTAGAGTTATTGCACACTCAGATTGGGGAGCCGAT-------------------AAGAAGGTCCTCCTAAGGCTATATCGATCCCTTATTCGATCA-------AAACTTGACTATGGTTCTATAGTGTATGGATCAGCCCGTAAAT-----------CCTATCTCCAGCAGCTAGATCCAATACAAAACCAATGTTT--------AAGGC-TTGCCCTA-GGCGCCTTTAGAACATCTCCTGTTAACAGCCTCTATGCAGAGGCTAATGAACCTTCTCTATATTACAGAAGGGAAAAACTATCTCTTCAGTACTTTTTAAAA-TTGAAATCCAATCCTTTTAACCCTACTCATCGAGTAGTTTTTAACCCCCAATACAAAC-GCCTT----TTTCAACAGAAACCAAATGCTATTGCCCCATTT-GGTATTC-GCATGGAGCCCATTATAGATAATCTTGGGGTAGACACTGATTCCATAGCCCAGTACAAGTTAT-CTGACATACCTCCATGGACACTGGACACAGCAAAC----TTTTTATTTGATCTTACCTCTGATAAGAAATCAGAAACCGATAGAGCTATCTTTCACAGTAAATATA---GAGAGATAAAAGAA----------------------CAATATTCTTC----CTACAAACCTATATACACTGATGGATCCAA----------GGACGGTGATTTC--GTTGCAGCTGCAACTGTATATGGAGAAAGGGTTAAGAAATGCCGCCTTCCAGACAAGTCTTC-TATCTTCTCTGCAGAGATAAGGGCTATTGATCT----AGC-CCTTAAC---CTGGTGGAAAATGCAAATTCCACCCG----ATTTATTATATTTT------CTGATT---CTCTATCAGTACTGCAAGCCTTATCAAA---TCAAAAGTTGGAGAACCCTT-TGGTATGCCAAATTATTCA---AAGGATCTCTCATATTTTGTCT-TCAAACAGACTTGTGTTCTGTTGGCTTCCAAGCCACACTGGTATCATGGGTAATGAACATGCGGATAGATCCGCTAAA-------TCGGCTCTTAA-CCTTCCCATTTCAGATTTTAAAGTACCATATACGGATTTTAAACCTTCTATTTTAACTTACATCACATCCGTCTGGCAATCA-------AAATGGAA----TGATGATGTTTTTAATAAATTGCAT-TCA-ATT----AAGCCTACCCTGGGAGAATGGTACCCTTCTTACA---GGTCCGTACGAAGAGA---------GGAAGTTACAATTGCA---CGAATCCGAATTGGTCATTCATACATTACAC-CTCCTGGCTCTTGGCTAAGGAAGATGCACCTGA---ATGCATTCCATGCAA---TGCACCCTTTACCATCAAACATATATTGCTAGATTGCATTGATTTTCAAAGAATTCGTGCAAAATATTTCAATGTCAACACTATTTTTGAGCTTTTTGAGATTGTCAGGATTGAATTAATTCTTTCCTTTCTCAAAGAGGTTGGGATTTACAATAAATTGTGATTCCTTACACATTCTAAATATAT-ATTATTTATTCATTCATCATTATCA--------TTTTTTCATCACACA--------------CTA---TTTATT--TCATATC---ACA-CATTCATTACAAA-CAATCT--ATGA-ACAATCATTAATTTT--TT-ACAAATTTTCTATCTACTTTTGTTCATTAAATACAAATTCTTATTTATTTTTTCT-TTAAACAAA------TACATTTTAACCTG----TTAATATTTTAAAT-------ATCCATTCATCC----ACATCAT-------CATAATGCGCGCTAAATGACCTTAGCTGTCGATGCGCCTTAAAACACCATTCA------TTCATTCATTCAT----------------------------------------------------
>ENCE17_3572_V1.2_chr_CL24_18:11885724-11891845()_(reversed)
------CCCCCCAT---GGCAGGGCGGGGGG-TTAGAAATTGTCCTGCCACTGCGCTGCCGAGTGGTAAAACCCCACCAAGTGCCT-GCCCGTTTGCCGTGGGCTGCGACTCGTGTCGCCTGATGCAGGGATCCTGGTGGTTGAGAGAATCCAGGGTTAGG--------CTAGTTAATACCCTGTTT--------TTT--CAATAC---------ACCACTTTGGCCTGAATTTGGGCTAAACGA------GAGGTCAGGAAGGCCCGACCTGA-TCAATCGGCTGGTCATG-CCTTGTC--------ATGGGCAACTTG---TTTTTT-CATCAATCTTCCACCAT----ACA--ACATATTTTCAAAT--TTA---------------TTTGAAATTTCTTCACCTTTAGTACCCCATGACGGTGGCCCATGGGT--CAATC--------AGATGAAAGATTTGGTGTTTGATTGACATTCTGTACCATCCCAAATTTT-TGTCG--CTTGC-----TTGGAATGACATCTTTTGGGACACATTTGTCCAGTCTAGCCCTTT-CACCCTGA--GTATACCAT-CCTTGTAACCCTGACTTGATCTGCGATGGGTTTCCCCAGATTAAGTCCCCTTGTTG-GGCTCCATGGTGGGCGGG-GACCAA----GGATGGTG-------AACTTTTTAAATT-AATATGGAATCCCATAAAAAAGCTGCCA-------AGCGTACCCTTT-CTGACAGTGATTCAGAGGCAGAGTCTTCTCCGTCACCACTAAATTTT-----CCA---CGATTTATTGTG-GTTGAAGCAGAAGACTCAGTCAAACCAATTACACACATATCACCATTTGTTATCGAGAAAA-CAATCAAAAGTATTCTCGGTACACCAA-AATCTGTCAAAAAA--CTCAAAAACAACACCATACTAATTGAATGCTTCACAAAGCAACAAACAATCAACATACTCAAACATAAAACTCTATTCAAACAAGCAGTCAAAGTATACCCACATCCATCACTCAACT---CATGTAAGGGAGTCATCCG---------TTGCAAGGACCTCCATTACTGCTCCTCTCTTGACGACATCAAGGAGAAT-----------TTAAAGTCACAGTCT-------GTCACTG----ATATCAGACGC----ATCAGTGTCAAAAGAGATGGAG----TGT-TGAAAAACACTAACACTT-ACATAATCACTTTCTCATGTCCCACAGTTCCACCTACACTTAAA--ATTGGATTTGAATCCTTAAAAGTAGACACATACAT----------------TCCTAACCCTC----------TTCGTTGT----------TTCAAATGTCAACGATTTGGTCACCACACCACAAAATGCACCAACACACCAGT---CTGTGCTAGATGCGCATTTGTAGGCGCAGATCACAGCACTGAACACTGCACCGCACC-TGCATGCTGTTTCAACTGCAAGTCTGGTCACGTTG---CCTATGCGAAGGAGTGTCAAACTTGGAAA---------------GATGAGAAGGATAT----------------------CCTGACCATCAAG--TACAAGGAAGGCATTTCCTTTGCAGAAG---------CACGCAAACTTGTCTTGCAACAAAAGCAAGACAA--GGAAAGACTTGTCAGTGGGAACAGCTACTCAGCAGTAGCCTCCCCGAAGCAAGACTGCCATACCTGCGATCTTCT------------------CCTCAAAC--TGCTTTTGGGGAAGTTTC-CAGAAATGGCGGAGGAGCTGAAGGGCAA-GGTCCCAGCACCAC----------------TTCTATC---------ATC-ATA----CATAGC-------------AAAAC----------AACCACCTCCTACACCAAAACCTGCAACTGCACCCAAACCATCTACCTCT-----GCACCC--------AAACCTCAAT-------CAGCACCAAAACCTTCT-ACTGCCACA------------------CCAAAACCTGCAACTACACCAAAAGAT---ACTTCTGCACCAACACCTGCATCAACAA---CTAAAGCTAAACAACCTG-----CCTCTGAATCAAAGTC---TAAACAACAACAAAAATCTATTTCTTCTTCCAA------TGGTCCATCTTCT-GGATC----AAAGGCAAACCCTTCTCTTTCTAAGAAAGAAAG----GAAAAACCTTCAAAAACATAAATCTCTTTG--TTCAAATGATGAACAACACTCAGGTGCTGCGACAAGT----------TCTGTCGCAA---GAAC------CCCCA----TTGCA--ACTTCTAACAATTTTGAAGTTCTGGATGC----------AATGGACACTG-AAGAGGTCCTTGAAGGCGAC--TCTTCAGATGTCGAGCAGTCCATATG-GGGTGG-TTCATTGGATGATTGGGGTAAAAAA-CCAAATACCAAGGACCCCAAGTCACCTGCTTCTTAACTTTTTAATCTGCTGCAA-TGAATTATAGAATGCTTTTTT----------------ATACTTTCTT-AATTTTACTTTTTAGCGCAATGGCTAATCCAATTATCCAATGGAACTGTCGAGGTCTGAGGGCCAACTTTGATGAGTTGTCACTTCTGATTGATAATCACAAACCTGCTGCACTTTGTCTTCAAGAGACATTCTTGAGGGAGGATGACACTATCTCCCTCAAATTTCATTCT---------------------ATATATAACAAGATT--TACACTGAAGG---CAATAAAGCCCAAGGTGGAGTATCTGTCATTGTTA-ATAACAGTGTTCCTCACAGGCACATACAGCTTGATACTTCCCTTCAAGCTGTAGCTGTGAGATTATCTTTACATAACACTATTACCCTGTGCTCTTTGTATCTTCCACCAAATAAACCTATACACCAAGGTAGTCTTGATGATTTGATATCTCAACTACCACAACCATTTGT--ACTTGTTGGTGATTT--TAATGCACATAACACC-------ATATGGGGTTGTACAGATACGAACCGCCGTGGTGATCAAATAGAGAGTTTTATGACTGTAAATTCTCTTTCGTTCCTGAACGATCCAAGTGCAAAAACATATTTGCA-TCCAGCTTCAGGATCATA-------------TTCTTCTA-TTGACCTTTCTTTTT-GCAGTCCAGTACTTCTCCCTGATTTTTCATGGAGACGTTTAGAAGACACTTGTGGAAGTGATCACTTCCCTATTATTTTAAATGAAAATAAACCTTCAGTCCTTGATCGTCCTCAAAAATGGAAGTTGTCCAAAGCAAACTGGAGTAAATTCCAGA-----TGCTTTGTGAACAGAATATTGTTCACCATG------CGTTTGAGG----------ACTGTGAG---GACCCTTCCTTCCTTTTTT-C--------------TTCTTTATTGTTTGA--TGCAGCCAAACAGTCTATACCTCAGACCTCGACAAATCCCAAACGTCCAGATAAACCTTGGTTCACTTCTGAAT------------------GTAAGGAAGCCGTTAGGGAACGAAAGGCCTCTCTCAGGAAATTTAACCTGAGACCAA----CACAAGAAAA----------CCTTAACGACTT-CCGTATCCGCCGTGCAAAGGCAAGATGCACAATTAAAACAAG---TAAGCGCAAGTCCTGGA-------GAGATTATGTCTC-TAGACTTAATAGTCGCACCT--CAACCAAAAAGACTTGGGACATGATTCGTAAAATGAATGGCAAAGGTCCATCTCATATTAGTCACCTCACTTCAAACAACCAAGAAATAG------ATAACCCTCA-------------GGACATAGCAGATACCTTGGCAGAGACTTTCTC------------GATGAAATCCTCTGCTGAAAACTACT-----CAAAAAA---ATTTCAGACCTTTAAAACAAGAGCGGAGAAAACAAAGCTCAATTTTACTTCTAAAAAT-------------------GAAGAGC---ATTACAACAA---------------ACTCTTTACTCTTAAAGAACTTCAATCTGC--CTTGA---AGAAATCACATGACACTTCTCCAGGTCAGGACCAA------ATTCACTATCA----ATTTCTCAAGCACTTACCACATTCATCCCTTTCTATTTTACTCGATATTTT---------------------------TAATAATGTTTGGCAGACTGGTGAATTT---CCATCCAG------CTGGCGAGAGGCTTTGGTCATTCCAA-TTGCGAA----ACCAGGAAAG-GATGC------AAAAGATCCAAACAGCTACCGACCGATTGCCTTGA----------CAAGTTGCATCTGT--------AAAACTCTTG--------AACGGATGGTTAACGATAGGCTTGTTTG-GTTTCTTGAATCGAACAACCTTATTGTATCTGTTCAAAGTGGCTTCCGCCGACAACGAAGTACGTTAGACCATCTTGTTCGGTTCGAAACGTATCTTCGAGA------------AGCTTT-----TATTAAAAAGCAGCATGTAGT-ATCTGTATT----TTTTTACTTGGAAAGTGC-ATATGATA----------CCACTTGGAAACATGGTATACTTAAAGATTTACACGATTTTGGCCTCAGAGGCCGCCTTCCTATATTCATTGCAGCAT-------------------------------TCCTGGATGAACGGCTCTTC---CGCGTTCGTGTTGGGAACACC--------TTGTCAGGTGCTCGCGAGCAGGAAATGGGGGTTCCCCAGGGGTGTAT-----------TT--TGTCTGTTACACTTTTTAGCATTAAGAT------AAATAGCATT-----GTTAAAGCTATAAACCCTGGAGTGGACTGCTCCCTTTATGTAGACGACTTTGTTATTTGTTTCTGTTCCAGACACATGGATATTATTGAACGCCAACTACAGCAGTGCCTTAATAAATTGCAAATATGGTCAGATGAAAATGGGTTCAAGTTT--TCCAAAACGAAAACCA-------AATGTATGCATTTTTGCAATCTTCGTAGATTGCATCCAGACCCCGATC---------------TGACTCTAGGCAATACTAAACTAGAAGTTGTGCCAGAGTTCAAATTTCTTGGAGTCATT------TTTGA--------CAAAAAG-CTTTC------------------TTTCTTACCTCATATTAAATCTCTTAAAAAGAAATGCCAAAAAGCAATGAACATTCTTAGAGTTATTGCACACTCAGATTGGGGAGCCGAT-------------------AAGAAGGTCCTGCTAAGGCTATATCGATCCCTTATTCGATCA-------AAACTTGACTATGGTTCTATAGTGTATGGATCAGCCCGTAAAT-----------CCTATCTCCAGCTGCTAGATCCAATACAAAACCAATGTTT--------AAGGC-TTGCCCTA-GGCGCCTTTAGAACATCTCCTGTTAACAGCCTCTATGCAGAGGCTAATGAACCTTCTCTATATTACAGAAGGGAAAAACTATCTCTTCAATACTTTTTAAAA-TTGAAATCCAATCCTTTTAACCCTACTCATCGAGTAGTTTTTAACCCCCAATACAAAC-GCCTT----TTTCAACAGAAACCAAATGCTATTGCTCCATTT-GGTATTC-GCATGGAGCCCATTATAGATAATCTTGGGGTAGACACTGATTCCATAGCCCAGTACAAGTTAT-CTGACATACCTCCATGGACACTGGACACAGCAAAC----TTTTTATTTGATCTTACCTCTGATAAGAAATCAGAAACAGATAGAGCTATCTTTCACAGTAAATATA---GAGAGATAAAAGAA----------------------CAATATTCTTC----CTACAAACCTATATACACTGATGGATCCAA----------GGACGGTGATTTT--GTTGCAGCTGCAGCTGTATATGGAGAAAGGGTTAAGAAATGCCGCCTTCCAGACAAGTCTTC-TATCTTCTCTGCAGAGATAAGGGCTATTGATTT----AGC-CCTTACC---CTGGTGGAAAATGCAAATTCCACCCA----TTTTATCATATTTT------CTGATT---CTCTATCAGTACTGCAAGCCTTATCAAA---TCAAAAGTTGGAGAACCCTT-TGGTATGCCAAATTATTCA---AAGGATCTCTCATATTTTGTCT-TCAAACAGACTTGTGTTCTGTTGGCTTCCAAGCCACACTGGTATCATGGGTAATGAACATGCGGATAGATCCGCTAAA-------TCAGCTCTTAA-CCTTCCCATTTCAGATTTTAAAGTACCATACACCGACTTTAAACCTTCTATTTTAACTTACATCACATCCATCTGGCAATCA-------AAATGGAA----TGATGATGTTTTTAATAAATTGCAT-TCA-ATT----AAGCCTACCCTCGGAGAATGGTACCCTTCTTACA---GGTCCGTACGAAGAGA---------GGAAGTTACAATTGCA---CGAATCCGAATTGGTCATTCATACATTACACACTCCTGGCTCTTGGCTAAGGAAGATGCACCTGA---ATGCATTCCATGCAA---TGCACAATTTACCATCAAACATATATTGCTAGATTGCATTGATTTTCAAAGAATTCGTGCAAAATATTTCAATGTCAACACTATTTTTGAGCTTTTTGAGACTGTCAGGATTGAATTAATTCTTTCCTTTCTCAAAGAGGTTGGGATTTACAATAAATTGTGATTCCTTACACATTCTAAATATAT-AT-------ACATTTATCAATATCA--------TTTTTTCATCACACA--------------CTA---TTTATT--TCATATC---ACA-CATTCATTACA-----------ATCA-ACAATCATTAATTCT--TT-ACAAATTTTCTGTCTACTTTTGTTCATTAATTACAAATTCTTATTTATTTTTTCT-TTAAACAAA------TACATTTTAACCTG----TTAATATTTTTAAT-------ATCCATTCATCC----ACATCAT-------CATAATGCGCGCTAAATGACCTTAGCTGTCGATGCGCCTTAAAACACCATTCA------TTCATTCATTCATTC--------------------------------------------------
>ENCE17_3572_V1.2_chr_CL24_16:5210798-5216934()_(reversed)
TTGCCAACCCCCAT---GGCAGGGCGGGGGG-TTAGAAATTGTCCTGCCACTGCGCTGCTGAGTGGTAGAACCCCACCAAGTGCCT-GCCCGTTTGCCGTGGGCTGCGACTCGTGTCGCCTGATGCAGGGATCCTGGTGGTTGAGAGAATCCAGGGTTAGG--------CTAGTTAATACCCTGTTT--------TTT--CAATAC---------ACCACTTTGGCCTGAATTTGGGCTAAACGA------GAGGTCAGGAAGGCCCGACCTGA-TCAATCGGCTGGTCATG-CCTTGTC--------ATGGGCAACTTG---TTTTTT-CATCAATCTTCCACCAT----ACA--ACATATTTTCAAAT--TTA---------------TTTGAAATTTCTTCACCTTTAGTACCCCATGACGGTGGCCCATGGGT--CAATC--------AGATGAAAGATTTGGTGTTTGATTGACATTCTGTACCATCCCAAATTTT-TGTCG--CTTGC-----TTGGAATGACATCTTTTGGGACACATTTGTCCAGTCTAGCCCTTT-CACCCTGA--GTATACCAT-CCTTGTAACCCTGACTTGATCTGCGATGGGTTTCCCCAGATTAAGTCCCCTTGTTG-GGCTCCATGGTGGGCGGG-GACCAA----GGATGGTG-------AACTTTTTAAATT-AATATGGAATCCCATAAAAAAGCTGCCA-------AGCGTACCCTTT-CTGACAGCGATTCAGAGGCAGAGTCTTCTCCGTCACCACTAAATTTT-----CCA---CGATTTATTGTG-GTTGAAGCAGAAGACTCAGTCAAACCAATTACACACATATCACCATTTGTTATCGAGAAAA-CAATCAAAAGTATTCTCGGTACACCAA-AATCTGTCAAAAAA--CTAAAAAACAACACCATACTAATTGAATGCTTCACAAAGCAACAAACAATCAACATACTCAAACATAAAACTCTATTCAAACAAGCAGTCAAAGTATACCCACATCCATCACTCAACT---CATGTAAGGGAGTCATCCG---------TTGCAAGGACCTCCATTACTGCTCCTCTCTTGACGACATCAAGGAGAAC-----------TTAAAGTCACAGTCT-------GTCACTG----ATAACAGACGC----ATCAGTGTCAAAAGAGATGGAG----TGT-TGAAAAACACTAACACTT-ACATAATCACTTTCTCATGTCCCACAGTTCCACCTACACTTAAA--ATTGGATTTGAATCCTTAAAAGTAGACACATACAT----------------TCCTAACCCTC----------TTCGTTGT----------TTCAAATGTCAACGATTTGGTCACCACACCACAAAATGCACCAACACACCAGT---CTGTGCTAGATGCGCATTTGTAGGCGCAGATCACAGCACTGAACACTGCACCGCACC-TGCATGCTGTTTCAACTGCAAGTCCGGTCACGTTG---CCTATGCGAAGGAGTGTCAAACTTGGAAA---------------GATGAGAAGGATAT----------------------CCTGACCATCAAG--TACAAGGAAGGCATTTCCTTTGCAGAAG---------CACGCAAACTTGTCTTGCAACAAAAGCAAGACAA--GGAAAGACTTGTCAGTGGGAACAGCTACTCAGCAGTAGCCTCCCCGAAGCAAGACTGCCATACCTGCGATCTTCT------------------CCTCAAAC--TGCTTTTGGGGAAGTTTC-CAGAAATGGCGGAGGAGCTGAAGGGCAA-GGTCCCAGCACCAC----------------TTCTATC---------ATC-ATA----CATAGC-------------AAAAC----------AACCACCTCCTACACCAAAACCTGCAACTGCACCCAAACCATCTACCTCT-----GCACCC--------AAACCTCAAT-------CAGCACCAAAACCTTCT-ACTGCCACA------------------CCAAAACCTGCAACTACACCAAAAGAT---ACTTCTGCACCAACACCTGCATCAACAA---CTAAAGCTAAACAACCTG-----CCTCTGAATCAAAGTC---TAAACAACAACAAAAATCTATTTCTTCTTCCAA------TGGTCCATCTTCT-GGATC----AAAGGCAAACCCTTCTCTTTCTAAGAAAGAAAG----GAAAAACCTTCAAAAACAAAAATCTCTTTG--TTCAAATGATGAACA---TTCAGGTGCTGCGACAAGT----------TCTGTCGCAA---GAAC------CCCCA----TTGCA--ACTTCTAACAATTTTGAAGTTCTGGATGC----------AATGGACACTG-AAGAGGTCCTTGAAGGCGAC--TCTTCAGATGTCGAGCAGTCCATATG-GGGTGG-TCCTTTGGATGATGGGGGGAAAAAC-CCAAATACCAGGGACCCCAAGTCACCTGCTTCTTAACCTTTTAATCTGCTGCAA-TGAATTATAGAATGCTTTTTT----------------ATACTTTTTT-AATTTTACTTTTTAGCGCAATGGCTAATCCAATTATCCAATGGAACTGTCGAGGTCTGAAGGCCAACTTTGATGAGTTGTCACTTCTGATTAATAAACACAAACCTGCTGCACTTTGTCTTCAAGAGACATTCTTGAAAGAGGATGACACTATCTCCCTCAAATTTCATTCT---------------------ATATACAACAAGATT--TACACTGAAGG---CAATAAAGCCCAAGGTGGAGTATCTGTCATTGTTA-ATAACAGTGTTCCTCACAGGCACATACAGCTTGATACTTCCCTTCAAGCTGAAGCTGTGAGATTATCTTTACATAACACTATTACCCTGTGCTCTTTGTATCTTCCACCAAATAAACCTATACACCAAGGTAGTCTTGATGATTTGATATCTCAACTACCTCAACCATTTT---ACTTGTTGGTGATTT--TAATGCACATAACACC-------ATATGGGGTTGTACAGATACAAACCGCCGTGGTGATCAAATAGAGAATTTTATGTCTGTAAATTCTCTTTCGTTCCTGAACGATTCAAGTGCAAAAACATATTTGCA-TCCAGCTTCAGGATCATA-------------TTCTTCTA-TTGACCTTTCTTTTT-GCAGTCCAGTACTTCTCCCTGATTTTTCATGGAGATGTTTAGAAGACACTTGTGGAAGTGATCACTTCCCTATTATTTTAAATGAAAATAAACCTTCAGTCCTTGATCGTCCTCAAAAATGGAAGTTGTCCAAAGCAAACTGGAGTAAATTCCAGA-----TGCTTTGTGAACAGAATATTGTTCACCATG------CGTTTGAGG----------ACTGTGAG---GACCCTTCCTTCCTTTTTT-C--------------TTCTTTATTGTTTGA--TGCAGCCAAACAGTCTATACCTCAGACCTCGACAAATCCCAAACGTCCAGATAAACCTTGGTTCACTTCTGAAT------------------GTAAGGAAGCCGTTAGGGAACGAAAGGCCTCTCTCAGGAAATTTAACCTGAGACCAA----CACAAGAAAA----------CCTTAACGACTT-TCGTATCCGCCGTGCAAAGGCAAGATGCACAATTAAAACAAG---TAAGCGCAAGTCCTGGA-------GAGATTATGTCGC-TAGACTTAATAGTCGCACCT--CAACCAAAAAGACTTGGGACATGATTCGTAAAATGAATGGCAAAGGTCCATCTCATATTAGTCACCTCACTTCAAACAACCAAGAAATAG------ATAACCCTCA-------------GGACATAGCAGATACCTTGGCAGAGACTTTCTC------------GATGAAGTCCTCTGCTGAGAACTACT-----CTAAAAA---ATTTCAGACCTTTAAAACAAGAGCGGAGAAATCAAAGCTCAATTTTACTTCTAAAAAT-------------------GAAGAGC---ATTACAACAA---------------ACTCTTTACTCTTAAAGAACTTCAATCTGC--ATTGA---AGAAATCACATGACACTTCTCCAGGTCAGGACCAA------ATTCACTATCA----ATTCCTCAAGCACTTACCACATTCATCCCTTTCTATTTTACTCGATATTTT---------------------------TAATAATGTTTGGCAGACTGGTGAATTT---CCATCCAG------CTGGCGTGAGGCTTTGGTCATTCCAA-TTGCAAA----ACCAGGAAAG-GATGC------AAAAGATCCAAACAGCTACCGACCTATTGCCTTGA----------CAAGTTGCATCTGT--------AAAACTCTTG--------AACGGATGGTTAACGATAGGCTTGTTTG-GTTTCTTGAATCGAACAACCTTATTGAATCTGTTCAAAGTGGCTTCCGCCGACAACGAAGTACGTTAGACCATCTTGTTTGGTTCGAAACGTATCTTCGAGA------------AGCTTT-----TATTAAAAAGCAGCATGTAGT-ATCTGTATT----TTTTGACTTGGAAAGTGC-TTATGATA----------CCACTTGGAAACATGGTATACTTAAAGATTTACACGATTTTGGCCTCAGAGGCCGCCTTCCTATATTCATTGCAGCAT-------------------------------TCCTGGATGAACGGCTCTTC---CGCGTTCGTGTTGGGAACACC--------TTGTCAGGTGCTCGCGAGCAGGAAATGGGGGTTCCCCAGGGGTGTATATTGTGTAT--TT--TGTCTGTTACACTTTTTAGCATTAAGAT------AAATAGCATT-----GTTAAAGCTATAAACCCTGGAGTGGACTGCTCCCTTTATGTAGACGACTTTGTTATTTGTTTCTGTTCCAGAAACATGGATATTATTGAACGCCAACTACAGCAGTGCCTTAATAAATTGCAAATATGGTCAGATGAAAATGGGTTCAAATTT--TCCAAAACGAAAACCA-------AATGTATGCATTTTTGCAATCTTCGTAGATTGCATCCAGAACCCGATC---------------TGACTCTAGGCAATACTAAACTAGAAGTTGTGCCAGAGTTCAAATTTCTTGGAGTCATT------TTTGA--------CAAAAAG-CTTTC------------------TTTCTTACCTCATATTCAATCTCTTAAAAAGAAATGCCAAAAAGCAATGAACATTCTTAGAGTTATTGCACACTCAGATTGGGGAGCCGAT-------------------AAGAAGGTCCTGCTAAGGCTATATCGATCCCTTATTCGTTCA-------AAACTTGACTATGGTTCTATAGTGTATGGATCAGCCCGTAAAT-----------CCTATCTCCAGCTGCTAGATCCAATACAAAACCAATGTTT--------AAGGC-TTGCCCTA-GGCGCCTTTAGAACATCTCCTGTTAACAGCCTCTATGCAGAGGCTAATGAACCTTCTCTATATTACAGAAGGGAAAAACTATCTCTACAATACTTTTTAAAA-TTGAAATCCAATCCTTTTAACCCTACTCATCGAGTAGTTTTTAACCCCCAATACAAAC-GCCTT----TTTCAACAGAAACCAAATGCTATTGCCCCATTT-GGTATTC-GCATGGAGCCCATTATAGATAATCTTGGGGTAGACACTGATTCCATAGCCCAGTACAAGTTAT-CTGACATACCTCCATGGACACTGGACACAGCAAAC----TTTTTATTTGATCTTACCTCTGATAAGAAATCAGAAACAGATAGAGCTATCTTTCACAGTAAATATA---GAGAGATAAAAGAA----------------------CAATATTCTTC----CTACAAACCTATATACACTGATGGATCCAA----------GGACGGTGATTTG--GTTGCAGCTGCAGCTGTATATGGAGAAAGGTTTAAGAAATGCCGCCTTCCAGACAAGTCTTC-TATCTTCTCTGCAGAGATAAGGGCTATTGATCT----AGC-CCTTAAC---CTGGTGGAAAATGCAAATTCCACCCG----ATTTATTATATTTT------CTGATT---CTCTATCAGTACTGCAAGCCTTATCAAA---TCAAAAGTTGGAGAACCCTT-TGGTATGCCAAATTATTCA---AAGGATCTCTCATATTTTGTCT-TCAAACAGACTTGTGTTCTGTTGGCTTCCAAGCCACACTGGTATCATGGGTAATGAACATGCGGATAGATCCGCTAAA-------TCAGCTCTTAA-CCTTCCCATTTCAGATTTTAAAGTACCATACACCGACTTTAAACCTTCTATTTTAACTTACATCACATCCATCTGGCAATCA-------AAATGGAA----TGATGATGTTTTTAATAAATTGCAT-TCA-ATT----AAGCCTACCCTCGGAGAATGGTACCCTTCTTACA---GGTCCGTACGAAGAGA---------GGAAGTTACAATTGCA---CGAATCCGAATTGGTCATTCATACATTACACACTCCTGGCTCTTGGCTAAGGAAGATGCACCTGA---ATGCATTCCATGCAA---TGCACAATTTACCATCAAACATATATTGCTCGATTGCATTGATTTTCAAAGAATTCGTGCAAAATATTTCAATGTCAACACTATTTATGAGCTTTTTGACACTGTCAGGATTGAATTAATTCTTTCCTTTCTCAAAGAGATTGGAGTTTACAATAGGTTGTGATTATTTACACATTCTAAATATTT-AT-------AAATTTATCAATATCA---------TTTTTCATCACACA--------------CCA---TTTATT--TCATATC---ACA-CATTCATTACAAA-CAATCT--ATCA-ACAACCATTAATTTT--TT-ACAAATTTTCTATCTACTTTTGTTCATTAATTACAAATTCTTATTTATTTTTTCT-TTAAACAAA------TACATTTTAACCTG----TTAATATTTTTAAT-------ATCCATTCATCC----ACATCAT-------CATAATGCGCGCTAAATGACCTTAGCTGTCGATGCGCCTTAAAACACCATTCA------TTCATTCATTTA-----------------------------------------------------
>ENCE17_3572_V1.2_chr_CL24_8:15132877-15139003()_(reversed)
------CCCCCCAT---GGCAGGGCGGGGGG-TTAGAAATTGTCCTGCCACTGCGCTGCTGAGTGGTAGAACCCCACCAAGTGCCT-GCCCGTTTGCCGTGGGCTGCGACTCGTGTCGCCTGATGCAGGGATCCTGGTGGTTGAGAGAATCCAGGGTTAGG--------CTAGTTAATACCCTGTTT--------TTT--CAATAC---------ACCACTTTGGCCTGAATTTGGGCTAAACGA------GAGGTCAGGAAGGCCCGACCTGA-TCAATCGGCTGGTCATG-CCTTGTC--------ATGGGCAACTTG---TTTTTT-CATCAATCTTCCACCAT----ACA--ACATATTTTCAAAT--TTA---------------TTTGAAATTTCTTCACCTTTAGTACCCCATGACGGTGGCCCATGGGT--CAATC--------AGATGAAAGATTTGGTGTTTGATTGACATCCTGTATCATCCCAAATTTA-TGTCG--CTTGC-----TTGGAATGACATCTTTTGGGACACATTTGTCCAGTCTAGCCCTTT-CACCCTGA--GTATACCAT-CCTTGTAACCCTGACTTGATCTGCGATGGGTTTCCCCAGATTAAGTCCCCTTGTTG-GGCTCCATGGTGGGCGGG-GACCAA----GGATGGTG-------AACTTTTTAAATT-AATATGGAATCCCATAAAAAAGCTGCCA-------AGCGTACCCTTT-CTGACAGCGATTCAGAGGCAGAGTCTTCTCCGTCACCACTAAATTTT-----CCA---CGATTTATTGTG-GTTGAAGCAGAAGACTCAGTCAAACCAATTACACACATATCACCATTTGTTATCGAGAAAA-CAATCAAAAGTATTCTCGGTACACCAA-AATCTGTCAAAAAA--CTCAAAAACAACACCATACTAATTGAATGCTTCACAAAGCAACAAACAATCAACATACTCAAACATAAAACTCTATTCAAACAAGCAGTCAAAGTATACCCACATCCATCACTCAACT---CATGTAAGGGAGTCATCCG---------TTGCAAGGACCTCCATTACTGCTCCTCTCTTGACGACATCAAGGAGAAC-----------TTAAAGTCACAGTCT-------GTCACTG----ATATCAGACGC----ATCAGTGTCAAAAGAGATGGAG----TGT-TGAAAAACACTAACACTT-ACATAATCACTTTCTCATGTCCCACAGTTCCACCTACACTTAAA--ATTGGATTTGAATCCTTAAAAGTAGACACATACAT----------------TCCTAACCCTC----------TTCGTTGT----------TTCAAATGTCAACGATTTGGTCACCACACCACAAAATGCACCAACACACCAGT---CTGTGCTAGATGCGCATTTGTAGGCGCAGATCACAGCACTGAACACTGCACCGCACC-TGCATGCTGTTTCAACTGCAAGTCCGGTCACGTTG---CCTATGCGAAGGAGTGTCAAACTTGGAAA---------------GATGAGAAGGATAT----------------------CCTGACCATCAAG--TACAAGGAAGGCATTTCCTTTGCAGAAG---------CACGCAAACTTGTCTTGCAACAAAAGCAAGACAA--GGAAAGACTTGTCAGTGGGAACAGCTACTCAGCAGTAGCCTCCCCGAAGCAAGACTGCCATACCTGCGATCTTCT------------------CCTCAAAC--TGCTTTTGGGGAAGTTTC-CAGAAATGGCGGAGGAGCTGAAGGGCAA-GGTCCCAGCACCAC----------------TTCTATC---------ATC-ATA----CATAGC-------------AAAAC----------AACCACCTCCTACACCAAAACCTGCAACTGCACCCAAACCATCTACTTCT-----GCACCC--------AAACCTCAAT-------CAGCACCAAAACCTTCT-ACTGCCACA------------------CCAAAACCTGCAACTACACCAAAAGAT---ACTTCTGCACCAACACCTGCATCAACAA---CTAAAGCTAAACAACCTG-----CCTCTGAATCAAAGTC---TAAACAACAACAAAAATCTATTTCTTCTTCCAA------TGGTCCATCTTCT-GGATC----AAAGGCAAACCCTCCTCTTTCTAAGAAAGAAAG----GAAAAACCTTCTTAAACAAAAATCTCTTTG--TTCAAATGATGAACA---TTCAGGTGCTGCGACAAGT----------TCTGTCGCAA---GAAC------CCCCA----TTGCA--ACTTCTAACAATTTTGAAGTTCTGGATGC----------AATGGACACTG-AAGAGGTCCTTGAAGGCGAC--TCTTCAGATGTCGGGCAGTCCATATG-GGGTGG-TCCTTTGGATGATGGGGGGAAAAAC-CCAAATACCAGGGACCCCAAGTCACCTGCTTCTTAACCTTTTAATCTGCTGCAA-TGAATTATAGAATGCTTTTTT----------------ATACTTTTTT-AATTTTACTTTTTAGCGCAATGGCTAATCCAATTATCCAATGGAACTGTCGAGGTCTGAAGGCCAACTTTGATGAGTTGTCACTTCTGATTAATAAACACAAACCTGCTGCACTTTGTCTTCAAGAGACATTCTTGAAAGAGGATGACACTATCTCCCTCAAATTTCATTCT---------------------ATATACAACAAGATT--TACACTGAAGG---CAATAAAGCCCAAGGTGGAGTATCTGTCATTGTTA-ATAACAGTGTTCCTCACAGGCACATACAGCTTGATACTTCCCTTCAAGCTGTAGCTGTGAGATTATCTTTACATAACACTATTACCCTGTGCTCTTTGTATCTTCCACCAAATAAACCTATACACCAAGGTAGTCTTGATGATTTGATATCTCAACTACCTCAACCATTTT---ACTTGTTGGTGATTT--TAATGCACATAACACC-------ATATGGGGTTGTACAGATACAAACCGCCGTGGTGATCAAATAGAGAATTTTATGTCTGTAAATTCTCTTTCGTTCCTGAACGATCCAAGTGCAAAAACATATTTGCA-TCCAGCTTCAGGATCATA-------------TTCTTCTA-TTGACCTTTCTTTTT-GCAGTCCAGTTCTTCTCCCTGATTTTTCATGGAGATGTTTAGAAGACACTTGTGGAAGTGATCACTTCCCTATTATTTTAAATGAAAATAAACCTTCAGTCCTTGATCGTCCTCAAAAATGGAAGTTGTCCAAAGCAAACTGGAGTAAATTCCAGA-----TGCTTTGTGAACAGAATATTGTTCACCATG------CATTTGAGG----------ACTGTGAG---GACCCTTCCTTCCTTTTTT-C--------------TTCTTTATTGTTTGA--TGCAGCCAAACAGTCTATACCTCAGACCTCGACAAATCCCAAACGTCCAGATAAACCTTGGTTCACTTCTGAAT------------------GTAAGGAAGCCGTTAGGGAACGAAAGGCCTCTCTCAGGAAATTTAACCTGAGACCAA----CACAAGAAAA----------CCTTAACGACTT-CCGTATCCGCCGTGCAAAGGCAAGATGCACAATTAAAACAAG---TAAGCGCAAGTCCTGGA-------GAGATTATGTCTC-TAGACTTAATAGTCGCACCT--CAACCAAAAAGACTTGGGACATGATTCGTAAAATGAATGGCAAAGGTCCATCTCATATTAGTCACCTCACTTCAAACAACCAAGAAATAG------ATAACCCTCA-------------GGACATAGCAGATACCTTGGCAGAGACTTTCTC------------GATGAAATCCTCTGCTGAGAACTACT-----CTAAAAA---ATTTCAGACCTTTAAAACAAGAGCGGAGAAAACAAAGCTCAATTTTACTTCTAAAAAT-------------------GAAGAGC---ATTACAACAA---------------ACTCTTTACTCTTAAAGAACTTCAATCTGC--CTTGA---AGAAATCACATGACACTTCTCCAGGTCAGGACCAA------ATTCACTATCA----ATTCCTCAAGCACTTACCACATTCATCCCTTTCTATTTTACTCGATATTTT---------------------------TAATAATGTTTGGCAGACTGGTGAATTT---CCATCCAG------CTGGCGAGAGGCTTTGGTCATTCCAA-TTGCAAA----ACCAGGAAAG-GATGC------AAAAGATCCAAACAGCTACCGACCGATTGCCTTGA----------CAAGTTGCATCTGT--------AAAACTCTTG--------AACGGATGGTTAACGATAGGCTTGTTTG-GTTTCTTGAATCGAACAACCTTATTGTATCTGTTCAAAGTGGCTTCCGCCGACAACGAAGTACGTTAGACCATCTTGTTCGGTTCGAAACGTATCTTCGAGA------------AGCTTT-----TATTAAAAAGCAGCATGTAGT-ATCTGTATT----TTTTGACTTGGAAAGTGC-ATATGATA----------CCACTTGGAAACATGGTATACTTAAAGATTTACACGATTTTGGCCTCAGAGGCCGCCTTCCTATATTCATTGCAGCAT-------------------------------TCCTGGATGAACGGCTCTTC---CGCGTTCGTGTTGGGAACACC--------TTGTCAGGTGCTCGCGAGCAGGAAATGGGGGTTCCCCAGGGGTGTAT-----------TT--TGTCTGTTACACTTTTTAGCATTAAGAT------AAATAGCATT-----GTTAAAGCTATAAACCCTGGAGTGGACTGCTCCCTTTATGTAGACGACTTTGTTATTTGTTTCTGTTCCAGAAACATGGATATTATTGAACGCCAACTACAGCAGTGCCTTAATAAATTGCAAATATGGTCAGATGAAAATGGGTTCAAGTTT--TCCAAAACGAAAACCA-------AATGTATGCATTTTTGCAATCTTCGTAGATTGCATCCAGACCCTGATC---------------TGACTCTAGGCAATACTAAACTAGAAGTTGTGCCAGAGTTCAAATTTCTTGGAGTCATT------TTTGA--------CAAAAAG-CTTTC------------------TTTCTTACCTCATATTAAATCTCTTAAAAAGAAATGCCAAAAAGCAATAAACATTCTTAGAGTTATTGCACACTCAGATTGGGGAGCCGAT-------------------AAGAAGGTCCTGCTAAGGCTATATCGATCCCTTATTCGATCA-------AAACTTGACTATGGTTCTATAGTGTATGGATCAGCCCGTAAAT-----------CCTATCTCCAGCAGCTAGATCCAATACAAAACCAATGTTT--------AAGGC-TTGCCCTA-GGCGCCTTTAGAACATCTCCTGTTAACAGCCTCTATGCAGAGGCTAATGAACCTTCTCTATATTACAGAAGGGAAAAACTATCTCTTCAATACTTTTTAAAA-TTGAAATCCAATCCTTTTAACCCTACTCATCGAGTAGTTTTTAACCCCCAATACAAAC-GCCTT----TTTCAACAGAAACCAAATGCTATTGCCCCATTT-GGTATTC-GCATGGAGCCCATTATAGATAATCTTGGGGTAGACACTGATTCCATAGCCCAGTACAAGTTAT-CTGACATACCTCCATGGACACTGGACACAGCAAAC----TTTTTATTTGATCTTACCTCTGATAAGAAATCAGAAACAGATAGAGCTATCTTTCACAGTAAATATA---GAGAGATAAAAGAA----------------------CAATATTCTTC----CTACAAACCTATATACACTGATGGATCCAA----------GGACGGTGATTTC--GTTGCAGCTGCAGCTGTATATGGAGAAAGGGTTAAGAAATGCCGCCTTCCAGACAAGTCTTC-CATCTTCTCTGCAGAGATAAGGGCTATTGATCT----AGC-CCTTAAC---CTGGTGGAAAATGCAAATTCCACCCG----ATTTATTATATTTT------CTGATT---CTCTATCAGTACTGCAAGCCTTATCAAA---TCAAAAGTTGGAGAACCCTT-TGGTATGCCAAATTATTCA---GAGGATCTCTCATATTTTGTCT-TCAAACAGACTTGTGTTCTGTTGGCTTCCAAGCCACACTGGTATCATGGGTAATGAACATGCGGATAGATCCGCTAAA-------TCAGCTCTTAA-CCTTCCGATTTCAGATTTTAAAGTACCATACACCGATTTTAAACCTTCCATTTTAACTTACATCACATCCATCTGGCAATCA-------AAATGGAA----TGCTGATGTTTTTAATAAATTGCAT-TCA-ATT----AAGCCTACCCTCGGAGAATGGTACCCTTCTTACA---GGTCCGTACGAAGAGA---------GGAAGTTACAATTGCA---CGAATCCGAATTGGTCATTCACACATTACACACTCCTGGCTCTTGGCTAAGGAAGATGCACCTGA---ATGCATTCCATGCAA---TGCACCCTTTACCATCAAACATATATTGCTAGATTGCATTGATTTTCAAAGAATTCGTGCAAAATATTTCAATGTCAACACTATTTTTGAGCTTTTTGAGACTGTCAGGATTGAATTAATTCTTTCCTTTCTCAAAGAGGTTGGGATTTACAATAAATTGTGATTCCTTACACATTTTAAATATAT-AT-----ATACATTTATCAATATCA--------TTTTTTCATCACACA--------------CTA---TTTATT--TCATATC---ACA-CATTCATTACAAA-CAATCT--ATCA-ACAATCATTAATTCT--TT-ACAAATCTTATATCTACTTTTGTTCATTAATTACAAATTCTTATTCATTTTTTCT-TTAAACAAA------TACATTTTAACCTA----TTAATATTTTTAAT-------ATCCATTCATCC----ACATCAT-------CATAATGCGCGCTAAATGACCTTAGCTGTCGATGCGCCTTAAAACACCATTCA------TTCATTCATTCCAT---------------------------------------------------
>ENCE17_3572_V1.2_chr_CL24_1:23428913-23435030()_(reversed)
-----ACCCCCCAT---GGCAGGGCGGGGGG-TTAGAAATTGTCCTGCCACTGCGCTGCTGAGTGGTAAAACCCCACCAAGTGCCT-GCCCGTTTGCCGTGGGCTGCGACTCGTGTCGCCTGATGCAGGGATCCTGGTGGTTGAGAGAATCCAGGGTTAGG--------CTAGTTAATACCCTGTTT--------TTT--CAATAC---------ACCACTTTGGCCTGAATTTGGGCTAAACGA------GAGGTCAGGAAGGCCCGACCTGA-TCAATCGGCTGGTCATG-CCTTGTC--------ATGGGCAACTTG---TTTTTT-CATCAATCTTCCACCAT----ACA--ACATATTTTCAAAT--TTA---------------TTTGAAATTTCTTCACCTTTAGTACCCCATGACGGTGGCCCATGGGT--CAATC--------AGATGAAAGATTTGGTGTTTGATTGACATTCTGTACCATCCCAAATTTT-TGTCG--CTTGC-----TTGGAATGACATCTTTTGGGACACATTTGTCCAGTCTAGCCCTTT-CACCCTGA--GTATACCAT-CCTTGTAACCCTGACTTGATCTGCGATGGGTTTCCCCAGATTAAGTCCCCTTGTTG-GGCTCCATGGTGGGCGGG-GACCAA----GGATGGTG-------AACTTTTTAAATT-AATATGGAATCCCATAAAAAAGCTGCCA-------AGCGTACCCTTT-CTGACAGCGATTCAGAGGCAGAGTCTTCTCCGTCACCACTAAATTTT-----CCA---CGATTTATTGTG-GTTGAAGCAGAAGACTCAGTCAAACCAATTACACACATATCACCATTTGTTATCGAGAAAA-CAATCAAAAGTATTCTCGGTACACCAA-AATCTGTCAAAAAA--CTCAAAA-CAACACCATACTAATTGAATGCTTCACAAAGCAACAAACAATCAACATACTCAAACATAAAACTCTATTCAAACAAGCAGTCAAAGTATACCCACATCCATCACTCAACT---CATGTAAGGGAGTCATCCG---------TTGCAAGGACCTCCATTACTGCTCCTCTCTTGACGACATCAAGGAGAAC-----------TTAAAGTCACAGTCT-------GTCACTG----ATATCAGACGC----ATCAGTGTCAAAAGAGATGGAG----TGT-TGAAAAACACTAACACTT-ACATAATCACTTTCTCATGTCCCACAGTTCCACCTACACTTAAA--ATTGGATTTGAATCCTTAAAAGTAGACACATACAT----------------TCCTAACCCTC----------TTCGTTGT----------TTCAAATGTCAACGATTTGGTCACCACACCACAAAATGCACCAACACACCAGT---CTGTGCTAGATGCGCATTTGTAGGCGCAGATCACAGCACTGAACACTGCACCGCACC-TGCATGCTGTTTCAACTGCAAGTCCGGTCACGTTG---CCTATGCGAAGGAGTGTCAAACTTGGAAA---------------GATGAGAAGGATAT----------------------CCTGACCATCAAG--TACAGGGAAGGCATTTCCTTTGCAGAAG---------CACGCAAACTTGTCTTGCAACAAAAGCAAGACAA--GGAAAGACTTGTCAGTGGGAACAGCTACTCAGCAGTAGCCTCCCCGAAGCAAGACTGCCATACCTGCGATCTTCT------------------CCTCAAAC--TGCTTTTGGGGAAGTTTC-CAGAAATGGCAGAGGAGCTGAAGGGCAA-GGTCCCAGCACCAC----------------TTTTATC---------ATC-ATA----CATAGC-------------AAAAC----------AACCACCTCCTACACCAAAACCTGCAACTGCACCCAAACCATCTACCTCT-----GCACCC--------AAACCTCAAT-------CAGCACCAAAACCTTCT-ACTGCCACA------------------CCAAAACCTGCAACTACACCAAAAGAT---ACTTCTGCACCAACACCTGCATCAACAA---CTAAAGCTAAACAACCTG-----CCTCTGAATCAAAGTC---TAAACAACAACAAAAATCTATTTCTTCTTCCAA------TGGTCCATCTTCT-GGATC----AAAGGCAAACCCTTCTCTTTCTAAGAAAGAAAG----GAAAAACCTTCAAAAACATAAATCTCTTTG--TTCAAATGATGAACA---TTCAGGTGCTGCGACAAGT----------TCTGTCGCAA---GAAC------CCCAA----TTGCA--ACTTCAAACAATTTTGAAGTCCTTGATGC----------AATGGACACTG-AAGAGTGCCTTGAAGGCGAC--TCTTCAGATGTCGAGCAGTCCATATG-GGGGGG-TTCTTTGGATGATTGGGGTAAAAAA-CCAAATACCAAGGACCCCAAGTCACCTGCTTCTTAACTTTTTAATCTGCTGCAA-TGAATTATAGAATGCTTTTTT----------------ATACTTTTTT-AATTTTACTTTTTAGCGCAATGGCTAATCCAATTATCCAATGGAACTGTCGAGGTCTGAAGGCCAACTTTGATGAGTTGTCACTTCTGATTAATAAACACAAACCTGCTGCACTTTGTCTTCAAGAGACATTCTTGAAAGAGGATGACACTATCTCCCTCAAATTTCATTCT---------------------ATATACAACAAGATT--TACACTGAAGG---CAATAAAGCCCAAGGTGGAGTATCTGTCATTGTTA-ATAACAGTGTTCCTCACAGGCACATACAGCTTGATACTTCCCTTCAAGCTGTAGCTGTGAGATTATCTTTACATAACACTATTACCCTGTGCTCTTTGTATCTTCCACCAAATAAACCTATACACCAAGGTAGTCTTGATGATTTGATATCTCAACTACCTCAACCATTTT---ACTTGTTGGTGATTT--TAATGCACATAACACC-------ATATGGGGTTGTACAGATACAAACCGCCGTGGTGATCAAATAGAGAATTTTATGTCTGTAAATTCTCTTTCGTTCCTGAACGATCCAAGTGCAAAAACATATTTGCA-TCCAGCTTCAGGATCATA-------------TTCTTCTA-TTGACCTTTCTTTTT-GCAGTCCAGTTCTTCTCCCTGATTTTTCATGGAGATGTTTAGAAGACACTTGTGGAAGTGATCACTTCCCTATTATTTTAAATGAAAATAAACCTTCAGTCCTTGATCGTCCTCAAAAATGGAAGTTGTCCAAAGCAAACTGGAGTAAATTCCAGA-----TGCTTTGTGAACAGAATATTGTTCACCATG------CGTTTGAGG----------ACTGTGAG---GACCCTTCCTTCCTTTTTT-C--------------TTCTTTATTGTTTGA--TGCAGCCAAACAGTCTATACCTCAGACCTCGACAAATCCCAAACGTCCAGATAAACCTTGGTTCACTTCTGAAT------------------GTAAGGAAGCCATTAGGGAACGAAAGGCCTCTCTCAGGAAATTTAACCTGAGACCAA----CACAAGAAAA----------CCTAAACGACTT-CCGTATCCGCCGTGCAAAGGCAAGATGCACAATTAAAACAAG---TAAGCGCAAGTCCTGGA-------GAGATTATGTCTC-TAGACTTAATAGTCGCACCT--CAACCAAAAAGACTTGGGACATGATTCGTAAAATGAATGGCAAAGGTCCATCTCATATTAGTCACCTCACTTCAAACAACCAAGAAATAG------ATAACCCTCA-------------GGACATAGCAGATACCTTGGCAGAGACTTTCTC------------GATAAAATCCTCTGCTGAGAACTACT-----CTACAAA---ATTTCAGACCTTTAAAACGAGAGCGGAGAAAACAAAGCTCAATTTTACTTCTAAAAAT-------------------GAAGAGC---ATTACAACAA---------------ACTCTTCACTCTTAAAGAACTTCAATCTGC--CTTGA---AGAAATCCCATGACACTTCTCCAGGTCAGGACCAA------ATTCACTATCA----ATTCCTCAAGCACTTACCACATTCATCCCTTTCTATTTTACTCGATATTTT---------------------------TAATAATGTTTGGCAGACTGGTGAATTT---CCATCCAG------CTGGCGAGAGGCTTTGGTCATTCCAA-TTGCGAA----ACCAGGAAAG-GATGC------CAAAGATCCAAACAGCTACCGACCGATTGCCTTGA----------CAAGTTGCATCTGT--------AAAACTCTTG--------AACGGATGGTTAACGATAGGCTTGTTTG-GTTTCTTGAATCGAACAACCTTATTGTATCTGTTCAAAGTGGCTTCCGCCGACAACGAAGTACGTTAGACCATCTTGTTCGGTTCGAAACGTATCTTCGAGA------------AGCTTT-----TATTAAAAAGCAGCATGTAGT-ATCTGTATT----TTTTGACTTGGAAAGTGC-ATATGATA----------CCACTTGGAAACATGGTATACTTAAAGATTTACACGATTTTGGGCTCAGAGGCCGCCTTCCTATATTCATTGCAGCAT-------------------------------TCCTGGATGAACGGCTCTTC---CGCGTTCGTGTTGGGAACACC--------TTGTCAGGTGCTCGCGAGCAGGAAATGGGGGTTCCCCAGGGGTGTAT-----------TT--TGTCTGTTACACTGTTTAGCATTAAGAT------AAATAGCATT-----GTTAAAGCTATAAACCCTGGAGTGGACTGCTCCCTTTATGTAGACGACTTTGTTATTTGTTTCTGTTCCAGAAACATGGATATTATTGAACGCCAACTACAGCAATGCCTTAATAAATTGCAAATATGGTCAGATGAAAATGGGTTCAAGTTT--TCCAAAACGAAAACCA-------AATGTATGCATTTTTGCAATCTTCGTAGATTGCATCCAGACCCCGATC---------------TGACTCTAGGCAATACTAAACTAGAAGTTGTGCCAGAGTTCAAATTTCTTGGAGTCATT------TTTGA--------CAAAAAG-CTTTC------------------TTTCTTACCTCATATTAAATCTATTAAAAAGAAATGCCAAAAAGCAATGAACATTCTTAGAGTTATTGCACACTCAGATTGGGGAGCCGAT-------------------AAGAAGGTCCTGCTAAGGCTATATCGATCCCTTATTCGATCA-------AAACTTGACTATGGTTCTATAGTGTATGGATCAGCCCGTAAAT-----------CCTATCTCCAGCAGCTAGATCCAATACAAAACCAATGTTT--------AAGGC-TTGCCCTA-GGCGCCTTTAGAACATCTCCTGTTAACAGCCTCTATGCAGAGGCTAATGAACCTTCTCTATATTACAGAAGGGAAAAACTATCTCTTCAGTACTTTTTAAAA-TTGAAATCCAATCCTTTTAACCCTACTCATCGAGTAGTTTTTAACCCCCAATACAAAC-GCCTT----TTTCAACAGAAACCAAATGCTATTGCCCCATTT-GGTATTC-GCATGGAGCCCATTATAGATAATCTTGGGGTAGACACCGATTCCATAGCCCAGTACAAGTTAT-CTGACATACCTCCATGGACACTGGACACAGCAAAC----TTTTTATTTGATCTTACCTCTGATAAGAAATCAGAAACCGATAGAGCTATCTTTCACAGTAAATATA---GAGAGATAAAAGAA----------------------CAATATTCTTC----CTACAAACCTATATACACTGATGGATCCAA----------GGACGGTGATTTC--GTTGCAGCTGCAGCTGTATATGGAGAAAGGGTTAAGAAATGCCGCCTTCCAGACAAGTCTTC-TATCTTCTCTGCAGAGATAAGGGCTATTGATCT----AGC-CCTTAAC---CTGGTGGAAAATGCAAATTCCACCCG----ATTTATTATATTTT------CTGATT---CTCTATCAGTACTGCAAGCCTTATCAAA---TCAAAAGTTGGAGAACCCTT-TGGTATGCCAAATTATTCA---AAGGATCTCTCATATTTTGTCT-TCAAACAGACTTGTGTTCTGTTGGCTTCCAAGCCACACTGGTATCATGGGTAATGAACATGCGGATAGATCCGCTAAA-------TCGGCTCTTAA-CCTTCCCATTTCAGATTTTAAAGTACCATACACGGATTTTAAACCTTCTATTTTAACTTACATCACATCCGTCTGGCAATCA-------AAATGGAA----TGATGATGTTTTTAATAAATTGCAT-TCA-ATT----AAGCCTACCCTCGGAGAATGGTACCCTTCTTACA---GGTCCGTACGAAGAGA---------GGAAGTTACAATTGCA---CGAATCCGAATTGGTCATTCATACATTACACACTCCTGGCTCTTGGCTAAGGAAGATGCACCTGA---ATGCATTCCATGCAA---TGCACCCTTTACTATCAAACATATATTACTAGATTGCATTGATTTTCAAAGAATTCGTGCAAAATATTTCAATGTCAACACTATTTTTGAGCTTTTTGAGACTGTCAGGATTGAATTAATTCTTTCCTTTCTCAAAGACGTTGGGATTTACAATAAATTATGATTTTTTACACATTCTAAATATAT-AT-------ACATTTATCAATATCA--------TTTTTTCATCACACA--------------CTA---TTTATT--TCATATC---ACA-CATTCATTACAAA-CAATCA-------ACAATCATTAATTCT--TT-ACAAATTTTCTGTCTACCTTTGTTCATTAATTACAAATTCTTATTTATTTTTTCT-TTAAACAAA------TACATTTTAACCTG----TTAATATTCTTAAT-------ATCCATTCATCC----ACATCAT-------CATAATGCGCGCTAAATGACCTTAGCTGTCGATGCGCCTTAAAACACCATTCA------TTCATTCATTC------------------------------------------------------
>ENCE22_1202H_CL24_contig_9490:44137-50255()_(reversed)
------CCCCCCAT---GGCAGGGCGGGGG--TTAGAAATTGTCCTGCCACTGCGCTGCTGAGTGGTAGAACCCCACCAAGTGCCT-GCCCGTTTGCCGTGGGCTGCGACTCGTGTCGCCTGATGCAGGGATCCTGGTGGTTGAGAGAATCCAGGGTTAGG--------CTAGTTAATACCCTGTTT--------TTT--CAATAC---------ACCACTTTGGCCTGAATTTGGGCTAAACGA------GAGGTCAGGAAGGCCCGACCTGA-TCAATCGGCTGGTCATG-CCTTGTC--------ATGGGCAACTTG---TTTTTT-CATCAATCTTCCACCAT----ACA--ACATATTTTCAAAT--TTA---------------TTTGAAATTTCTTCACCTTTAGTACCCCATGACGGTGGCCCATGGGT--CAATC--------AGATGAAAGATTTGGTGTTTGATTGACATCCTGTATCATCCCAAATTTA-TGTCG--CTTGC-----TTGGAATGACATCTTTTGGGACACATTTGTCCAGTCTAGCCCTTT-CACCCTGA--GTATACCAT-CCTTGTAACCCTGACTTGATCTGCGATGGGTTTCCCCAGATTAAGTCCCCTTGTTG-GGCTCCATGGTGGGCGGG-GACCAA----GGATGGTG-------AACTTTTTAAATT-AATATGGAATCCCATAAAAAAGCTGCCA-------AGCGTACCCTTT-CTGACAGCGATTCAGAGGCAGAGTCTTCTCCGTCACCACTAAATTTT-----CCA---CGATTTATTGTG-GTTGAAGCAGAAGCCTCAGTCAAACCAATTACACACATATCACCATTTGTTATCGAGAAAA-CAATCAAAAGTATTCTCGGTACACCAA-AATCTGTCAAAAAA--CTAAAAAACAACACCATACTAATTGAATGCTTCACAAAGCAACAAACAATCAACATACTCAAACATAAAACTCTATTCAAACAAGCAGTCAAAGTATACCCACATCCATCACTCAACT---CATGTAAGGGAGTCATCCG---------TTGCAAGGACCTCCATTACTGCTCCTCTCTTGACGACATCAAGGAGAAC-----------TTAAAGTCCCAGTCT-------GTCACTG----ATATCAGACGC----ATCAGTGTCAAAAGAGATGGAG----TGT-TGAAAAACACTAACACTT-ACATAATCACTTTCTCATGTCCCACAGTTCCACCTACACTTAAA--ATTGGATTTGAATCCTTAAAAGTAGACACATACAT----------------TCCTAACCCTC----------TTCGTTGT----------TTCAAATGTCAACGATTTGGTCACCACACTACAAAATGCACCAACACACCAGT---CTGTGCTAGATGCGCATTTGTAGGCGCAGATCACAGCACTGAACACTGCACCGCACC-TGCATGCTGTTTCAACTGCAAGTCCGGTCACGTTG---CCTATGCGAAGGAGTGTCAAACTTGGAAA---------------GATGAGAAGGATAT----------------------CCTGACAATCAAG--TACAAGGAAGGCATTTCCTTTGCAGAAG---------CACGCAAACTTGTCTTGCAACAAAAGCAAGACAA--GGAAAGACTTGTCAGTGGGAACAGCTACTCAGCAGTAGCCTCCCCAAAGCAAGACTGCCATACCTGCGATCTTCT------------------CCTCAAAC--TGCTTTTGGGGAAGTTTC-CAGAAATGGCGGAGGAGCTGAAGGGCAA-GGTCCCAGCACCAC----------------TTCTATC---------ATC-ATA----CATAGC-------------AAAAC----------AACCACCTCCTACACCAAAACCTGCAACTGCACCCAAACCATCTACTTCT-----GCACCC--------AAACCTCAAT-------CAGCACCAAAACCTTCT-ACTGCCACA------------------CCAAAACCTGCAACTACACCAAAAGAT---ACTTCTGCACCAACACCTGCATCAACAA---CTAAAGCTAAACAACCTG-----CCTCTGAATCAAAGTC---TAAACAACAACAAAAATCTATTTCTTCTTCCAA------TGGTCCATCTTCT-GGATC----AAAGGCAAACCCTTCTCTTTCTAAGAAAGAAAG----GAAAAACCTTCTTAAACAAAAATCTCTTTG--TTCAAATGATGAACA---TTCAGGTGCTGCGACAAGT----------TCTGTCGCAA---GAAC------CCCCA----TTGCA--ACTTCTAACAATTTTGAAGTTCTGGATGC----------AATGGACACTG-AAGAGGTCCTTGAAGGCGAC--TCTTCAGATGTCGAGCAGTCCATATG-GGGTGG-TCCTTTGGATGATGGGGGAAAAAC--CCAAATACCAGGGACCCCAAATCACCTGCTTCTTAACCTTTTAATCTGCTGCAA-TGAATTATAGAATGCTTTTTT----------------ATACTTTTTT-AATTTTACTTTTTAGCGCAATGGCTAATCCAATTATCCAATGGAACTGTCGAGGTCTGAAGGCCAACTTTGATGAGTTGTCACTTCTGATTAATAAACACAAACCTGCTGCACTTTGTCTTCAAGAGACATTCTTGAAAGAGGATGACACTATCTCCCTCAAATTTCATTCT---------------------ATATACAACAAGATT--TACACTGAAGG---CAATAAAGCCCAAGGTGGAGTATCTGTCATTGTTA-ATAACAGTGTTCCTCACAGGCACATACAGCTTGATACTTCCCTTCAAGCTGTAGCTGTGAGATTATCTTTACATAACACTATTACCCTGTGCTCTTTGTATCTTCCACCAAATAAACCTATACACCAAGGTAGTCTTGATGATTTGATATCTCAACTACCTCAACCATTTTT--ACTTGTTGGTGATTT--TAATGCACATAACACC-------ATATGGGGTTGTACAGATACAAACCGCCGTGGTGATCAAATAGAGAATTTTATGTCTGTAAATTCTCTTTCGTTCCTGAACGATCCAAGTGCAAAAACATATTTGCA-TCCCGCTTCAGGATCATA-------------TTCTTCTA-TTGACCTTTCTTTTT-GCAGTCCAGTTCTTCTCCCTGATTTTTCATGGAGATGTTTAGAAGACACTTGTGGAAGTGATCACTTCCCTATTATTTTAAATGAAAATAAACCTTCAGTCCTTGATCGTCCTCAAAAATGGAAGTTGTCCAAAGCAAACTGGAGTAAATTCCAGA-----TGCTTTGTGAACAGAATATTGTTCACCATG------CGTTTGAGG----------ACTGTGAG---GACCCTTCCTTCCTTTTTT-C--------------TTCTTTATTGTTTGA--TGCAGCCAAACAGTCTATACCTCAGACCTCGACAAATCCCAAACGTCCAGATAAACCTTGGTTCACTTCTGAAT------------------GTAAGGAAGCCATTAGGGAACGAAAGGCCTCTCTCAGGAAATTTAACCTGAGACCAA----CACAAGAAAA----------CCTTAACGACTT-CCGTATCCGCCGTGCAAAGGCAAGATGCACAATTAAAACAAG---TAAGCGCAAGTCCTGGA-------GAGATTATGTCTC-TAGACTTAATAGTCGCACCT--CAACCAAAAAGACTTGGGACATGATTCGTAAAATGAATGGCAAAGGTCCATCTCATATTAGTCACCTCAATTCAAACAACCAAGAAATAG------ATAACCCTCA-------------GGACATAGCAGATACCTTGGCAGAGACTTTCTC------------GATAAAATCCTCTGCTGAGAACTACT-----CTACAAA---ATTTCAGACCTTTAAAACGAGAGCGGAGAAAACAAAGCTCAATTTTACTTCTAGAAAT-------------------GAAGAGC---ATTACAACAA---------------ACTCTTCACTCTTAAAGAACTTCAATCTGC--CTTGA---AGAAATCCCCTGACACTTCTCCAGGTCAGGACCAA------ATTCACTATCA----ATTCCTCAAGCACTTACCACATTCATCCCTTTCTATTTTACTCGATATTTT---------------------------TAATAATGTTTGGCAGACTGGTGAATTT---CCATCCAG------CTGGCGAGAGGCTTTGGTCATTCCAA-TTGCGAA----ACCAGGAAAG-GATGC------AAAAGATCCAAACAGCTACCGACCGATTGCCTTGA----------CAAGTTGCATCTGT--------AAAACTCTTG--------AACGGATGGTTAACGATAGGCTTGTTTG-GTTTCTTGAATCGAACAACCTTATTGTATCTGTTCAAAGTGGCTTCCGCCGACAACGAAGTACGTTAGACCATCTTGTTCGGTTCGAAACGTATCTTCGAGA------------AGCTTT-----TATTAAAAAGCAGCATGTAGT-ATCTGTATT----TTTTGACTTGGAAAGTGC-ATATGATA----------CCACTTGGAAACATGGTATACTTAAAGATTTACACGATTTTGGCCTCAGAGGCCGCCTTCCTATATTCATTGCAGCAT-------------------------------TCCTGGATGAACGGCTCTTC---CGCGTTCGTGTTGGGAACACC--------TTGTCAGGTGCTCGCGAGCAGGAAATGGGGGTTCCCCAGGGGTGTAT-----------TT--TGTCTGTTACACTTTTTAGCATTAAGAT------AAATAGCATT-----GTTAAAGCTATAAACCCTGGAGTGGACTGCTCCCTTTATGTAGACGACTTTGTTATTTGTTTCTGTTCCAGAAACATGGATATTATTGAACGCCAACTACAGCAGTGCCTTAATAAATTGCAAATATGGTCAGATGAAAATGGGTTCAAGTTT--TTCATAACGAAAACCA-------AATGTATGCATTTTTGCAATCTTCGTAGATTGCATCCAGACCCCGATC---------------TGACTCTAGGCAATACTAAACTAGAAGTTGTGCCAGAGTTCAAATTTCTTGGAGTCATT------CTTGA--------CAAAAAG-CTTTC------------------TTTCTTACCTCATATTAAATCTCTTAAAAAGAAATGCCAAAAAGCAATGAACATTCTTAGAGTTATTGCACACTCAGATTGGGGAGCCGAT-------------------AAGAAGGTCCTGCTAAGGCTATATCGATCCCTTATTCGATCA-------AAACTTGACTATGGTTCTATAGTGTATGGATCAGCCCGTAAAT-----------CCTATCTCCAGCAGCTAGATCCAATACAAAACCAATGTTT--------AAGGC-TTGCCCTA-GGCGCCTTTAGAACATCTCCTGTTAACAGCCTCTATGCAGAGGCTAATGAACCTTCTCTATATTACAGAAGGGAAAAACTATCTCTTCAATACTTTTTAAAA-TTGAAATCCAATCCTTTTAACCCTACTCATCGAGTAGTTTTTAACCCCCAATACAAAC-GCCTT----TTTCAACAGAAACCAAATGCTATTGCCCCATTT-GGTATTC-GCATGGAGCCCATTATAGATAATCTTGGGGTAGACACTGATTCCATAGCCCAGTACAAGTTAT-CTGACATACCTCCATGGACACTGGACACAGCAAAC----TTTTTATTTGATCTTACCTCTGATAAGAAATCAGAAACAGATAGAGCTATCTTTCACAGTAAATATA---GAGAGATAAAAGAA----------------------CAATATTCTTC----CTACAAACCTATATACACTGATGGATCCAA----------GGACGGTGATTTC--GTTGCAGCTGCAGCTGTATATGGAGAAAGGGTTAAGAAATGCCGCCTTCCAGACAAGTCTTC-CATCTTCTCTGCAGAGATAAGGGCTATTGATCT----AGC-CCTTAAC---CTGGTGGAAAATGCAAATTCCACCCG----ATTTATCATATTTT------CTGATT---CTCTATCAGTACTGCAAGCCTTATCGAA---TCAAAAGTTGGAGAACCCTT-TGGTATGCCAAATTATTCA---AAGGATCTCTCATATTTTGTCT-TCAAACAGACTTGTGTTCTGTTGGCTTCCAAGCCACACTGGTATCATGGGTAATGAACATGCGGATAGATCCGCTAAA-------TCAGCTCTTAA-CCTTCCCATTTCAGATTTTAAAGTACCATACACCGATTTTAAACCTTCTATTTTAACTTACATCACATTCATCTGGCAATCA-------AAATGGAA----TGATGATGTTTTTAATAAATTGCAT-TCA-ATT----AAGCCTACCCTCGGAGAATGGTACCCTTCTTACA---GGTCCGTACGAAGAGA---------GGAAGTTACAATTGCA---CGAATCCGAATTGGTCATTCATACATTACACACTCCTGGCTCTTGGCTAAGGAAGATGCACCTGA---ATGTATTCCATGCAA---TGCACCCTTTACCATCAAACATATATTGCTCGATTGCATTGATTTTCAAAGAATTCGTGCAAAATATTTCAATGTCAACACTATTTATGAGCTTTTTGACACTGTCAGGATTGAATTAATTCTTTCCTTTCTCAAAGAGATTGGCGTTTACAATAGATTGTGATTCCTTACACATTCTAAATATAT-AT-------ACATTTATCAATATCA--------TTTTTTCATCACACA--------------CTA---TTTATT--TCATATC---ACA-CATTCATTACAAA-CAATCT--ATCA-ACAATCATTATTTTT--TT-ACAAATCTTATATCTACTTTTGTTCATTAATTACAAATTCTTATTTATTTTTTCT-TTAAACAAA------TACATTTTAACCTG----TTAATATTTTTAAT-------ATCCATTCATCC----ACATCAT-------CATAATGCGCGCTAAATGACCTTAGCTGTCGATGCGCCTTAAAACACCATTCA------TTCATTCAT--------------------------------------------------------
>ENCE17_3572_V1.2_chr_CL24_13:4689057-4695183()_(reversed)
------CCCCCCAT---GGCAGGGCGGGGGG-TTAGAAATTGTCCTGCCACTGCGCTGCTGAGTGGTAGAACCCCACCAAGTGCCT-GCCCGTTTGCCGTGGGCTGCGACTCGTGTCGCCTGATGCAGGGATCCTGGTGGTTGAGAGAATCCAGGGTTAGG--------CTAGTTAATACCCTGTTT--------TTT--CAATAC---------ACCACTTTGGCCTGAATTTGGGCTAAACGA------GAGGTCAGGAAGGCCCGACCTGA-TCAATCGGCTGGTCATG-CCTTGTC--------ATGGGCAACTTG---TTTTTT-CATCAATCTTCCACCAT----ACA--ACATATTTTCAAAT--TTA---------------TTTGAAATTTCTTCACCTTTAGTACCCCATGACGGTGGCCCATGGGT--CAATC--------AGATGAAAGATTTGGTGTTTGATTGACATCCTGTATCATCCCAAATTTA-TGTCG--CTTGC-----TTGGAATGACATCTTTTGGGACACATTTGTCCAGTCTAGCCCTTT-CACCCTGA--GTATACCAT-CCTTGTAACCCTGACTTGATCTGCGATGGGTTTCCCCAGATTAAGTCCCCTTGTTG-GGCTCCATGGTGGGCGGG-GACCAA----GGATGGTG-------AACTTTTTGAATT-AATATGGAATCCCATAAAAAAGCTGCCA-------AGCGTACCCTTT-CTGACAGCGATTCAGAGGCAGAGTCTTCTCCGTCACCACTAAATTTT-----CCA---CGATTTATTGTG-GTTGAAGCAGAAGACTCAGTCAAACCAATTACACACATATCACCATTTGTTATCGAGAAAA-CAATCAAAAGTATTCTCGGTACACCAA-AATCTGTCAAAAAA--CTCAAAAACAACACCATACTAATTGAATGCTTCACAAAGCAACAAACAATCAACATACTCAAACATAAAACTCTATTCAAACAAGCAGTCAAAGTATACCCACATCCATCACTCAACT---CATGTAAGGGAGTCATCCG---------TTGCAAGGACCTCCATTACTGCTCCTCTCTTGACGACATCAAGGAGAAC-----------TTAAAGTCACAGTCT-------GTCACTG----ATATCAGACGC----ATCAGTGTCAAAAGAGATGGAG----TGT-TGAAAAACACTAACACTT-ACATAATCACTTTCTCATGTCCCACAGTTCCACCTACACTTAAA--ATTGGATTTGAATCCTTAAAAGTAGACACATACAT----------------TCCTAACCCTC----------TTCGTTGT----------TTCAAATGTCAACGATTTGGTCACCACACCACAAAATGCACCAACACACCAGT---CTGTGCTAGATGCGCATTTGTAGGCGCAGATCACAGCACTGAACACTGCACCGCACC-TGCATGCTGTTTCAACTGCAAGTCTGGTCACGTTG---CCTATGCGAAGGAGTGTCAAACTTGGAAA---------------GATGAGAAGGATAT----------------------CCTGACCATCAAG--TACAAGGAAGGCATTTCCTTTGCAGAAG---------CACGCAAACTTGTCTTGCAACAAAAGCAAGACAA--GGAAAGACTTGTCAGTGGGAACAGCTACTCAGCAGTAGCCTCCCCGAAGCAAGACTGCCATACCTGCGATCTTCT------------------CCTCAAAC--TGCTTTTGGGGAAGTTTC-CAGAAATGGCGGAGGAGCTGAAGGGCAA-GGTCCCAGCACCAC----------------TTCTATC---------ATC-ATA----CATAGC-------------AAAAC----------AACCACCTCCTACACCAAAACCTGCAACTGCACCCAAACCATCTACTTCT-----GCACCC--------AAACCTCAAT-------CAGCACCAAAACCTTCT-ACTGCCACA------------------CCAAAACCTGCAACTACACCAAAAGAT---ACTTCTGCACCAACACCTGCATCAACAA---CTAAAGCTAAACAACCTG-----CCTCTGAATCAAAGTC---TAAACAACAACAAAAATCTATTTCTTCTTCCAA------TGGTCCATCTTCT-GGATC----AAAGGCAAACCCTTCTCTTTCTAAGAAAGAAAG----GAAAAACCTTCTTAAACAAAAATCTCTTTG--TTCAAATGATGAACA---TTCAGGTGCTGCGACAAGT----------TCTGTCGCAA---GAAC------CCCCA----TTGCA--ACTTCTAACAATTTTGAAGTTCTGGATGC----------AATGGACACTG-AAGAGGTCCTTGAAGGCGAC--TCTTCAGATGTCGAGCAGTCCATATG-GGGTGG-TCCTTTGGATGATGGGGGGAAAAAC-CCAAATACCAGGGACCCCAAGTCACCTGCTTCTTAACCTTTTAATCTGCTGCAA-TGAATTATAGAATGCTTTTTT----------------ATACTTTTTT-AATTTTACTTTTTAGCGCAATGGCTAATCCAATTATCCAATGGAACTGTCGAGGTCTGAAGGCCAACTTTGATGAGTTGTCACTTCTGATTAATAAACACAAACCTGCTGCACTTTGTCTTCAAGAGACATTCTTGAAAGAGGATGACACTATCTCCCTCAAATTTCATTCT---------------------ATATACAACAAGATT--TACACTGAAGG---CAATTAAGCCCAAGGTGGAGTATCTGTCATTGTTA-ATAACAGTGTTCCTCACAGGCACATACAGCTTGATACTTCCCTTCAAGCTGTAGCTGTGAGATTATCTTTACATAACACTATTACCCTGTGCTCTTTGTATCTTCCACCAAATAAACCTATACACCAAGGTAGTCTTGATGATTTGATATCTCAACTACCTCAACCATTTTT--ACTTGTTGGTGATTT--TAATGCACATAACACC-------ATATGGGGTTGTACAGATACAAACCGCCGTGGTGATCAAATAGAGAATTTTATGTCTGTAAATTCTCTTTCGTTCCTGAACGATCCAAATGCAAAAACATATTTGCA-TCCAGCTTCAGGATCATA-------------TTCTTCTA-TTGACCTTTCTTTTT-GCAGTCCAGTTCTTCTCCCTGATTTTTCATGGAGATGTTTAGAAGACACTTGTGGAAGTGATCACTTCCCTATTATTTTAAATGAAAATAAACCTTCAGTCCTTGATCGCCCTCAAAAATGGAAGTTGTCCAAAGCAAACTGGAGTAAATTCCAGA-----TGCTTTGTGAACAGAATATTGTTCACCATG------CGTTTGAGG----------ACTGTGAG---GACCCTTCCTTCCTTTTTT-C--------------TTCTTTATTGTTTGA--TGCAGCCAAACAGTCTATACCTCAGACCTCGACAAATCCCAAACGTCCAGATAAACCTTGGTTCACTTCTGAAT------------------GTAAGGAAGCCATTAGGGAACGAAAGGCCTCTCTCAGGAAATTTAACCTGAGACCAA----CACAAGAAAA----------CCTAAACGACTT-CCGTATCCGCCGTGCAAAGGCAAGATGCACAATTAAAACAAG---TAAGCGCAAGTCCTGGA-------GAGATTATGTCTC-TAGACTTAATAGTCGCACCT--CAACCAAAAAGACTTGGGACATGATTCGTAAAATGAATGGCAAAGGTCCATCTCATATTAGTCACCTCACTTCAAACAACCAAGAAATAG------ATAACCCTCA-------------GGACATAGCAGATACCTTGGCAGAGACTTTCTC------------GATAAAATCCTCTGCTGAGAACTACT-----CTACAAA---ATTTCAGACCTTTAAAACGAGAGCGGAGAAAACAAAGCTCAATTTTACTTCTAAAAAT-------------------GAAGAGC---ATTACAACAA---------------ACTCTTCACTCTTAAAGAACTTCAATCTGC--CTTGA---AGAAATCCCATGACACTTCTCCAGGTCAGGACCAA------ATTCACTATCA----ATTGCTCAAGCACTTACCACATTCATCCCTTTCTATTTTACTCGATATTTT---------------------------TAATAATGTTTGGCAGACTGGTGAATTT---CCATCCAG------CTGGCGAGAGGCTTTGGTCATTCCAA-TTGCGAA----ACCAGGAAAG-GATGC------AAAAGATCCAAACAGCTACCGACCGATTGCCTTGA----------CAAGTTGCATCTGT--------AAAACTCTTG--------AACGGATGGTTAACGATAGGCTTGTTTG-GTTTCTTGAATCGAACAACCTTATTGTATCTGTTCAAAGTGGCTTCCGCCGACAACGAAGTACGTTAGACCATCTTGTTCGGTTCGAAACGTATCTTCGAGA------------AGCTTT-----TATTAAAAAGCAGCATGTAGT-ATCTGTATT----TTTTGACTTGGAAAGTGC-ATATGATA----------CCACTTGGAAACATGGTATACTTAAAGATTTACACGATTTTGGCCTCAGAGGCCGCCTTCCTATATTCATTGCAGCAT-------------------------------TCCTGGATGAACGGCTCTTC---CGCGTTCGTGTTGGGAACACC--------TTGTCAGGTGCTCGCGAGCAGGAAATGGGGGTTCCCCAGGGGTGTAT-----------TT--TGTCTGTTACACTTTTTAGCATTAAGAT------AAATAGCATT-----GTTAAAGCTATAAACCCTGGAGTGGACTGCTCCCTTTATGTAGACGACTTTGTTATTTGTTTCTGTTCCAGAAACATGGATATTATTGAACGCCAACTACAGCAGTGCCTTAATAAATTGCAAATATGGTCAGATGAAAATGGGTTCAAGTTT--TCCAAAACGAAAACCA-------AATGTATGCATTTTTGCAATCTTCGTAGATTGCATCCAGACCCTGATC---------------TGACTCTAGGCAATACTAAACTAGAAGTTGTGCCAGAGTTCAAATTTCTTGGAGTCATT------TTTGA--------CAAAAAG-CTTTC------------------TTTCTTACCTCATATTAAATCTCTTAAAAAGAAATGCCAAAAAGCAATAAACATTCTTAGAGTTATTGCACACTCAGATTGGGGAGCCGAT-------------------AAGAAGGTCCTGCTAAGGCTATGTCGATCCCTTATTCGATCA-------AAACTTGACTATGGTTCTATAGTGTATGGATCAGCCCGTAAAT-----------CCTATCTCCAGCAGCTAGATCCAATACAAAACCAATGTTT--------AAGGC-TTGCCCTA-GGCGCCTTTAGAACATCTCCTGTTAACAGCCTCTATGCAGAGGCTAATGAACCTTCTCTATATTACAGAAGGGAAAAACTATCTCTTCAATACTTTTTAAAA-TTGAAATCCAATCCTTTTAACCCTACTCATCGAGTAGTTTTTAACCCCCAATACAAAC-GCCTT----TTTCAACAGAAACCAAATGCTATTGCCCCATTT-GGTATTC-GCATGGAGCCCATTATAGATAATCTTGGGGTAGACACTGATTCCATAGCCCAGTACAAGTTAT-CTGACATACCTCCATGGACACTGGACACAGCAAAC----TTTTTATTTGATCTTACCTCTGATAAGAAATCAGAAACAGATAGAGCTATCTTTCACAGTAAATATA---GAGAGATAAAAGAA----------------------CAATATTCTTC----CTACAAACCTATATACACTGATGGATCCAA----------GGACGGTGATTTC--GTTGCAGCTGCAGCTGTATATGGAGAAAGGGTTAAGAAATGCCGCCTTCCAGACAAGTCTTC-CATCTTCTCTGCAGAGATAAGGGCTATTGATCT----AGC-CCTTAAC---CTGGTGGAAAATGCAAATTCCACCCG----ATTTATCATATTTT------CTGATT---CTCTATCAGTACTGCAAGCCTTATCGAA---TCAAAAGTTGGAGAACCCTT-TGGTATGCCAAATTATTCA---AAGGATCTCTCATATTTTGTCT-TCAAACAGACTTGTGTTCTGTTGGCTTCCAAGCCACACTGGTATCATGGGTAATGAACATGCGGATAGATCCGCTAAA-------TCAGCTCTTAA-CCTTCCCATTTCAGATTTTAAAGTACCATACACCGATTTTAAACCTTCTATTTTAACTTACATCACATCCATCTGGCAATCA-------AAATGGAA----TGATGATGTTTTTAATAAATTGCAT-TCA-ATT----AAGCCTACCCTCGGAGAATGGTACCCTTCTTACA---GGTCCGTACGAAGAGA---------GGAAGTTACAATTGCA---CGAATCCGAATTGGTCATTCATACATTACACACTCCTGGCTCTTGGCTAAGGAAGATGCACCTGA---ATGCATTCCATGCAA---TGCACCCTTTACCATCAAACATATATTGCTCGATTGCATTGATTTTCAAAGAATTCGTGCAAAATATTTCAATGTCAACACTATTTATGAGCTTTTTGACACTGTCAGGATTGAATTAATTCTTTCCTTTCTCAAAGAGATTGGAGTTTACAATAGATTGTGATTCCTTACACATTCTAAATATAT-AT-------ACATTTATCAATATCA---------TTTTTCATCACACA--------------CTA---TTTATT--TCATATC---ACA-CATTCATTACAAA-CAATCT--ATCA-ACAATCATTATTTTT--TT-ACAAATCTTATATCTACTTTTGTTCATTAATTACAAATTCTTATTTATTTTTTCT-TTAAACAAA------TACATTTTAACCTG----TTAATATTTTTAAT-------ATCCATTCATCC----ACATCAT-------CATAATGCGCGCTAAATGACCTTAGCTGTCGATGCGCCTTAAAACACCATTCA------TTCATTCATTACATCA-------------------------------------------------
>ENCE17_3572_V1.2_chr_CL24_3:53019951-53026070()_(reversed)
------CCCCCCAT---GGCAGGGCGGGGGG-TTAGAAATTGTCCTGCCACTGCGCTGCTGAGTGGTAGAACCCCACCAAGTGCCT-GCCCGTTTGCCGTGGGCTGCGACTCGTGTCGCCTGATGCAGGGATCCTGGTGGTTGAGAGAATCCAGGGTTAGG--------CTAGTTAATACCCTGTTT--------TTT--CAATAC---------ACCACTTTGGCCTGAATTTGGGCTAAACGA------GAGGTCAGGAAGGCCCGACCTGA-TCAATCGGCTGGTCATG-CCTTGTC--------ATGGGCAACTTG---TTTTTT-CATCAATCTTCCACCAT----ACA--ACATATTTTCAAAT--TTA---------------TTTGAAATTTCTTCACCTTTAGTACCCCATGACGGTGGCCCATGGGT--CAATC--------AGATGAAAGATTTGGTGTTTGATTGACATCCTGTATCATCCCAAATTTA-TGTCG--CTTGC-----TTGGAATGACATCTTTTGGGACACATTTGTCCAGTCTAGCCCTTT-CACCCTGA--GTATACCAT-CCTTGTAACCCTGACTTGATCTGCGATGGGTTTCCCCAGATTAAGTCCCCTTGTTG-GGCTCCATGGTGGGCGGG-GACCAA----GGATGGTG-------AACTTTTTAAATT-AATATGGAATCCCATAAAAAAGCTGCCA-------AGCGTACCCTTT-CTGACAGTGATTCAGAGGCAGAGTCTTCTCCGTCACCACTAAATTTT-----CCA---CGATTTATTGTG-GTTGAAGCAGAAGACTCAGTCAAACCAATTACACACATATCACCATTTGTTATCGAGAAAA-CAATCAAAAGTATTCTCGGTACACCAA-AATCTGTCAAAAAA--CTCAAAA-CAACACCATACTAATTGAATGCTTCACAAAGCAACAAACAATCAACATACTCAAACATAAAACTCTATTCAAACAAGCAGTCAAAGTATACCCACATCCATCACTCAACT---CATGTAAGGGAGTCATCCG---------TTGCAAGGACCTCCATTACTGCTCCTCTCTTGACGACATCAAGGAGAAC-----------TTAAAGTCACAGTCT-------GTCACTG----ATATCAGACGC----ATCAGTGTCAAAAGAGATGGAG----TGT-TGAAAAACACTAACACTT-ACATAATCACTTTCTCATGTCCCACAGTTCCACCTACACTTAAA--ATTGGATTTGAATCCTTAAAAGTAGACACATACAT----------------TCCTAACCCTC----------TTCGTTGT----------TTCAAATGTCAACGATTTGGTCACCACACCACAAAATGCACCAACACACCAGT---CTGTGCTAGATGCGCATTTGTAGGCGCAGATCACAGCACTGAACACTGCACCGCACC-TGCATGCTGTTTCAACTGCAAG-TCGGTCACGTTG---CCTATGCGAAGGAGTGTCAAACTTGGAAA---------------GATGAGAAGGATAT----------------------CCTGACCATCAAG--TACAAGGAAGGCATTTCCTTTGCAGAAG---------CACGCAAACTTGTCTTGCAACAAAAGCAAGACAA--GGAAAGACTTGTCAGTGGGAACAGCTACTCAGCAGTAGCCTCCCCGAAGCAAGACTGCCATACCTGCGATCTTCT------------------CCTCAAAC--TGCTTTTGGGGAAGTTTC-CAGAAATGGCGGAGGAGCTGAAGGGCAA-GGTCCCAGCACCAC----------------TTCTATC---------ATC-ATA----CATAGC-------------AAA----------CCAACCACCTCCTACACCAAAACCTGCAACTGCACCCAAACCATCTACTTCT-----GCACCC--------AAACCTCAAT-------CAGCACCAAAACCTTCT-ACTGCCACA------------------CCAAAACCTGCAACTACACCAAAAGAT---ACTTCTGCACCAACACCTGCATCAACAA---CTAAAGCTAAACAACCTG-----CCTCTGAATCAAAGTC---TAAACAACAACAAAAATCTATTTCTTCTTCCAA------TGGTTCATCTTCT-GGATC----AAAGGCAAACCCTTCTCTTTCTAAGAAAGAAAG----GAAAAACCTTCTTAAACAAAAATCTCTTTG--TTCAAATGATGAACA---TTCAGGTGCTGCGACAAGT----------TCTGTCGCAA---GAAC------CCCCA----TTGCA--ACTTCTAACAATTTTGAAGTTCTGGATGC----------AATGGACACTG-AAGAGGTCCTTGAAGGCGAC--TCTTCAGATGTCGAGCAGTCCATATG-GGGTGG-TCCTTTGGATGATGGGGGGAAAAAC-CCAAATACCAGGGACCCCAAGTCACCTGCTTCTTAACCTTTTAATCTGCTGCAA-TGAATTATAGAATGCTTTTTT----------------ATACTTTTTT-AATTTTACTTTTTAGCGCAATGGCTAATCCAATTATCCAATGGAACTGTCGAGGTCTGAAGGCCAACTTTGATGAGTTGTCACTTCTGATTAATAAACACAAACCTGCTGCACTTTGTCTTCAAGAGACATTCTTGAAAGAGGATGACACTATCTCCCTCAAATTTCATTCT---------------------ATATACAACAAGATT--TACACTGAAGG---CAATAAAGCCCAAGGTGGAGTATCTGTCATTGTTA-ATAACAGTGTTCCTCACAGGCACATACAGCTTGATACTTCCCTTCAAGCTGTAGCTGTGAGATTATCTTTACATAACACTATTACCCTGTGCTCTTTGTATCTTCCACCAAATAAACCTATACACCAAGGTAGTCTTGATGATTTGATATCTCAACTACCTCAACCATTTTT--ACTTGTTGGTGATTT--TAATGCACATAACACC-------ATATGGGGTTGTACAGATACAAACCGCCGTGGTGATCAAATAGAGAATTTTATGTCTGTAAATTCTCTTTCGTTCCTGAACGATCCAAGTGCAAAAACATATTTGCA-TCCAGCTTCAGGATCATA-------------TTCTTCTA-TTGACCTTTCTTTTT-GCAGTCCAGTTCTTCTCCCTGATTTTTCATGGAGATGTTTAGAAGACACTTGTGGAAGTGATCACTTCCCTATTATTTTAAATGAAAATAAACCTTCAGTCCTTGATCGTCCTCAAAAATGGAAGTTGTCCAAAGCAAACTGGAGTAAATTCCAGA-----TGCTTTGTGAACAGAATATTGTTCACCATG------CGTTTGAGG----------ACTGTGAG---GACCCTTCCTTCCTTTTTT-C--------------TTCTTTATTGTTTGA--TGCAGCCAAACAGTCTATACCTCAGACCTCGACAAATCCCAAACGTCCAGATAAACCTTGGTTCACTTCTGAAT------------------GTAAGGAAGCCATTAGGGAACGAAAGGCCTCTCTCAGGAAATTTAACCTGAGACCAA----CACAAGAAAA----------CCTAAACGACTT-CCGTATCCGCCGTGCAAAGGCAAGATGCACAATTAAAACAAG---TAAGCGCAAGTCCTGGA-------GAGATTATGTCTC-TAGACTTAATAGTCGCACCT--CAACCAAAAAGACTTGGGACATGATTCGTAAAATGAATGGCAAAGGTCCATCTCATATTAGTCACCTCAATTCAAACAACCAAGAAATAG------ATAACCCTCA-------------GGACATAGCAGATACCTTGGCAGAGACTTTCTC------------GATAAAATCCTCTGCTGAGAACTACT-----CTACAAA---ATTTCAGACCTTTAAAACGAGAGCGGAGAAAACAAAGCTCAATTTTACTTCTAAAAAT-------------------GAAGAGC---ATTACAACAA---------------ACTCTTCACTCTTAAAGAACTTCAATCTGC--CTTGA---AGAAATCCCATGACACTTCTCCAGGTCAGGACCAA------ATTCACTATCA----ATTCCTCAAGCACTTACCACATTCATCCCTTTCTATTTTACTCGATATTTT---------------------------TAATAATGTTTGGCAGACTGGTGAATTT---CCATCCAG------CTGGCGAGAGGCTTTGGTCATTCCAA-TTGCGAA----ACCAGGAAAG-GATGC------AAAAGATCCAAACAGCTACCGACCGATTGCCTTGA----------CAAGTTGCATCTGT--------AAAACTCTTG--------AACGGATGGTTAACGATAGGCTTGTTTG-GTTTCTTGAATCGAACAACCTTATTGTATCTGTTCAAAGTGGCTTCCGCCGACAACGAAGTACGTTAGACCATCTTGTTCGGTTCGAAACGTATCTTCGAGA------------AGCTTT-----TATTAAAAAGCAGCATGTAGT-ATCTGTATT----TTTTGACTTGGAAAGTGC-ATATGATA----------CCACTTGGAAACATGGTATACTTAAAGATTTACACGATTTTGGCCTCAGAGGCCGCCTTCCTATATTCATTGCAGCAT-------------------------------TCCTGGATGAACGGCTCTTC---CGCGTTCGTGTTGGGAACACC--------TTGTCAGGTGCTCGCGAGCAGGAAATGGGGGTTCCCCAGGGGTGTAT-----------TT--TGTCTGTTACACTTTTTAGCATTAAGAT------AAATAGCATT-----GCTAAAGCTATAAACCCTGGAGTGGACTGCTCCCTTTATGTAGACGACTTTGTTATTTGTTTCTGTTCCAGAAACATGGATATTATTGAACGCCAACTACAGCAGTGCCTTAATAAATTGCAAATATGGTCAGATGAAAATGGGTTCAAGTTT--TCCAAAACGAAAACCA-------AATGTATGCATTTTTGCAATCTTCGTAGATTGCATCCAGACCCTGATC---------------TGACTCTAGGCAATACTAAACTAGAAGTTGTGCCAGAGTTCAAATTTCTTGGAGTCATT------TTTGA--------CAAAAAG-CTTTC------------------TTTCTTACCTCATATTAAATCTCTTAAAAAGAAATGCCAAAAAGCAATAAACATTCTTAGAGTTATTGCACACTCAGATTGGGGAGCCGAT-------------------AAGAAGGTCCTGCTAAGGCTATATCGATCCCTTATTCGATCA-------AAACTTGACTATGGTTCTATAGTGTATGGATCAGCCCGTAAAT-----------CCTATCTCCAGCAGCTAGATCCAATACAAAACCAATGTTT--------AAGGC-TTGCCCTA-GGCGCCTTTAGAACATCTCCTGTTAACAGCCTCTATGCAGAGGCTAATGAACCTTCTCTATATTACAGAAGGGAAAAACTATCTCTTCAATACTTTTTAAAA-TTGAAATCCAATCCTTTTAACCCTACTCATCGAGTAGTTTTTAACCCCCAATACAAAC-GCCTT----TTTCAACAGAAACCAAATGCTATTGCCCCATTT-GGTATTC-GCATGGAGCCCATTATAGATAATCTTGGGGTAGACACTGATTCCATAGCCCAGTACAAGTTAT-CTGACATACCTCCATGGACACTGGACACAGCAAAC----TTTTTATTTGATCTTACCTCTGATAAGAAATCAGAAACAGATAGAGCTATCTTTCACAGTAAATATA---GAGAGATAAAAGAA----------------------CAATATTCTTC----CTACAAACCTATATACACTGATGGATCCAA----------GGACGGTGATTTG--GTTGCAGCTGCAGCTGTATATGGAGAAAGGGTTAAGAAATGCCGCCTTCCAGACAAGTCTTC-CATCTTCTCTGCAGAGATAAGGGCTATTGATCT----AGC-CCTTAAC---CTGGTGGAAAATGCAAATTCCACCCG----ATTTATCATATTTT------CTGATT---CTCTATCAGTACTGCAAGCCTTATCAAA---TCAAAAGTTGGAGAACCCTT-TGGTATGCCAAATTATTCA---AAGGATCTCTCATATTTTGTCT-TCAAACAGACTTGTGTTCTGTTGGCTTCCAAGCCACACTGGTATCATGGGTAATGAACATGCGGATAGATCCGCTAAA-------TCAGCTCTTAA-CCTTCCCATTTCAGATTTTAAAGTACCATACACCGATTTTAAACCTTCTATTTTAACTTACATCACATCCATCTGGCAATCA-------AAATGGAA----TGATGATGTTTTTAATAAATTGCAT-TCA-ATT----AAGCCTACCCTCGGAGAATGGTACCCTTCTTACA---GGTCCGTACGAAGAGA---------GGAAGTTACAATTGCA---CGAATCCGAATTGGTCATTCATACATTACACACTCCTGGCTCTTGGCTAAGGAAGATGCACCTGA---ATGTATTCCATGCAA---TGCACCCTTTACCATCAAACATATATTGCTCGATTGCATTGATTTTCAAAGAATTCGTGCAAAATATTTCAATGTCAACACTATTTATGAGCTTTTTGACACTGTCAGGATTGAATTAATTCTTTCCTTTCTCAAAGAGATTGGAGTTTACAATAGATTGTGATTCCTTACACATTCTAAATATAT-AT-------ACATTTATCAATATCA--------TTTTTTCATCACACA--------------CTA-------TT--TCATATC---ACA-CATTCATTACAAA-CAATCT--ATCA-ACAATCATTATTTTT--TT-ACAAATCTTATATCTACTTTTATTCATTAATTACAAATTCTTATTTATTTTTTCT-TTAAACAAA------TACATTTTAACCTG----TTAATATTTTTAAT-------ATCCATTCATCC----ACATCAT-------CATAATGCGCGCTAAATGACCTTAGCTGTCGATGCGCCTTAAAACACAATTCA------TTCATTCATTATCA---------------------------------------------------
>ENCE22_1202H_CL24_contig_15662:20093-26211()_(reversed)
------CCCCCCAT---GGCAGGGCGGGGG--TTAGAAATTGTCCTGCCACTGCGCTGCTGAGTGGTAGAACCCCACCAAGTGCCT-GCCCGTTTGCCGTGGGCTGCGACTCGTGTCGCCTGATGCAGGGATCCTGGTGGTTGAGAGAATCCAGGGTTAGG--------CTAGTTAATACCCTGTTT--------TTT--CAATAC---------ACCACTTTGGCCTGAATTTGGGCTAAACGA------GAGGTCAGGAAGGCCCGACCTGA-TCAATCGGCTGGTCATG-CCTTGTC--------ATGGGCAACTTG---TTTTTT-CATCAATCTTCCACCAT----ACA--ACATATTTTCAAAT--TTA---------------TTTGAAATTTCTTCACCTTTAGTACCCCATGACGGTGGCCCATGGGT--CAATC--------AGATGAAAGATTTGGTGTTTGATTGACATCCTGTATCATCCCAAATTTA-TGTCG--CTTGC-----TTGGAATGACATCTTTTGGGACACATTTGTCCAGTCTAGCCCTTT-CACCCTGA--GTATACCAT-CCTTGTAACCCTGACTTGATCTGCGATGGGTTTCCCCAGATTAAGTCCCCTTGTTG-GGCTCCATGGTGGGCGGG-GACCAA----GGATGGTG-------AACTTTTTAAATT-AATATGGAATCCCATAAAAAAGCTGCCA-------AGCGTACCCTTT-CTGACAGTGATTCAGAGGCAGAGTCTTCTCCGTCACCACTAAATTTT-----CCA---CGATTTATTGTG-GTTGAAGCAGAAGACTCAGTCAAACCAATTACACACATATCACCATTTGTTATCGAGAAAA-CAATCAAAAGTATTCTCGGTACACCAA-AATCTGTCAAAAAA--CTCAAAAACAACACCATACTAATTGAATGCTTCACAAAGCAACAAACAATCAACATACTCAAACATAAAACTCTATTCAAACAAGCAGTCAAAGTATACCCACATCCATCACTCAACT---CATGTAAGGGAGTCATCCG---------TTGCAAGGACCTCCATTACTGCTCCTCTCTTGACGACATCAAGGAGAAC-----------TTAAAGTCACAGTCT-------GTCACTG----ATATCAGACGC----ATCAGTGTCAAAAGAGATGGAG----TGT-TGAAAAACACTAACACTT-ACATAATCACTTTCTCATGTCCCACAGTTCCACCTACACTTAAA--ATTGGATTTGAATCCTTAAAAGTAGACACATACAT----------------TCCTAACCCTC----------TTCGTTGT----------TTCAAATGTCAACGATTTGGTCACCACACCACAAAATGCACCAACACACCAGT---CTGTGCTAGATGCGCATTTGTAGGCGCAGATCACAGCACTGAACACTGCACCGCACC-TGCATGCTGTTTCAACTGCAAGTCCGGTCACGTTG---CCTATGCGAAGGAGTGTCAAACTTGGAAA---------------GATGAGAAGGATAT----------------------CCTGACCATCAAG--TACAAGGAAGGCATTTCCTTTGCAGAAG---------CACGCAAACTTGTCTTGCAACAAAAGCAAGACAA--GGAAAGACTTGTCAGTGGGAACAGCTACTCAGCAGTAGCCTCCCCGAAGCAAGACTGCCATACCTGCGATCTTCT------------------CCTCAAAC--TGCTTTTGGGGAAGTTTC-CAGAAATGGCGGAGGAGCTGAAGGGCAA-GGTCCCAGCACCAC----------------TTCTATC---------ATC-ATA----CATAGC-------------AAAAC----------AACCACCTCCTACACCAAAACCTGCAACTGCACCCAAACCATCTACTTCT-----GCACCC--------AAACCTCAAT-------CAGCACCAAAACCTTCT-ACTGCCACA------------------CCAAAACCTGCAACTACACCAAAAGAT---ACTTCTGCACCAACACCTGCATCAACAA---CTAAAGCTAAACAACCTG-----CCTCTGAATCAAAGTC---TAAACAACAACAAAAATCTATTTCTTCTTCCAA------TGGTCCATCTTCT-GGATC----AAAGGCAAACCCTTCTCTTTCTAAGAAAGAAAG----GAAAAACCTTCTTAAACAAAAATCTCTTTG--TTCAAATGATGAACA---TTCAGGTGCTGCGACAAGT----------TCTGTCGCAA---GAAC------CCCCA----TTGCA--ACTTCTAACAATTTTGAAGTTCTGGATGC----------AATGGACACTG-AAGAGGTCCTTGAAGGCGAC--TCTTCAGATGTCGAGCAGTCCATATG-GGGTGG-TCCTTTGGATGATGGGGGAAAAAC--CCAAATACCAGGGACCCCAAGTCACCTGCTTCTTAACCTTTTAATCTGCTGCAA-TGAATTATAGAATGCTTTTTT----------------ATACTTTTTT-AATTTTACTTTTTAGCGCAATGGCTAATCCAATTATCCAATGGAACTGTCGAGGTCTGAAGGCCAACTTTGATGAGTTGTCACTTCTGATTAATAAACACAAACCTGCTGCACTTTGTCTTCAAGAGACATTCTTGAAAGAGGATGACACTATCTCCCTCAAATTTCATTCT---------------------ATATACAACAAGATT--TACACTGAAGG---CAATAAAGCCCAAGGTGGAGTATCTGTCATTGTTA-ATAACAGTGTTCCTCACAGGCACATACAGCTTGATACTTCCCTTCAAGCTGTAGCTGTGAGATTATCTTTACATAACACTATTACCCTGTGCTCTTTGTATCTTCCACCAAATAAACCTATACACCAAGGTAGTCTTGATGATTTGATATCTCAACTACCTCAACCATTTTT--ACTTGTTGGTGATTT--TAATGCACATAACACC-------ATATGGGGTTGTACAGATACAAACCGCCGTGGTGATCAAATAGAGAATTTTATGTCTGTAAATTCTCTTTCGTTCCTGAACGATCCAAGTGCAAAAACATATTTGCA-TCCAGCTTCAGGATCATA-------------TTCTTCTA-TTGACCTTTCTTTTT-GCAGTCCAGTTCTTCTCCCTGATTTTTCATGGAGATGTTTAGAAGACACTTGTGGAAGTGATCACTTCCCTATTATTTTAAATGAAAATAAACCTTCAGTCCTTGATCGTCCTCAAAAATGGAAGTTGTCCAAAGCAAACTGGAGTAAATTCCAGA-----TGCTTTGTGAACAGAATATTGTTCACCATG------CGTTTGAGG----------ACTGTGAG---GACCCTTCCTTCCTTTTTT-C--------------TTCTTTATTGTTTGA--TGCAGCCAAACAGTCTATACCTCAGACCTCGACAAATCCCAAACGTCCAGATAAACCTTGGTTCACTTCTGAAT------------------GTAAGGAAGCCATTAGGGAACGAAAGGCCTCTCTCAGGAAATTTAACCTGAGACCAA----CACAAGAAAA----------CCTAAACGACTT-CCGTATCCGCCGTGCAAAGGCAAGATGCACAATTAAAACAAG---TAAGCGCAAGTCCTGGA-------GAGATTATGTCTC-TAGACTTAATAGTCGCACCT--CAACCAAAAAGACTTGGGACATGATTCGTAAAATGAATGGCAAAGGTCCATCTCATATTAGTCACCTCACTTCAAACAACCAAGAAATAG------ATAACCCTCA-------------GGACATAGCAGATACCTTGGCAGAGACTTTCTC------------GATAAAATCCTCTGCTGAGAACTACT-----CTACAAA---ATTTCAGACCTTTAAAACGAGAGCGGAGAAAACAAAGCTCAATTTTACTTCTAAAAAT-------------------GAAGAGC---ATTACAACAA---------------ACTCTTCACTCTTAAAGAACTTCAATCTGC--CTTGA---AGAAATCCCATGACACTTCTCCAGGTCAGGACCAA------ATTCACTATCA----ATTCCTCAAGCACTTACCACATTCATCCCTTTCTATTTTACTCGATATTTT---------------------------TAATAATGTTTGGCAGACTGGTGAATTT---CCATCCAG------CTGGCGAGAGGCTTTGGTCATTCCAA-TTGCGAA----ACCAGGAAAG-GATGC------AAAAGATCCAAACAGCTACCGACCGATTGCCTTGA----------CAAGTTGCATCTGT--------AAAACTCTTG--------AACGGATGGTTAACGATAGGCTTGTTTG-GTTTCTTGAATCGAACAACCTTATTGTATCTGTTCAAAGTGGCTTCCGCCGACAACGAAGTACGTTAGACCATCTTGTTCGGTTCGAAACGTATCTTCGAGA------------AGCTTT-----TATTAAAAAGCAGCATGTAGT-ATCTGTATT----TTTTGACTTGGAAAGTGC-ATATGATA----------CCACTTGGAAACATGGTATACTTAAAGATTTACACGATTTTGGCCTCAGAGGCCGCCTTCCTATATTCATTGCAGCAT-------------------------------TCCTGGATGAACGGCTCTTC---CGCGTTCGTGTTGGGAACACC--------TTGTCAGGTGCTCGCGAGCAGGAAATGGGGGTTCCCCAGGGGTGTAT-----------TT--TGTCTGTTACACTTTTTAGCATTAAGAT------AAATAGCATT-----GTTAAAGCTATAAACCCTGGAGTGGACTGCTCCCTTTATGTAGACGACTTTGTTATTTGTTTCTGTTCCAGAAACATGGATATTATTGAACGCCAACTACAGCAGTGCCTTAATAAATTGCAAATATGGTCAGATGAAAATGGGTTCAAGTTT--TCCAAAACGAAAACCA-------AATGTATGCATTTTTGCAATCTTCGTAGATTGCATCCAGACCCCGATC---------------TGACTCTAGGCAATACTAAACTAGAAGTTGTGCCAGAGTTCAAATTTCTTGGAGTCATT------TTTGA--------CAAAAAG-CTTTC------------------TTTCTTACCTCATATTAAATCTCTTAAAAAGAAATGCCAAAAAGCAATGAACATTCTTAGAGTTATTGCACACTCAGATTGGGGAGCCGAT-------------------AAGAAGGTCCTGCTAAGGCTATATCGATCCCTTATTCGATCA-------AAACTTGACTATGGTTCTATAGTGTATGGATCAGCCCGTAAAT-----------CCTATCTCCAGCTGCTAGATCCAATACAAAACCAATGTTT--------AAGGC-TTGCCCTA-GGCGCCTTTAGAACATCTCCTGTTAACAGCCTCTATGCAGAGGCTAATGAACCTTCTCTATATTACAGAAGGGAAAAACTATCTCTTCAATACTTTTTAAAA-TTGAAATCCAATCCTTTTAACCCTACTCATCGAGTAGTTTTTAACCCCCAATACAAAC-GCCTT----TTTCAACAGAAACCAAATGCTATTGCCCCATTT-GGTATTC-GCATGGAGCCCATTATAGATAATCTTGGGGTAGACACTGATTCCATAGCCCAGTACAAGTTAT-CTGACATACCTCCATGGACACTGGACACAGCAAAC----TTTTTATTTGATCTTACCTCTGATAAGAAATCAGAAACAGATAGAGCTATCTTTCACAGTAAATATA---GAGAGATAAAAGAA----------------------CAATATTCTTC----CTACAAACCTATATACACTGATGGATCCAA----------GGACGGTGATTTC--GTTGCAGCTGCAGCTGTATATGGAGAAAGGGTTAAGAAATGCCGCCTTCCAGACAAGTCTTC-TATCTTCTCTGCAGAGATAAGGGCTATTGATCT----AGC-CCTTAAC---CTGGTGGAAAATGCAAATTCCACCCG----ATTTATTATATTTT------CTGATT---CTCTATCAGTACTGCAAGCCTTATCAAA---TCAAAAGTTGGAGAACCCTT-TGGTATGCCAAATTATTCA---AAGGATCTCTCATATTTTGTCT-TCAAACAGACTTGTGTTCTGTTGGCTTCCAAGCCACACTGGTATCATGGGTAATGAACATGCGGATAGATCCGCTAAA-------TCAGCTCTTAA-CCTTCCCATTTCAGATTTTAAAGTACCATACACCGATTTTAAACCTTCTATTTTAACTTACATCACATCCATCTGGCAATCA-------AAATGGAA----TGATGATGTTTTTAATAAATTGCAT-TCA-ATT----AAGCCTACCCTCGGAGAATGGTACCCTTCTTACA---GGTCCGTACGAAGAGA---------GGAAGTTACAATTGCA---CGAATCCGAATTGGTCATTCATACATTACACACTCCTGGCTCTTGGCTAAGGAAGATGCACCTGA---ATGCATTCCATGCAA---TGCACCCTTTACCATCAAACATATATTGCTCGATTGCATTGATTTTCAAAGAATTCGTGCAAAATATTTCAATGTCAACACTATTTATGAGCTTTTTGACACTGTCAGGATTGAATTAATTCTTTCCTTTCTCAAAGAGATTGGAGTTTACAATAGATTGTGATTCCTTACACATTCTAAATATAT-AT-------ACATTTATCAATATCA--------TTTTTTCATCACACA--------------CTA---TTTATT--TCATATC---ACA-CATTCATTACAAA-CAATCT--ATCA-ACAATCATTAATTTT--TT-ACAAATCTTATATCTACTTTTGTTCATTAATTACAAATTCTTATTTATTTTTTCT-TTAAACAAA------TACATTTTAACCTG----TTAATATTTTTAAT-------ATCCATTCATCC----ACATCAT-------CATAATGCGCGCTAAATGACCTTAGCTGTCGATGCGCCTTAAAACACCATTCA------TTCATTCAT--------------------------------------------------------
>PACE20_537H_CL24_contig_5237:58996-65110()_(reversed)
------CCCCCCAT---GGCAGGGCGGGGG--TTAGAAATTGTCCTGCCACTGCGCTGCTGAGTGGTAGAACCCCACCAAGTGCCT-GCCCGTTTGCCGTGGGCTGCGACTCGTGTCGCCTGATGCAGGGATCCTGGTGGTTGAGAGAATCCAGGGTTAGG--------CTAGTTAATACCCTGTTT--------TTT--CAATAC---------ACCACTTTGGCCTGAATTTGGGCTAAACGA------GAGGTCAGGAAGGCCCGACCTGA-TCAATCGGCTGGTCATG-CCTTGTC--------ATGGGCAACTTG---TTTTTT-CATCAATCTTCCACCAT----ACA--ACATATTTTCAAAT--TTA---------------TTTGAAATTTCTTCACCTTTAGTACCCCATGACGGTGGCCCATGGGT--CAATC--------AGATGAAAGATTTGGTGTTTGATTGACATCCTGTATCATCCCAAATTTA-TGTCG--CTTGC-----TTGGAATGACATCTTTTGGGACACATTTGTCCAGTCTAGCCCTTT-CACCCTGA--GTATACCAT-CCTTGTAACCCTGACTTGATCTGCGATGGGTTTCCCCAGATTAAGTCCCCTTGTTG-GGCTCCATGGTGGGCGGG-GACCAA----GGATGGTG-------AACTTTTTAAATT-AATATGGAATCCCATAAAAAAGCTGCCA-------AGCGTACCCTTT-CTGACAGCGATTCAGAGGCAGAGTCTTCTCCGTCACCACTAAATTTT-----CCA---CGATTTATTGTG-GTTGAAGCAGAAGACTCAGTCAAACCAATTACACACATATCACCATTTGTTATCGAGAAAA-CAATCAAAAGTATTCTCGGTACACCAA-AATCTGTCAAAAAA--CTCAAAAACAACACCATACTAATTGAATGCTTCACAAAGCAACAAACAATCAACATACTCAAACATAAAACTCTATTCAAACAAGCAGTCAAAGTATACCCACATCCATCACTCAACT---CATGTAAGGGAGTCATCCG---------TTGCAAGGACCTCCATTACTGCTCCTCTCTTGACGACATCAAGGAGAAC-----------TTAAAGTCACAGTCT-------GTCACTG----ATATCAGACGC----ATCAGTGTCAAAAGAGATGGAG----TGT-TGAAAAACACTAACACTT-ACATAATCACTTTCTCATGTCCCACAGTTCCACCTACACTTAAA--ATTGGATTTGAATCCTTAAAAGTAGACACATACAT----------------TCCTAACCCTC----------TTCGTTGT----------TTCAAATGTCAACGATTTGGTCACCACACCACAAAATGCACCAACACACCAGT---CTGTGCTAGATGCGCATTTGTAGGCGCAGATCACAGCACTGAACACTGCACCGCACC-TGCATGCTGTTTCAACTGCAAGTCCGGTCACGTTG---CCTATGCGAAGGAGTGTCAAACTTGGAAA---------------GATGAGAAGGATAT----------------------CCTGACCATCAAG--TACAAGGAAGGCATTTCCTTTGCAGAAG---------CACGCAAACTTGTCTTGCAACAAAAGCAAGACAA--GGAAAGACTTGTCAGTGGGAACAGCTACTCAGCAGTAGCCTCCCCGAAGCAAGACTGCCATACCTGCGATCTTCT------------------CCTCAAAC--TGCTTTTGGGGAAGTTTC-CAGAAATGGCGGAGGAGCTGAAGGGCAA-GGTCCCAGCACCAC----------------TTCTATC---------ATC-ATA----CATAGC-------------AAAAC----------AACCACCTCCTACACCAAAACCTGCAACTGCACCCAAACCATCTACTTCT-----GCACCC--------AAACCTCAAT-------CAGCACCAAAACCTTCT-ACTGCCACA------------------CCAAAACCTGCAACTACACCAAAAGAT---ACTTCTGCACCAACACCTGCATCAACAA---CTAAAGCTAAACAACCTG-----CCTCTGAATCAAAGTC---TAAACAACAACAAAAATCTATTTCTTCTTCCAA------TGGTCCATCTTCT-GGATC----AAAGGCAAACCCTTCTCTTTCTAAGAAAGAAAG----GAAAAACCTTCTTAAACAAAAATCTCTTTG--TTCAAATGATGAACA---TTCAGGTGCTGCGACAAGT----------TCTGTCGCAA---GAAC------CCCCA----TTGCA--ACTTCTAACAATTTTGAAGTTCTGGATGC----------AATGGACACTG-AAGAGGTCCTTGAAGGCGAC--TCTTCAGATGTCGAGCAGTCCATATG-GGGTGG-TCCTTTGGATGATGGGGGAAAAAC--CCAAATACCAGGGACCCCAAGTCACCTGCTTCTTAACCTTTTAATCTGCTGCAA-TGAATTATAGAATGCTTTTTT----------------ATACTTTTTT-AATTTTACTTTTTAGCGCAATGGCTAATCCAATTATCCAATGGAACTGTCGAGGTCTGAAGGCCAACTTTGATGAGTTGTCACTTCTGATTAATAAACACAAACCTGCTGCACTTTGTCTTCAAGAGACATTCTTGAAAGAGGATGACACTATCTCCCTCAAATTTCATTCT---------------------ATATACAACAAGATT--TACACTGAAGG---CAATAAAGCCCAAGGTGGAGTATCTGTCATTGTTA-ATAACAGTGTTCCTCACAGGCACATACAGCTTGATACTTCCCTTCAAGCTGTAGCTGTGAGATTATCTTTACATAACACTATTACCCTGTGCTCTTTGTATCTTCCACCAAATAAACCTATACACCAAGGTAGTCTTGATGATTTGATATCTCAACTACCTCAACCATTTTT--ACTTGTTGGTGATTT--TAATGCACATAACACC-------ATATGGGGTTGTACAGATACAAACCGCCGTGGTGATCAAATAGAGAATTTTATGTCTGTAAATTCTCTTTCGTTCCTGAACGATCCAAGTGCAAAAACATATTTGCA-TCCAGCTTCAGGATCATA-------------TTCTTCTA-TTGACCTTTCTTTTT-GCAGTCCAGTTCTTCTCCCTGATTTTTCATGGAGATGTTTAGAAGACACTTGTGGAAGTGATCACTTCCCTATTATTTTAAATGAAAATAAACCTTCAGTCCTTGATCGTCCTCAAAAATGGAAGTTGTCCAAAGCAAACTGGAGTAAATTCCAGA-----TGCTTTGTGAACAGAATATTGTTCACCATG------CGTTTGAGG----------ACTGTGAG---GACCCTTCCTTCCTTTTTT-C--------------TTCTTTATTGTTTGA--TGCAGCCAAACAGTCTATACCTCAGACCTCGACAAATCCCAAACGTCCAGATAAACCTTGGTTCACTTCTGAAT------------------GTAAGGAAGCCATTAGGGAACGAAAGGCCTCTCTCAGGAAATTTAACCTGAGACCAA----CACAAGAAAA----------CCTAAACGACTT-CCGTATCCGCCGTGCAAAGGCAAGATGCACAATTAAAACAAG---TAAGCGCAAGTCCTGGA-------GAGATTATGTCTC-TAGACTTAATAGTCGCACCT--CAACCAAAAAGACTTGGGACATGATTCGTAAAATGAATGGCAAAGGTCCATCTCATATTAGTCACCTCAATTCAAACAACCAAGAAATAG------ATAACCCTCA-------------GGACATAGCAGATACCTTGGCAGAGACTTTCTC------------GATAAAATCCTCTGCTGAGAACTACT-----CTACAAA---ATTTCAGACCTTTAAAACGAGAGCGGAGAAAACAAAGCTCAATTTTACTTCTAAAAAT-------------------GAAGAGC---ATTACAACAA---------------ACTCTTCACTCTTAAAGAACTTCAATCTGC--CTTGA---AGAAATCCCATGACACTTCTCCAGGTCAGGACCAA------ATTCACTATCA----ATTCCTCAAGCACTTACCACATTCATCCCTTTCTATTTTACTCGATATTTT---------------------------TAATAATGTTTGGCAGACTGGTGAATTT---CCATCCAG------CTGGCGAGAGGCTTTGGTCATTCCAA-TTGCGAA----ACCAGGAAAG-GATGC------AAAAGATCCAAACAGCTACCGACCGATTGCCTTGA----------CAAGTTGCATCTGT--------AAAACTCTTG--------AACGGATGGTTAACGATAGGCTTGTTTG-GTTTCTTGAATCGAACAACCTTATTGTATCTGTTCAAAGTGGCTTCCGCCGACAACGAAGTACGTTAGACCATCTTGTTCGGTTCGAAACGTATCTTCGAGA------------AGCTTT-----TATTAAAAAGCAGCATGTAGT-ATCTGTATT----TTTTGACTTGGAAAGTGC-ATATGATA----------CCACTTGGAAACATGGTATACTTAAAGATTTACACGATTTTGGCCTCAGAGGCCGCCTTCCTATATTCATTGCAGCAT-------------------------------TCCTGGATGAACGGCTCTTC---CGCGTTCGTGTTGGGAACACC--------TTGTCAGGTGCTCGCGAGCAGGAAATGGGGGTTCCCCAGGGGTGTAT-----------TT--TGTCTGTTACACTTTTTAGCATTAAGAT------AAATAGCATT-----GTTAAAGCTATAAACCCTGGAGTGGACTGCTCCCTTTATGTAGACGACTTTGTTATTTGTTTCTGTTCCAGAAACATGGATATTATTGAACGCCAACTACAGCAGTGCCTTAATAAATTGCAAATATGGTCAGATGAAAATGGGTTCAAGTTT--TCCAAAACGAAAACCA-------AATGTATGCATTTTTGCAATCTTCGTAGATTGCATCCAGACCCTGATC---------------TGACTCTAGGCAATACTAAACTAGAAGTTGTGCCAGAGTTCAAATTTCTTGGAGTCATT------TTTGA--------CAAAAAG-CTTTC------------------TTTCTTACCTCATATTAAATCTCTTAAAAAGAAATGCCAAAAAGCAATAAACATTCTTAGAGTTATTGCACACTCAGATTGGGGAGCCGAT-------------------AAGAAGGTCCTGCTAAGGCTATATCGATCCCTTATTCGATCA-------AAACTTGACTATGGTTCTATAGTGTATGGATCAGCCCGTAAAT-----------CCTATCTCCAGCAGCTAGATCCAATACAAAACCAATGTTT--------AAGGC-TTGCCCTA-GGCGCCTTTAGAACATCTCCTGTTAACAGCCTCTATGCAGAGGCTAATGAACCTTCTCTATATTACAGAAGGGAAAAACTATCTCTTCAATACTTTTTAAAA-TTGAAATCCAATCCTTTTAACCCTACTCATCGAGTAGTTTTTAACCCCCAATACAAAC-GCCTT----TTTCAACAGAAACCAAATGCTATTGCCCCATTT-GGTATTC-GCATGGAGCCCATTATAGATAATCTTGGGGTAGACACTGATTCCATAGCCCAGTACAAGTTAT-CTGACATACCTCCATGGACACTGGACACAGCAAAC----TTTTTATTTGATCTTACCTCTGATAAGAAATCAGAAACAGATAGAGCTATCTTTCACAGTAAATATA---GAGAGATAAAAGAA----------------------CAATATTCTTC----CTACAAACCTATATACACTGATGGATCCAA----------GGACGGTGATTTC--GTTGCAGCTGCAGCTGTATATGGAGAAAGGGTTAAGAAATGCCGCCTTCCAGACAAGTCTTC-TATCTTCTCTGCAGAGATAAGGGCTATTGATCT----AGC-CCTTAAC---CTGGTGGAAAATGCAAATTCCACCCG----ATTTATTATATTTT------CTGATT---CTCTGTCAGTACTGCAAGCCTTATCAAA---TCAAAAGTTGGAGAACCCTT-TGGTATGCCAAATTATTCA---AAGGATCTCTCATATTTTGTCT-TCAAACAGACTTGTGTTCTGTTGGCTTCCAAGCCACACTGGTATCATGGGTAATGAACATGCGGATAGATCCGCTAAA-------TCAGCTCTTAA-CCTTCCCATTTCAGATTTTAAAGTACCATACACCGATTTTAAACCTTCTATTTTAACTTACATCACATCCATCTGGCAATCA-------AAATGGAA----TGCTGATGTTTTTAATAAATTGCAT-TCA-ATT----AAGCCTACCCTCGGAGAATGGTACCCTTCTTACA---GGTCCGTACGAAGAGA---------GGAAGTTACAATTGCA---CGAATACGAATTGGTCATTCACACATTACACACTCCTGGCTCTTGGCTAAGGAAGATGCACCTGA---ATGCATTCCATGCAA---TGCACCCTTTACCATCAAACATTTATTGCTAGATTGCATTGATTTTCAAAGAATTCGTGCAAGATATTTCAATGTCAACACTATTTATGAGCTTTTTGACACTGTCAGGATTGAATTAATTCTTTCCTTTCTCAAAGAGATTGGAGTTTACAATAGATTGTGATTCCTTACACATTCTAAATATAT-AT-------ACATTTATCAATATCA--------TTTTTTCATCACACA--------------CTA---TTTATT--TCATATC---ACA-CATTCATTACAAA-CAATCT--ATCA-ACAAACATTAATTTT--TT-ACAAATCTTATATCTACTTTTGTTCATTAATTACAAATTCTTATTTATTTTTTCT-TTAAACAAA------TACATTTTAACCTG----TTAATATTTTTAAT-------ATCCATTCATCC----ACATCAT-------CATAATGCGCGCTAAATGACCTTAGCTGTCGATGCGCCTTAAAACACCATTCA------TTCTT------------------------------------------------------------
>ENCE17_3572_V1.2_chr_CL24_15:17177750-17183863()_(reversed)
-----ACCCCCCAT---GGCAGGGCGGGGGG-TTAGAAATTGTCCTGCCACTGCGCTGCTGAGTGGTAAAACCCCACCAAGTGCCT-GCCCGTTTGCCGTGGGCTGCGACTCGTGTCGCCTGATGCAGGGATCCTGGTGGATGAGAGAATCCAGGGTTAGG--------CTAGTTAATACCCTGTTT--------TTT--CAATAC---------ACCACTTTGGCCTGAATTTGGGCTAAACGA------GAGGTCAGGAAGGCCCGACCTGA-TCAATCGGCTGGTCATG-CCTTGTC--------ATGGGCAACTTG---TTTTTT-CATCAATCTTCCACCAT----ACA--ACATATTTTCAAAT--TTA---------------TTTGAAATTTCTTCACCTTTAGTACCCCATGACGGTGGCCCATGGGT--CAATC--------AGATGAAAGATTTGGTGTTTGATTGACATTCTGTACCATCCCAAATTTT-TGTTG--CTTGC-----TTGGAATGACATCTTTTGGGACACATTTGTCCAGTCTAGCCCTTT-CACCCTGA--GTATACCAT-CCTTGTAACCCTGACTTGATCTGCGATGGGTTTCCCCAGATTAAGTCCCCTTGTTG-GGCTCCATGGTGGGCGGG-GACCAA----GGATGGTG-------AACTTTTTAAATT-AATATGGAATCCCATAAAAAAGCTGCCA-------AGCGTACCCTTT-CTGACAGTGATTCAGAGGCAGAGTCTTCTCCGTCACCACTAAATTTT-----CCA---CGATTTATTGTG-GTTGAAGCAGAAGACTCAGTCAAACCAATTACACACATATCACCATTTGTTATCGAGAAAA-CAATCAAAAGTATTCTCGGTACACCAA-AATCTGTCAAAAAA--CTCAAAAACAACACCATACTAATTGAATGCTTCACAAAGCAACAAACAATCAACATACTCAAACATAAAACTCTATTCAAACAAGCAGTCAAAGTATACCCACATCCATCACTCAACT---CATGTAAGGGAGTCATCCG---------TTGCAAGGACCTCCATTACTGCTCCTCTCTTGACGACATCAAGGAGAAC-----------TTAAAGTCACAGTCT-------GTCACTG----ATATCAGACGC----ATCAGTGTCAAAAGAGATGGAG----TGT-TGAAAAACACTAACACTT-ACATAATCACTTTCTCATGTCCCACAGTTCCACCTACACTTAAA--ATTGGATTTGAATCCTTAAAAGTAGACACATACAT----------------TCCTAACCCTC----------TTCGTTGT----------TTCAAATGTCAACGATTTGGTCACCACACCACAAAATGCACCAACACACCAGT---CTGTGCTAGATGCGCATTTGTAGGCGCAGATCACAGCACTGAACACTGCACCGCACC-TGCATGCTGTTTCAACTGCAAGTCTGGTCACGTTG---CCTATGCGAAGGAGTGTCAAACTTGGAAA---------------GATGAGAAGGATAT----------------------CCTGACCATCAAG--TACAAGGAAGGCATTTCCTTTGCAGAAG---------CACGCAAACTTGTCTTGCAACAAAAGCAAGACAA--GGAAAGACTTGTCAGTGGGAACAGCTACTCAGCAGTAGCCTCCCCGAAGCAAGACTGCCATACCTGCGATCTTCT------------------CCTCAAAC--TGCTTTTGGGGAAGTTTC-CAGAAATGGCGGAGGAGCTGAAGGGCAA-GGTCCCAGCACCAC----------------TTTTATC---------ATC-ATA----CATAGC-------------AAAAC----------AACCACCTCCTACACCAAAACCTGCAACTGCACCCAAACCATCTACCTCT-----GCACCC--------AAACCTCAAT-------CAGCACCAAAACCTTCT-ACTGCCACA------------------CCAAAACCTGCAACTACACCAAAAGAT---ACTTCTGCACCAACACCTGCATCAACAA---CTAAAGCTAAACAACCTG-----CCTCTGAATCAAAGTC---TAAACAACAACAAAAATCTATTTCTTCTTCCAA------TGGTCCATCTTCT-GGATC----AAAGGCAAACCCTTCTCTTTCTAAGAAAGAAAG----GAAAAACCTTCAAAAACATAAATCTCTTTG--TTCAAATGATGAACA---TTCAGGTGCTGCGACAAGT----------TCTGTCGCAA---GAAC------CCCCA----TTGCA--ACTTCTAACAATTTTGAAGTTCTGGATGC----------AATGGACACTG-AAGAGGTCCTTGAAGGCGAC--TCTTCAGATGTCGAGCAGTCCATATG-GGGTGG-TCCTTTGGATGATGGGGGGAAAAAC-CCAAATACCAAGGACCCCAAGTCACCTGCTTCTTAACCTTTTAATCTGCTGCAA-TGAATTATAGAATGCTTTTTT----------------ATACTTTTTT-AATTTTACTTTTTAGCGCAATGGCTAATCCAATTATCCAATGGAACTGTCGAGGTCTGAAGGCCAACTTTGATGAGTTGTCACTTCTGATTAATAAACACAAACCTGCTGCACTTTGTCTTCAAGAGACATTCTTGAAAGTGGATGACACTATCTCCCTCAAATTTCATTCT---------------------ATATACAACAAGATT--TACACTGAAGG---CAATAAAGCCCAAGGTGGAGTATCTGTCATTGTTA-ATAACAGTGTTCCTCACAGGCACATACAGCTTGATACTTCCCTTCAAGCTGTAGCTGTGAGATTATCTTTACATAACACTATTACCCTGTGCTCTTTGTATCTTCCACCAAATAAACCTATACACCAAGGTAGTCTTGATGATTTGATATCTCAACTACCTCAACCATTTT---ACTTGTTGGTGATTT--TAATGCACATAACACC-------ATATGGGGTTGTACAGATACAAACCGCTGTGGTGATCAAATAGAGAATTTTATGTCTGTAAATTCTCTTTCGTTCCTGAACGATCCAAGTGCAAAAACATATTTGCA-TCCAGCTTCAGGATCATA-------------TTCTTCTA-TTGACCTTTCTTTTT-GCAGTCCAGTTCTTCTCCCTGATTTTTCATGGAGATGTTTAGAAGACACTTGTGGAAGTGATCACTTCCCTATTATTTTAAATGAAAATAAACCTTCAGTCCTTGATCGTCCTCAAAAATGGAAGTTGTCCAAAGCAAACTGGAGTAAATTCCAGA-----TGCTTTGTGAACAGAATATTGTTCACCATG------CGTTTGAGG----------ACTGTGAG---GACCCTTCCTTCCTTTTTT-C--------------TTCTTTATTGTTTGA--TGCAGCCAAACAGTCTATACCTCAGACCTCGACAAATCCCAAACGTCCAGATAAACCTTGGTTCACTTCTGAAT------------------GTAAGGAAGCCATTAGGGAACGAAAGGCCTCTCTCATGAATTTTAACCTGAGACCAA----CACAAGAAAA----------CCTAAACGACTT-CCGTATCCGCCGTGCAAAGGCAAGATGCACAATTAAAACAAG---TAAGCGCAAGTCCTGGA-------GAGATTATGTCTC-TAGACTTAATAGTCGCACCT--CAACCAAAAAGACTTGGGACATGATTCGTAAAATGAATGGCAAAGGTCCATCTCATATTAGTCACCTCACTTCAAACAACCAAGAAATAG------ATAACCCTCA-------------GGACATAGCAGATACCTTGGCAGAGACTTTCTC------------GATAAAATCCTCTGCTGAGAACTACT-----CTACAAA---ATTTCAGACCTTTAAAACGAGAGCGGAGAAAACAAAGCTCAATTTTACTTCTAAAAAT-------------------GAAGAGC---ATTACAACAA---------------ACTCTTCACTCTTAAAGAACTTCAATCTGC--CTTGA---AGAAATCCCATGACACTTCTCCAGGTCAGGACCAA------ATTCACTATCA----ATTCCTCAAGCACTTACCACATTCATCCCTTTCTATTTTACTCGATATTTT---------------------------TAATAATGTTTGGCAGACTGGTGAATTT---CCATCCAG------CTGGCGAGAGGCTTTGGTCATTCCAA-TTGCGAA----ACCAGGAAAG-GATGC------CAAAGATCCAAACAGCTACCGACCGATTGCCTTGA----------CAAGTTGCATCTGT--------AAAACTCTTG--------AGCGGATGGTTAACGATAGGCTTGTTTG-GTTTCTTGAATCGAACAACCTTATTGTATCTGTTCAAAGTGGCTTCCGCCGACAACGAAGTACGTTAGACCATCTTGTTCGGTTCGAAACGTATCTTCGAGA------------AGCTTT-----TATTAAAAAGCAGCATGTAGT-ATCTGTATT----TTTTGACTTGGAAAGTGC-ATATGATA----------CCACTTGGAAACATGGTATACTTAAAGATTTACACGATTTTGGCCTCAGAGGCCGCCTTCCTATATTCATTGCAGCAT-------------------------------TCCTGGATGAACGGCTCTTC---CGCGTTCGTGTTGGGAACACC--------TTGTCAGGTGCTCGCGAGCAGGAAATGGGGGTTCCCCAGGGGTGTAT-----------TT--TGTCTGTTACACTTTTTAGCATTAAGAT------AAATAGCATT-----GTTAAAGCTATAAACCCTGGAGTGGACTGCTCCCTTTATGTAGACGACTTTGTTATTTGTTTCTGTTCCAGAAACATGGATATTATTGAACGCCAACTACAGCAGTGCCTTAATAAATTGCAAATATGGTCAGATGAAAATGGGTTCAAGTTT--TCCAAAACGAAAACCA-------AATGTATGCATTTTTGCAATCTTCGTAGATTGCATCCAGACCCCGATC---------------TGACTCTAGGCAATACTAAACTAGAAGTTGTGCCAGAATTCAAATTTCTTGGAGTCATT------TTTGA--------CAAAAAG-CTTTC------------------TTTCATACCTCATATTAAATCTCTTAAAAAGAAATGCCAAAAAGCAATGAACATTCTTAGAGTTATTGCACACTCAGATTGGGGAGCCGAT-------------------AAGAAGGTCCTCCTAAGGCTATATCGATCCCTTATTCGATCA-------AAACTTGACTATGGTTCTATAGTGTATGGATCAGCCCGTAAAT-----------CCTATCTCCAGCAGCTAGATCCAATACAAAACCAATGTTT--------AAGGC-TTGCCCTA-GGCGCCTTTAGAACATCTCCTGTTAACAGCCTCTATGCAGAGGCTAATGAACCTTCTCTATATTACAGAAGGGAAAAACTATCTCTTCAGTACTTTTTAAAA-TTGAAATCCAATCCTTTTAACCCTACTCATCGAGTAGTTTTTAACCCCCAATACAAAC-GCCTT----TTTCAACAGAAACCAAATGCTATTGCCCCATTT-GGTATTC-GCATGGAGCCCATTATAGATAATCTTGGGGTAGACACTGATTCCATAGCCCAGTACAAGTTAT-CTGACATACCTCCATGGACACTGGACACAGCAAAC----TTTTTATTTGATCTTACCTCTGATAAGAAATCAGAAACTGATAGAGCTATCTTTCACAGTAAATATA---GAGAGATAAAAGAA----------------------CAATATTCTTC----CTACAAACCTATATACACTGATGGGTCCAA----------GGACGGTGATTTC--GTTGCAGCTGCAGCTGTATATGGAGAAAGGGTTAAGAAATGCCGCCTTCCAGACAAGTCTTC-TATCTTCTCTGCAGAGATAAGGGCTATTGATCT----AGC-CCTTAAC---CTGGTGGAAAATGCAAATTCCACCCG----ATTTATTATATTTT------CTGATT---CTCTATCAGTACTGCAAGCCTTATCAAA---TCAAAAGTTGGAGAACCCTT-TGGTATGCCAAATTATTCA---AAGGATCTCTCATATTTTGTCT-TCAAACAGACTTGTGTTCTGTTGGCTTCCAAGCCACACTGGTATCATGGGTAATGAACATGCGGATAGATCCGCTAAA-------TCAGCTCTTAA-CCTTCCCATTTCAGATTTTAAAGTACCATACA-CGATTTTAAACCTTCTATTTTAACTTACATCACATCCGTCTGGCAATCA-------AAATGGAA----TGATGATGTTTTTAATAAATTGCAT-TCA-ATT----AAGCCTACCCTCGGAGAATGGTACCCTTCTTACA---GGTCCGTACGAAGAGA---------GGAAGTTACAATTGCA---CGAATCCGAATTGGTCATTCATACATTACACACTCCTGGCTCTTGGCTAAGGAAGATGCACCTGA---ATGCATTCCATGCAA---TGCACCCTTTACCATCAAACATATATTGCTAGATTGCATTGATTTTCAAAGAATTCGTGCAAAATATTTCAATGTCAACACTATTTTTGAGCTTTTTGAGACTGTCAGGATTGAATTAATTCTTTCCTTTCTCAAAGAGGTTGGGATTTACAATAAATTGTGATTCCTTACACATTCTAAATATAT-AT-------TTATTTATCAATATCA---------TTTTTCATCACACA--------------CTA---TTTATT--TCATATC---ACA-CATTCATTACAAA-CAATCT--ATCA-ACAATCATTAATTTT--T--ACAAATCTTATATCTACTTTTGTTCATTAATTACAAATTCTAATTTATTTTATTT-----------------ATTTATTAACCTG----TTAATATTTTAAAT-------ATCCATTCATCC----ACATCAT-------CATAATGCGCGCTAAATGACCTTAGCTGTCGATGCGCCTTAAAACACCATTCA------TTCATTCATTCATTC--------------------------------------------------
>ENCE17_3572_V1.2_chr_CL24_12:12355140-12361257()_(reversed)
------CCCCCCAT---GGCAGGGCGGGGGG-TTAGAAATTGTCCTGCCACTGCGCTGCTGAGTGGTAAAACCCCACCAAGTGCCT-GCCCGTTTGCCGTGGGCTGCGACTCGTGTCGCCTGATGCAGGGATCCTGGTGGTTGAGAGAATCCAGGGTTAGG--------CTAGTTAATACCCTGTTT--------TTT--CAATAC---------ACCACTTTGGCCTGAATTTGGGCTAAACGA------GAGGTCAGGAAGGCCCGACCTGA-TCAATCGGCTGGTCATG-CCTTGTC--------ATGTGCAACTTG---TTTTTT-CAACAATCTTCCACCAT----ACA--ACATATTTTCAAAT--TTA---------------TTTGAAATTTCTTCACCTTTAGTACCCCATGATGGTGGCCCATGGGT--CAATC--------AGATGAAAGATTTGGTGTTTGATTGACATTCTGTACCATCCCAAATTTT-TGTCG--CTTGC-----TTGGAATGACATCTTTTGGGACACATTTGTCCAGTCTAGCCCTTT-CACCCTGA--GTATACCAT-CCTTGTAACCCTGACTTGATCTGCGATGGGTTTCCCCAGATTAAGTCCCCTTGTTG-GGCTCCATGGTGGGCGGG-GACCAA----GGATGGTG-------AACTTTTTAAATT-AATATGGAATCCCATAAAAAAGCTGCCA-------AGCGTACCCTTT-CTGACAGCGATTCAGAGGCAGAGTCTTCTCCGTCACCACTAAATTTT-----CCA---CGATTTATTGTG-GTTGAAGCAGAAGACTCAGTCAAACCAATTACACACATATCACCATTTGTTATCGAGAAAA-CAATCAAAAGTATTCTCGGTACACCAA-AATCTGTCAAAAAA--CTCAAAAACAACACCATACTAATTGAATGCTTCACAAAGCAACAAACAATCAACACACTCAAACATAAAACTCTATTCAAACAAGCAGTCAAAGTATACCCACATCCATCACTCAACT---CATGTAAGGGAGTCATCCG---------TTGCAAGGACCTCCATTACTGCTCCTCTCTTGACGACATCAAGGAGAAC-----------TTAAAGTCACAGTCT-------GTCACTG----ATATCAGACGC----ATCAGTGTCAAAAGAGATGGAG----TGT-TGAAAAACACTAACACTT-ACATAATCACTTTCTCATGTCCCACAGTTCCACCTACACTTAAA--ATTGGATTTGAATCCTTAAAAGTAGACACATACAT----------------TCCTAACCCTC----------TTCGTTGT----------TTCAAATGTCAACGATTTGGTCACCACACCACAAAATGCACCAACACACCAGT---CTGTGCTAGATGCGCATTTGTAGGCGCAGATCACAGCACTGAACTCTGCACTGCACC-TGCATGCTGTTTCAACTGCAAGTCCGGTCACGTTG---CCTATGCGAAGGAGTGTCAAACTTGGAAA---------------GATGAGAAGGATAT----------------------CCTGACCATCAAG--TACA-GGAAGGCATTTCCTTTGCAGAAG---------CACGCAAACTTGTCTTGCAACAAAAGCAAGACAA--GGAAAGACTTGTCAGTGGGAACAGCTACTCAGCAGTAGCCTCCCCGAAGCAAGACTGCCATACCTGCGATCTTCT------------------CCTCAAAC--TGCTTTTGGGGAAGTTTC-CAGAAATGGCGGAGGAGCTGAAGGGCAA-GGTCCCAGCACCAC----------------TTTTATC---------ATC-ATA----CATAGC-------------AAAAC----------AACCACCTCCTACACCAAAACCTGCAACTGCACCCAAACCATCTACCTCT-----GCACCC--------AAACCTCAAT-------CAGCACCAAAACCTTCT-ACTGCCACA------------------CCAAAACCTGCAACTACACCAAAAGAT---ACTTCTGCACCAACACCTGCATCAACAA---CTAAAGCTAAACAACCTG-----CCTCTGAATCAAAGTC---TAAACAACAACAAAAATCTATTTCTTCTTCCAA------TGGTCCATCTTCT-GGATC----AAAGGCAAACCCTTCTCTTTCTAAAAAAGAAAG----GAAAAACCTTCAAAAACATAAATCTCTTTG--TTCAAATGATGAACA---TTCAGGTGCTGCGACAAGT----------TCTGTCGCAA---GAAC------CCCCA----TTGCA--ACTTCTAACAATTTTGAAGTTCTGGATGC----------AATGGACACTG-AAGAGGTCCTTGAAGGCGAC--TCTTCAGATGTCGAGCAGTCCATATG-GGGTGG-TCCTTTGGATGATGGGGGGAAAAAC-CCAAATACCAGGGACCCCAAGTCACCTGCTTCTTAACCTTTTAATCTGCTGCAA-TGAATTATAGAATGCTTTTTT----------------ATACTTTTTT-AATTTTACTTTTTAGCGCAATGGCTAATCCAATTATCCAATGGAACTGTCGAGGTCTGAAGGCCAACTTTGATGAGTTGTCACTTCTGATTAATAAACACAAACCTGCTGCACTTTGTCTTCAAGAGACATTCTTGAAAGAGGATGACACTATCTCCCTCAAATTTCATTCT---------------------ATATACAACAAGATT--TACACTGAAGG---CAATAAAGCCCAAGGTGGAGTATCTGTCATTGTTA-ATAACAGTGTTCCTCACAGGCACATACAGCTTGATACTTCCCTTCAAGCTGTAGCTGTGAGATTATCTTTACATAACACTATTACCCTGTGCTCTTTGTATCTTCCACCAAATAAACCTATACACCAAGGTAGTCTTGATGATTTGATATCTCAACTACCTCAACCATTTT---ACTTGTTGGTGATTT--TAATGCACATAACACC-------ATATGGGGTTGTACAGATACAAACCGCCGTGGTGATCAAATAGAGAATTTTATGTCTGTAAATTCTCTTTCGTTCCTGAACGATCCAAGTGCAAAAACATATTTGCA-TCCAGCTTCAGGATCATA-------------TTCTTCTA-TTGACCTTTCTATTT-GCAGTCAAGTTCTTCTCCCTGATTTTTCATGGAGATGTTTAGAAGACACTTGTGGAAGTGATCACTTCCCTATTATTTTAAATGAAAATAAACCTTCAGTCCTTGATCGTCCTCAAAAATGGAAGTTGTCCAAAGCAAACTGGAGTAAATTCCAGA-----TGCTTTGTGAACAGAATATTGTTCACCATG------CATTTGAGG----------ACTGTGAG---GACCCTTCCTTCCTTTTTT-C--------------TTCTTTATTGTTTGA--TGCAGCCAAACAGTCTATACCTCAGACCTCGACAAATCCCAAACGTCCAGATAAACCTTGGTTCACTTCTGAAT------------------GTAAGGAAGCCGTTAGGGAACGAAAGGCCTCTCTCAGGAAATTTAACCTGAGACCAA----CACAAGAAAA----------CCTTAACGACTT-CCGTATCCGCCGTGCAAAGGCAAGATGCACAATTAAAACAAG---TAAGCGCAAGTCCTGGA-------GAGATTATGTCTC-TAGACTTAATAGTCGCACCT--CAACCAAAAAGACTTGGGACATGATTCGTAAAATGAATGGCAAAGGTCCATCTCATATAAGTCACCTCACTTCAAACAACCAAGAAATAG------ATAACCCTCA-------------GGACATAGCAGATACCTTGGCAGAGACTTTCTC------------GATAAAATCCTCTGCTGAGAACTACT-----CTACAAA---ATTTCAGACCTTTAAAACGAGAGCGGAGAAAACAAAGCTCAATTTTACTTCTAAAAAT-------------------GAAGAGC---ATTACAACAA---------------ACTCTTCACTCTTAAAGAACTTCAATCTGC--CTTGA---AGAAATCCCATGACACTTCTCCAGGTCATGACCAA------ATTCACTATCA----ATTCCTCAAGCACTTACCACATTCATCCCTTTCTATTTTACTCGATATTTT---------------------------TAATAATGTTTGGCAGACTGGTGAATTT---CCATCCAG------CTGGCGAGAGGCTTTGGTCATTCCAA-TTGCAAA----ACCAGGAAAG-GATGC------AAAAGATCCAAACAGCTACCGACCGATTGCCTTGA----------CAAGTTGCATCTGT--------AAAACTCTTG--------AGCGGATGGTTAACGATAGGCTTGTTTG-GTTTCTTGAATCGAACAACCTTATTGTATCTGTTCAAAGTGGCTTCCGCCGACAACGAAGTACGTTAGACCATCTTGTTCGGTTCGAAACGTATCTTCGAGA------------AGCTTT-----TATTAAAAAGCAGCATGTAGT-ATCTGTATT----TTTTGACTTGGAAAGTGC-ATATGATA----------CCACTTGGAAACATGGTATACTTAAAGATTTACACGATTTTGGCCTCAGAGGCCGCCTTCCTATATTCATTGCAGCAT-------------------------------TCCTGGATGAACGGCTCTTC---CGCGTTCGTGTTGGGAACACC--------TTGTCAGGTGCTCGCGAGCAGGAAATGGGGGTTCCCCAGGGGTGTAT-----------TT--TGTCTGTTACACTTTTTAGCATTAAGAT------AAATAGCATT-----GTTAAAGCTATAAACCCTGGAGTGGACTGCTCCCTTTATGTAGACGACTTTGTTATTTGTTTCTGTTCCAGAAACATGGATATTATTGAACGCCAACTACAGCAGTGCCTTAATAAATTGCAAATATGGTCAGATGAAAATGGGTTCAAGTTT--TCCAAAACGAAAACCA-------AATGTATGCATTTTTGCAATCTTCGTAGATTGCATCCAGACCCCGATC---------------TGACTCTAGGCAATACTAAACTAGAAGTTGTGCCAGAGTTCAAACTTCTTGGAGTCATT------TTTGA--------CAAAAAG-CTTTC------------------TTTCATACCTCATATTAAATCTCTTAAAAAGAAATGCCAAAAAGCAATGAACATTCTTAGAGTTATTGCACACTCAGATTGGGGAGCCGAT-------------------AAGAAGGTCCTCCTAAGGCTATATCGATCCCTTATTCGATCA-------AAACTTGACTATGGTTCTATAGTGTATGGATCAGCCCGTAAAT-----------CCTATCTCCAGCAGCTAGAACCAATACAAAACCAATGTTT--------AAGGC-TTGCCCTA-GGCGCCTTTAGAACATCTCCTGTTAACAGCCTCTATGCAGAGGCTAATGAACCTTCTCTATATTACAGAAGGGAAAAACTATCTCTTCAGTACTTTTTAAAA-TTGAAATCCAATCCTTTTAACCCTACTCATCGAGTAGTTTTTAACCCCCAATACAAAC-GCCTT----TTTCAACAGAAACCAAATGCTATTGCCCCATTT-GGTATTC-GCATGGAGCCCATTATAGATAATCTTGGGGTAGACACCGATTCCATAGCCCAGTACAAGTTAT-CTGACATACCTCCATGGACACTGGACACAGCAAAC----TTTTTATTTGATCTTACCTCTGATAAGAAATCAGAAACCGATAGAGCTATCTTTCACAGTAAATATA---GAGAGATAAAAGAA----------------------CAATATTCTTC----CTACAAACCTATATACACTGATGGATCCAA----------GGACGGTGATTTC--GTTGCAGCTGCAGCTGTATATGGAGAAAGGGTTAAGAAATGCCGCCTTCCAGACAAGTCTTC-TATCTTCTCTGCAGAGATAAGGGCTATTGATCT----AGC-CCTTAAC---CTGGTGGAAAATGCAAATTCCACCCG----ATTTATTATATTTT------CTGATT---CTCTATCAGTACTGCAAGCCTTATCAAA---TCAAAAGTTGGAGAACCCTT-TGGTATGCCAAATTATTCA---AAGGATCTCTCATATTTTGTCT-TCAAACAGACTTGTGTTCTGTTGGCTTCCAAGCCACACTGGTATCATGGGTAATGAACATGCGGATAGATCCGCTAAA-------TCAGCTCTTAA-CCTTCCCATTTCAGATTTTAAAGTACCATACACGGATTTTAAACCTTCTATTTTAACTTACATCACATCCGTCTGGCAATCA-------AAATGGAA----TGATGATGTTTTTAATAAATTGCAT-TCA-ATT----AAGCCTACCCTCGGAGAATGGTACCCTTCTTACA---GGTCCGTACGAAGAGA---------GGAAGTTACAATTGCA---CGAATCCGAATTGGTCATTCATACATTACACACTCCTGGCTCTTGGCTAAGGAAGATGCACCTGA---ATGCATTCCATGCAA---TGCACCCTTTACCATCAAACATATATTGCTAGATTGCATTGATTTTCAAAGAATTCGTGCAAAATATTTCAATGTCAACACTATTTTAGAGCTTTTTGAGACTGTCAGGATTGAATTAATTCTTTCCTTTCTCAAAGAGGTTGGGATTTACAATAAATTGTGATTCCTTACACATTCTAAATATAT-AT-------TTATTTATCAATATCA---------TTTTTCATCACACA--------------CTA---TTTATT--TCATATC---ACA-CATTCATTACAAA-CAATCT--ATCA-ACAATCATTAATTTT--T--ACAAATCTTATATCTACTTTTGTTCATTAATTACAAATTTTTATTTATTTTTTCT-TTAAACAAA------TACATTTTAACCTG----TTAATATTTTTAAT-------ATCCATTCATCC----ACATCAT-------CATAATGCGCGCTAAATGACCTTAGCTGTCGATGCGCCTTAAAACACCATTCA------TTCATTCATT-------------------------------------------------------
>ENCE17_3572_V1.2_chr_CL24_7:5495018-5501136()_(reversed)
-----ACCCCCCAT---GGCAGGGCGGGGGG-TTAGAAATTGTCCTGCCACTGCGCTGCTGAGTGGTAAAACCCCACCAAGTGCCT-GCCCGTTTGCCGTGGGCTGCGACTCGTGTCGCCTGATGCAGGGATCCTGGTGGTTGAGAGAATCCAGGGTTAGG--------CTAGTTAATACCCTGTTT--------TTT--CAATAC---------ACCACTTTGGCCTGAATTTGGGCTAAACGA------GAGGTCAGGAAGGCCCGACCTGA-TCAATCGGCTGGTCATG-CCTTGTC--------ATGGGCAACTTG---TTTTTT-CATCAATCTTCCACCAT----ACA--ACATATTTTCAAAT--TTA---------------TTTGAAATTTCTTCACCTTTAGTACCCCATGACGGTGGCCCATGGGT--CAATC--------AGATGAAAGATTTGGTGTTTGATTGACATTCTGTACCATCCCAAATTTT-TGTCG--CTTGC-----TTGGAATGACATCTTTTGGGACACATTTGTCCAGTCTAGCCCTTT-CACCCTGA--GTATACCAT-CCTTGTAACCCTGACTTGATCTGCGATGGGTTTCCCCAGATTAAGTCCCCTTGTTG-GGCTCCATGGTGGGCGGG-GACCAA----GGATGGTG-------AACTTTTTAAATT-AATATGGAATCCCATAAAAAAGCTGCCA-------AGCGTACCCTTT-CTGACAGCGATTCAGAGGCAGAGTCTTCTCCGTCACCACTAAATTTT-----CCA---CGATTTATTGTG-GTTGAAGCAGAAGACTCAGTCAAACCAATTACACACATATCACCATTTGTTATCGAGAAAA-CAATCAAAAGTATTCTCGGTACACCAA-AATCTGTCAAAAAA--CTCAAAAACAACACCATACTAATTGAATGCTTCACAAAGCAACAAACAATCAACATACTCAAACATAAAACTCTATTCAAACAAGCAGTCAAAGTATACCCACATCCATCACTCAACT---CATGTAAGGGAGTCATCCG---------TTGCAAGGACCTCCATTACTGCTCCTCTCTTGACGACATCAAGGAGAAC-----------TTAAAGTCACAGTCT-------GTCACTG----ATATCAGACGC----ATCAGTGTCAAAAGAGATGGAG----TGT-TGAAAAACACTAACACTT-ACATAATCACTTTCTCATGTCCCACAGTTCCACCTACACTTAAA--ATTGGATTTGAATCCTTAAAAGTAGACACATACAT----------------TCCTAACCCTC----------TTCGTTGT----------TTCAAATGTCAACGATTTGGTCACCACACCACAAAATGCACCAACACACCAGT---CTGTGCTAGATGCGCATTTGTAGGCGCAGATCACAGCACTGAACACTGCACCGCACC-TGCATGCTGTTTCAACTGCAAGTCCGGTCACGTTG---CTTATGCGAAGGAGTGTCAAGCTTGGAAA---------------GATGAGAAGGATAT----------------------CCTGACCATCAAG--TACAGGGAAGGCATTTCCTTTGCAGAAG---------CACGCAAACTTGTCTTGCAACAAAAGCAAGACAA--GGAAAGACTTGTCAGTGGGAACAGCTACTCAGCAGTAGCCTCCCCGAAGCAAGACTGCCATACCTGCGATCTTCT------------------CCTCAAAC--TGCTTTTGGGGAAGTTTC-CGGAAATGGCGGAGGAGCTGAAGGGCAA-GGTCCCAGCACCAC----------------TTTTATC---------ATC-ATA----CATAGC-------------AAAAC----------AACCACCTCCTACACCAAAACCTGCAACTGCACCCAAACCATCTACCTCT-----GCACCC--------AAACCTCAAT-------CAGCACCAAAACCTTCT-ACTGCCACA------------------CCAAAACCTGCAACTACACCAAAAGAT---ACTTCTGCACCAACACCTGCATCAACAA---CTAAAGCTAAACAACCTG-----CCTCTGAATCAAAGTC---TAAACAACAACAAAAATCTATTTCTTCTTCCAA------TGGTCCATCTTCT-AGATC----AAAGGCAAATCCTTCTCTTTCTAAGAAAGAAAG----GAAAAACCTTCAAAAACATAAATCTCTTTG--TTCAAATGATGAACA---TTCAGGTGCTGCGACAAGT----------TCTGTCGCAA---GAAC------CCCCA----TTGCA--ACTTCTTACAATTTTGAAGTTCTGGATGC----------AATGGACACTG-AAGAGGTCCTTGAAGGCGAC--TCTTCAGATGTCGAGCAGTCCATATG-GGGTGG-TCCTTTGGATGATGGGGGGAAAAAC-CCAAATACCAGGGACCCCAAGTCACCTGCTTCTTAACCTTTTAATCTGCTGCAA-TGAATTATAGAATGCTTTTTTT---------------ATACTTTTTT-AATTTTACTTTTTAGCGCAATGGCTAATCCAATTATCCAATGGAACTGTCGAGGTCTGAAGGCCAACTTTGATGAGTTGTCACTTCTGATTAATAAACACAAACCTGCTGCACTTTGTCTTCAAGAGACATTCTTGAAAGAGGATGACACTATCTCCCTCAAATTTCATTCT---------------------ATATACAACAAGATT--TACACTGAAGG---CAATAAAGCCCAAGGTGGAGTATCTGTCATTGTTA-ATAACAGTGTTCCTCACAGGCACATACAGCTTGATACTTCCCTTCAAGCTGTAGCTGTGAGATTATCTTTACATAACACTATTACCCTGTGCTCTTTGTATCTTCCACCAAATAAACCTATACACCAAGGTAGTCTTGATGATTTGATATCTCAACTACCTCAACCATTTT---ACTTGTTGGTGATTT--TAATGCACATAACACC-------ATATGGGGTTGTACAGATACAAACCGCCGTGGTGATCAAATAGAGAATTTTATGTCTGTAAATTCTCTTTCGTTCCTGAACGATCCAAGTGCAAAAACATATTTGCA-TCCAGCTTCAGGATCATA-------------TTCTTCTA-TTGACCTTTCTTTTT-GCAGTCCAGTTCTTCTCCCTGATTTTTCATGGAGATGTTTAGAAGACACTTGTGGAAGTGATCACTTCCCTATTATTTTAAATGAAAATAAACCTTCAGTCCTTGATCGTCCTCAAAAATGGAAGTTGTCCAAAGCAAACTGGAGTAAATTCCAGA-----TGCTTTGTGAACAGAATATTGTTCACCATG------CGTTTGAGG----------ACTGTGAG---GACCCTTCCTTCCTTTTTT-C--------------TTCTTTATTGTTTGA--TGCAGCCAAACAGTCTATACCTCAGACCTCGACAAATCCCAAACGTCCAGATAAACCTTGGTTCACTTCTGAAT------------------GTAAGGAAGCCGTTAGGGAACGAAAGGCCTCTCTCAGGAAATTTAACCTGAGACCAA----CACAAGAAAA----------CCTAAACGACTT-CCGTATCCGCCGTGCAAAGGCAAGATGCACAATTAAAACAAG---TAAGCGCAAGTCCTGGA-------GAGATTATGTCTC-TAGACTTAATAGTCGCACCT--CAACCAAAAAGACTTGGGACATGATTCGTAAAATGAATGGCAAAGGTCCATCTCATATTAGTCACCTCACTTCAAACAACCAAGAAATAG------ATAACCCTCA-------------GGACATAGCAGATACCTTGGCAGAGACTTTCTC------------GATAAAATCCTCTGCTGAGAACTACT-----CTACAAA---ATTTCAGACCTTTAAAACGAGAGCGGAGAAAACAAAGCTCAATTTTACTTCTAAAAAT-------------------GAAGAGC---ATTACAACAA---------------ACTCTTCACTCTTAAAGAACTTCAATCTGC--CTTGA---AGAAATCCCATGACACTTCTCCAGGTCAGGACCAA------ATTCACTATCA----ATTCCTCAAGCACTTACCACATTCATCCCTTTCCATTTTACTCGATATTTT---------------------------TAATAATGTTTGGCAGACTGGTGAATTT---CCATCCAG------CTGGCGAGAGGCTTTGGTCATTCCAA-TTGCGAA----ACCAGGAAAG-GATGC------CAAAGATCCAAACAGCTACCGACCGATTGCCTTGA----------CAAGTTGCATCTGT--------AAAACTCTTG--------AACGGATGGTTAACGATAGGCTTGTTTG-GTTTCTTGAATCGAACAACCTTATTGTATCTGTTCAAAGTGGCTTCCGCCGACAACGAAGTACGTTAGACCATCTAGTTCGGTTCGAAACGTATCTTCGAGA------------AGCTTT-----TATTAAAAAGCAGCATGTAGT-ATCTGTATT----TTTTGACTTGGAAAGTGC-ATATGATA----------CCACTTGGAAACATGGTATACTTAAAGATTTACTCGATTTTGGGCTCAGAGGCCGCCTTCCTATATTCATTGCAGCAT-------------------------------TCCTGGATGAACGGCTCTTC---CGCGTTCGTGTTGGGAACACC--------TTGTCAGGTGCTCGCGAGCAGGAAAT-GGGGTTCCCCAGGGGTGTAT-----------TT--TGTCTGTTACACTTTTTAGCATTAAGAT------AAATAGCATT-----GTTAAAGCTATAAACCCTGGAGTGGACTGCTCCCTTTATGTAGACGACTTTGTTATTTGTTTCTGTTTCAGAAACATGGATATTATTGAACGCCAACTACAGCAGTGCCTTAATAAATTGCAAATATGGTCAGATGAAAATGGGTTCAAGTTT--TCCAAAACGAAAACCA-------AATGTATGCATTTTTGCAATCTTCGTAGATTGCATCCAGACCCCGATC---------------TGACTCTAGGCAATACTAAACTAGAAGTTGTGCCAGAGTTCAAATTTCTTGGAGTCATT------TTTGA--------CAAAAAG-CTTTC------------------TTTCATACCTCATATTAAATCTCTTAAAAAGAAATGCCAAAAAGCAATGAACATTCTTAGAGTTATTGCACACTCAGATTGGGGAGCCGAT-------------------AAGAAGGTCCTCCTAAGGCTATATCGATCCCTTATTCGATCA-------AAACTTGACTATGGTTCTATAGTGTATGGATCAGCCCGTAAAT-----------CCTATCTCCAGCTGCTAGATCCAATACAAAACCAATGTTT--------AAGGC-TTGCCCTA-GGCGCCTTTAGAACATCTCCTGTTAACAGCCTCTATGCAGAAGCTAATGAACCTTCTCTATATTACAGAAGGGAAAAACTATCTCTTCAGTACTTTTTAAAA-TTGAAATCCAATCCTTTTAACCCTACTCATCGAGTAGTTTTTAACCCCCAATACAAAC-GCCTT----TTTCAACAGAAACCAAATGCTATTGCCCCATTT-GGTATTT-GCATGGAGCCCATTATAGATAATCTTGGGGTAGACACCGATTCCATAGCCCAGTACAAGTTAT-CTCACATACCTCCATGGACACTGGACACAGCAAAC----TTTTTATTTGATCTTACCTCTGATAAGAAATCAGAAACCGATAGAGCTATCTTTCACAGTAAATATA---GAGAGATAAAAGAA----------------------CAATATTCTTC----CTACAAACCTATATACACTGATGGATCCAA----------GGACGGTGATTTC--GTTGCAGCTGCAGCTGTATATGGAGAAAGGGTTAAGAAATGCCGCCTTCCAGACAAGTCTTC-TATCTTCTCTGCAGAGATAAGGGCTATTGATCT----AGC-CCTTAAC---CTGGTGGAAAATGCAAATTCCACCCG----ATTTATTATATTTT------CTGATT---CTCTATCAGTACTGCAAGCCTTATCAAA---TCAAAAGTTGGAGAACCCTT-TGGTATGCCAAACTATTCA---AAGGATCTCTCATATTTTGTCT-TCAAACAGACTTGTGTTCTGTTGGCTTCCAAGCCACACTGGTATCATGGGTAATGAACATGCGGATAGATCCGCTAAA-------TCGGCTATTAA-CCTTCCCATTTCAGATTTTAAAGTACCATACACGGATTTTAAACCTTCTATTTTAACTTACATCACATCCGTCTGGCAATCA-------AAATGGAA----TGATGATGTTTT-AATAAATTGCAT-TCA-ATT----AAGCCTACCCTCGGAGAATGGTACCCTTCTTACA---GGTCCGTACGAAGAGA---------GGAAGTTACAATTGCA---CGAATCCGAATTGGTCATTCATACATTACACACTCCTGGCTCTTGGCTAAGGAAGATGCACCTGA---ATGCATTCCATGCAA---TGCACCCTTTACCATCAAACATATATTGCTAGATTGCATTGATTTTCAAAGAATTCGTGCAAAATATTTCAATGTCAACACTATTTTTGAGCTTTTTGAGACTGTCAGGATTGAATTAATTCTTTCCTTTCTCAAAGAGGTTGGGATTTACAATAAATTGTGATTCCTTACACATTCTAAATATAT-AT-------TTATTTATCAATATCA---------TTTTTCATCACACA--------------CTA---TTTATT--TCATATC---ACA-CATTCATTACAAA-CAATCT--ATCA-ACAATCATTAATTTT--T--ACAAATCTTATATCTACTTTTGTTCATTAATTACAAATTTTTATTTATTTTTTCT-TTAAACAAA------TACATTTTAACCTG----TTAATATTTTTAAT-------ATCCATTCATCC----ACATCAT-------CATAATGCGCGCTGAATGACCTTAGCTGTCGATGCGCCTTAAAACACCATTCA------TTCATTCATT-------------------------------------------------------
>ENCE17_3572_V1.2_chr_CL24_10:24964803-24970924()_(reversed)
-----ACCCCCCAT---GGCAGGGCGGGGGG-TTAGAAATTGTCCTGCCACTGCGCTGCTGAGTGGTAAAACCCCACCAAGTGCCT-GCCCGTTTGCCGTGGGCTGCGACTCGTGTCGCCTGATGCAGGGATCCTGGTGGTTGAGAGAATCCAGGGTTAGG--------CTAGTTAATACCCTGTTT--------TTT--CAATAC---------ACCACTTTGGCCTGAATTTGGGCTAAACGA------GAGGTCAGGAAGGCCCGACCTGA-TCAATCGGCTGGTCATG-CCTTGTC--------ATGGGCAACTTG---TTTTTT-CATCAATCTTCCACCAT----ACA--ACATATTTTCAAAT--TTA---------------TTTGAAATTTCTTCACCTTTAGTACCCCATGACGGTGGCCCATGGGT--CAATC--------AGATGAAAGATTTGGTGTTTGATTGACATTCTGTACCATCCCAAATTTT-TGTCG--CTTGC-----TTGGAATGACATCTTTTGGGACACATTTGTCCAGTCTAGCCCTTT-CACCCTGA--GTATACCAT-CCTTGTAACCCTGACTTGATCTGCGATGGGTTTCCCCAGATTAAGTCCCCTTGTTG-GGCTCCATGGTGGGCGGG-GACCAA----GGATGGTG-------AACTTTTTAAATT-AATATGGAATCCCATAAAAAAGCTGCCA-------AGCGTACCCTTT-CTGACAGCGATTCAGAGGCAGAGTCTTCTCCGTCACCACTAAATTTT-----CCA---CGATTTATTGTG-GTTGAAGCAGAAGACTCAGTCAAACCAATTACACACATATCACCATTTGTTATCGAGAAAA-CAATCAAAAGTATTCTCGGTACACCAA-AATCTGTCAAAAAA--CTCAAAAACAACACCATACTAATTGAATGCTTCACAAAGCAACAAACAATCAACATACTCAAACATAAAACTCTATTCAAACAAGCAGTCAAAGTATACCCACATCCATCACTCAACT---CATGTAAGGGAGTCATCCG---------TTGCAAGGACCTCCATTACTGCTCCTCTCTTGACGACATCAAGGAGAAC-----------TTAAAGTCACAGTCT-------GTCACTG----ATATCAGACGC----ATCAGTGTCAAAAGAGATGGAG----TGT-TGAAAAACACTAACACTT-ACATAATCACTTTCTCATGTCCCACAGTTCCACCTACACTTAAA--ATTGGATTTGAATCCTTAAAAGTAGACACATACAT----------------TCCTAACCCTC----------TTCGTTGT----------TTCAAATGTCAACGATTTGGTCACCACACCACAAAATGCACCAACACACCAGT---CTGTGCTAGATGCGCATTTGTAGGCGCAGATCACAGCACTGAACACTGCACCGCACC-TGCATGCTGTTTCAACTGCAAGTCCGGTCACGTTG---CCTATGCGAAGGAGTGTCAAACTTGGAAA---------------GATGAGAAGGATAT----------------------CCTGACCATCAAG--TACAAGGAAGGCATTTCCTTTGCAGAAG---------CACGCAAACTTGTCTTGCAACAAAAGCAAGACAA--GGAAAGACTTGTCAGTGGGAACAGCTACTCAGCAGTAGCCTCCCCGAAGCAAGACTGCCATACCTGCGATCTTCT------------------CCTCAAAC--TGCTTTTGGGGAAGTTTC-CAGAAATGGCGGAGGAGCTGAAGGGCAA-GGTCCCAGCACCAC----------------TTTTATC---------ATC-ATA----CATAGT-------------CAAAC----------AACCACCTCCTACACCAAAACCTGCAACTGCACCCAAACCATCTACCTCT-----GCACCC--------AAACCTCAAT-------CAGCACCAAAACCTTCT-ACTGCCACA------------------CCAAAACCTGCAACTACACCAAAAGAT---ACTTCTGCACCAACACCTGCATCAACAA---CTAAAGCTAAACAACCTG-----CCTCTGAATCAAAGTC---TAAACAACAACAAAAATCTATTTCTTCTTCCAA------TGGTCCATCTTCT-GGATC----AAAGGCAAACCCTTCTCTTTCTAAGAAAGAAAG----GAAAAACCTTCAAAAACATAAATCTCTTTG--TTCAAATGATGAACA---TTCAGGTGCTGCGACAAGT----------TCTGTCGCAA---GAAC------CCCCA----TTGCA--ACTTCTAACAATTTTGAAGTTCTGGATGC----------AATGGACACTG-AAGAGGTCCTTGAAGGCGAC--TCTTCAGATGTCGAGCAGTCCATATG-GGGTGG-TCCTTTGGATGATGGGGGGAAAAAC-CCAAATACCAAGGACCCCAAGTCACCTGCTTCTTAACCTTTTAATCTGCTGCAA-TGAATTATAGAATGCTTTTTT----------------ATACTTTTTT-AATTTTACTTTTTAGCGCAATGGCTAATCCAATTATCCAATGGAACTGTCGAGGTCTGAAGGCCAACTTTGATGAGTTGTCACTTCTGATTAATAAACACAAACCTGCTGCACTTTGTCTTCAAGAGACATTCTTGAAAGAGGATGACACTATCTCCCTCAAATTTCATTCT---------------------ATATACAACAAGATT--TACACTGAAGG---CAATAAAGCCCAAGGTGGAGTATCTGTCATTGTTA-ATAACAGTGTTCCTCACAGGCACATACAGCTTGATACTTCCCTTCAAGCTGTAGCTGTGAGATTATCTTTACATAACACTATTACCCTGTGCTCTTTGTATCTTCCACCAAATAAACCTATACACCAAGGTAGTCTTGATGATTTGATATCTCAACTACCTCAACCATTTT---ACTTGTTGGTGATTT--TAATGCACATAACACC-------ATATGGGGTTGTACAGATACAAACCGCCGTGGTGATCAAATAGAGAATTTTATGTCTGTAAATTCTCTTTCGTTCCTGAACGATCCAAGTGCAAAAACATATTTGCA-TCCAGCTTCAGGATCATA-------------TTCTTCTA-TTGACCTTTCTTTTT-GCAGTCCAGTTCTTCTCCCTGATTTTTCATGGAGATGTTTAGAAGACACTTGTGGAAGTGATCACTTCCCTATTATTTTAAATGAAAATAAACCTTCAGTCCTTGATCGTCCTCAAAAATGGAAGTTGTCCAAAGCAAACTGGAGTAAATTCCAGA-----TGCTTTGTGAACAGAATATTGTTCACCATG------CGTTTGAGG----------ACTGTGAG---GACCCTTCCTTCCTTTTTT-C--------------TTCTTTATTGTTTGA--TGCAGCCAAACAGTCTATACCTCAGACCTCGACAAATCCCAAACGTCCAGATAAACCTTGGTTCACTTCTGAAT------------------GTAAGGAAGCCATTAGGGAACGAAAGGCCTCTCTCAGGAAATTTAACCTGAGACCAA----CACAAGAAAA----------CCTAAACGACTT-CCGTATCCGCCGTGCAAAGGCAAGATGCACAATTAAAACAAG---TAAGCGCAAGTCCTGGA-------GAGATTATGTCTC-TAGACTTAATAGTCGCACCT--CAACCAAAAAGACTTGGGACATGATTCGTAAAATGAATGGCAAAGGTCCATCTCATATTAGTCACCTCACTTCAAACAACCAAGAAATAG------ATAACCCTCA-------------GGACATAGCAGATACTTTGGCAGAGACTTTCTC------------GATAAAATCCTCTGCTGAGAACTACT-----CTACAAA---ATTTCAGACCTTTAAAACGAGAGCGGAGAAAACAAAGCTCAATTTTACTTCTAAAAAT-------------------GAAGAGC---ATTACAACAA---------------ACTCTTCACTCTTAAAGAACTTCAATCTGC--CTTGA---AGAAATCCCATGACACTTCTCCAGGTCAGGACCAA------ATTCACTTTCA----ATTCCTCAAGCACTTACCACATTCATCCCTTTCTATTTTACTCGATATTTT---------------------------TAATAATGTTTGGCAGACTGGTGAATTG---CCATCCAG------CTGGCGAGAGGCTTTGGTCATTCCAA-TTGCGAA----ACCAGGAAAG-GATGC------CAAAGATCCAAACAGCTACCGACCGATTGCCTTGA----------CAAGTTGCATCTGT--------AAAACTCTTG--------AACGGATGGTTAACGATAGGCTTGTTTG-GTTTCTTGAATCGAACAACCTTATTGTATCTGTTCAAAGTGGCTTCCGCCGACAACGAAGTACGTTAGACCATCTTGTTCGGTTCGAAACGTATCTTCGAGA------------AGCTTT-----TATTAAAAAGCAGCATGTGGT-ATCTGTATT----TTTTGACTTGGAAAGTGC-ATATGATA----------CCACTTGGAAACATGGTATACTTAAAGATTTACACGATTTTGGCCTCAGAGGCCGCCTTCCTATATTCATTGCAGCAT-------------------------------TCCTGGATGAACGGCTCTTC---CGCGTTCGTGTTGGGAACACC--------TTGTCAGGTGCTCGCGAGCAGGAAATGGGGGTTCCCCAGGGGTGTAT-----------TT--TGTCTGTTACACTTTTTAGCATTAAGAT------AAATAGCATT-----GTTAAAGCTATAAACCCTGGAGTGGACTGCTCCCTTTATGTAGACGACTTTGTTATTTGTTTCTGTTCCAGAAACATGGATATTATTGAACGCCAACTACAGCAATGCCTTAATAAATTGCAAATATGGTCAGATGAAAATGGGTTCAAGTTT--TCCAAAACGAAAACCA-------AATGTATGCATTTTTGCAATCTTCGTAGATTGCATCCAGACCCCGATC---------------TGACTCTAGGCAATACTAAACTAGAAGTTGTGCCAGAGTTCAAATTTCTTGGAGTCATT------TTTGA--------CAAAAAG-CTTTC------------------TTTCTTACCTCATATTAAATCTCTTAAAAAGAAATGCCAAAAAGCAATGAACATTCTTAGAGTTATTGCACACTCAGATTGGGGAGCCGAT-------------------AAGAAGGTCCTGCTAAGGCTATATCGATCCCTTATTCGATCA-------AAACTTGACTATGGTTCTATAGTGTATGGATCAGCCCGTAAAT-----------CCTATCTCCAGCAGCTAGATCCAATACAAAACCAATGTTT--------AAGGC-TTGCCCTA-GGCGCCTTTAGAACATCTCCTGTTAACAGCCTCTATGCAGAGGCTAATGAACCTTCTCTATATTACAGAAGGGAAAAACTATCTCTTCAGTACTTTTTAAAA-TTGAAATCCAATCCTTTTAACCCTACTCATCGAGTAGTTTTTAACCCCCAATACAAAC-GCCTT----TTTCAACAGAAACCAAATGCTATTGCCCCATTT-GGTATTC-GCATGGAGCCCATTATAGATAATCTTGGGGTAGACACCGATTCCATAGCCCAGTACAAGTTAT-CTGACATACCTCCATGGACACTGGACACAGCAAAC----TTTTTATTTGATCTTACCTCTGATAAGAAATCAGAAACCGATAGAGCTATCTTTCACAGTAAATATA---GAGAGATAAAAGAA----------------------CAATATTCTTC----CTACAAACCTATATACACTGATGGATCCAA----------GGACGGTGATTTG--GTTGCAGCTGCAGCTGTATATGGAGAAAGGGTTAAGAAATGCCGCCTTCCAGACAAGTCTTC-TATCTTCTCTGTAGAGATAAGGGCTATTGATCT----AGC-CCTTAAC---CTGGTGGAAAATGCAAATTCCACCCG----ATTTATTATATTTT------CTGATT---CTCTATCAGTACTGCAAGCCTTATCAAA---TCAAAAGTTGGAGAACCCTT-TGGTATGCCAAATTATTCA---AAGGATCTCTCATATTTTGTCT-TCAAACAGACTTGTGTTCTGTTGGCTTCCAAGCCACACTGGTATCATGGGTAATGAACATGCGGATAGATCCGCTAAA-------TCAGCTATTAA-CCTTCCCATTTCAGATTTTAAAGTACCATACACGGATTTTAAACCTTCTATTTTAACTTACATCACATCCGTCTGGCAATCA-------AAATGGAA----TGATGATGTTTTTAATAAATTGCAT-TCA-ATT----AAGCCTACCCTCGGAGAATGGTACCCTTCTTACA---GGTCCGTACGAAGAGA---------GGAAGTTACAATTGCA---CGAATCCGAATTGGTCATTCATACATTACACACTCCTGGCTCTTGGCTAAGGAAGATGCACCTGA---ATGCATTCCATGCAA---TGCACCCTTTACCATCAAACATATATTGCTAGATTGCATTGATTTTCAAAGAATTCGTGCAAAATATTTCAATGTCAACACTATTTTTGAGCTTTTTGAGACTGTCAGGATTGAATTAATTCTTTCCTTTCTCAAAGAGGTTGGGATTTACAATAAATTGTGATTCCTTACACATTCTAAATATAT-AT-------ACATTTATCAATATCA---------TTTTTCATCACACA--------------CTA---TTTATT--TCATATC---ACA-CATTCATTACAAA-CAATCA-------ACAATCATCAATTCT--TT-ACAAATTTTCTGTCTACTTTTGTTCATTAATTACAAATTCTTATTTATTTTTTCT-TTAAACAAA------TACATTTTAACCTG----TTAATATTTTTTAT-------ATCTATCCATCC----ACATCAT-------CATAATGCGCGCTAAATGACCTTAGCTGTCGATGCGCCTTAAAACACCATTCA------TTCATTCATT-------CAATT-------------------------------------------
>ENCE17_3572_V1.2_chr_CL24_8:25939544-25945658()_(reversed)
------CCCCCCAT---GGCAGGGCGGGGGG-TTAGAAATTGTCCTGCCACTGCGCTGCTGAGTGGTAAAACCCCACCAAGTGCCT-GCCCGTTTGCCGTGGGCTGCGACTCGTGTCGCCTGATGCAGGGATCCTGGTGGTTGAGAGAATCCAGGGTTAGG--------CTAGTTAATACCCTGTTT--------TTT--CAATAC---------ACCACTTTGGCCTGAATTTGGGCTAAACGA------GAGGTCAGGAAGGCCCGACCTGA-TCAATCGGCTGGTCATG-CCTTGTC--------ATGGGCAACTTG---TTTTTT-CATCAATCTTCCACCAT----ACA--ACATATTTTCAAAT--TTA---------------TTTGAAATTTCTTCACCTTTAGTACCCCATGACGGTGGCCCATGGGT--CAATC--------AGATGAAAGATTTGGTGTTTGATTGACATTCTGTACCATCCCAAATTTT-TGTCG--CTTGC-----TTGGAATGACATCTTTTGGGACACATTTGTCCAGTCTAGCCCTTT-CACCCTGA--GTATACCAT-CCTTGTAACCCTGACTTGATCTGCGATGGGTTTCCCCAGATTAAGTCCCCTTGTTG-GGCTCCATGGTGGGCGGG-GACCAA----GGATGGTG-------AACTTTTTAAATT-AATATGGAATCCCATAAAAAAGCTGCCA-------AGCGTACCCTTT-CTGACAGTGATTCAGAGGCAGAGTCTTCTCCGTCACCACTAAATTTT-----CCA---CGATTTATTGTG-GTTGAAGCAGAAGACTCAGTCAAACCAATTACACACATATCACCATTTGTTATCGAGAAAA-CAATCAAAAGTATTCTCGGTACACCAA-AATCTGTCAAAAAA--CTCAAAA-CAACACCATACTAATTGAATGCTTCACAAAGCAACAAACAATCAACATACTCAAACATAAAACTCTATTCAAACAAGCAGTCAAAGTATACCCACATCCATCACTCAACT---CATGTAAGGGAGTCATCCG---------TTGCAAGGACCTCCATTACTGCTCCTCTCTTGACGACATCAAGGAGAAC-----------TTAAAGTCACAGTCT-------GTCACTG----ATATCAGACGC----ATCAGTGTCAAAAGAGATGGAG----TGT-TGAAAAACACTAACACTT-ACATAATCACTTTCTCATGTCCCACAGTTCCACCTACACTTAAA--ATTGGATTTGAATCCTTAAAAGTAGACACATACAT----------------TCCTAACCCTC----------TTCGTTGT----------TTCAAATGTCAACGATTTGGTCACCACACCACAAAATGCACCAACACACCAGT---CTGTGCTAGATGCGCATTTGTAGGCGCAGATCACAGCACTGAACACTGCACCGCACC-TGCATGCTGTTTCAACTGCAAGTCTGGTCACGTTG---CCTATGCGAAGGAGTGTCAAACTTGGAAA---------------GATGAGAAGGATAT----------------------CCTGACCATCAAG--TACAGGGAAGGCATTTCCTTTGCAGAAG---------CACGCAAACTTGTCTTGCAACAAAAGCAAGACAA--GGAAAGACTTGTCAGTGGGAACAGCTACTCAGCAGTAGCCTCCCCGAAGCAAGACTGCCATACCTGCGATCTTCT------------------CCTCAAAC--TGCTTTTGGGGAAGTTTC-CAGAAATGGCGGAGGAGCTGAAGGGCAA-GGTCCCAGCACCAC----------------TTCTATC---------ATC-ATA----CATAGC-------------AAAAC----------AACCACCTCCTACACCAAAACCTGCAACTGCACCCAAACCATCTACCTCT-----GCACCC--------AAACCTCAAT-------CAGCACCAAAACCTTCT-ACTGCCACA------------------CCAAAACCTGCAACTACACCAAAAGAT---ACTTCTGCACCAACACCTGCATCAACAA---CTAAAGCTAAACAACCTG-----CCTCTGAATCAAAGTC---TAAACAACAACAAAAATCTATTTCTTCTTCCAA------TGGTCCATCTTCT-GGATC----AAAGGCAAACCCTTCTCTTTCTAAGAAAGAAAG----GAAAAACCTTCAAAAACATAAATCTCTTTG--TTCAAATGATGAACA---TTCAGGTGCTGCGACAAGT----------TCTGTCGCAA---GAAC------CCCCA----TTGCA--ACTTCTAACAATTTTGAAGTTCTGGATGC----------AATGGACACTG-AAGAGGTCCTTGAAGGCGAC--TCTTCAGATGTCGAGCAGTCCATATG-GGGTGG-TCCTTTGGATGATGGGGGGAAAAAC-CCAAATACCAAGGACCCCAAGTCACCTGCTTCTTAACCTTTTAATCTGCTGCAA-TGAATTATAGAATGCTTTTTT----------------ATACTTTTTT-AATTTTACTTTTTAGCGCAATGGCTAATCCAATTATCCAATGGAACTGTCGAGGTCTGAAGGCCAACTTTGATGAGATGTCACTTCTGATTAATAAACACAAACCTGCTGCACTTTGTCTTCAAGAGACATTCTTGAAAGAGGATGACACTATCTCCCTCAAATTTCATTCT---------------------ATATACAACAAGATT--TACACTGAAGG---CAATAAAGCCCAAGGTGGAGTATCTGTCATTGTTA-ATAACAGTGTTCCTCACAGGCACATACAGCTTGATACTTCCCTTCAAGCTGTAGCTGTGAGATTATCTTTACATAACACTATTACCCTGTGCTCTTTGTATCTTCCACCAAATAAACCTATACACCAAGGTAGTCTTGATGATTTGATATCTCAACTACCTCAACCATTTT---ACTTGTTGGTGATTT--TAATGCACATAACACC-------ATATGGGGTTGTACAGATACAAACCGCCGTGGTGATCAAATAGAGAATTTTATGTCTGTAAATTCTCTTTCGTTCCTGAACGATCCAAGTGCAAAAACATATTTGCA-TCCAGCTTCAGGATCATA-------------TTCTTCTA-TTGACCTTTCTTTTT-GCAGTCCAGTTCTTCTCCCTGATTTTTCATGGAGATGTTTAGAAGACACTTGTGGAAGTGATCACTTCCCTATTATTTTAAATGAAAATAAACCTTCAGTCCTTGATCGTCCTCAAAAATGGAAGTTGTCCAAAGCAAACTGGAGTAAATTCCAGA-----TGCATTGTGAACAGAATATTGTTCACCATG------CGTTTGAGG----------ACTGTGAG---GACCCTTCCTTCCTTTTTT-C--------------TTCTTTATTGTTTGA--TGCAGCCAAACAGTCTATACCTCAGACCTCGACAAATCCCAAACGTCCAGATAAACCTTGGTTCACTTCTGAAT------------------GTAAGGAAGCCATTAGGGAACGAAAGGCCTCTCTCAGGAAATTTAACCTGAGACCAA----CACAAGAAAA----------CCTAAACGACTT-CCGTATCCGCCGTGCAAAGGCAAGATGCACAATTAAAACAAG---TAAGCGCAAGTCCTGGA-------GAGATTATGTCTC-TAGACTTAATAGTCGCACCT--CAACCAAAAAGACTTGGGACATGATTCGTAAAATGAATGGCAAAGGTCCATCTCATATTAGTCACCTCACTTCAAACAACCAAGAAATAG------ATAACCCTCA-------------GGACATAGCAGATACCTTGGCAGAGACTTTCTC------------GATAAAATCCTCTGCTGAGAACTACT-----CTACAAA---ATTTCAGACCTTTAAAACGAGAGCGGAGAAAACAAAGCTCAATTTTACTTCTAAAAAT-------------------GAAGAGC---ATTACAACAA---------------ACTCTTCACTCTTAAAGAACTTCAATCTGC--CTTGA---AGAAATCCCATGACACTTCTCCAGGTCAGGACCAA------ATTCACTATCA----ATTCCTCAAGCACTTACCACATTCATCCCTTTCTATTTTACTCGATATTTT---------------------------TAATAATGTTTGGCAGACTGGTGAATTT---CCATCCAG------CTGGCGAGAGGCTTTGGTCATTCCAA-TTGCGAA----ACCAGGAAAG-GATGC------CAAAGATCCAAACAGCTACCGACCGATTGCCTTGA----------CAAGTTGCATCTGT--------AAAACTCTTG--------AACGGATGGTTAACGATAGGCTTGTTTG-GTTTCTTGAATCCAACAACCTTATTGTATCTGTTCAAAGTGGCTTCCGCCGACAACGAAGTACGTTAGACCATCTTGTTCGGTTCGAAACGTATCTTCGAGA------------AGCTTT-----TATTAAAAAGCAGCATGTAGT-ATCTGTATT----TTTTGACTTGGAAAGTGC-ATATGATA----------CCACTTGGAAACATGGTATACTTAAAGATTTACACGATTTTGGCCTCAGAGGCCGCCTTCCTATATTCATTGCAGCAT-------------------------------TCCTGGATGAACGGCTCTTC---CGCGTTCGTGTTGGGAACACC--------TTGTCAGGTGCTCGCGAGCAGGAAATGGGGGTTCCCCAGGGGTGTAT-----------TT--TGTCTGTTACACTTTTTAGCATTAAGAT------AAATAGCATT-----GTTAAAGCTATAAACCCTGGAGTGGACTGCTCCCTTTATGTAGACGACTTTGTTATTTGTTTCTGTTCCAGAAACATGGATATTATTGAACGCCAACTACAGCAATGCCTTAATAAATTGCAAATATGGTCAGATGAAAATGGGTTCAAGTTT--TCCAAAACGAAAACCA-------AATGTATGCATTTTTGCAATCTTCGTAGATTGCATCCAGACCCCGATC---------------TGACTCTAGGCAATACTAAACTAGAAGTTGTGCCAGAGTTCAAATTTCTTGGAGTCATT------TTTGA--------CAAAAAG-CTTTC------------------TTTCTTACCTCATATTAAATCTCTTAAAAAGAAATGCCAAAAAGCAATGAACATTCTTAGAGTTATTGCACACTCAGATTGGGGAGCCGAT-------------------AAGAAGGTCCTGCTAAGGCTATATCGATCCCTTATTCGATCA-------AAACTTGACTATGGTTCTATAGTGTATGGATCAGCCCGTAAAT-----------CCTATCTCCAGCAGCTAGATCCAATACAAAACCAATGTTT--------AAGGC-TTGCCCTA-GGCGCCTTTAGAACATCTCCTGTTAACAGCCTCTATGCAGAGGCTAATGAACCTTCTCTATATTACAGAAGGGAAAAACTATCTCTTCAGTACTTTTTAAAA-TTGAAATCCAATCCTTTTAACCCTACTCATCGAGTAGTTTTTAACCCCCAATACAAAC-GCCTT----TTTCAACAGAAACCAAATGCTATTGCCCCATTT-GGTATTC-GCATGGAGCCCATTATAGATAATCTTGGGGTAGACACTGATTCCATAGCCCAGTACAAGTTAT-CTGACATACCTCCATGGACACTGGACACAGCAAAC----TTTTTATTTGATCTTACCTCTGATAAGAAATCAGAAACAGATAGAGCTATCTTTCACAGTAAATATA---GAGAGATAAAAGAA----------------------CAATATTCTTC----CTACAAACCTATATACACTGATGGATCCAA----------GGACGGTGATTTG--GTTGCAGCTGCAGCTGTATATGGAGAAAGGGTTAAGAAATGCCGCCTTCCAGACAAGTCTTC-TATCTTCTCTGCAGAGATAAGGGCTATTGATCT----AGC-CCTTAAC---CTGGTGGAAAATGCAAATTCCACCCG----ATTTATTATATTTT------CTGATT---CTCTATCAGTACTGCAAGCCTTATCAAA---TCAAAAGTTGGAGAACCCTT-TGGTATGCCAAATTATTCA---AAGGATCTCTCATATTTTGTCT-TCAAACAGACTTGTGTTCTGTTGGCTTCCAAGCCACACTGGTATCATGGGTAATGAACATGCGGATAGATCCGCTAAA-------TCAGCTCTTAA-CCTTCCCATTTCAGATTTTAAAGTACCATACACGGATTTTAAACCTTCTATTTTAACTTACATCACATCCGTCTGGCAATCA-------AAATGGAA----TGATGATGTTTTTAATAAATTGCAT-TCA-ATT----AAGCCTACCCTCGGAGAATGGTACCCTTCTTACA---GGTCCGTAAGAAGAGA---------GGAAGTTACAATTGCA---CGAATCCGAATTGGTCATTCATACATTACACACTCCTGGCTCTTGGCTAAGGAAGATGCACCTGA---ATGCATTCCATGCAA---TGCACCCTTTACCATCAAACATATATTGCTAGATTGCATTGATTTTCAAAGAATTCGTGCAAAATATTTCAATGTCAGCACTATTTTTGAGCTTTTTGAGACTGTCAGGATTGAATTAATTCTTTCCTTTCTCAAAGAGGTTGGGATTTACAATAAATTGTGATTCCTTACACATTCTAAATATAT-AT-------ACATTTATCAATATCA--------TTTTTTCATCACACA--------------CTA---TTTATT--TCATATC---ACA-CATTCATTACAAA-CAATCA-------ACAATCATTAATTCT--TT-ACAAATTTTCTGTCTACTTTTGTTCATTAATTACAAATTCTTATTTATTTTTTCT-TTAAACAAA------TACATTTTAACCTG----TTAATATTTTTAAT-------ATCCATTCATCC----ACATCAT-------CATAATGCGCGCTAAATGACCTTAGCTGTCGATGCGCCTTAAAACACCATTCA------TTCATTCAT--------------------------------------------------------
>ENCE17_3572_V1.2_chr_CL24_12:32341889-32348005()_(reversed)
-----ACCCCCCAT---GGCAGGGCGGGGGG-TTAGAAATTGTCCTGCCACTGCGCTGCTGAGTGGTAAAACCCCACCAAGTGCCT-GCCCGTTTGCCGTGGGCTGCGACTCGTGTCGCCTGATGCAGGGATCCTGGTGGTTGAGAGAATCCAGGGTTAGG--------CTAGTTAATACCCTGTTT--------TTT--CAATAC---------ACCACTTTGGCCTGAATTTGGGCTAAACGA------GAGGTCAGGAAGGCCCGACCTGA-TCAATCGGCTGGTCATG-CCTTGTC--------ATGGGCAACTTG---TTTTTT-CATCAATCTTCCACCAT----ACA--ACATATTTTCAAAT--TTA---------------TTTGAAATTTCTTCACCTTTAGTACCCCATGACGGTGGCCCATGGGT--CAATC--------AGATGAAAGATTTGGTGTTTGATTGACATTCTGTACCATCCCAAATTTT-TGTCG--CTTGC-----TTGGAATGACATCTTTTGGGACACATTTGTCCAGTCTAGCCCTTT-CACCCTGA--GTATACCAT-CCTTGTAACCCTGACTTGATCTGCGATGGGTTTCCCCAGATTAAGCCCCCTTGTTG-GGCTCCATGGTGGGCGGG-GACCAA----GGATGGTG-------AACTTTTTAAATT-AATATGAA-TCCCATAAAAAAGCTGCCA-------AGCGTACCCTTT-CTGACAGCGATTCAGAGGCAGAGTCTTCTCCGTCACCACTAAATTTT-----CCA---CGATTTATTGTG-GTTGAAGCAGAAGACTCAGTCAAACCAATTACACACATATCACCATTTGTTATCGAGAAAA-CAATCAAAAGTATTCTCGGTACACCAA-AATCTGTCAAAAAA--CTCAAAAACAACACCATACTAATTGAATGCTTCACAAAGCAACAAACAATCAACATACTCAAACATAAAACTCTATTCAAACAAGCAGTCAAAGTATACCCACATCCATCACTCAACT---CATGTAAGGGAGTCATCCG---------TTGCAAGGACCTCCATTACTGCTCCTCTCTTGACGACATCAAGGAGAAC-----------TTAAAGTCACAGTCT-------GTCACTG----ATATCAGACGC----ATCAGTGTCAAAAGAGATGGAG----TGT-TGAAAAACACTAACACTT-ACATAATCACTTTCTCATGTCCCACAGTTCCACCTACACTTAAA--ATTGGATTTGAATCCTTTAAAGTAGACACATACAA----------------TCCTAACCCTC----------TTCGTTGT----------TTCAAATGTCAACGATTTGGTCACCACACCACAAAATGCACCAACACACCAGT---CTGTGCTAGATGCGCATTTGTAGGCGCAGATCACAGCACTGAACACTGCACCGCACC-TGCATGCTGTTTCAACTGCAAGTCCGGTCACGTTG---CCTATGCGAAGGAGTGTCAAACTTGGAAA---------------GATGAGAAGGATAT----------------------CCTGACCATCAAG--TACAGGGAAGGCATTTCCTTTGCAGAAG---------CACGCAAACTTGTCTTGCAACAAAAGCAAGACAA--GGAAAGACTTGTCAGTGGGAACAGCTACTCAGCAGTAGCCTCCCCGAAGCAAGACTGCCATACCTGCGATCTTCT------------------CCTCAAAC--TGCTTTTGGGGAAGTTTC-CAGAAATGGCGGAGGAGCTGAAGGGCAA-GGTCCCAGCACCAC----------------TTTTATC---------ATC-ATA----CATAGC-------------AAAAC----------AACCACCTCCTACACCAAAACCTGCAACTGCACCCAAACCATCTACCTCT-----GCACCC--------AAACCTCAAT-------CAGCACCAAAACCTTCT-ACTGCCACA------------------CCAAAACCTGCAACTACACCAAAAGAT---ACTTCTGCACCAACACCTGCATCAACAA---CTAAAGCTAAACAACCTG-----CCTCTGAATCAAAGTC---TAAACAACAACAAAAATCTATTTCTTCTTCCAA------TGGTCCATCTTCT-GGATC----AAAGGCAAACCCTTCTCTTTCTAAGAAAGAAAG----GAAAAACCTTCAAAAACATAAATCTCTTTG--TTCAAATGATGAACA---TTCAGGTGCTGCGACAAGT----------TCTGTCGCAA---GAAC------CCCCA----TTGCA--ACTTCTAACAATTTTGAAGTTCTGGATGC----------AATGGACACTG-AAGAGGTCCTTGAAGGCGAC--TCTTCAGATGTCGAGCAGTCCATACG-GGGTGG-TCCTTTGGATGCTGGGGGGAAAAAC-CCAAATACCAAGGACCCCAAGTCACCTGCTTCTTAACCTTTTAATCTGCTGCAA-TGAATTATAGAATGCTTTTTT----------------ATACTTTTTT-AATTTTACTTTTTAGCGCAATGGCTAATCCAATTATCCAATGGAACTGTCGAGGTCTGAAGGCCAACTTTGATGAGTTGTCACTTCTGATTAATAAACACAAACCTGCTGCACTTTGTCTTCAAGAGACATTCTTGAAAGAGGATGACACTATCTCCCTCAAATTTCATTCT---------------------ATATACAACAAGATT--TACACTGAAGG---CAATAAAGCCCAAGGTGGAGTATCTGTCATTGTTA-ATAACAGTGTTCCTCACAGGCACATACAGCTTGATACTTCCCTTCAAGCTGTAGCTGTGAGATTATCTTTACATAACACTATTACCCTGTGCTCTTTGTATCTTCCACCAAATAAACCTATACACCAAGGTAGTCTTGATGATTTGATATCTCAACTACCTCAACCATTTTT--ACTTGTTGGTGATTT--TAATGCACATAACACC-------ATATGGGGTTGTACAGATACAAACCGCCGTGGTGATCAAATAGAGAATTTTATGTCTGTAAATTCTCTTTCGTTCCTGAACGATCCAAGTGCAAAAACATATTTGCA-TCCAGCTTCAGGATCATA-------------TTCTTCTA-TTGACCTTTCTTTTT-GCAGTCCAGTTCTTCTCCCTGATTTTTCATGGAGATGTTTAGAAGACACTTGTGGAAGTGATCACTTCCCTATTATTTTAAATGAAAATAAACCTTCAGTCCTTGATCGTCCTCAAAAATGGAAGTTGTCCAAAGCAAACTGGAGTAAATTCCAGA-----TGCTTTGTGAACAGAATATTGTTCACCATG------CGTTTGAGG----------ACTGTGAG---GACCCTTCCTTCCTTTTTTT---------------TTCTTTATTGTTTGA--TGCAGCCAAACAGTCTATACCTCAGACCTCGACAAATCCCAAACGTCCAGATAAACCATGGTTCACTTCTGAAT------------------GTAAGGAAGCCATTAGGGAACGAAAGGCCTCTCTCAGGAAATTTAACTTGAGACCAA----CACAAGAAAA----------CCTAAACGACTT-CCGTATCCGCCGTGCAAAGGCAAGATGCACAATTAAAACAAG---TAAGCGCAAGTCCTGGA-------GAGATTATGTCTC-TAGACTTAATAGTCGCACCT--CAACCAAAAAGACTTGGGACATGATTCGTAAAATGAATGGCAAAGGTCCATCTCATATTAGTCACCTCACTTCAAACAACCAAGAAATAG------ATAACCCTCA-------------GGACATAGCAGATACCTTGGCAGAGACTTTCTC------------GATAAAATCCTCTGCTGAGAACTACT-----CTACAAA---ATTTCAGACCTTTAAAACGAGAGCGGAGAAAACAAAGCTCAATTTTACTTCTAAAAAT-------------------GAAGAGC---ATTACAACAA---------------ACTCTTCACTCTTAAAGAACTTCAATCTGC--CTTGA---AGAAATCCCATGACACTTCTCCAGGTCAGGACCAA------ATTCACTATCA----ATTCCTCAAGCACTTACCACATTCATCCCTTTCTATTTTACTCGATATTTT---------------------------TAATAATGTTTGGCAGACTGGTGAATTT---CCATCCAG------CTGGCGAGAGGCTTTGGTCATTCCAA-TTGCGAA----ACCAGGAAAG-GATGC------CAAAGATCCAAACAGCTACCGACCGATTGCCTTGA----------CAAGTTGCATCTGT--------AAAACTCTTG--------AACGGATGGTTAACGATAGGCTTGTTTG-GTTTCTTGAATCGAACAACCTTATTGTATCTGTTCAAAGTGGCTTCCGCCGACAACGAAGTACGTTAGACCATCTTGTTCGGTTCGAAACGTATCTTCGAGA------------AGCTTT-----TATTAAAAAGCAGCATGTAGT-ATCTGTATT----TTTTGACTTGGAAAGTGC-ATATGATA----------CCACTTGGAAACATGGTATACTTAAAGATTTACACGATTTTGGGCTCAGAGGCCGCCTTCCTATATTCATTGCAGCAT-------------------------------TCCTGGATGAACGGCTCTTC---CGCGTTCGTGTTGGGAACACC--------TTGTCAGGTGCTCGCGAGCAGGAAATGGGGGTTCCCCAGGGGTGTAT-----------TT--TGTCTGTTACACTTTTTAGCATTAAGAT------AAATAGCATT-----GTTAAAGCTATAAACCCTGGAGTGGACTGCTCCCTTTATGTAGACGACTTTGTTATTTGTTTCTGTTCCAGAAACATGGATATTATTGAACGCCAACTACAGCAGTGCCTTAATAAATTGCAAATATGGTCAGATGAAAATGGGTTCAAGTTT--TCCAAAACGAAAACCA-------AATGTATGCATTTTTGCAATCTTCGTAGATTGCATCCAGACCCCGATC---------------TGACTCTAGGCAATACTAAACTAGAAGTTGTGCCAGAGTTCAAATTTCTTGGAGTCATT------TTTGA--------CAAAAAG-CTTTC------------------TTTCATACCTCATATTAAATCTCTTAAAAAGAAATGCCAAA-AGCAATGAACATTCTTAGAGTTATTGCACACTCAGATTGGGGAGCCGAT-------------------AAGAAGGTCCTCCTAAGGCTATATCGATCCCTTATTCGATCA-------AAACTTGACTATGGTTCTATAGTGTATGGATCAGCCCGTAAAT-----------CCTATCTCCAGCAGCTAGATCCAATACAAAACCAATGTTT--------AAGGC-TTGCCCTA-GGCGCCTTTAGAACATCTCCTGTTAACAGCCTCTATGCAGAGGCTAATGAACCTTCTCTATATTACAGAAGGGAAAAACTATCTCTTCAGTACTTTTTAAAA-TTGAAATCCAATCCTTTTAACCCTACTCATCGAGTAGTTTTTAACCCCCAATACAAAC-GCCTT----TTTCAACAGAAACCAAATGCTATTGCCCCATTT-GGTATTC-GCATGGAGCCCATTATAGATAATCTTGGGGTAGACACCGATTCCATAGCTCAGTACAAGTTAT-CTGACATACCTCCATGGACACTGGACACAGCAAAC----TTTTTATTTGATCTTACCTCTGATAAGAAATCAGAAACCGATAGAGCTATCTTTCACAGTAAATATA---GAGAGATAAAAGAA----------------------CAATATTCTTC----CTACAAACCTATATACACTGATGGATCCAA----------GGACGGTGATTTC--GTTGCAGCTGCAGCTGTATATGGAGAAAGGGTTAAGAAATGCCGCCTTCCAGACAAGTCTTC-TATCTTCTCTGCAGAGATAAGGGCTATTGATCT----AGC-CCTTAAC---CTGGTGGAAAATGCAAATTCCACCCG----ATTTATTATATTTT------CTGATT---CTCTATCAGTACTGCAAGCCTTATCAAA---TCAAAAGTTGGAGAACCCTT-TGGTATGCCAAATTATTCA---AAGGATCTCTCATATTTTGTCT-TCAAACAGACTTGTGTTCTGTTGGCTTCCAAGCCACACTGGTATCATGGGTAATGAACATGCGGATAGATCCGCTAAA-------TCGGCTCTTAA-CCTTCCCATTTCAGATTTTAAAGTACCATACACGGATTTTAAACCTTCTATTTTAACTTACATCACATCCGTCTGGCAATCA-------AAATGGAA----TGATGATGTTTTTAATCAATTGCAT-TCA-ATT----AAGCCTACCCTCGGAGAATGGTACCCTTCTTACA---GGTCCGTACGAAGAGA---------GGAAGTTACAATTGCA---CGAATCCGAATTGGTCATTCATACATTACACACTCCTGGCTCTTGGCTAAGGAAGATGCACCTGA---ATGCATTCCATGCAA---TGCACCCTTTACCATCAAACATATATTGCTAGATTGCATTGATTTTCAAAGAATTCGTGCAAAATATTTCAATGTCAACACTATTTTTGAGCTTTTTGAGACTGTCAGGATTGAATTAATTCTTTCCTTTCTCAAAGAGGTTGGGATTTACAATAAATTGTGATTCCTTACACATTCTAAATATAT-AT-------TTATTTATCAATATCA---------TTTTTCATCACACA--------------CTA---TTTATT--TCATATC---ACA---TTCATTACAAA-CAATCT--ATCA-ACAATCATTAATTTT--T--ACAAATCTTATATCTACTTTTGTTCATTAATTACAAATTTTTATTTATTTTTTCT-TTAAACAAA------TACATTTTAACCTG----TTAATATTTTTAAT-------ATCCATTCATCC----ACATCAT-------CATAATGCGCGCTAAATGACCTTAGCTGTCGATGCGCCTTAAAACACCATTCA------TTCATTCATT-------------------------------------------------------
>ENCE22_1202H_CL24_contig_22929:62060-68179()_(reversed)
------CCCCCCAT---GGCAGGGCGGGGG--TTAGAAATTGTCCTGCCACTGCGCTGCTGAGTGGTAAAACCCCACCAAGTGCCT-GCCCGTTTGCCGTGGGCTGCGACTCGTGTCGCCTGATGCAGGGATCCTGGTGGTTGAGAGAATCCAGGGTTAGG--------CTAGTTAATACCCTGTTT--------TTT--CAATAC---------ACCACTTTGGCCTGAATTTGGGCTAAACGA------GAGGTCAGGAAGGCCCGACCTGA-TCAATCGGCTGGTCATG-CCTTGTC--------ATGGGCAACTTG---TTTTTT-CATCAATCTTCCACCAT----ACA--ACATATTTTCAAAT--TTA---------------TTTGAAATTTCTTCACCTTTAGTACCCCATGACGGTGGCCCATGGGT--CAATC--------AGATGAAAGATTTGGTGTTTGATTGACATTCTGTACCATCCCAAATTTT-TGTCG--CTTGC-----TTGGAATGACATCTTTTGGGACACATTTGTCCAGTCTAGCCCTTT-CACCCTGA--GTATACCAT-CCTTGTAACCCTGACTTGATCTGCGATGGGTTTCCCCAGATTAAGTCCCCTTGTTG-GGCTCCATGGTGGGCGGG-GACCAA----GGATGGTG-------AACTTTTTAAATT-AATATGGAATCCCATAAAAAAGCTGCCA-------AGCGTACCCTTT-CTGACAGCGATTCAGAGGCAGAGTCTTCTCCGTCACCACTAAATTTT-----CCA---CGATTTATTGTG-GTTGAAGCAGAAGACTCAGTCAAACCAATTACACACATATCACCATTTGTTATCGAGAAAA-CAATCAAAAGTATTCTCGGTACACCAA-AATCTGTCAAAAAA--CTCAAAAACAACACCATACTAATTGAATGCTTCACAAAGCAACAAACAATCAACATACTCAAACATAAAACTCTATTCAAACAAGCAGTCAAAGTATACCCACATCCATCACTCAACT---CATGTAAGGGAGTCATCCG---------TTGCAAGGACCTCCATTACTGCTCCTCTCTTGACGACATCAAGGAGAAC-----------TTAAAGTCACAGTCT-------GTCACTG----ATATCAGACGC----ATCAGTGTCAAAAGAGATGGAG----TGT-TGAAAAACACTAACACTT-ACATAATCACTTTCTCATGTCCCACAGTTCCACCTACACTTAAA--ATTGGATTTGAATCCTTAAAAGTAGACACATACAT----------------TCCTAACCCTC----------TTCGTTGT----------TTCAAATGTCAACGATTTGGTCACCACACCACAAAATGCACCAACACACCAGT---CTGTGCTAGATGCGCATTTGTAGGCGCAGATCACAGCACTGAACACTGCACCGCACC-TGCATGCTGTTTCAACTGCAAGTCCGGTCACGTTG---CCTATGCGAAGGAGTGTCAAACTTGGAAA---------------GATGAGAAGGATAT----------------------CCTGACCATCAAG--TACAGGGAAGGCATTTCCTTTGCAGAAG---------CACGCAAACTTGTCTTGCAACAAAAGCAAGACAA--GGAAAGACTTGTCAGTGGGAACAGCTACTCAGCAGTAGCCTCCCCGAAGCAAGACTGCCATACCTGCGATCTTCT------------------CCTCAAAC--TGCTTTTGGGGAAGTTTC-CAGAAATGGCGGAGGAGCTGAAGGGCAA-GGTCCCAGCACCAC----------------TTTTATC---------ATC-ATA----CATAGC-------------AAAAC----------AACCACCTCCTACACCAAAACCTGCAACTGCACCCAAACCATCTACCTCT-----GCACCC--------AAACCTCAAT-------CAGCACCAAAACCTTCT-ACTGCCACA------------------CCAAAACCTGCAACTACACCAAAAGAT---ACTTCTGCACCAACACCTGCATCAACAA---CTAAAGCTAAACAACCTG-----CCTCTGAATCAAAGTC---TAAACAACAACAAAAATCTATTTCTTCTTCCAA------TGGTCCATCTTCT-GGATC----AAAGGCAAACCCTTCTCTTTCTAAGAAAGAAAG----GAAAAACCTTCAAAAACATAAATCTCTTTG--TTCAAATGATGAACA---TTCAGGTGCTGCGACAAGT----------TCTGTCGCAA---GAAC------CCCCA----TTGCA--ACTTCTAACAATTTTGAAGTTCTGGATGC----------AATGGACACTG-AAGAGGTCCTTGAAGGCGAC--TCTTCAGATGTCGAGCAGTCCATATG-GGGTGG-TCCTTTGGATGATGGGGGGAAAAAC-CCAAATACCAAGGACCCCAAGTCACCTGCTTCTTAACCTTTTAATCTGCTGCAA-TGAATTATAGAATGCTTTTTT----------------ATACTTTTTT-AATTTTACTTTTTAGCGCAATGGCTAATCCAATTATCCAATGGAACTGTCGAGGTCTGAAGGCCAACTTTGATGAGTTGTCACTTCTGATTAATAAACACAAACCTGCTGCACTTTGTCTTCAAGAGACATTCTTGAAAGAGGATGACACTATCTCCCTCAAATTTCATTCT---------------------ATATACAACAAGATT--TACACTGAAGG---CAATAAAGCCCAAGGTGGAGTATCTGTCATTGTTA-ATAACAGTGTTCCTCACAGGCACATACAGCTTGATACTTCCCTTCAAGCTGTAGCTGTGAGATTATCTTTACATAACACTATTACCCTGTGCTCTTTGTATCTTCCACCAAATAAACCTATACACCAAGGTAGTCTTGATGATTTGATATCTCAACTACCTCAACCATTTT---ACTTGTTGGTGATTT--TAATGCACATAACACC-------ATATGGGGTTGTACAGATACAAACCGCCGTGGTGATCAAATAGAGAATTTTATGTCTGTAAATTCTCTTTCGTTCCTGAACGATCCAAGTGCAAAAACATATTTGCA-TCCAGCTTCAGGATCATA-------------TTCTTCTA-TTGACCTTTCTTTTT-GCAGTCCAGTTCTTCTCCCTGATTTTTCATGGAGATGTTTAGAAGACACTTGTGGAAGTGATCACTTCCCTATTATTTTAAATGAAAATAAACCTTCAGTCCTTGATCGTCCTCAAAAGTGGAAGTTGTCCAAAGCAAACTGGAGTAAATTCCAGA-----TGCTTTGTGAACAGAATATTGTTCACCATG------CGTTTGAGG----------ACTGTGAG---GACCCTTCCTTCCTTTTTC----------------TTCTTTATTGTTTGA--TGCAGCCAAACAGTCTATACCTCAGACCTCGACAAATCCCAAACGTCCAGATAAACCTTGGTTCACTTCTGAAT------------------GTAAGGAAGCCATTAGGGAACGAAAGGCCTCTCTCAGGAAATTTAACCTGAGACCAA----CACAAGAAAA----------CCTAAACGACTT-CCGTATCCGCCGTGCAAAGGCAAGATGCACAATTAAAACAAG---TAAGCGCAAGTCCTGGA-------GAGATTATGTCTC-TAGACTTAATAGTCGCACCT--CAACCAAAAAGACTTGGGACATGATTCGTAAAATGAATGGCAAAGGTCCATCTCATATTAGTCACCTCACTTCAAACAACCAAGAAATAG------ATAACCCTCA-------------GGACATAGCAGATACCTTGGCAGAGACTTTCTC------------GATAAAATCCTCTGCTGAGAACTACT-----CTACAAA---ATTTCAGACCTTTAAAACGAGAGCGGAGAAAACAAAGCTCAATTTTACTTCTAAAAAT-------------------GAAGAGC---ATTACAACAA---------------ACTCTTCACTCTTAAAGAACTTCAATCTGC--CTTGA---AGAAATCCCATGACACTTCTCCAGGTCAGGACCAA------ATTCACTATCA----ATTCCTCAAGCACTTACCACATCCATCCCTTTCTATTTTACTCGATATTTT---------------------------TAATAATGTTTGGCAGACTGGTGAATTT---CCATCCAG------CTGGCGAGAGGCTTTGGTCATTCCAA-TTGCAAA----ACCAGGAAAG-GATGC------AAAAGATCCAAACAGCTACCGACCGATTGCCCTGA----------CAAGTTGCATCTGT--------AAAACTCTTG--------AACGGATGGTTAACGATAGGCTTGTTTG-GTTTCTTGAATCGAACAACCTTATTGTATCTGTTCAAAGTGGCTTCCGCCGACAACGAAGTACGTTAGACCATCTTGTTCGGTTCGAAACGTATCTTCGAGA------------AGCTTT-----TATTAAAAAGCAGCATGTAGT-ATCTGTATT----TTTTGACTTGGAAAGTGC-ATATGATA----------CCACTTGGAAACATGGTATACTTAAAGATTTACACGATTTTGGGCTCAGAGGCCGCCTTCCTATATTCATTGCAGCAT-------------------------------TCCTGGATGAACGGCTCTTC---CGCGTTCGTGTTGGGAACACC--------TTGTCAGGTGCTCGCGAGCAGGAAATGGGGGTTCCCCAGGGGTGTAT-----------TT--TGTCTGTTACACTTTTTAGCATTAAGAT------AAATAGCATT-----GTTAAAGCTATAAACCCTGGAGTGGACTGCTCCCTTTATGTAGACGACTTTGTTATTTGTTTCTGTTCCAGAAACATGGATATTATTGAACGCCAACTACAGCAGTGCCTTAATAAATTGCAAATATGGTCAGATGAAAATGGGTTCAAGTTT--TCCAAAACGAAAACCA-------AATGTATGCATTTTTGCAATCTTCGTAGATTGCATCCAGACCCCGATC---------------TGACTCTAGGCAATACTAAACTAGAAGTTGTGCCAGAGTTCAAATTTCTTGGAGTCATT------TTTGA--------CAAAAAG-CTTTC------------------TTTCATACCTCATATTAAATCTCTTAAAAAGAAATGCCAAAAAGCAATGAACATTCTTAGAGTTATTGCACACTCAGATTGGGGAGCCGAT-------------------AAGAAGGTCCTCCTAAGGCTATATCGATCCCTTATTCGATCA-------AAACTTGACTATGGTTCTATAGTGTATGGATCAGCCCGTAAAT-----------CCTATCTCCAGCAGCTAGATCCAATACAAAACCAATGTTT--------AAGGC-TTGCCCTA-GGCGCCTTTAGAACATCTCCTGTTAACAGCCTCTATGCAGAGGCTAATGAACCTTCTCTATATTACAGAAGGGAAAAACTATCTCTTCAGTACTTTTTAAAA-TTGAAATCCAATCCTTTTAACCCTACTCATCAAGTAGTTTTTAACCCCCAATACAAAC-GCCTT----TTTCAACAGAAACCAAATGCTATTGCCCCATTT-GGTATTC-GCATGGAGCCCATTATAGATAATCTTGGGGTAGACACCGATTCCATAGCCCAGTACAAGTTAT-CTGACATACCTCCATGGACACTGGACACAGCAAAC----TTTTTATTTGATCTTACCTCTGATAAGAAATCAGAAACCGATAGAGCTATCTTTCACAGTAAATATA---GAGAGATAAAAGAA----------------------CAATATTCTTC----CTACAAACCTATATACACTGATGGATCCAA----------GGACGGTGATTTC--GTTGCAGCTGCAGCTGTATATGGAGAAAGGGTTAAGAAATGCCGCCTTCCAGACAAGTCTTC-TATCTTCTCTGCAGAGATAAGGGCTATTGATCT----AGC-CCTTAAC---CTGGTGGAAAATGCAAATTCCACCCG----ATTTATTATATTTT------CTGATT---CTCTATCAGTACTGCAAGCCTTATCAAA---TCAAAAGTTGGAGAACCCTT-TGGTATGCCAAATTATTCA---AAGGATCTCTCATATTTTGTCT-TCAAACAGACTTGTGTTCTGTTGGCTTCCAAGCCACACTGGTATCATGGGTAATGAACATGCGGATAGATCCGCTAAA-------TCGGCTCTTAA-CCTTCCCATTTCAGATTTTAAAGTACCATACACGGATTTTAAACCTTCTATTTTAACTTACATCACATCCATCTGGCAATCA-------AAATGGAA----TGATGATGTTTTTAATAAATTGCAT-TCA-ATT----AAGCCTACCCTCGGAGAATGGTACCCTTCTTACA---GGTCCGTACGAAGAGA---------GGAAGTTACAATTGCA---CGAATCCGAATTGGTCATTCATACATTACACACTCCTGGCTCTTGGCTAAGGAAGATGCACCTGA---ATGCATTCCATGCAA---TGCACCCTTTACCATCAAACATATATTGCTAGATTGCATTGATTTTCAAAGAATTCGTGCAAAATATTTCAATGTCACCACTATTTTTGAGCTTTTTGAGACTGTCAGGATTGAATTAATTCTTTCCTTTCTCAAAGAGGTTGGGATTTACAATAAATTGTGATTCCTTACACATTCTAAATATAT-AT-------TTATTTATCAATATCA---------TTTTTCATCACACA--------------CTA---TTTATT--TCATATC---ACA-CATTCATTACAAA-CAATCT--ATCA-ACAATCATTAATTTT--T--ACAAATCTTATATCTACTTTTGTTCATTAATTACAAATTTTTATTTATTTTTTCT-TTAAACAAA------TACATTTTAACCTG----TTAATATTTTTAAT-------ATCCATTCATCC----ACATCAT-------CATAATGCGCGCTAAATGACCTTAGCTGTCGATGCGCCTTAAAACACCATTCA------TTCATTCATTCAT----------------------------------------------------
>ENCE22_1202H_CL24_contig_17579:28551-34676()_(reversed)
----GACCCCCCAT---GGCAGGGCGGGGG--TTAGAAATTGTCCTGCCACTGCGCTGCTGAGTGGTAAAACCCCACCAAGTGCCT-GCCCGTTTGCCGTGGGCTGCGACTCGTGTCGCCTGATGCAGGGATCCTGGTGGTTGAGAGAATCCAGGGTTAGG--------CTAGTTAATACCCTGTTT--------TTT--CAATAC---------ACCACTTTGGCCTGAATTTGGGCTAAACGA------GAGGTCAGGAAGGCCCGACCTGA-TCAATCGGCTGGTCATG-CCGTGTC--------ATGGGCAACTTG---TTTTTT-CATCAATCTTCCACCAT----ACA--ACATATTTTCAAAT--TTA---------------TTTGAAATTTCTTCACCTTTAGTACCCCATGACGGTGGCCCATGGGT--CAATC--------AGATGAAAGATTTGGTGTTTGATTGACATTCTGTACCATCCCAAATTTT-TGTCG--CTTGC-----TTGGAATGACATCTTTTGGGACACATTTGTCCAGTCTAGCCCTTT-CACCCTGA--GTATACCAT-CCTTGTAACCCTGACTTGATCTGCGATGGGTTTCCCCAGATTAAGTCCCCTTGTTG-GGCTCCATGGTGGGCGGG-GACCAA----GGATGGTG-------AACTTTTTAAATT-AATATGGAATCCCATAAAAAAGCTGCCA-------AGCGTACCCTTT-CTGACAGCGATTCAGAGGCAGAGTCTTCTCCGTCACCACTAAATTTT-----CCA---CGATTTATTGTG-GTTGAAGCAGAAGACTCAGTCAAACCAATTACACACATATCACCATTTGTTATCGAGAAAA-CAATCAAAAGTATTCTCGGTACACCAA-AATCTGTCAAAAAA--CTCAAAAACAACACCATACTAATTGAATGCTTCACAAAGCAACAAACAATCAACATACTCAAACATAAAACTCTATTCAAACAAGCAGTCAAAGTATACCCACATCCATCACTCAACT---CATGTAAGGGAGTCATCCG---------TTGCAAGGACCTCCATTACTGCTCCTCTCTTGACGACATCAAGGAGAAC-----------TTAAAGTCACAGTCT-------GTCACTG----ATATCAGACGC----ATCAGTGTCAAAAGAGATGGAG----TGT-TGAAAAACACTAACACTT-ACATAATCACTTTCTCATGTCCCACAGTTCCACCTACACTTAAA--ATTGGATTTGAATCCTTAAAAGTAGACACATACAT----------------TCCTAACCCTC----------TTCGTTGT----------TTCAAATGTCAACGATTTGGTCACCACACCACAAAATGCACCAACACACCAGT---CTGTGCTAGATGCGCATTTGTAGGCGCAGATCACAGCACTGAACACTGCACCGCACC-TGCATGCTGTTTCAACTGCAAGTCCGGTCACGTTG---CCTATGCGAAGGAGTGTCAAACTTGGAAA---------------GATGAGAAGGATAT----------------------CCTGACCATCAAG--TACAGGGAAGGCATTTCCTTTGCAGAAG---------CACGCAAACTTGTCTTGCAACAAAAGCAAGACAA--GGAAAGACTTGTCAGTGGGAACAGCTACTCAGCAGTAGCCTCCCCGAAGCAAGACTGCCATACCTGCGATCTTCT------------------CCTCAAAC--TGCTTTTGGGGAAGTTTC-CAGAAATGGCGGAGGAGCTGAAGGGCAA-GGTCCCAGCACCAC----------------TTTTATC---------ATC-ATA----CATAGC-------------AAAAC----------AACCACCTCCTACACCAAAACCTGCAACTGCACCCAAACCATCTACCTCT-----GCACCC--------AAACCTCAAT-------CAGCACCAAAACCTTCT-ACTGCCACA------------------CCAAAACCTGCAACTACACCAAAAGAT---ACTTCTGCACCAACACCTGCATCAACAA---CTAAAGCTAAACAACCTG-----CCTCTGAATCAAAGTC---TAAACAACAACAAAAATCTATTTCTTCTTCCAA------TGGTCCATCTTCT-GGATC----AAAGGCAAACCCTTCTCTTTCTAAGAAAGAAAG----GAAAAACCTTCAAAAACATAAATCTCTTTG--TTCAAATGATGAACA---TTCAGGTGCTGCGACAAGT----------TCTGTCGCAA---GAAC------CCCCA----TTGCA--ACTTCTAACAATTTTGAAGTTCTGGATGC----------AATGGACACTG-AAGAGGTCCTTGAAGGCGAC--TCTTCAGATGTCGAGCAGTCCATATG-GGGTGG-TCCTTTGGATGATGGGGGGAAAAAC-CCAAATACCAGGGACCCCAAGTCACCTGCTTCTTAACCTTTTAATCTGCTGCAA-TGAATTATAGAATGCTTTTTT----------------ATACTTTTTT-AATTTTACTTTTTAGCGCAATGGCTAATCCAATTATCCAATGGAACTGTCGAGGTCTGAAGGCCAACTTTGATGAGTTGTCACTTCTGATTAATAAACACAAACCTGCTGCACTTTGTCTTCAAGAGACATTCTTGAAAGAGGATGACACTATCTCCCTCAAATTTCATTCT---------------------ATATACAACAAGATT--TACACTGAAGG---CAATAAAGCCCAAGGTGGAGTATCTGTCATTGTTA-ATAACAGTGTTCCTCACAGGCACATACAGCTTGATACTTCCCTTCAAGCTGTAGCTGTGAGATTATCTTTACATAACACTATTACCCTGTGCTCTTTGTATCTTCCACCAAATAAACCTATACACCAAGGTAGTCTTGATGATTTGATATCTCAACTACCTCAACCATTTTT--ACTTGTTGGTGATTT--TAATGCACATAACACC-------ATATGGGGTTGTACAGATACAAACCGCCGTGGTGATCAAATAGAGAATTTTATGTCTGTAAATTCTCTTTCGTTCCTGAACGATCCAAGTGCAAAAACATATTTGCA-TCCAGCTTCAGGATCATA-------------TTCTTCTA-TTGACCTTTCTTTTT-GCAGTCCAGTTCTTCTCCCTGATTTTTCATGGAGATGTTTAGAAGACACTTGTGGAAGTGATCACTTCCCTATTATTTTAAATGAAAATAAACCTTCAGTCCTTGATCGTCCTCAAAAATGGAAGTTGTCCAAAGCAAACTGGAGTAAATTCCAGA-----TGCTTTGTGAACAGAATATTGTTCACCATG------CGTTTGAGG----------ACTGTGAG---GACCCTTCCTTCCTTTTTT-C--------------TTCTTTATTGTTTGA--TGCAGCCAAACAGTCTATACCTCAGACCTCGACAAATCCCAAACGTCCAGATAAACCTTGGTTCACTTCTGAAT------------------GTAAGGAAGCCATTAGGGAACGAAAGGCCTCTCTCAGGAAATTTAACCTGAGACCAA----CACAAGAAAA----------CCTAAACGACTT-CCGTATCCGCCGTGCAAAGGCAAGATGCACAATTAAAACAAG---TAAGCGCAAGTCCTGGA-------GAGATTATGTCTC-TAGACTTAATAGTCGCACCT--CAACCAAAAAGACTTGGGACATGATTCGTAAAATGAATGGCAAAGGTCCATCTCATATTAGTCACCTCACTTCAAACAACCAAGAAATAG------ATAACCCTCA-------------GGACATAGCAGATACCTTGGCAGAGACTTTCTC------------GATAAAATCCTCTGCTGAGAACTACT-----CTACAAA---ATTTCAGACCTTTAAAACGAGAGCGGAGAAAACAAAGCTCAATTTTACTTCTAAAAAT-------------------GAAGAGC---ATTACAACAA---------------ACTCTTCACTCTTAAAGAACTTCAATCTGC--CTTGA---AGAAATCCCATGACACTTCTCCAGGTCAGGACCAA------ATTCACTATCA----ATTCCTCAAGCACTTACCACATTCATCCCTTTCTATTTTACTCGATATTTT---------------------------TAATAATGTTTGGCAGACTGGTGAATTT---CCATCCAG------CTGGCGAGAGGCTTTGGTCATTCCAA-TTGCGAA----ACCAGGAAAG-GATGC------CAAAGATCCAAACAGCTACCGACCGATTGCCTTGA----------CAAGTTGCATCTGT--------AAAACTCTTG--------AACGGATGGTTAACGATAGGCTTGTTTG-GTTTCTTGAATCGAACAACCTTATTGTATCTGTTCAAAGTGGCTTCCGCCGACAACGAAGTACGTTAGACCATCTTGTTCGGTTCGAAACGTATCTTCGAGA------------AGCTTT-----TATTAAAAAGCAGCATGTAGT-ATCTGTATT----TTTTGACTTGGAAAGTGC-ATATGATA----------CCACTTGGAAACATGGTATACTTAAAGATTTACACGATTTTGGGCTCAGAGGCCGCCTTCCTATATTCATTGCAGCAT-------------------------------TCCTGGATGAACGGCTCTTC---CGCGTTCGTGTTGGGAACACC--------TTGTCAGGTGCTCGCGAGCAGGAAATGGGGGTTCCCCAGGGGTGTAT-----------TT--TGTCTGTTACACTTTTTAGCATTAAGAT------AAATAGCATT-----GTTAAAGCTATAAACCCTGGAGTGGACTGCTCCCTTTATGTAGACGACTTTGTTATTTGTTTCTGTTCCAGAAACATGGATATTATTGAACGCCAACTACAGCAGTGCCTTAATAAATTGCAAATATGGTCAGATGAAAATGGGTTCAAGTTT--TCCAAAACGAAAACCA-------AATGTATGCATTTTTGCAATCTTCGTAGATTGCATCCAGACCCCGATC---------------TGACTCTAGGCAATACTAAACTAGAAGTTGTGCCAGAGTTCAAATTTCTTGGAGTCATT------TTTGA--------CAAAAAG-CTTTC------------------TTTCATACCTCATATTAAATCTCTTAAAAAGAAATGCCAAAAAGCAATGAACATTCTTAGAGTTATTGCACACTCAGATTGGGGAGCCGAT-------------------AAGAAGGTCCTGCTAAGGCTATATCGATCCCTTATTCGATCA-------AAACTTGACTATGGTTCTATAGTGTATGGATCAGCCCGTAAAT-----------CCTATCTCCAGCAGCTAGATCCAATACAAAACCAATGTTT--------AAGGC-TTGCCCTA-GGCGCCTTTAGAACATCTCCTGTTAACAGCCTCTATGCAGAGGCTAATGAACCTTCTCTATATTACAGAAGGGAAAAACTATCTCTTCAGTACTTTTTAAAA-TTGAAATCCAATCCTTTTAACCCTACTCATCGAGTAGTTTTTAACCCCCAATACAAAC-GCCTT----TTTCAACAGAAACCAAATGCTATTGCCCCATTT-GGTATTC-GCATGGAGCCCATTATAGATAATCTTGGGGTAGACACCGATTCCATAGCCCAGTACAAGTTAT-CTGACATACCTCCATGGACACTGGACACAGCAAAC----TTTTTATTTGATCTTACCTCTGATAAGAAATCAGAAACCGATAAAGCTATCTTTCACAGTAAATATA---GAGAGATAAAAGAA----------------------CAATATTCTTC----CTACAAACCTATATACACTGATGGATCCAA----------GGACGGTGATTTC--GTTGCAGCTGCAGCTGTATATGGAGAAAGGGTTAAGAAATGCCGCCTTCCAGACAAGTCTTC-TATCTTCTCTGCAGAGATAAGGGCTATTGATCT----AGC-CCTTAAC---CTGGTGGAAAATGCAAATTCCACCCG----ATTTATTATATTTT------CTGATT---CTCTATCAGTACTGCAAGCCTTATCAAA---TCAAAAGTTGGAGAACCCTT-TGGTATGCCAAATTATTCA---AAGGATCTCTCATATTTTGTCT-TCAAACAGACTTGTGTTCTGTTGGCTTCCAAGCCACACTGGTATCATGGGTAATGAACATGCGGATAGATCCGCTAAA-------TCAGCTCTTAA-CCTTCCCATTTCAGATTTTAAAGTACCATACACGGATTTTAAACCTTCTATTTTAACTTACATCACATCCGTCTGGCAATCA-------AAATGGAA----TGAGGATGTTTTTAATAAATTGCAT-TCA-ATT----AAGCCTACCCTCGGAGAATGGTACCCTTCTTACA---GGTCCGTACGAAGAGA---------GGAAGTTACAATTGCA---CGAATCCGAATTGGTCATTCATACATTACACACTCCTGGCTCTTGGCTAAGGAAGATGCACCTGA---ATGCATTCCATGCAA---TGCACCCTTTACCATCAAACATATATTGCTAGATTGCATTGATTTTCAAAGAATTCGTGCAAAATATTTCAATGTCAACACTATTTTTGAGCTTTTTGAGACTGTCAGGATTGAATTAATTCTTTCCTTTCTCAAAGAGGTTGGGATTTACAATAAATTGTGATTCCTTACACATTCTAAATATAT-AT-------TTATTTATCAATATCA---------TTTTTCATCACACA--------------CTA---TTTATT--TCATATC---ACA-CATTCATTACAAA-CAATCT--ATCA-ACAATCATTAATTTT--T--ACAAATCTTATATCTACTTTTGTTCATTAATTACAAATTTTTATTTATTTTTTCT-TTAAACAAA------TACATTTAAACCTG----TTAATATTTTTAAT-------ATCCATTCATCC----ACATCAT-------CATAATGCGCGCTAAATGACCTTAGCTGTGGATGCGCCTTAAAACACCATTCA------TTCATTCATTCATTC--------------------------------------------------
>PACE20_537H_CL24_contig_11757:31528-37645()_(reversed)
------CCCCCCAT---GGCAGGGCGGGGG--TTAGAAATTGTCCTGCCACTGCGCTGCTGAGTGGTAAAACCCCACCAAGTGCCT-GCCCGTTTGCCGTGGGCTGCGACTCGTGTCGCCTGATGCAGGGATCCTGGTGGTTGAGAAAATCCAGGGTTAGG--------CTAGTTAATACCCTGTTT--------TTT--CAATAC---------ACCACTTTGGCCTGAATTTGGGCTAAACGA------GAGGTCAGGAAGGCCCGACCTGA-TCAATCGGCTGGTCATG-CCTTGTC--------ATGGGCAACTTG---TTTTTT-CATCAATCTTCCACCAT----ACA--ACATATTTTCAAAT--TTA---------------TTTGAAATTTCTTCACCTTTAGTACCCCATGACGGTGGCCCATGGGT--CAATC--------AGATGAAAGATTTGGTGTTTGATTGACATTCTGTACCATCCCAAATTTT-TGTCG--CTTGC-----TTGGAATGACATCTTTTGGGACACATTTGTCCAGTCTAGCCCTTT-CACCCTGA--GTATACCAT-CCTTGTAACCCTGACTTGATCTGCGATGGGTTTCCCCAGATTAAGTCCCCTTGTTG-GGCTCCATGGTGGGCGGG-GACCAA----GGATGGTG-------AACTTTTTAAATT-AATATGGAATCCCATAAAAAAGCTGCCA-------AGCGTACCCTTT-CTGACAGCGATTCAGAGGCAGAGTCTTCTCCGTCACCACTAAATTTT-----CCA---CGATTTATTGTG-GTTGAAGCAGAAGACTCAGTCAAACCAATTACACACATATCACCATTTGTTATCGAGAAAA-CAATCAAAAGTATTCTCGGTACACCAA-AATCTGTCAAAAAA--CTCAAAAACAACACCATACTAATTGAATGCTTCACAAAGCAACAAACAATCAACATACTCAAACATAAAACTCTATTCAAACAAGCAGTCAAAGTATACCCACATCCATCACTCAACT---CATGTAAGGGAGTCATCCG---------TTGCAAGGACCTCCATTACTGCTCCTCTCTTGACGACATCAAGGAGAAC-----------TTAAAGTCACAGTCT-------GTCACTG----ATATCAGACGC----ATCAGTGTCAAAAGAGATGGAG----TGT-TGAAAAACACTAACACTT-ACATAATCACTTTCTCATGTCCCACAGTTCCACCTACACTTAAA--ATTGGATTTGAATCCTTAAAAGTAGACACATACAT----------------TCCTAACCCTC----------TTCGTTGT----------TTCAAATGTCAACGATTTGGTCACCACACCACAAAATGCACCAACACACCAGT---CTGTGCTAGATGCGCATTTGTAGGCGCAGATCACAGCACTGAACACTGCACCGCACC-TGCATGCTGTTTCAACTGCAAGTCCGGTCACGTTG---CCTATGCGAAGGAGTGTCAAACTTGGAAA---------------GATGAGAAGGATAT----------------------CCTGACCATCAAG--TACAGGGAAGGCATTTCCTTTGCAGAAG---------CACGCAAACTTGTCTTGCAACAAAAGCAAGACAA--GGAAAGACTTGTCAGTGGGAACAGCTACTCAGCAGTAGCCTCCCCGAAGCAAGACTGCCATACCTGCGATCTTCT------------------CCTCAAAC--TGCTTTTGGGGAAGTTTC-CAGAAATGGCGGAGGAGCTGAAGGGCAA-GGTCCCAGCACCAC----------------TTCTATC---------ATC-ATA----CATAGC-------------AAAAC----------AACCACCTCCTACACCAAAACCTGCAACTGCACCCAAACCATCTACCTCT-----GCACCC--------AAACCTCAAT-------CAGCACCAAAACCTTCT-ACTGCCACA------------------CCAAAACCTGCAACTACACCAAAAGAT---ACTTCTGCACCAACACCTGCATCAACAA---CTAAAGCTAAACAACCTG-----CCTCTGAATCAAAGTC---TAAACAACAACAAAAATCTATTTCTTCTTCCAA------TGGTCCATCTTCT-GGATC----AAAGGCAAACCCTTCTCTTTCTAAGAAAGAAAG----GAAAAACCTTCAAAAACATAAATCTCTTTG--TTCAAATGATGAACA---TTCAGGTGCTGCGACAAGT----------TCTGTCGCAA---GAAC------CCCCA----TTGCA--ACTTCTAACAATTTTGAAGTTCTGGATGC----------AATGGACACTG-AAGAGGTCCTTGAAGGCGAC--TCTTCAGATGTCGAGCAGTCCATATG-GGGTGG-TCCTTTGGATGATGGGGGAAAAAC--CCAAATACCAAGGACCCCAAGTCACCTGCTTCTTAACCTTTTAATCTGCTGCAA-TGAATTATAGAATGCTTTTTT----------------ATACTTTTTT-AATTTTACTTTTTAGCGCAATGGCTAATCCAATTATCCAATGGAACTGTCGAGGTCTGAAGGCCAACTTTGATGAGTTGTCACTTCTGATTAATAAACACAAACCTGCTGCACTTTGTCTTCAAGAGACATTCTTGAAAGAGGATGACACTATCTCCCTCAAATTTCATTCT---------------------ATATACAACAAGATT--TACACTGAAGG---CAATAAAGCCCAAGGTGGAGTATCTGTCATTGTTA-ATAACAGTGTTCCTCACAGGCACATACAGCTTGATACTTCCCTTCAAGCTGTAGCTGTGAGATTATCTTTACATAACACTATTACCCTGTGCTCTTTGTATCTTCCACCAAATAAACCTATACACCAAGGTAGTCTTGATGATTTGATATCTCAACTACCTCAACCATTTTT--ACTTGTTGGTGATTT--TAATGCACATAACACC-------ATATGGGGTTGTACAGATACAAACCGCCGTGGTGATCAAATAGAGAATTTTATGTCTGTAAATTCTCTTTCGTTCCTGAACGATCCAAGTGCAAAAACATATTTGCA-TCCAGCTTCAGGATCATA-------------TTCTTCTA-TTGACCTTTCTTTTT-GCAGTCCAGTTCTTCTCCCTGATTTTTCATGGAGATGTTTAGAAGACACTTGTGGAAGTGATCACTTCCCTATTATTTTAAATGAAAATAAACCTTCAGTCCTTGATCGTCCTCAAAAATGGAAGTTGTCCAAAGCAAACTGGAGTAAATTCCAGA-----TGCTTTGTGAACAGAATATTGTTCACCATG------CGTTTGAGG----------ACTGTGAG---GACCCTTCCTTCCTTTTTT-C--------------TTCTTTATTGTTTGA--TGCAGCCAAACAGTCTATACCTCAGACCTCGACAAATCCCAAACGTCCAGATAAACCTTGGTTCACTTCTGAAT------------------GTAAGGAAGCCATTAGGGAACGAAAGGCCTCTCTCAGGAAATTTAACCTGAGACCAA----CACAAGAAAA----------CCTAAACGACTT-CCGTATCCGCCGTGCAAAGGCAAGATGCACAATTAAAACAAG---TAAGCGCAAGTCCTGGA-------GAGATTATGTCTC-TAGACTTAATAGTCGCACCT--CAACCAAAAAGACTTGGGACATGATTCGTAAAATGAATGGCAAAGGTCCATCTCATATTAGTCACCTCACTTCAAACAACCAAGAAATAG------ATAACCCTCA-------------GGACATAGCAGATACCTTGGCAGAGACTTTCTC------------GATAAAATCCTCTGCTGAGAACTACT-----CTACAAA---ATTTCAGACCTTTAAAACGAGAGCGGAGAAAACAAAGCTCAATTTTACTTCTAAAAAT-------------------GAAGAGC---ATTACAACAA---------------ACTCTTCACTCTTAAAGAACTTCAATCTGC--CTTGA---AGAAATCCCATGACACTTCTCCAGGTCAGGACCAA------ATTCACTATCA----ATTCCTCAAGCACTTACCACATTCATCCCTTTCTATTTTACTCGATATTTT---------------------------TAATAATGTTTGGCAGACTGGTGAATTT---CCATCCAG------CTGGCGAGAGGCTTTGGTCATTCCAA-TTGCGAA----ACCAGGAAAG-GATGC------CAAAGATCCAAACAGCTACCGACCGATTGCCTTGA----------CAAGTTGCATCTGT--------AAAACTCTTG--------AACGGATGGTTAACGATAGGCTTGTTTG-GTTTCTTGAATCGAACAACCTTATTGTATCTGTTCAAAGTGGCTTCCGCCGACAACGAAGTACGTTAGACCATCTTGTTCGGTTCGAAACGTATCTTCGAGA------------AGCTTT-----TATTAAAAAGCAGCATGTAGT-ATCTGTATT----TTTTGACTTGGAAAGTGC-ATATGATA----------CCACTTGGAAACATGGTATACTTAAAGATTTACACGATTTTGGGCTCAGAGGCCGCCTTCCTATATTCATTGCAGCAT-------------------------------TCCTGGATGAACGGCTCTTC---CGCGTTCGTGTTGGGAACACC--------TTGTCAGGTGCTCGCGAGCAGGAAATGGGGGTTCCCCAGGGGTGTAT-----------TT--TGTCTGTTACACTTTTTAGCATTAAGAT------AAATAGCATT-----GTTAAAGCTATAAACCCTGGAGTGGACTGCTCCCTTTATGTAGACGACTTTGTTATTTGTTTCTGTTCCAGAAACATGGATATTATTGAACGCCAACTACAGCAGTGCCTTAATAAATTGCAAATATGGTCAGATGAAAATGGGTTCAAGTTT--TCCAAAACGAAAACCA-------AATGTATGCATTTTTGCAATCTTCGTAGATTGCATCCAGACCCCGATC---------------TGACTCTAGGCAATACTAAACTAGAAGTTGTGCCAGAGTTCAAATTTCTTGGAGTCATT------TTTGA--------CAAAAAG-CTTTC------------------TTTCTTACCTCATATTAAATCTCTTAAAAAGAAATGCCAAAAAGCAATGAACATTCTTAGAGTTATTGCACACTCAGATTGGGGAGCCGAT-------------------AAGAAGGTCCTCCTAAGGCTATATCGATCCCTTATTCGATCA-------AAACTTGACTATGGTTCTATAGTGTATGGATCAGCCCGTAAAT-----------CCTATCTCCAGCAGCTAGATCCAATACAAAACCAATGTTT--------AAGGC-TTGCCCTA-GGCGCCTTTAGAACATCTCCTGTTAACAGCCTCTATGCAGAGGCTAATGAACCTTCTCTATATTACAGAAGGGAAAAACTATCTCTTCAGTACTTTTTAAAA-TTGAAATCCAATCCTTTTAACCCTACTCATCGAGTAGTTTTTAACCCCCAATACAAAC-GCCTT----TTTCAACAGAAACCAAATGCTATTGCCCCATTT-GGTATTC-GCATGGAGCCCATTATAGATAATCTTGGGGTAGACACCGATTCCATAGCCCAGTACAAGTTAT-CTGACATACCTCCATGGACACTGGACACAGCAAAC----TTTTTATTTGATCTTACCTCTGATAAGAAATCAGAAACCGATAGAGCTATCTTTCACAGTAAATATA---GAGAGATAAAAGAA----------------------CAATATTCTTC----CTACAAACCTATATACACTGATGGATCCAA----------GGACGGTGATTTC--GTTGCAGCTGCAGCTGTATATGGAGAAAGGGTTAAGAAATGCCGCCTTCCAGACAAGTCTTC-TATCTTCTCTGCAGAGATAAGGGCTATTGATCT----AGC-CCTTAAC---CTGGTGGAAAATGCAAATTCCACCCG----ATTTATTATATTTT------CTGATT---CTCTATCAGTACTGCAAGCCTTATCAAA---TCAAAAGTTGGAGAACCCTT-TGGTATGCCAAATTATTCA---AAGGATCTCTCATATTTTGTCT-TCAAACAGACTTGTGTTCTGTTGGCTTCCAAGCCACACTGGTATCATGGGTAATGAACATGCGGATAGATCCGCTAAA-------TCGGCTCTTAA-CCTTCCCATTTCAGATTTTAAAGTACCATACACGGATTTTAAACCTTCTATTTTAACTTACATCACATCCGTCTGGCAATCA-------AAATGGAA----TGATGATGTTTTTAATAAATTGCAT-TCA-ATT----AAGCCTACCCTCGGAGAATGGTACCCTTCTTACA---GGTCCGTACGAAGAGA---------GGAAGTTACAATTGCA---CGAATCCGAATTGGTCATTCATACATTACACACTCCTGGCTCTTGGCTAAGGAAGATGCACCTGA---ATGCATTCCATGCAA---TGCACCCTTTACCATCAAACATATATTGCTAGATTGCATTGATTTTCAAAGAATTCGTGCAAAATATTTCAATGTCAACACTATTTTTGAGCTTTTTGAGACTGTCAGGATTGAATTAATTCTTTCCTTTCTCAAAGAGGTTGGGATTTACAATAAATTGTGATTCCTTACACATTCTAAATATAT-AT-------ACATTTATCAATATCA--------TTTTTTCATCACACA--------------CTA---TTTATT--TCATATC---ACA-CATTCATTACAAA-CAATCT--ATCA-ACAATCATTAATTCT--TT-ACAAATCTTATATCTACTTTTGTTCATTAATTACAAATTCTTATTTATTTTTTCT-TTAAACAAA------TACATTTTAACCTG----TTAATATTTTTAAT-------ATCCATTCATCC----ACATCAT-------CATAATGCGCGCTAAATGACCTTAGCTGTCGATGCGCCTTAAAACACCATTCA------TTCATTCA---------------------------------------------------------
>PACE20_537H_CL24_contig_13282:68576-74692()_(reversed)
-----ACCCCCCAT---GGCAGGGCGGGGGG-TTAGAAATTGTCCTGCCACTGCGCTGCTGAGTGGTAAAACCCCACCAAGTGCCT-GCCCGTTTGCCGTGGGCTGCGACTCGTGTCGCCTGATGCAGGGATCCTGGTGGTTGAGAGAATCCAGGGTTAGG--------CTAGTTAATACCCTGTTT--------TTT--CAATAC---------ACCACTTTGGCCTGAATTTGGGCTAAACGA------GAGGTCAGGAAGGCCCGACCTGA-TCAATCGGCTGGTCATG-CCTTGTC--------ATGGGCAACTTG---TTTTTT-CATCAATCTTCCACCAT----ACA--ACATATTTTCAAAT--TTA---------------TTTGAAATTTCTTCACCTTTAGTACCCCATGACGGTGGCCCATGGGT--CAATC--------AGATGAAAGATTTGGTGTTTGATTGACATTCTGTACCATCCCAAATTTT-TGTCG--CTTGC-----TTGGAATGACATCTTTTGGGACACATTTGTCCAGTCTAGCCCTTT-CACCCTGA--GTATACCAT-CCTTGTAACCCTGACTTGATCTGCGATGGGTTTCCCCAGATTAAGTCCCCTTGTTG-GGCTCCATGGTGGGCGGG-GACCAA----GGATGGTG-------AACTTTTTAAATT-AATATGGAATCCCATAAAAAAGCTGCCA-------AGCGTACCCTTT-CTGACAGCGATTCAGAGGCAGAGTCTTCTCCGTCACCACTAAATTTT-----CCA---CGATTTATTGTG-GTTGAAGCAGAAGACTCAGTCAAACCAATTACACACATATCACCATTTGTTATCGAGAAAA-CAATCAAAAGTATTCTCGGTACACCAA-AATCTGTCAAAAAA--CTCAAAAACAACACCATACTAATTGAATGCTTCACAAAGCAACAAACAATCAACATACTCAAACATAAAACTCTATTCAAACAAGCAGTCAAAGTATACCCACATCCATCACTCAACT---CATGTAAGGGAGTCATCCG---------TTGCAAGGACCTCCATTACTGCTCCTCTCTTGACGACATCAAGGAGAAC-----------TTAAAGTCACAGTCT-------GTCACTG----ATATCAGACGC----ATCAGTGTCAAAAGAGATGGAG----TGT-TGAAAAACACTAACACTT-ACATAATCACTTTCTCATGTCCCACAGTTCCACCTACACTTAAA--ATTGGATTTGAATCCTTAAAAGTAGACACATACAT----------------TCCTAACCCTC----------TTCGTTGT----------TTCAAATGTCAACGATTTGGTCACCACACCACAAAATGCACCAACACACCAGT---CTGTGCTAGATGCGCATTTGTAGGCGCAGATCACAGCACTGAACACTGCACCGCACC-TGCATGCTGTTTCAACTGCAAGTCCGGTCACGTTG---CCTATGCGAAGGAGTGTCAAACTTGGAAA---------------GATGAGAAGGATAT----------------------CCTGACCATCAAG--TACAGGGAAGGCATTTCCTTTGCAGAAG---------CACGCAAACTTGTCTTGCAACAAAAGCAAGACAA--GGAAAGACTTGTCAGTGGGAACAGCTACTCAGCAGTAGCCTCCCCGAAGCAAGACTGCCATACCTGCGATCTTCT------------------CCTCAAAC--TGCTTTTGGGGAAGTTTC-CAGAAATGGCGGAGGAGCTGAAGGGCAA-GGTCCCAGCACCAC----------------TTTTATC---------ATC-ATA----CATAGC-------------AAAAC----------AACCACCTCCTACACCAAAACCTGCAACTGCACCCAAACCATCTACCTCT-----GCACCC--------AAACCTCAAT-------CAGCACCAAAACCTTCT-ACTGCCACA------------------CCAAAACCTGCAACTACACCAAAAGAT---ACTTCTGCACCAACACCTGCATCAACAA---CTAAAGCTAAACAACCTG-----CCTCTGAATCAAAGTC---TAAACAACAACAAAAATCTATTTCTTCTTCCAA------TGGTCCATCTTCT-GGATC----AAAGGCAAACCCTTCTCTTTCTAAGAAAGAAAG----GAAAAACCTTCAAAAACATAAATCTCTTTG--TTCAAATGATGAACA---TTCAGGTGCTGCGACAAGT----------TCTGTCGCAA---GAAC------CCCCA----TTGCA--ACTTCTAACAATTTTGAAGTTCTGGATGC----------AATGGACACTG-AAGAGGTCCTTGAAGGCGAC--TCTTCAGATGTCGAGCAGTCCATATG-GGGTGG-TCCTTTGGATGATGGGGGAAAAAC--CCAAATACCAAGGACCCCAAGTCACCTGCTTCTTAACCTTTTAATCTGCTGCAA-TGAATTATAGAATGCTTTTTT----------------ATACTTTTTT-AATTTTACTTTTTAGCGCAATGGCTAATCCAATTATCCAATGGAACTGTCGAGGTCTGAAGGCCAACTTTGATGAGTTGTCACTTCTGATTAATAAACACAAACCTGCTGCACTTTGTCTTCAAGAGACATTCTTGAAAGAGGATGACACTATCTCCCTCAAATTTCATTCT---------------------ATATACAACAAGATT--TACACTGAAGG---CAATAAAGCCCAAGGTGGAGTATCTGTCATTGTTA-ATAACAGTGTTCCTCACAGGCACATACAGCTTGATACTTCCCTTCAAGCTGTAGCTGTGAGATTATCTTTACATAACACTATTACCCTGTGCTCTTTGTATCTTCCACCAAATAAACCTATACACCAAGGTAGTCTTGATGATTTGATATCTCAACTACCTCAACCATTTTT--ACTTGTTGGTGATTT--TAATGCACATAACACC-------ATATGGGGTTGTACAGATACAAACCGCCGTGGTGATCAAATAGAGAATTTTATGTCTGTAAATTCTCTTTCGTTCCTGAACGATCCAAGTGCAAAAACATATTTGCA-TCCAGCTTCAGGATCATA-------------TTCTTCTA-TTGACCTTTCTTTTT-GCAGTCCAGTTCTTCTCCCTGATTTTTCATGGAGATGTTTAGAAGACACTTGTGGAAGTGATCACTTCCCTATTATTTTAAATGAAAATAAACCTTCAGTCCTTGATCGTCCTCAAAAATGGAAGTTGTCCAAAGCAAACTGGAGTAAATTCCAGA-----TGCTTTGTGAACAGAATATTGTTCACCATG------CGTTTGAGG----------ACTGTGAG---GACCCTTCCTTCCTTTTTC----------------TTCTTTATTGTTTGA--TGCAGCCAAACAGTCTATACCTCAGACCTCGACAAATCCCAAACGTCCAGATAAACCTTGGTTCACTTCTGAAT------------------GTAAGGAAGCCATTAGGGAACGAAAGGCCTCTCTCAGGAAATTTAACCTGAGACCAA----CACAAGAAAA----------CCTAAACGACTT-CCGTATCCGCCGTGCAAAGGCAAGATGCACAATTAAAACAAG---TAAGCGCAAGTCCTGGA-------GAGATTATGTCTC-TAGACTTAATAGTCGCACCT--CAACCAAAAAGACTTGGGACATGATTCGTAAAATGAATGGCAAAGGTCCATCTCATATTAGTCACCTCACTTCAAACAACCAAGAAATAG------ATAACCCTCA-------------GGACATAGCAGATACCTTGGCAGAGACTTTCTC------------GATAAAATCCTCTGCTGAGAACTACT-----CTACAAA---ATTTCAGACCTTTAAAACGAGAGCGGAGAAAACAAAGCTCAATTTTACTTCTAAAAAT-------------------GAAGAGC---ATTACAACAA---------------ACTCTTCACTCTTAAAGAACTTCAATCTGC--CTTGA---AGAAATCCCATGACACTTCTCCAGGTCAGGACCAA------ATTCACTATCA----ATTCCTCAAGCACTTACCACATTCATCCCTTTCTATTTTACTCGATATTTT---------------------------TAATAATGTTTGGCAGACTGGTGAATTT---CCATCCAG------CTGGCGAGAGGCTTTGGTCATTCCAA-TTGCGAA----ACCAGGAAAG-GATGC------AAAAGATCCAAACAGCTACCGACCGATTGCCTTGA----------CAAGTTGCATCTGT--------AAAACTCTTG--------AACGGATGGTTAACGATAGGCTTGTTTG-GTTTCTTGAATCGAACAACCTTATTGTATCTGTTCAAAGTGGCTTCCGCCGACAACGAAGTACGTTAGACCATCTTGTTCGGTTCGAAACGTATCTTCGAGA------------AGCTTT-----TATTAAAAAGCAGCATGTAGT-ATCTGTATT----TTTTGACTTGGAAAGTGC-ATATGATA----------CCACTTGGAAACATGGTATACTTAAAGATTTACACGATTTTGGCCTCAGAGGCCGCCTTCCTATATTCATTGCAGCAT-------------------------------TCCTGGATGAACGGCTCTTC---CGCGTTCGTGTTGGGAACACC--------TTGTCAGGTGCTCGCGAGCAGGAAATGGGGGTTCCCCAGGGGTGTAT-----------TT--TGTCTGTTACACTTTTTAGCATTAAGAT------AAATAGCATT-----GTTAAAGCTATAAACCCTGGAGTGGACTGCTCCCTTTATGTAGACGACTTTGTTATTTGTTTCTGTTCCAGAAACATGGATATTATTGAACGCCAACTACAGCAGTGCCTTAATAAATTGCAAATATGGTCAGATGAAAATGGGTTCAAGTTT--TCCAAAACGAAAACCA-------AATGTATGCATTTTTGCAATCTTCGTAGATTGCATCCAGACCCCGATC---------------TGACTCTAGGCAATACTAAACTAGAAGTTGTGCCAGAGTTCAAATTTCTTGGAGTCATT------TTTGA--------CAAAAAG-CTTTC------------------TTTCTTACCTCATATTAAATCTCTTAAAAAGAAATGCCAAAAAGCAATGAACATTCTTAGAGTTATTGCACACTCAGATTGGGGAGCCGAT-------------------AAGAAGGTCCTGCTAAGGCTATATCGATCCCTTATTCGATCA-------AAACTTGACTATGGTTCTATAGTGTATGGATCAGCCCGTAAAT-----------CCTATCTCCAGCTGCTAGATCCAATACAAAACCAATGTTT--------AAGGC-TTGCCCTA-GGCGCCTTTAGAACATCTCCTGTTAACAGCCTCTATGCAGAGGCTAATGAACCTTCTCTATATTACAGAAGGGAAAAACTATCTCTTCAGTACTTTTTAAAA-TTGAAATCCAATCCTTTTAACCCTACTCATCGAGTAGTTTTTAACCCCCAATACAAAC-GCCTT----TTTCAACAGAAACCAAATGCTATTGCCCCATTT-GGTATTC-GCATGGAGCCCATTATAGATAATCTTGGGGTAGACACTGATTCCATAGCCCAGTACAAGTTAT-CTGACATACCTCCATGGACACTGGACACAGCAAAC----TTTTTATTTGATCTTACCTCTGATAAGAAATCAGAAACAGATAGAGCTATCTTTCACAGTAAATATA---GAGAGATAAAAGAA----------------------CAATATTCTTC----CTACAAACCTATATACACTGATGGATCCAA----------GGACGGTGATTTG--GTTGCAGCTGCAGCTGTATATGGAGAAAGGGTTAAGAAATGCCGCCTTCCAGACAAGTCTTC-TATCTTCTCTGCAGAGATAAGGGCTATTGATCT----AGC-CCTTAAC---CTGGTGGAAAATGCAAATTCCACCCG----ATTTATTATATTTT------CTGATT---CTCTATCAGTACTGCAAGCCTTATCAAA---TCAAAAGTTGGAGAACCCTT-TGGTATGCCAAATTATTCA---AAGGATCTCTCATATTTTGTCT-TCAAACAGACTTGTGTTCTGTTGGCTTCCAAGCCACACTGGTATCATGGGTAATGAACATGCGGATAGATCCGCTAAA-------TCAGCTCTTAA-CCTTCCCATTTCAGATTTTAAAGTACCATACACCGATTTTAAACCTTCTATTTTAACTTACATCACATCCATCTGGCAATCA-------AAATGGAA----TGATGATGTTTTTAATAAATTGCAT-TCA-ATT----AAGCCTACCCTCGGAGAATGGTACCCTTCTTACA---GGTCCGTACGAAGAGA---------GGAAGTTACAATTGCA---CGAATCCGAATTGGTCATTCATACATTACACACTCCTGGCTCTTGGCTAAGGAAGATGCACCTGA---ATGCATTCCATGCAA---TGCACCCTTTACCATCAAACATATATTGCTAGATTGCATTGATTTTCAAAGAATTCGTGCAAAATATTTCAATGTCAACACTATTTTTGAGCTTTTTGAGACTGTCAGGATTGAATTAATTCTTTCCTTTCTCAAAGAGGTTGGGATTTACAATAAATTGTGATTCCTTACACATTCTAAATATAT-AT-------ACATTTATCAATATCA--------TTTTTTCATCACACA--------------CTA---TTTATT--TCATATC---ACA-CATTCATTACAAA-CAATCT--ATCA-ACAATCATTAATTCT--TT-ACAAATCTTATATCTACTTTTGTTCATTAATTACAAATTCTTATTTATTTTTTCT-TTAAACAAA------TACATTTTAACCTG----TTAATATTTTTAAT-------ATCCATTCATCC----ACATCAT-------CATAATGCGCGCTAAATGACCTTAGCTGTCGATGCGCCTTAAAACACCATTCA------TTCATT-----------------------------------------------------------
>ENCE17_3572_V1.2_chr_CL24_17:19604162-19610269()_(reversed)
-----ACCCCCCAT---GGCAGGGCGGGGGG-TTAGAAATTGTCCTGCCACTGCGCTGCTGAGTGGTAAAACCCCACCAAGTGCCT-GCCTGTTTGCCGTGGGCTGCGACTCGTGTCGCCTGATGCAGGGATCCTGGTGGTTGAGAGAATCCAGGGTTAGG--------CTAGTTAATACCCTGTTT--------TTT--CAATAC---------ACCACTTTGGCCTGAATTTGGGCTAAACGA------GAGGTCAGGAAGGCCCGACCTGA-TCAATCGGCTGGTCATG-CCTTGTC--------ATGGGCAACTTG---TTTTTT-CATCAATCTTCCACCAT----ACA--ACATATTTTCAAAT--TTA---------------TTTGAAATTTCTTCACCTTTAGTACCCCATGACGGTGGCCCATGGGT--CAATC--------AGATGAAAGATTAGGTGTTTGATTGACATCCTGTACCATCCCAAATTCA-TGTCG--CTTGC-----TTGGAATGGCATCTTTTGGGACACATTTGTCCAGTCTAGCCCTTT-CACCCTGA--GTATACCAT-CCTTGTAACCCTGACTTGATCTGCGATGGGTTTCCCCAGATTAAGTCCCCTTGTTG-GGCTCCATGGTGGGCGGG-GACCAA----GGATGGTG-------AACTTTTTAAATT-AATATGGAATCCCATAAAAA-GCTGCCA-------AGCGTACCCTTT-CTGACAGTGATTCAGAGGCAGAGTCTTCTCCGTCACCACTAAATTTT-----CCA---CGATTTATTGTG-GTTGAAGCAGAAGACTCAGTCAAACCAATTACACACATATCACCATTTGTTATCGAGAAAA-CAATCAAAAGTATTCTCGGTACACCAA-AATCTGTCAAAAAA--CTTAAAAACAACACCATACTAATTGAATGCTTCACAAAGCAACAAACAATAAACATACTCAAACATAAAACTCTATTCAAACAAGCAGTCAAAGTATACCCACATCCATCACTCAACT---CATGTAAGGGAGTCATCCG---------TTGCAAGGACCTCCATTACTGCTCCTCTCTTGACGACATCAAGGAGAAC-----------TTAAAGTCACAGTCT-------GTCACTG----ATATCAGACGC----ATCAGTGTCAAAAGAGATGGAG----TGT-TGAAAAACACTAACACTT-ACATAATCACTTTCTCATGTCCCACAGTTCCACCTACACTTAAA--ATTGGATTTGAATCCTTAAAAGTAGACACATACAT----------------TCCTAACCCTC----------TTCGTTGT----------TTCAAATGTCAACGATTTGGTCACCACACCACAAAATGCACCAATACACCAGT---CTGTGCTAAATGCGCATTTGTAGGCGCAGATCACAGCACTGAACACTGCACCGCACC-TGCATGCTGTTTCAACTGCAAGTCTGGTCACGTTG---CCTATGCGAAGGAGTGTCAAACTTGGAAA---------------GATGAGAAGGATAT----------------------CCTGACCATCAAG--TACAGGGAAGGCATTTCCTTTGCAGAAG---------CACGCAAACTTGTCTTGCAACAAAAGCAAGACAA--GGAAAGGCTTGTCAGTGGGAACAGCTACTCAGCAGTAGCCTCCCCGAAGCAAGACTGCCATACCTGCGATCTTCT------------------CCTCAAAC--TGCTTTTGGGGAAGTTTC-CAGAAATGGCAGAGGAGCTGAAGGGCAA-GGTCCCAGCACCAC----------------TTCTAGC---------ATC-ATA----CATTGC-------------AAAAC----------AACCATCTGCTGCACCAAAACCTGCAACTGCACCCAAACCATCTACTTCT-----GCACCC--------AAACCTCAAT-------CAGCCCCAAAACCTTCT-ACTGCCACA------------------CCAAAACCTGCAACTACACCAAAAGAT---ACTTCTGCACCAACACCTGCATCAACAT---CTAAAGCTAAACAACCTG-----CCTCTGAATCAAAGTC---TAAACAACAACAAAAATCTATTTCTTCTTCCAA------TGGTCCATCTTCT-GGATC----AAAGGCAAACCCTTCTCTTTCTAAGAAAGAAAG----GAAAAACCTTCTCAAACAAAAATCTCTTTG--TTCAAATGATGAACAACACTCAGGTGCTGCGACAAGT----------TCTGTCGCAA---GAAC------CCCCA----TTGCA--ACTTCTAACAATTTTGAAGTCCTTGATGC----------AATGGACACTG-AAGAGTGCCTTGAAGGCGAC--TCTTCAGATGTCGAGCAGTCCATATG-GGGGGG-TTCTTTGGATGATTGGGGTAAAAAA-CCAAATACCAAGGACCCCAAGTCACCTACTTCTTAACTTTTTAATCTGCTGCAA-TGAATTATAGAATGCTTTTTT----------------ATACTTTTTT-AATTTTACTTTTTAGCGCAATGGCTAATCCAATTATCCAATGGAACTGTCGAGGTCTGAAGGCCAACTTTGATGAGTTGTCACTTCTGATTGATAATCACATACCTGCTGCACTTTGTCTTCAAGAGACATTCTTGAGGGAGGATGACACTATCTCCCTCAAATTTCATTCT---------------------ATATATAACAAGATT--TACACTGAAGG---CAATAAAGCCCAAGGTGGAGTATCTGTCATTGTTA-ATAACAGTGTTCCTCACAGGCACATACAGCTGGAAACTTCCCTTCAAGCTGTAGCTGTGAGATTATCTTTACATAACACTATTACCCTGTGCTCTTTGTATCTTCCACCAAATAAACCTATACACCAAGGTAGTCTTGATGATTTGATATCTCAACTACCTCAACCATTTGT--ACTTGTTGGTGATTT--TAATGCACATAACACC-------ATATGGGGTTGTACAGATACGAACCGCCGTGGTGATCAAATAGAGAATTTTATGTCTGTAAATTCTCTTTCGTTCCTGAACGATCCAAGTGCAAAAACATATTTGCA-TCCAGCTTCAGGATCATA-------------TTCTTCTA-TTGACCTTTCTTTTT-GCAGTCCAGTACTTCTCCCTGATTTTTCATGGAGATGTTTAGAAGACACTTGTGGAAGTGATCACTTCCCTATTATTTTAAATGAAAATAAACCTTCAGTCCTTGATCGTCCTCAAAAATGGAAGTTGTCCAAAGCAAACTGGAGTAAATTCCAGA-----TGCTTTGTGAACAGAATATTGTTCACCATG------CATTTGAGG----------ACTGTGAG---GACCCTTCCTTCCTTTTTT-C--------------TTCTTTATTGTTTGA--TGCAGCCAAACAGTCTATACCTCAGACCTCGACAAATCCCAAACGTCCAGATAAACCTTGGTTCACTTCTGAAT------------------GTAAGGAAGCCGTTAGGGAACGAAAGGCCTCTCTCAGGAAATTTAACCTGAGACCAA----CACAAGAAAA----------CCTTAACGACTT-CCGTATCCGCCGTGCAAAGGCAAGATGCACAATTAAAACAAG---TAAGCGCAAGTCCTGGA-------GAGATTATGTCTC-TAGACTTAATAGTCGCACCT--CGACCAAAAAGACTTGGGACATGATTCGTAAAATGAATGGCAAAGGTCCATCTCATATTAGTCACCTCACTTCAAACAACCAAGAAATAG------ATAACCCTCA-------------GGACATAGCAGATACCTTGGCAGAGACTTTCTC------------GATGAAGTCCTCTGCTGAGAACTACT-----CTAAACA---ATTTCAGACCTTTAAAACAAGAGCAGAGAAATCAAAGCTCAATTTTACTTCTAAAAAT-------------------GAAGAGC---ATTACAACAA---------------ACTCTTTACTCTTAAAGAACTTCAATCTGC--CTTGA---AGAAATCACATGACACTTCTCCAGGTCAGGACCAA------ATTCACTATCA----ATTCCTCAAGCACTTACCACATTCATCCCTTTCTATTTTACTCGATATTTT---------------------------TAATAATGTTTGGCAGACTGGTGAAGTT---CCATCCAG------CTGGCGAGAGGCCTTGGTCATTCCAA-TTGCAAA----ACCAGGAAAG-GATGC------AAAAGATCCAAACAGCTACCGACCGATTGCCTTGA----------CAAGTTGCATCTGT--------AAAACCCTTG--------AACGGATGGTTAACGATAGGCTTGTTTG-GTTTCTTGAATCGAACAACCTTATTGTATCTGTTCAAAGTGGCTTCCGTCGACAACGAAGTACGTTAGACCATCTTGTTCGGTTCGAAACGTATCTTCGAGA------------AGCTTT-----TATTAAAAAGCAGCATGTAGT-ATCTGTATT----TTTTGACTTGGAAAGTGC-ATATGATA----------CCACTTGGAAACATGGTATACTTAAAGATTTACACGATTTTGGCCTCAGAGGCCGCCTTCCTATATTCATTGCAGCAT-------------------------------TCCTGGATGAACGGCTCTTC---CGAGTTCGTGTTGGGAACACC--------TTGTCAGGTGCTCGCGAGCAGGAAATGGGGGTTCCCCAGGGGTGTAT-----------TT--TGTCTGTTACACTTTTTAGCATTAAGAT------AAATAGCATT-----GTTAAAGCTATAAACCCTGGAGTGGACTGCTCCCTTTATGTAGACGACTTTGTTATTTGTTTCTGTTCCAGAAACATGGATATTATTGAACGCCAACTACAGCAGTGCCTTAATAAATTGCAAATATGGTCAGATGAAAATGGGTTCAGGTTT--TCCAAAACGAAAACCA-------AATGTATGCATTTTTGCAATCTTCGTAGATTGCATCCAGACCCCGATC---------------TGACTCTAGGCAGTACTAAACTAGAAGTTGTGCCAGAGTTCAAATTTCTTGGAGTCATT------TTTGA--------CAAAAAG-CTTTC------------------TTTCTTACCTCATATTAAATCTCTTAAAAAGAAATGCCAAAAAGCAATGAACATTCTTAGAGTTATTGCACACTCAGATTGGGGAGCCGAT-------------------AAGAAGGTCCTGCTAAGGCTATATCGATCCCTTATTCGTTCA-------AAACTTGACTATGGTTCTATAGTGTATGGATCAGCCCGTAAAT-----------CCTATCTCCAGCTGCTAGATCCAATACAAAACCAATGTTT--------AAGGC-TTGCCCTA-GGCGCCTTTAGAACATCTCCTGTTAACAGCCTCTATGCAGAGGCTAATGAACCTTCTCTATATTACAGAAGGGAAAAACTATCTCTTCAATACTTTTTAAAA-TTGAAATCCAATCCTTTTAACCCTACTCATCGAGTAGTTTTTAACCCCCAATACAAAC-GCCTT----TTTCAACAGAAACCAAATGCTATTGCCCCATTT-GGTATTC-GCATGGAGCCCATTATAGATAATCTTGGGGTAGACACTGATTCCATAGCCCAGTACAAGTTAT-CTGACATACCTCCATGGACACTGGACACAGCAAAC----TTTTTATTTGATCTTACCTCTGATAAGAAATCAGAAACAGATAGAGCTATCTTTCACAGTAAATATA---GAGAGATAAAAGAA----------------------CAATATTCTTC----CTACAAACCTATATACACTGATGGATCCAA----------GGACGGTGATTTC--GTTGCAGCTGCAGCTGTATATGGAGAAAGGGTTAAGAAATGCCGCCTTCCAAACAAGTCTTC-TATCTTCTCTGCAGAGATAAGGGCTATTGATCT----AGC-CCTTAAC---CTGGTGGAAAATGCAAATTCCACCCG----ATTTATTATATTTT------CTGATT---CTCTATCAGCACTGCAAGCCTTATCAAA---TCAAAAGTTGGAGAACCCTT-TGGTATGCCAAATTATTCA---AAGGATCTCTCATATTTTGTCT-TCAAACAGACTTGTGTTCTGTTGGCTTCCAAGCCACACTGGTATCATGGGTAATGAACATGCGGATAGATCCGCTAAA-------TCAGCTCTTAA-CCTTCCCATTTCAGATTTTAAAGTACCATACACCGACTTTAAACCTTCTATTTTAACTTACATCACATCCATCTGGCAATCA-------AAATGGAA----TGATGATGTTTTTAATAAATTGCAT-TCA-ATT----AAGCCTACCCTCGGAGAATGGTACCCTTCTTACA---GGTCCGTAAGAAGAGA---------GGAAGTTACAATTGCA---CGAATCCGAATTGGTCATTCATACATTACACACTCCTGGCTCTTGGCTAAGGAAGATGCACCTGA---ATGCATTCCATGCAA---TGCACCCTTTACCATCAAACATATATTGCTAGATTGCATTGATTTTCAAAGAATTCGTGCAAAATATTTCAATGTCAACACTATTTATGAGCTTTTTGAGACTGTCAGGATTGAATTAATTCTTTCCTTTCTCAAAGAGATTGGAGTTTACAATAGATTGTGATTATTTACACATTCTAAATATTT-AT-------ACATTTATCAATATCA---------TTTTTCATCACACA--------------CTA---TTTATT--TCATATC---ACA-CATTCATTACAAA-CAATCT--ATCA-ACAACCATTAATTTT--TT-ACAAATTTTCTATCTACT--------------ATAAATTCTTATTTATTTTTTCT-TTTAACAAA------TACATTTTAACCTG----TTAATATTTTTAAT-------ATCCATTCATCA----ACTTCAT-------CATTATGCGCGCTAAATGACCTTAGCTGTCGATGCGCCTTAAAACACCATTCA------TTCATTAT---------------------------------------------------------
>ENCE17_3572_V1.2_chr_CL24_7:23845985-23852107()_(reversed)
[truncated: 751,464 more chars]
