# Supplementary material for: Unravelling epigenetic mechanisms in Cerastoderma edule genome: a comparison of healthy and neoplastic cockles
Source: Mol Genet Genomics. 2024 May 25;299(1):58. doi: 10.1007/s00438-024-02148-z (PMC11126487; doi:10.1007/s00438-024-02148-z)
Supplement: Supplementary file 3 — Supplementary file3 (FASTA 1787 KB) [file 438_2024_2148_MOESM3_ESM.fasta]

>ENCE22_1202h_contig_26647:0-8152()
-----TTTTGCGCAACACATAAAATAATT-TATGGAATGGAAAAGCTTGTTCGGTTAAATAATAGCTACTACTACTAAATGGAGTAAACTTGTTTTTATTAATCTGACCAATGACGTTCTTGTTTACTATAATCTGACCAATGAGAAGGAAGCGTGTGA-CTATGCCGCTTTTAGCAAACCACAAGCCTCCTTCTTT-GGTTAACTGCGTAGTTAAATTCAGCAAAATTCAGCGTAGCTAAA-TATATATATTCTCTGCTTAATTATATCACTATAAAGGTGAGCGTTGCGTGTTTTACATAGTTTAT--TAACTGTTTTACCTAGTAGGATCCATCCCT-ATTGTGGCAAC-------------------------------CGT-CTAGTGACAGTTCTTT---TAGAGTTTTCAACGT--TGGACATTGTT--TGTGTTT-ACAAAAAAGAAA-GATGGCCGCGCCCATTA-AGATACAGATCTTCGG--TCATTCCTTTGTATCTCGACTGCGTTTGTTTATTCGTGATGAGGAAAACCTTCGCTACGATCTCGGACTGCATAATTTTCCGTTGGTGCAATACTCTGGATATCCTGGGGCGAACGTGAATCGTTTGATATCGAATCTGGAAGTGGTGAAAGACTT--TGGACCAGACATTCTTG-TGGTGCTTGTGGGTACGAACGATTTATACAAACCCGACATCACCATTGAGGACGTCGCTTCAGGCATTTGTCAGTTGGTCCATAAAGCCTTGTTGGAATTATCCGTGACTCGAGTGATTGTTGGTCAAGTGTTGCATCGTTGCGAGCCGAGTAAACCAACACGGTTCCCAGTTGACATTGATTGGTTCAATGAACGTGTGGACAGGCTAAATGTGCGTCTCGATACCTTGTTGAAATCAAGATTTCCAGGAAAGTCCCACTTATGGAGGATGAAAGGATTCTGGTCAGCCGAAACAAAGAGACGAAATTTCTGTGCGGACGGTTGTCATCTGTCTAGGGATGGACAGTTTAAGTTGCTATCAAATCTCCGGGCAGCTTCTGTTGCAGCAATATGCTCAA-CCATCATATAAACCAGTTAAGTTGGTT----------------------------------------------------------------------------------------------------CATTTACTTCAATCATTATTTAAGTATTTCATTTTTT-ATCAAAAATTGACTTCTTGCTCCACCAAAGCCGACCGACAGGGTTCTAGCCCTGCTTATGTAGGGTCGATTCAGTGAATATCCCAAACTGAACAGTGCGATTTATTAAGGAATTCGTAGGGTCAATGCGGTGCATGTCCCAAGCTACGCTGTGCGTACGTTCCTTTGAATTAATTCCTGCAGTGCATGTCCCACATTATGCAGTGCTTATTATTATTAA----TTTTTTTTTT----------CATTTTTGATAGAACATATTTGTGGGTACAGTGCAGTGCATGTCCCACATTATGGA-GTTGACTATACTTTATAGGGCCAATGCAGTGCATGTCCCTCATTACGCAATGCGTATTTTTCTATGACATACTTTGCGGGGCCAACGCAGTGCATGTC--CCTCATTATGCAGGGCAT-------TATGACATATTTGGTGGGGTCATTGCAGTGCATAT-CCCTCATTACGCAGTGCGTATTTCTCTATGATATTTCCT--------------------------------------------------TGGATCAT--------------------------------------------------------TGCAGTGCATTTC-CCTCATTACGCAGTGCGTATTTTTCTATGACAGATTTCGTGGGGTCAGTGCAGTGCATGTCCCTCATTACGCAGTGCGTATTTTTCTATGATATTTCCTTGGGTCATTGC-AGTGCATTTCCCTCATTACGCAGTGCGTATTTTTCTATGACAGATTTCGTGGGGTCAGTGCAGTGCATGTCCCTCATTACGCAGTGCGTATTTTTCTATGA-----------------------------------------------------------------------------------------------------------------------GCATATTTG--TGGAT-ATCGTGCAGTGCACATCCCCGATTTACATGTGTAAATACAATAAGCACAGGTCAATGCAGAGCA-TGACCAGAATGACACAGTGAGTATAGTAAAAGAAATATTTTGGTTCGAGCATGTCCGATCCATGTTAATATGAATCTTTATTTAAG-GTC-AAATAGTTATTGTTTTATTTGTGTGCAGTCTGTATATCAT-GATTGCTCATAC-TGTTGTGTCTTTATAAGCTGTGCAATATGTTGTGAAGGTCATGCAGTGCTTGGCCTATACAATCATGGTGAAAATTGTCATTAACGATACTCATTTATATAGCAGTGCTTTCCCC-TTTATAAGGAAGGGTGATATTTGTTAAGTGTATAGGTATGGCGAAATAGTCTGCTGTAAAAGCCCTTCATACAGACCCTTTTGCGTCTTTCTGTTTGTAAAATAGA-ACAGACCGGTACCTACATGTTGGTCGGTTTATTTCAGATGAAAA-GAAAA-TCTGTTGGCCCGACT-AAAGCTTCCACTCGGACACGGGCAAAGAAAACCCGAACAACTCGAATTAATGAAGATGTTGGGAACCATCCATC---------------------------------------------------------------GACATCTGGAAAGAAAGCCCAAACACCTCGAATTGA---AGATGTTGGGAACCATCCATCGA-CATCTGGAA---------------------------------------------------------GTTCTTCAAATAGTGTTGTGATTTCAATGCACCATTCGGACACTGACGAAGACCAACAAGACTCCAACAACCAACGGTCAATTTTGACTCTGAATCGCTC-AAGGACACAAACTGTCTCCATTAACCCCGAAGAGAGCATGCGCAATCGGTTTCCCAGTCAACATTATGAGTCCTCAAGCT-CGGACTCTGAGGGCGATGTCCCGGAGATTTCTCACTCAACGAAAATTACAGGTAATGGCACACCCTCTGCAGTTGCAGAACCAATCAGCTCGCCAATCATGGCTCAAATATCTAAAAGGATAAGGAAACAAATTTGGGCAAATGAATTC-ATTGATTTAGCTTGTCTCCTTCCCCACACGATTAATTCAAACTTAAATAACCC-TCCAACATTTTCTTTGCAAATGGATGGTAATTCTCAGATTTCTTTAACACCTTCCCATAAGTCCAGGAAAA-TTACTACTATTGATACTTGGACAACTGC-CTTTATGAGGTTTGTAGCC-GTATATGCTACAAAATATCCGCTAGAAACACCCCAGCTCATGAAATATGGGGAAATCGTC-CGTGAC-ATAGCGTCAAGGAAACAGGGCCT--TT-CCTTCATGTTCTACGACACCAA-TTTTCGTAAAGCAAGG-GAGACTACTCTCTTACCATGGGACAGACTTCATACTGAATATTGGTTAATGGCCTGCACT-GCTTTCAACAATAACACCTCATCTAATCAGCCCTTT-CCA-C-CCTCTCGGGCCTTTAACAAGGCCCACTCCTACAAGTCCAAAAGATTCTTGGAAAATACTTGCTGGGGCTACAATAGGCCCACAGGATGTAAGACTGTCC-GCTGCTCCCTCCCCCATGTGTGTGGATACTGTAAAGGTCAACACACTGCAGCAAACTGTTCCCTATCAAAAAAGGAACAATTCCCTCGGGGGCCTTCCACTTCATCCTTCAACAGCCCACACCAAAAAAGCAGTAAA-ACTGTCGGTCACTCCGGTTAATATTTCCAAACTAGCTCCCTTTTT-GGAAGGGTACAATATGGGTCAATACTTAATTCAAGGGTTTACTAACGGTTTCAAATTAGGTTATAATGGTCCTCGAATTAACACTTCATGTCCAAATCTC-AAA-TCATGCATGGAAGACCAGGAAATGGTTAAAAGAAAACTGCAAAAAGAGCTTGATGCTGGTCGGATAAAGGGTCCATTTCCTACCAAGCCTTTTCCTAACCTGCGCATTAGTCCAATTGGCCTGGTTCCTAAAAAAGAACCTAACCAATTTCGCATGATACACCATTTAAGTTATCCTGATGGGAATTCGGTCAATTCTTACATAGACAAAAA-CTTGTCGTCGGTGTCGTATGCTTCGTTTGATGATGCAATTCAATTGGTTTTGGAATTGGGTCGAGGCACTTTGCTGAGCAAAACGGATATAGAATCAGCTTTTCGAATC-ATCCCAATCCACTGTCAAGATCATGACTTGCTGGG-TTTCAAATTCAAAGGGGAATTCTACTAT-G-ACG-TGTGC-CTTCCGATGG-GTGCAGCCTCGGCCCCAGCAATTTTCGAACGTTTTAGCACCGCGATTCAATTCATCTGCAACACGCAGCTTGGCATTAAACATATGATTCATATTTTAGATGATTTCCTTATTTTGGGCCCACCTAACTCGGTCATATGTCAAAAAGGTCTTGAGATATTCATAGAGTTCTGTAATTATGTGGGTGTACCAATTAAATCGGAAAAAACAGAAAATGCAACAACATGTCT-TACCT--TTATGGGTTTAGAATTAGATACAATCAAAATGGAAGCGCGGTTACCTAACGAAAAATTGCAAAAACTTCGAGTTCTTCTCTCGTCTGTCAAACGCACAATTAAAC-TGGTAGACCTTCAATCACTGTTAGGTTATCTTAATTTTTGCTGCCAGGTAGTTCGCCCAGGCAGAGCTTTTCTTCGGAGGCTAACTGACCTTACTGCCAATGTGGTAAACCCGAAACATTATATCACTCTGACAAGGGAACACAGGAAAGACATTGCCGCATGGTCCTTTTTCGCAAACAAATTCAATGGAAAAACGTTGCTTGTTGAGAAACGTTGGTTAGAAGCCGATTTTCTCCATTTGCACACAGATGCATCAGGGACACATGGTTTTGGTGCAATTTTCTT-GTCACACTGGTTTTTTGGAGCTTGGTCAGTTCAGTTAAAAACTAGGTGTATCACCTTCAAAGAACTCTTCCCAATTGTTCTGGCTTTGGAGATTTGGGGAGAGCAACTTACAAATAAATGCATTGTTCTGCACACTGACAATATGGCAGTAATGCATATCATAAACCGTCAGACCTCAAAAA-TACCGATTATAATGCATTTAGTACGTAGACTGGTTGTGGCCTGCATGACTCATAACATTTTGGTACGCTCAGAACATGTTGAGGGCAAACGTAACATTTTACCCGATCTCCTTTCTCGCCTGCAGGTTGCAAAGTTCCGTCAACTGGCAAAAGACATGGATGTAGAAGCTACAC-CAGTTCCTCCACACCTAATACTCGTTCCTTGAATTATTGTGTTTTCAATTTGTTAAATAACTCACTGGCACCTTCGACATTTGTAAGCTACAAGAATGCATGGAAACAATACATGGCATTTCATAATCTTTACTATTCAAATGAAAAAGTGCTACCTGTATCGGTATCTCGTTTGAGTCAATTTATAGTTTCATGTCAACATCGTGGCTTACAAGCTTCTACA-ATAACATCTTTTGTGTCTGCAATAGCCTACATCCACAAGAT-ACAAAACTTGACAAATCCGTCTGAGGCTTTTGTTGTAAA-AA--GCTTCTGCATGGCCTCCGCCGGGGTCAAA-CAGGAGACAAACGACTGCCTTTTACCTCTTGCCATCTTGAAAAAA-TCATTGGCGCGCTACGTGCAGAGTGTCCCTCTGACTACGACATCACCTTGTATACATCCATGATTCTTGTGGCATTCTTTGGCCTCTTCAGAGTGGGAGAGATAGCTTTATCAAAATTGGGGCATAGAAATTTACTGCAAAAATCTTCAGTGCAAATTAACTCGTATCGGTCCAAAGTTACTGACATAATAATCGAAATGAAAAATTACAAACATTCTGCAGGGCGGTCAGCTTTGATTCCTTTAAAACATCAGCCGCGAAAGCTTCTTTGTCCAGTCAGGGCTTTAGTAAAATATTTTAAGCTGTCATCTACCAATGTGGGTCCTTTATTTCAACATCAATCAGGTAATCCTGTTACTACTT-CAGATTTTCGCATTATCCTGCGTAAATGCGTAGTAAGGTGTAATCTGGATCCCATGAATTTCACAGCACATTCCTTACGCATAGGGGGAGCCACTCATGCTCACATGTGTGACATGCCAGTGGATCACATTCAGCGACTTGGTCGCTGGAAATCTAATGCATATCTAAAGTACATTCGCCCTCGTCCTATGCCTCTCCCAAACTGAAACCAGAAACATACACAATTCCAAGCCTCTTT-CCTATATGGGTGTGCCATTTCCTGCTGTTAATAAATATTGCATATGTTACATTTGTTATTCATGTCCTACTGTTATAAAA-GAGGGGACTGTTTGTCATCCATCTATTTTGTTGTTATATATGTCCCTACCGTGACAAAGCGGAGGAATTATTTCTTACAGAAATATACTTGTATTCAAGACCTTAAAG-TATGTCAGGATTTCCCTACTGTGATAAAGCAGAGGGCAGTCTTGGTGTGCTTGGAAAAGTTGTT--AAAGCATATTATGTGGAAGGTGTTTCATCTACTGCAATGAATGATTCTTCAGTCAATTGGAAGCACATCTCCTGTGATCACGATGCTTTACCAGATTGCAATAATGTCTGATCATGATACACTGTCTTGAGCAAGACAGTAATTTAGGTAATC-TGACTTCCTGTC-ACTAGTTGTATCTACTGTGACAAAGCAGAGATCCAAAGATTGATTAGGATTAGGTATTTAGATTGTGTAGTCTTTAAACTTGATCATATTTTGTACAACTTTGCTTTAAAGTATTGTTTATTGGTATAGTTCGTTTATGCTAAGTTTGATTCTATTGTTATCACCTCCAATTAGATGCATATA-CTGTCT-GTTTCACAGTAATAACTCTGGAATACAACAAATGCTAATGTTTGTGAGAAAGTTATTCCTAGATTGATGGGGTGTCTTTT-CCTATCAATACAAGATGACATTTCTGCACAAGTACTCTAATTCAATATTTTTATCTTTTT-AAGATTGATTTTGTTTGTTAGAAATTGCATGACTAGTTATAGTTAGTTTCTTTTTTCTTCTTGCATTTCTTTAACAGCTCCTTGTGGATGCTGGAAATAGTAACAATTTTTGAAGGAAATATTTCGCTCCACAAGCTTTAGACAGTCC-TTA-CTGTGCGGCGGTGTACTCCGTACGTTTGGCGGTTT-GTTTGGCCACCCAGTCAGTAGAA-GTGTAAATTTAGTTGAGTTGTCTTTA-CGACACTCTTACAAGTGAATATGATTTTGTTCTGAGATAACACTCTTAAGAAGTGTAATATTTGTTATGACATTTTGCAATAAATGTCCTTATTCACTCAACACTGTATTATGGTTTTAATTCACTTCTTCCTGTCCTGTCCTGGCTTGTGGATGAATTATTTGAACATTCAATAAATAATATTTTATGCACACATAAAATAATT--TATGGAATGGAAAAGCTTGTTCGGTTAAATAATAGCTACTACTACTAAATGGAGTAAACTTGTTTTTATTAATCTGACCAAT-GACGTTCTTGTTTAC-TA--TAATCT-GA-CCAATGAGAAG--GAAGCGTG-TGACTATGCCGCTTTTAGCAAACCACAAGCCTCCTTCT-TTGGTTAACTGCGTAGTTAAATTCAGCA-----
>PACE20_537h_contig_21628:0-7062()
------TTTTATGCACACATAAAATAATT-TATGGAATGGAAAAGCTTGTTCGGTTAAATAATAGCTACTACTACTAAATGGAGTAAACTTGTTTTTATTAATCTGACCAATGACGTTCTTGTTTACTATAATCTGACCAATGAGAAGGAAGCGTGTGA-CTATGCCGCTTTTAGCAAACCACAAGCCTCCTTCTTT-GGTTAACTGCGTAGTTAAATTCAGCAAAATTCAGCGTAGCTAAA-TATATATATTCTCTGCTTAATTATATCACTATAAAGGTGAGCGTTGCGTGTTTTACATAGTTTAT--TAACTGTTTTACCTAGTAGGATCCATCCCT-ATTGTGGCAAC-------------------------------CGT-CTAGTGACAGTTCTTT---TAGAGTTTTCAACGT--TGGACATTGTT--TGTGTTT-ACAAAAAAGAAA-GATGGCCGCGCCCATTA-AGATACAGATCTTCGG--TCATTCCTTTGTATCTCGACTGCGTTTGTTTATTCGTGATGAGGAAAACCTTCGCTACGATCTCGGACTGCATAATTTTCCGTTGGTGCAATACTCTGGATATCCTGGGGCGAACGTGAATCGTTTGATATCGAATCTGGAAGTGGTGAAAGACTT--TGGACCAGACATTCTTG-TGGTGCTTGTGGGTACGAACGATTTATACAAACCCGACATCACCATTGAGGACGTCGCTTCAGGCATTTGTCAGTTGGTCCATAAAGCCTTGTTGGAATTATCCGTGACTCGAGTGATTGTTGGTCAAGTGTTGCATCGTTGCGAGCCGAGTAAACCAACACGGTTCCCAGTTGACATTGATTGGTTCAATGAACGTGTGGACAGGCTAAATGTGCGTCTCGATACCTTGTTGAAATCAAGATTTCCAGGAAAGTCCCACTTATGGAGGATGAAAGGATTCTGGTCAGCCGAAACAAAGAGACGAAATTTCTGTGCGGACGGTTGTCATCTGTCTAGGGATGGACAGTTTAAGTTGCTATCAAATCTCCGGGCAGCTTCTGTTGCAGCAATATGCTCAA-CCATCATATAAACCAGTTAAGTTGGTT----------------------------------------------------------------------------------------------------CATTTACTTCAATCATTATTTAAGTATTTCATTTTTT-ATCAAAAATTGACTTCTTGCTCCACCAAAGCCGACCGACAGGGTTCTAGCCCTGCTTATGTAGGGTCGATTCAGTGAATATCCCAAACTGAACAGTGCGATTTATTAAGGAATTCGTAGGGTCAATGCGGTGCATGTCCCAAGCTACGCTGTGCGTACGTTCCTTTGAATTAATTCCTGCAGTGCATGTCCCACATTATGCAGTGCTTATTATTATTAA----TTTTTTTTT-----------CATTTTTGATAGAACATATTTGTGGGTACAGTGCAGTGCATGTCCCACATTATGGA-GTTGACTATACTTTATAGGGCCAATGCAGTGCATGTCCCTCATTACGCAATGCGTATTTTTCTATGACATACTTTGCGGGGCCAACGCAGTGCATGTC--CCTCATTATGCAGGGCAT-------TATGACATATTTGGTGGGGTCATTGCAGTGCATAT-CCCTCATTACGCAGTGCGTATTTCTCTATGATATTTCCT--------------------------------------------------TGGATCAT--------------------------------------------------------TGCAGTGCATTTC-CCTCATTACGCAGTGCGTATTTTTCTATGACAGATTTCGTGGGGTCAGTGCAGTGCATGTCCCTCATTACGCAGTGCGTATTTTTCTATGATATTTCCTTGGGTCATTGC-AGTGCATTTCCCTCATTACGCAGTGCGTATTTTTCTATGACAGATTTCGTGGGGTCAGTGCAGTGCATGTCCCTCATTACGCAGTGCGTATTTTTCTATGA-----------------------------------------------------------------------------------------------------------------------GCATATTTG--TGGAT-ATCGTGCAGTGCACATCCCCGATTTACATGTGTAAATACAATAAGCACAGGTCAATGCAGAGCA-TGACCAGAATGACACAGTGAGTATAGTAAAAGAAATATTTTGGTTCGAGCATGTCCGATCCATGTTAATATGAATCTTTATTTAAG-GTC-AAATAGTTATTGTTTTATTTGTGTGCAGTCTGTATATCAT-GATTGCTCATAC-TGTTGTGTCTTTATAAGCTGTGCAATATGTTGTGAAGGTCATGCAGTGCTTGGCCTATACAATCATGGTGAAAATTGTCATTAACGATACTCATTTATATAGCAGTGCTTTCCCCCTTTATAAGGAAGGGTGATATTTGTTAAGTGTATAGGTATGGCGAAATAGTCTGCTGTAAAAGCCCTTCATACAGACCCTTTTGCGTCTTTCTGTTTGTAAAATAGA-ACAGACCGGTACCTACATGTTGGTCGGTTTATTTCAGATGAAAA-GAAAA-TCTGTTGGCCCGACT-AAAGCTTCCACTCGGACACGGGCAAAGAAAACCCGAACAACTCGAATTAATGAAGATGTTGGGAACCATCCATC---------------------------------------------------------------GACATCTGGAAAGAAAGCCCAAACACCTCGAATTGA---AGATGTTGGGAACCATCCATCGA-CATCTGGAA---------------------------------------------------------GTTCTTCAAATAGTGTTGTGATTTCAATGCACCATTCGGACACTGACGAAGACCAACAAGACTCCAACAACCAACGGTCAATTTTGACTCTGAATCGCTC-AAGGACACAAACTGTCTCCATTAACCCCGAAGAGAGCATGCGCAATCGGTTTCCCAGTCAACATTATGAGTCCTCAAGCT-CGGACTCTGAGGGCGATGTCCCGGAGATTTCTCACTCAACGAAAATTACAGGTAATGGCACACCCTCTGCAGTTGCAGAACCAATCAGCTCGCCAATCATGGCTCAAATATCTAAAAGGATAAGGAAACAAATTTGGGCAAATGAATTC-ATTGATTTAGCTTGTCTCCTTCCCCACACGATTAATTCAAACTTAAATAACCC-TCCAACATTTTCTTTGCAAATGGATGGTAATTCTCAGATTTCTTTAACACCTTCCCATAAGTCCAGGAAAA-TTACTACTATTGATACTTGGACAACTGC-CTTTATGAGGTTTGTAGCC-GTATATGCTACAAAATATCCGCTAGAAACACCCCAGCTCATGAAATATGGGGAAATCGTC-CGTGAC-ATAGCGTCAAGGAAACAGGGCCT--TT-CCTTCATGTTCTACGACACCAA-TTTTCGTAAAGCAAGG-GAGACTACTCTCTTACCATGGGACAGACTTCATACTGAATATTGGTTAATGGCCTGCACT-GCTTTCAACAATAACACCTCATCTAATCAGCCCTTT-CCA-C-CCTCTCGGGCCTTTAACAAGGCCCACTCCTACAAGTCCAAAAGATTCTTGGAAAATACTTGCTGGGGCTACAATAGGCCCACAGGATGTAAGACTGTCC-GCTGCTCCCTCCCCCATGTGTGTGGATACTGTAAAGGTCAACACACTGCAGCAAACTGTTCCCTATCAAAAAAGGAACAATTCCCTCGGGGGCCTTCCACTTCATCCTTCAACAGCCCACACCAAAAAAGCAGTAAA-ACTGTCGGTCACTCCGGTTAATATTTCCAAACTAGCTCCCTTTTT-GGAAGGGTACAATATGGGTCAATACTTAATTCAAGGGTTTACTAACGGTTTCAAATTAGGTTATAATGGTCCTCGAATTAACACTTCATGTCCAAATCTC-AAA-TCATGCATGGAAGACCAGGAAATGGTTAAAAGAAAACTGCAAAAAGAGCTTGATGCTGGTCGGATAAAGGGTCCATTTCCTACCAAGCCTTTTCCTAACCTGCGCATTAGTCCAATTGGCCTGGTTCCTAAAAAAGAACCTAACCAATTTCGCATGATACACCATTTAAGTTATCCTGATGGGAATTCGGTCAATTCTTACATAGACAAAAA-CTTGTCGTCGGTGTCGTATGCTTCGTTTGATGATGCAATTCAATTGGTTTTGGAATTGGGTCGAGGCACTTTGCTGAGCAAAACGGATATAGAATCAGCTTTTCGAATC-ATCCCAATCCACTGTCAAGATCATGACTTGCTGGG-TTTCAAATTCAAAGGGGAATTCTACTAT-G-ACG-TGTGC-CTTCCGATGG-GTGCAGCCTCGGCCCCAGCAATTTTCGAACGTTTTAGCACCGCGATTCAATTCATCTGCAACACGCAGCTTGGCATTAAACATATGATTCATATTTTAGATGATTTCCTTATTTTGGGCCCACCTAACTCGGTCATATGTCAAAAAGGTCTTGAGATATTCATAGAGTTCTGTAATTATGTGGGTGTACCAATTAAATCGGAAAAAACAGAAAATGCAACAACATGTCT-TACCT--TTATGGGTTTAGAATTAGATACAATCAAAATGGAAGCGCGGTTACCTAACGAAAAATTGCAAAAACTTCGAGTTCTTCTCTCGTCTGTCAAACGCACAATTAAAC-TGGTAGACCTTCAATCACTGTTAGGTTATCTTAATTTTTGCTGCCAGGTAGTTCGCCCAGGCAGAGCTTTTCTTCGGAGGCTAACTGACCTTACTGCCAATGTGGTAAACCCGAAACATTATATCACTCTGACAAGGGAACACAGGAAAGACATTGCCGCATGGTCCTTTTTCGCAAACAAATTCAATGGAAAAACGTTGCTTGTTGAGAAACGTTGGTTAGAAGCCGATTTTCTCCATTTGCACACAGATGCATCAGGGACACATGGTTTTGGTGCAATTTTCTT-GTCACACTGGTTTTTTGGAGCTTGGTCAGTTCAGTTAAAAACTAGGTGTATCACCTTCAAAGAACTCTTCCCAATTGTTCTGGCTTTGGAGATTTGGGGAGAGCAACTTACAAATAAATGCATTGTTCTGCACACTGACAATATGGCAGTAATGCATATCATAAACCGTCAGACCTCAAAAA-TACCGATTATAATGCATTTAGTACGTAGACTGGTTGTGGCCTGCATGACTCATAACATTTTGGTACGCTCAGAACATGTTGAGGGCAAACGTAACATTTTACCCGATCTCCTTTCTCGCCTGCAGGTTGCAAAGTTCCGTCAACTGGCAAAAGACATGGATGTAGAAGCTACAC-CAGTTCCTCCACACCTAATACTCGTTCCTTGAATTATTGTGTTTTCAATTTGTTAAATAACTCACTGGCACCTTCGACATTTGTAAGCTACAAGAATGCATGGAAACAATACATGGCATTTCATAATCTTTACTATTCAAATGAAAAAGTGCTACCTGTATCGGTATCTCGTTTGAGTCAATTTATAGTTTCATGTCAACATCGTGGCTTACAAGCTTCTACA-ATAACATCTTTTGTGTCTGCAATAGCCTACATCCACAAGAT-ACAAAACTTGACAAATCCGTCTGAGGCTTTTGTTGTAAA-AAA-GCTTCTGCATGGCCTCCGCCGGGGTCAAA-CAGGAGACAAACGACTGCCTTTTACCTCTTGCCATCTTGAAAAAA-TCATTGGCGCGCTACGTGCAGAGTGTCCCTCTGACTACGACATCACCTTGTATACATCCATGATTCTTGTGGCATTCTTTGGCCTCTTCAGAGTGGGAGAGATAGCTTTATCAAAATTGGGGCATAGAAATTTACTGCAAAAATCTTCAGTGCAAATTAACTCGTATCGGTCCAAAGTTACTGACATAATAATCGAAATGAAAAATTACAAACATTCTGCAGGGCGGTCAGCTTTGATTCCTTTAAAACATCAGCCGCGAAAGCTTCTTTGTCCAGTCAGGGCTTTAGTAAAATATTTTAAGCTGTCATCTACCAATGTGGGTCCTTTATTTCAACATCAATCAGGTAATCCTGTTACTACTT-CAGATTTTCGCATTATCCTGCGTAAATGCGTAGTAAGGTGTAATCTGGATCCCATGAATTTCACAGCACATTCCTTACGCATAGGGGGAGCCACTCATGCTCACATGTGTGACATGCCAGTGGATCACATTCAGCGACTTGGTCGCTGGAAATCTAATGCATATCTAAAGTACATTCGCCCTCGTCCTATGCCTCTCCCAAACTGAAACCAGAAACATACACAATTCCAAGCCTCTTT-CCTATATGGGTGTGCCATTTCCTGCTGTTAATAAATATTGCATATGTTACATTTGTTATTCATGTCCTACTGTTATAAAA-GAGGGGACTGTTTGTCATCCATCTATTTTGTTGTTATATATGTCCCTACCGTGACAAAGCGGAGGAATTATTTCTTACAGAAATATACTTGTATTCAAGACCTTAAAG-TATGTCAGGATTTCCCTACTGTGATAAAGCAGAGGGCAGTCTTGGTGTGCTTGGAAAAGTTGTT--AAAGCATATTATGTGGAAGGTGTTTCATCTACTGCAATGAATGATTCTTCAGTCAATTGGAAGCACATCTCCTGTGATCACGATGCTTTACCAGATTGCAATAATGTCTGATCATGATACACTGTCTTGAGCAAGACAGTAATTTAGGTAATC-TGACTTCCTGTC-ACTAGTTGTATCTACTGTGACAAAGCAGAGATCCAAAGATTGATTAGGATTAGGTATTTAGATTGTGTAGTCTTTAAACTTGATCATATTTTGTACAACTTTGCTTTAAAGTATTGTTTATTGGTATAGTTCGTTTATGCTAAGTTTGATTCTATTGTTATCACCTCCAATTAGATGCATATA-CTGTCT-GTTTCACAGTAATAACTCTGGAATACAACAAATGCTAATGTTTGTGAGAAAGTTATTCCTAGATTGATGGGGTGTCTTTT-CCTATCAATACAAGATGACATTTCTGCACAAGTACTCTAATTCAATATTTTTATCTTTTT-AAGATTGATTTTGTTTGTTAGAAATTGCATGACTAGTTATAGTTAGTTTCTTTTTTCTTCTTGCATTTCTTTAACAGCTCCTTGTGGATGCTGGAAATAGTAACAATTTTTGAAGGAAATATTTCGCTCCACAAGCTTTAGACAGTCC-TTA-CTGTGCGGCGGTGTACTCCGTACGTTTGGCGGTTT-GTTTGGCCACCCAGTCAGTAGAA-GTGTAAATTTAGTTGAGTTGTCTTTA-CGACACTCTTACAAGTGAATATGATTTTGTTCTGAGATAACACTCTTAAGAAGTGTAATATTTGTTATGACATTTTGCAATAAATGTCCTTATTCACTCAACACTGTATTATGGTTTTAATTCACTTCTTCCTGTCCTGTCCTGGCTTGTGGATGAATTATTTGAAC-------------------------------------------------------------------------------------------------------------------------------------------------------------------------------------------------------------------------------------------------------
>ENCE22_1202h_contig_37357:0-7158()
------TTTTATGCACACATAAAATAATT-TATGGAATGGAAAAGCTTGTTCGGTTAAATAATAGCTACTACTACTAAATGGAGTAAACTTGTTTTTATTAATCTGACCAATGACGTTCTTGTTTACTATAATCTGACCAATGAGAAGGAAGCGTGTGA-CTATGCCGCTTTTAGCAAACCACAAGCCTCCTTCTTT-GGTTAACTGCGTAGTTAAATTCAGCAAAATTCAGCGTAGCTAAA-TATATATATTCTCTGCTTAATTATATCACTATAAAGGTGAGCGTTGCGTGTTTTACATAGTTTAT--TAACTGTTTTACCTAGTAGGATCCATCCCT-ATTGTGGCAAC-------------------------------CGT-CTAGTGACAGTTCTTT---TAGAGTTTTCAACGT--TGGACATTGTT--TGTGTTT-ACAAAAAAGAAA-GATGGCCGCGCCCATTA-AGATACAGATCTTCGG--TCATTCCTTTGTATCTCGACTGCGTTTGTTTATTCGTGATGAGGAAAACCTTCGCTACGATCTCGGACTGCATAATTTTCCGTTGGTGCAATACTCTGGATATCCTGGGGCGAACGTGAATCGTTTGATATCGAATCTGGAAGTGGTGAAAGACTT--TGGACCAGACATTCTTG-TGGTGCTTGTGGGTACGAACGATTTATACAAACCCGACATCACCATTGAGGACGTCGCTTCAGGCATTTGTCAGTTGGTCCATAAAGCCTTGTTGGAATTATCCGTGACTCGAGTGATTGTTGGTCAAGTGTTGCATCGTTGCGAGCCGAGTAAACCAACACGGTTCCCAGTTGACATTGATTGGTTCAATGAACGTGTGGACAGGCTAAATGTGCGTCTCGATACCTTGTTGAAATCAAGATTTCCAGGAAAGTCCCACTTATGGAGGATGAAAGGATTCTGGTCAGCCGAAACAAAGAGACGAAATTTCTGTGCGGACGGTTGTCATCTGTCTAGGGATGGACAGTTTAAGTTGCTATCAAATCTCCGGGCAGCTTCTGTTGCAGCAATATGCTCAA-CCATCATATAAACCAGTTAAGTTGGTT----------------------------------------------------------------------------------------------------CATTTACTTCAATCATTATTTAAGTATTTCATTTTTT-ATCAAAAATTGACTTCTTGCTCCACCAAAGCCGACCGACAGGGTTCTAGCCCTGCTTATGTAGGGTCGATTCAGTGAATATCCCAAACTGAACAGTGCGATTTATTAAGGAATTCGTAGGGTCAATGCGGTGCATGTCCCAAGCTACGCTGTGCGTACGTTCCTTTGAATTAATTCCTGCAGTGCATGTCCCACATTATGCAGTGCTTATTATTATTA-----TTTTTTTTTT----------CATTTTTGATAGAACATATTTGTGGGTACAGTGCAGTGCATGTCCCACATTATGGA-GTTGACTATACTTTATAGGGCCAATGCAGTGCATGTCCCTCATTACGCAATGCGTATTTTTCTATGACATACTTTGCGGGGCCAACGCAGTGCATGTC--CCTCATTATGCAGGGCAT-------TATGACATATTTGGTGGGGTCATTGCAGTGCATAT-CCCTCATTACGCAGTGCGTATTTCTCTATGATATTTCCT--------------------------------------------------TGGATCAT--------------------------------------------------------TGCAGTGCATTTC-CCTCATTACGCAGTGCGTATTTTTCTATGACAGATTTCGTGGGGTCAGTGCAGTGCATGTCCCTCATTACGCAGTGCGTATTTTTCTATGATATTTCCTTGGGTCATTGC-AGTGCATTTCCCTCATTACGCAGTGCGTATTTTTCTATGACAGATTTCGTGGGGTCAGTGCAGTGCATGTCCCTCATTACGCAGTGCGTATTTTTCTATGA-----------------------------------------------------------------------------------------------------------------------GCATATTTG--TGGAT-ATCGTGCAGTGCACATCCCCGATTTACATGTGTAAATACAATAAGCACAGGTCAATGCAGAGCA-TGACCAGAATGACACAGTGAGTATAGTAAAAGAAATATTTTGGTTCGAGCATGTCCGATCCATGTTAATATGAATCTTTATTTAAG-GTC-AAATAGTTATTGTTTTATTTGTGTGCAGTCTGTATATCAT-GATTGCTCATAC-TGTTGTGTCTTTATAAGCTGTGCAATATGTTGTGAAGGTCATGCAGTGCTTGGCCTATACAATCATGGTGAAAATTGTCATTAACGATACTCATTTATATAGCAGTGCTTTCCCCCTTTATAAGGAAGGGTGATATTTGTTAAGTGTATAGGTATGGCGAAATAGTCTGCTGTAAAAGCCCTTCATACAGACCCTTTTGCGTCTTTCTGTTTGTAAAATAGA-ACAGACCGGTACCTACATGTTGGTCGGTTTATTTCAGATGAAAA-GAAAA-TCTGTTGGCCCGACT-AAAGCTTCCACTCGGACACGGGCAAAGAAAACCCGAACAACTCGAATTAATGAAGATGTTGGGAACCATCCATC---------------------------------------------------------------GACATCTGGAAAGAAAGCCCAAACACCTCGAATTGA---AGATGTTGGGAACCATCCATCGA-CATCTGGAA---------------------------------------------------------GTTCTTCAAATAGTGTTGTGATTTCAATGCACCATTCGGACACTGACGAAGACCAACAAGACTCCAACAACCAACGGTCAATTTTGACTCTGAATCGCTC-AAGGACACAAACTGTCTCCATTAACCCCGAAGAGAGCATGCGCAATCGGTTTCCCAGTCAACATTATGAGTCCTCAAGCT-CGGACTCTGAGGGCGATGTCCCGGAGATTTCTCACTCAACGAAAATTACAGGTAATGGCACACCCTCTGCAGTTGCAGAACCAATCAGCTCGCCAATCATGGCTCAAATATCTAAAAGGATAAGGAAACAAATTTGGGCAAATGAATTC-ATTGATTTAGCTTGTCTCCTTCCCCACACGATTAATTCAAACTTAAATAACCC-TCCAACATTTTCTTTGCAAATGGATGGTAATTCTCAGATTTCTTTAACACCTTCCCATAAGTCCAGGAAAA-TTACTACTATTGATACTTGGACAACTGC-CTTTATGAGGTTTGTAGCC-GTATATGCTACAAAATATCCGCTAGAAACACCCCAGCTCATGAAATATGGGGAAATCGTC-CGTGAC-ATAGCGTCAAGGAAACAGGGCCT--TT-CCTTCATGTTCTACGACACCAA-TTTTCGTAAAGCAAGG-GAGACTACTCTCTTACCATGGGACAGACTTCATACTGAATATTGGTTAATGGCCTGCACT-GCTTTCAACAATAACACCTCATCTAATCAGCCCTTT-CCA-C-CCTCTCGGGCCTTTAACAAGGCCCACTCCTACAAGTCCAAAAGATTCTTGGAAAATACTTGCTGGGGCTACAATAGGCCCACAGGATGTAAGACTGTCC-GCTGCTCCCTCCCCCATGTGTGTGGATACTGTAAAGGTCAACACACTGCAGCAAACTGTTCCCTATCAAAAAAGGAACAATTCCCTCGGGGGCCTTCCACTTCATCCTTCAACAGCCCACACCAAAAAAGCAGTAAA-ACTGTCGGTCACTCCGGTTAATATTTCCAAACTAGCTCCCTTTTT-GGAAGGGTACAATATGGGTCAATACTTAATTCAAGGGTTTACTAACGGTTTCAAATTAGGTTATAATGGTCCTCGAATTAACACTTCATGTCCAAATCTC-AAA-TCATGCATGGAAGACCAGGAAATGGTTAAAAGAAAACTGCAAAAAGAGCTTGATGCTGGTCGGATAAAGGGTCCATTTCCTACCAAGCCTTTTCCTAACCTGCGCATTAGTCCAATTGGCCTGGTTCCTAAAAAAGAACCTAACCAATTTCGCATGATACACCATTTAAGTTATCCTGATGGGAATTCGGTCAATTCTTACATAGACAAAAA-CTTGTCGTCGGTGTCGTATGCTTCGTTTGATGATGCAATTCAATTGGTTTTGGAATTGGGTCGAGGCACTTTGCTGAGCAAAACGGATATAGAATCAGCTTTTCGAATC-ATCCCAATCCACTGTCAAGATCATGACTTGCTGGG-TTTCAAATTCAAAGGGGAATTCTACTAT-G-ACG-TGTGC-CTTCCGATGG-GTGCAGCCTCGGCCCCAGCAATTTTCGAACGTTTTAGCACCGCGATTCAATTCATCTGCAACACGCAGCTTGGCATTAAACATATGATTCATATTTTAGATGATTTCCTTATTTTGGGCCCACCTAACTCGGTCATATGTCAAAAAGGTCTTGAGATATTCATAGAGTTCTGTAATTATGTGGGTGTACCAATTAAATCGGAAAAAACAGAAAATGCAACAACATGTCT-TACCT--TTATGGGTTTAGAATTAGATACAATCAAAATGGAAGCGCGGTTACCTAACGAAAAATTGCAAAAACTTCGAGTTCTTCTCTCGTCTGTCAAACGCACAATTAAAC-TGGTAGACCTTCAATCACTGTTAGGTTATCTTAATTTTTGCTGCCAGGTAGTTCGCCCAGGCAGAGCTTTTCTTCGGAGGCTAACTGACCTTACTGCCAATGTGGTAAACCCGAAACATTATATCACTCTGACAAGGGAACACAGGAAAGACATTGCCGCATGGTCCTTTTTCGCAAACAAATTCAATGGAAAAACGTTGCTTGTTGAGAAACGTTGGTTAGAAGCCGATTTTCTCCATTTGCACACAGATGCATCAGGGACACATGGTTTTGGTGCAATTTTCTT-GTCACACTGGTTTTTTGGAGCTTGGTCAGTTCAGTTAAAAACTAGGTGTATCACCTTCAAAGAACTCTTCCCAATTGTTCTGGCTTTGGAGATTTGGGGAGAGCAACTTACAAATAAATGCATTGTTCTGCACACTGACAATATGGCAGTAATGCATATCATAAACCGTCAGACCTCAAAAA-TACCGATTATAATGCATTTAGTACGTAGACTGGTTGTGGCCTGCATGACTCATAACATTTTGGTACGCTCAGAACATGTTGAGGGCAAACGTAACATTTTACCCGATCTCCTTTCTCGCCTGCAGGTTGCAAAGTTCCGTCAACTGGCAAAAGACATGGATGTAGAAGCTACAC-CAGTTCCTCCACACCTAATACTCGTTCCTTGAATTATTGTGTTTTCAATTTGTTAAATAACTCACTGGCACCTTCGACATTTGTAAGCTACAAGAATGCATGGAAACAATACATGGCATTTCATAATCTTTACTATTCAAATGAAAAAGTGCTACCTGTATCGGTATCTCGTTTGAGTCAATTTATAGTTTCATGTCAACATCGTGGCTTACAAGCTTCTACA-ATAACATCTTTTGTGTCTGCAATAGCCTACATCCACAAGAT-ACAAAACTTGACAAATCCGTCTGAGGCTTTTGTTGTAAA-AAA-GCTTCTGCATGGCCTCCGCCGGGGTCAAA-CAGGAGACAAACGACTGCCTTTTACCTCTTGCCATCTTGAAAAAA-TCATTGGCGCGCTACGTGCAGAGTGTCCCTCTGACTACGACATCACCTTGTATACATCCATGATTCTTGTGGCATTCTTTGGCCTCTTCAGAGTGGGAGAGATAGCTTTATCAAAATTGGGGCATAGAAATTTACTGCAAAAATCTTCAGTGCAAATTAACTCGTATCGGTCCAAAGTTACTGACATAATAATCGAAATGAAAAATTACAAACATTCTGCAGGGCGGTCAGCTTTGATTCCTTTAAAACATCAGCCGCGAAAGCTTCTTTGTCCAGTCAGGGCTTTAGTAAAATATTTTAAGCTGTCATCTACCAATGTGGGTCCTTTATTTCAACATCAATCAGGTAATCCTGTTACTACTT-CAGATTTTCGCATTATCCTGCGTAAATGCGTAGTAAGGTGTAATCTGGATCCCATGAATTTCACAGCACATTCCTTACGCATAGGGGGAGCCACTCATGCTCACATGTGTGACATGCCAGTGGATCACATTCAGCGACTTGGTCGCTGGAAATCTAATGCATATCTAAAGTACATTCGCCCTCGTCCTATGCCTCTCCCAAACTGAAACCAGAAACATACACAATTCCAAGCCTCTTT-CCTATATGGGTGTGCCATTTCCTGCTGTTAATAAATATTGCATATGTTACATTTGTTATTCATGTCCTACTGTTATAAAA-GAGGGGACTGTTTGTCATCCATCTATTTTGTTGTTATATATGTCCCTACCGTGACAAAGCGGAGGAATTATTTCTTACAGAAATATACTTGTATTCAAGACCTTAAAG-TATGTCAGGATTTCCCTACTGTGATAAAGCAGAGGGCAGTCTTGGTGTGCTTGGAAAAGTTGTT--AAAGCATATTATGTGGAAGGTGTTTCATCTACTGCAATGAATGATTCTTCAGTCAATTGGAAGCACATCTCCTGTGATCACGATGCTTTACCAGATTGCAATAATGTCTGATCATGATACACTGTCTTGAGCAAGACAGTAATTTAGGTAATC-TGACTTCCTGTC-ACTAGTTGTATCTACTGTGACAAAGCAGAGATCCAAAGATTGATTAGGATTAGGTATTTAGATTGTGTAGTCTTTAAACTTGATCATATTTTGTACAACTTTGCTTTAAAGTATTGTTTATTGGTATAGTTCGTTTATGCTAAGTTTGATTCTATTGTTATCACCTCCAATTAGATGCATATA-CTGTCT-GTTTCACAGTAATAACTCTGGAATACAACAAATGCTAATGTTTGTGAGAAAGTTATTCCTAGATTGATGGGGTGTCTTTT-CCTATCAATACAAGATGACATTTCTGCACAAGTACTCTAATTCAATATTTTTATCTTTTT-AAGATTGATTTTGTTTGTTAGAAATTGCATGACTAGTTATAGTTAGTTTCTTTTT-CTTCTTGCATTTCTTTAACAGCTCCTTGTGGATGCTGGAAATAGTAACAATTTTTGAAGGAAATATTTCGCTCCACAAGCTTTAGACAGTCC-TTA-CTGTGCGGCGGTGTACTCCGTACGTTTGGCGGTTT-GTTTGGCCACCCAGTCAGTAGAA-GTGTAAATTTAGTTGAGTTGTCTTTA-CGACACTCTTACAAGTGAATATGATTTTGTTCTGAGATAACACTCTTAAGAAGTGTAATATTTGTTATGACATTTTGCAATAAATGTCCTTATTCACTCAACACTGTATTATGGTTTTAATTCACTTCTTCCTGTCCTGTCCTGGCTTGTGGATGAATTATTTGAACATTCAATAAATAATATTTTATGCACACATAAAATAATT--TATGGAATGGAAAAGCTTGTTCGGTTAAATAATAGCTACTACTACTAAATGGAGTAAACTTGTTT----------------------------------------------------------------------------------------------------------------------------------------------
>PACE20_537h_contig_26112:0-7198()_(reversed)
------TTTTATGCACACATAAAATAATT-TATGGAATGGAAAAGCTTGTTCGGTTAAATAATAGCTACTACTACTAAATGGAGTAAACTTGTTTTTATTAATCTGACCAATGACGTTCTTGTTTACTATAATCTGACCAATGAGAAGGAAGCGTGTGA-CTATGCCGCTTTTAGCAAACCACAAGCCTCCTTCTTT-GGTTAACTGCGTAGTTAAATTCAGCAAAATTCAGCGTAGCTAAA-TATATATATTCTCTGCTTAATTATATCACTATAAAGGTGAGCGTTGCGTGTTTTACATAGTTTAT--TAACTGTTTTACCTAGTAGGATCCATCCCT-ATTGTGGCAAC-------------------------------CGT-CTAGTGACAGTTCTTT---TAGAGTTTTCAACGT--TGGACATTGTT--TGTGTTT-ACAAAAAAGAAA-GATGGCCGCGCCCATTA-AGATACAGATCTTCGG--TCATTCCTTTGTATCTCGACTGCGTTTGTTTATTCGTGATGAGGAAAACCTTCGCTACGATCTCGGACTGCATAATTTTCCGTTGGTGCAATACTCTGGATATCCTGGGGCGAACGTGAATCGTTTGATATCGAATCTGGAAGTGGTGAAAGACTT--TGGACCAGACATTCTTG-TGGTGCTTGTGGGTACGAACGATTTATACAAACCCGACATCACCATTGAGGACGTCGCTTCAGGCATTTGTCAGTTGGTCCATAAAGCCTTGTTGGAATTATCCGTGACTCGAGTGATTGTTGGTCAAGTGTTGCATCGTTGCGAGCCGAGTAAACCAACACGGTTCCCAGTTGACATTGATTGGTTCAATGAACGTGTGGACAGGCTAAATGTGCGTCTCGATACCTTGTTGAAATCAAGATTTCCAGGAAAGTCCCACTTATGGAGGATGAAAGGATTCTGGTCAGCCGAAACAAAGAGACGAAATTTCTGTGCGGACGGTTGTCATCTGTCTAGGGATGGACAGTTTAAGTTGCTATCAAATCTCCGGGCAGCTTCTGTTGCAGCAATATGCTCAA-CCATCATATAAACCAGTTAAGTTGGTT----------------------------------------------------------------------------------------------------CATTTACTTCAATCATTATTTAAGTATTTCATTTTTT-ATCAAAAATTGACTTCTTGCTCCACCAAAGCCGACCGACAGGGTTCTAGCCCTGCTTATGTAGGGTCGATTCAGTGAATATCCCAAACTGAACAGTGCGATTTATTAAGGAATTCGTAGGGTCAATGCGGTGCATGTCCCAAGCTACGCTGTGCGTACGTTCCTTTGAATTAATTCCTGCAGTGCATGTCCCACATTATGCAGTGCTTATTATTATTAA----TTTTTTTTT-----------CATTTTTGATAGAACATATTTGTGGGTACAGTGCAGTGCATGTCCCACATTATGGA-GTTGACTATACTTTATAGGGCCAATGCAGTGCATGTCCCTCATTACGCAATGCGTATTTTTCTATGACATACTTTGCGGGGCCAACGCAGTGCATGTC--CCTCATTATGCAGGGCAT-------TATGACATATTTGGTGGGGTCATTGCAGTGCATAT-CCCTCATTACGCAGTGCGTATTTCTCTATGATATTTCCT--------------------------------------------------TGGATCAT--------------------------------------------------------TGCAGTGCATTTC-CCTCATTACGCAGTGCGTATTTTTCTATGACAGATTTCGTGGGGTCAGTGCAGTGCATGTCCCTCATTACGCAGTGCGTATTTTTCTATGATATTTCCTTGGGTCATTGC-AGTGCATTTCCCTCATTACGCAGTGCGTATTTTTCTATGACAGATTTCGTGGGGTCAGTGCAGTGCATGTCCCTCATTACGCAGTGCGTATTTTTCTATGA-----------------------------------------------------------------------------------------------------------------------GCATATTTG--TGGAT-ATCGTGCAGTGCACATCCCCGATTTACATGTGTAAATACAATAAGCACAGGTCAATGCAGAGCA-TGACCAGAATGACACAGTGAGTATAGTAAAAGAAATATTTTGGTTCGAGCATGTCCGATCCATGTTAATATGAATCTTTATTTAAG-GTC-AAATAGTTATTGTTTTATTTGTGTGCAGTCTGTATATCAT-GATTGCTCATAC-TGTTGTGTCTTTATAAGCTGTGCAATATGTTGTGAAGGTCATGCAGTGCTTGGCCTATACAATCATGGTGAAAATTGTCATTAACGATACTCATTTATATAGCAGTGCTTTCCCCCTTTATAAGGAAGGGTGATATTTGTTAAGTGTATAGGTATGGCGAAATAGTCTGCTGTAAAAGCCCTTCATACAGACCCTTTTGCGTCTTTCTGTTTGTAAAATAGA-ACAGACCGGTACCTACATGTTGGTCGGTTTATTTCAGATGAAAA-GAAAA-TCTGTTGGCCCGACT-AAAGCTTCCACTCGGACACGGGCAAAGAAAACCCGAACAACTCGAATTAATGAAGATGTTGGGAACCATCCATC---------------------------------------------------------------GACATCTGGAAAGAAAGCCCAAACACCTCGAATTGA---AGATGTTGGGAACCATCCATCGA-CATCTGGAA---------------------------------------------------------GTTCTTCAAATAGTGTTGTGATTTCAATGCACCATTCGGACACTGACGAAGACCAACAAGACTCCAACAACCAACGGTCAATTTTGACTCTGAATCGCTC-AAGGACACAAACTGTCTCCATTAACCCCGAAGAGAGCATGCGCAATCGGTTTCCCAGTCAACATTATGAGTCCTCAAGCT-CGGACTCTGAGGGCGATGTCCCGGAGATTTCTCACTCAACGAAAATTACAGGTAATGGCACACCCTCTGCAGTTGCAGAACCAATCAGCTCGCCAATCATGGCTCAAATATCTAAAAGGATAAGGAAACAAATTTGGGCAAATGAATTC-ATTGATTTAGCTTGTCTCCTTCCCCACACGATTAATTCAAACTTAAATAACCC-TCCAACATTTTCTTTGCAAATGGATGGTAATTCTCAGATTTCTTTAACACCTTCCCATAAGTCCAGGAAAA-TTACTACTATTGATACTTGGACAACTGC-CTTTATGAGGTTTGTAGCC-GTATATGCTACAAAATATCCGCTAGAAACACCCCAGCTCATGAAATATGGGGAAATCGTC-CGTGAC-ATAGCGTCAAGGAAACAGGGCCT--TT-CCTTCATGTTCTACGACACCAA-TTTTCGTAAAGCAAGG-GAGACTACTCTCTTACCATGGGACAGACTTCATACTGAATATTGGTTAATGGCCTGCACT-GCTTTCAACAATAACACCTCATCTAATCAGCCCTTT-CCA-C-CCTCTCGGGCCTTTAACAAGGCCCACTCCTACAAGTCCAAAAGATTCTTGGAAAATACTTGCTGGGGCTACAATAGGCCCACAGGATGTAAGACTGTCC-GCTGCTCCCTCCCC-ATGTGTGTGGATACTGTAAAGGTCAACACACTGCAGCAAACTGTTCCCTATCAAAAAAGGAACAATTCCCTCGGGGGCCTTCCACTTCATCCTTCAACAGCCCACACCAAAAAAGCAGTAAA-ACTGTCGGTCACTCCGGTTAATATTTCCAAACTAGCTCCCTTTT--GGAAGGGTACAATATGGGTCAATACTTAATTCAAGGGTTTACTAACGGTTTCAAATTAGGTTATAATGGTCCTCGAATTAACACTTCATGTCCAAATCTC-AAA-TCATGCATGGAAGACCAGGAAATGGTTAAAAGAAAACTGCAAAAAGAGCTTGATGCTGGTCGGATAAAGGGTCCATTTCCTACCAAGCCTTTTCCTAACCTGCGCATTAGTCCAATTGGCCTGGTTCCTAAAAAAGAACCTAACCAATTTCGCATGATACACCATTTAAGTTATCCTGATGGGAATTCGGTCAATTCTTACATAGACAAAAA-CTTGTCGTCGGTGTCGTATGCTTCGTTTGATGATGCAATTCAATTGGTTTTGGAATTGGGTCGAGGCACTTTGCTGAGCAAAACGGATATAGAATCAGCTTTTCGAATC-ATCCCAATCCACTGTCAAGATCATGACTTGCTGGG-TTTCAAATTCAAAGGG-AATTCTACTAT-G-ACG-TGTGC-CTTCCGATGG-GTGCAGCCTCGGCCCCAGCAATTTTCGAACGTTTTAGCACCGCGATTCAATTCATCTGCAACACGCAGCTTGGCATTAAACATATGATTCATATTTTAGATGATTTCCTTATTTTGGGCCCACCTAACTCGGTCATATGTCAAAAAGGTCTTGAGATATTCATAGAGTTCTGTAATTATGTGGGTGTACCAATTAAATCGGAAAAAACAGAAAATGCAACAACATGTCT-TACCT--TTATGGGTTTAGAATTAGATACAATCAAAATGGAAGCGCGGTTACCTAACGAAAAATTGCAAAAACTTCGAGTTCTTCTCTCGTCTGTCAAACGCACAATTAAAC-TGGTAGACCTTCAATCACTGTTAGGTTATCTTAATTTTTGCTGCCAGGTAGTTCGCCCAGGCAGAGCTTTTCTTCGGAGGCTAACTGACCTTACTGCCAATGTGGTAAACCCGAAACATTATATCACTCTGACAAGGGAACACAGGAAAGACATTGCCGCATGGTCCTTTTTCGCAAACAAATTCAATGGAAAAACGTTGCTTGTTGAGAAACGTTGGTTAGAAGCCGATTTTCTCCATTTGCACACAGATGCATCAGGGACACATGGTTTTGGTGCAATTTTCTT-GTCACACTGGTTTTTTGGAGCTTGGTCAGTTCAGTTAAAAACTAGGTGTATCACCTTCAAAGAACTCTTCCCAATTGTTCTGGCTTTGGAGATTTGGGGAGAGCAACTTACAAATAAATGCATTGTTCTGCACACTGACAATATGGCAGTAATGCATATCATAAACCGTCAGACCTCAAAAA-TACCGATTATAATGCATTTAGTACGTAGACTGGTTGTGGCCTGCATGACTCATAACATTTTGGTACGCTCAGAACATGTTGAGGGCAAACGTAACATTTTACCCGATCTCCTTTCTCGCCTGCAGGTTGCAAAGTTCCGTCAACTGGCAAAAGACATGGATGTAGAAGCTACAC-CAGTTCCTCCACACCTAATACTCGTTCCTTGAATTATTGTGTTTTCAATTTGTTAAATAACTCACTGGCACCTTCGACATTTGTAAGCTACAAGAATGCATGGAAACAATACATGGCATTTCATAATCTTTACTATTCAAATGAAAAAGTGCTACCTGTATCGGTATCTCGTTTGAGTCAATTTATAGTTTCATGTCAACATCGTGGCTTACAAGCTTCTACA-ATAACATCTTTTGTGTCTGCAATAGCCTACATCCACAAGAT-ACAAAACTTGACAAATCCGTCTGAGGCTTTTGTTGTAAA-AAA-GCTTCTGCATGGCCTCCGCCGGGGTCAAA-CAGGAGACAAACGACTGCCTTTTACCTCTTGCCATCTTGAAAAAA-TCATTGGCGCGCTACGTGCAGAGTGTCCCTCTGACTACGACATCACCTTGTATACATCCATGATTCTTGTGGCATTCTTTGGCCTCTTCAGAGTGGGAGAGATAGCTTTATCAAAATTGGGGCATAGAAATTTACTGCAAAAATCTTCAGTGCAAATTAACTCGTATCGGTCCAAAGTTACTGACATAATAATCGAAATGAAAAATTACAAACATTCTGCAGGGCGGTCAGCTTTGATTCCTTTAAAACATCAGCCGCGAAAGCTTCTTTGTCCAGTCAGGGCTTTAGTAAAATATTTTAAGCTGTCATCTACCAATGTGGGTCCTTTATTTCAACATCAATCAGGTAATCCTGTTACTACTT-CAGATTTTCGCATTATCCTGCGTAAATGCGTAGTAAGGTGTAATCTGGATCCCATGAATTTCACAGCACATTCCTTACGCATAGGGGGAGCCACTCATGCTCACATGTGTGACATGCCAGTGGATCACATTCAGCGACTTGGTCGCTGGAAATCTAATGCATATCTAAAGTACATTCGCCCTCGTCCTATGCCTCTCCCAAACTGAAACCAGAAACATACACAATTCCAAGCCTCTTT-CCTATATGGGTGTGCCATTTCCTGCTGTTAATAAATATTGCATATGTTACATTTGTTATTCATGTCCTACTGTTATAAAA-GAGGGGACTGTTTGTCATCCATCTATTTTGTTGTTATATATGTCCCTACCGTGACAAAGCGGAGGAATTATTTCTTACAGAAATATACTTGTATTCAAGACCTTAAAG-TATGTCAGGATTTCCCTACTGTGATAAAGCAGAGGGCAGTCTTGGTGTGCTTGGAAAAGTTGTT--AAAGCATATTATGTGGAAGGTGTTTCATCTACTGCAATGAATGATTCTTCAGTCAATTGGAAGCACATCTCCTGTGATCACGATGCTTTACCAGATTGCAATAATGTCTGATCATGATACACTGTCTTGAGCAAGACAGTAATTTAGGTAATC-TGACTTCCTGTC-ACTAGTTGTATCTACTGTGACAAAGCAGAGATCCAAAGATTGATTAGGATTAGGTATTTAGATTGTGTAGTCTTTAAACTTGATCATATTTTGTACAACTTTGCTTTAAAGTATTGTTTATTGGTATAGTTCGTTTATGCTAAGTTTGATTCTATTGTTATCACCTCCAATTAGATGCATATA-CTGTCT-GTTTCACAGTAATAACTCTGGAATACAACAAATGCTAATGTTTGTGAGAAAGTTATTCCTAGATTGATGGGGTGTCTTTT-CCTATCAATACAAGATGACATTTCTGCACAAGTACTCTAATTCAATATTTTTATCTTTTT-AAGATTGATTTTGTTTGTTAGAAATTGCATGACTAGTTATAGTTAGTTTCTTTTT-CTTCTTGCATTTCTTTAACAGCTCCTTGTGGATGCTGGAAATAGTAACAATTTTTGAAGGAAATATTTCGCTCCACAAGCTTTAGACAGTCC-TTA-CTGTGCGGCGGTGTACTCCGTACGTTTGGCGGTTT-GTTTGGCCACCCAGTCAGTAGAA-GTGTAAATTTAGTTGAGTTGTCTTTA-CGACACTCTTACAAGTGAATATGATTTTGTTCTGAGATAACACTCTTAAGAAGTGTAATATTTGTTATGACATTTTGCAATAAATGTCCTTATTCACTCAACACTGTATTATGGTTTTAATTCACTTCTTCCTGTCCTGTCCTGGCTTGTGGATGAATTATTTGAACATTCAATAAATAATATTTTATGCACACATAAAATAATT--TATGGAATGGAAAAGCTTGTTCGGTTAAATAATAGCTACTACTACTAAATGGAGTAAACTTGTTTTTATTAATCTGACCAAT-GACGTTCTTGTTTAC-TA--TA------------------------------------------------------------------------------------------------------
>PACE20_537h_contig_35026:0-12228()_(reversed)
------TTTTATGCACACATAAAATAATT-TATGGAATGGAAAAGCTTGTTCGGTTAAATAATAGCTACTACTACTAAATGGAGTAAACTTGTTTTTATTAATCTGACCAATGACGTTCTTGTTTACTATAATCTGACCAATGAGAAGGAAGCGTGTGA-CTATGCCGCTTTTAGCAAACCACAAGCCTCCTTCTTT-GGTTAACTGCGTAGTTAAATTCAGCAAAATTCAGCGTAGCTAAA-TATATATATTCTCTGCTTAATTATATCACTATAAAGGTGAGCGTTGCGTGTTTTACATAGTTTAT--TAACTGTTTTACCTAGTAGGATCCATCCCT-ATTGTGGCAAC-------------------------------CGT-CTAGTGACAGTTCTTT---TAGAGTTTTCAACGT--TGGACATTGTT--TGTGTTT-ACAAAAAAGAAA-GATGGCCGCGCCCATTA-AGATACAGATCTTCGG--TCATTCCTTTGTATCTCGACTGCGTTTGTTTATTCGTGATGAGGAAAACCTTCGCTACGATCTCGGACTGCATAATTTTCCGTTGGTGCAATACTCTGGATATCCTGGGGCGAACGTGAATCGTTTGATATCGAATCTGGAAGTGGTGAAAGACTT--TGGACCAGACATTCTTG-TGGTGCTTGTGGGTACGAACGATTTATACAAACCCGACATCACCATTGAGGACGTCGCTTCAGGCATTTGTCAGTTGGTCCATAAAGCCTTGTTGGAATTATCCGTGACTCGAGTGATTGTTGGTCAAGTGTTGCATCGTTGCGAGCCGAGTAAACCAACACGGTTCCCAGTTGACATTGATTGGTTCAATGAACGTGTGGACAGGCTAAATGTGCGTCTCGATACCTTGTTGAAATCAAGATTTCCAGGAAAGTCCCACTTATGGAGGATGAAAGGATTCTGGTCAGCCGAAACAAAGAGACGAAATTTCTGTGCGGACGGTTGTCATCTGTCTAGGGATGGACAGTTTAAGTTGCTATCAAATCTCCGGGCAGCTTCTGTTGCAGCAATATGCTCAA-CCATCATATAAACCAGTTAAGTTGGTT----------------------------------------------------------------------------------------------------CATTTACTTCAATCATTATTTAAGTATTTCATTTTTT-ATCAAAAATTGACTTCTTGCTCCACCAAAGCCGACCGACAGGGTTCTAGCCCTGCTTATGTAGGGTCGATTCAGTGAATATCCCAAACTGAACAGTGCGATTTATTAAGGAATTCGTAGGGTCAATGCGGTGCATGTCCCAAGCTACGCTGTGCGTACGTTCCTTTGAATTAATTCCTGCAGTGCATGTCCCACATTATGCAGTGCTTATTATTATTAA----TTTTTTTTTT----------CATTTTTGATAGAACATATTTGTGGGTACAGTGCAGTGCATGTCCCACATTATGGA-GTTGACTATACTTTATAGGGCCAATGCAGTGCATGTCCCTCATTACGCAATGCGTATTTTTCTATGACATACTTTGCGGGGCCAACGCAGTGCATGTC--CCTCATTATGCAGGGCAT-------TATGACATATTTGGTGGGGTCATTGCAGTGCATAT-CCCTCATTACGCAGTGCGTATTTCTCTATGATATTTCCT--------------------------------------------------TGGATCAT--------------------------------------------------------TGCAGTGCATTTC-CCTCATTACGCAGTGCGTATTTTTCTATGACAGATTTCGTGGGGTCAGTGCAGTGCATGTCCCTCATTACGCAGTGCGTATTTTTCTATGATATTTCCTTGGGTCATTGC-AGTGCATTTCCCTCATTACGCAGTGCGTATTTTTCTATGACAGATTTCGTGGGGTCAGTGCAGTGCATGTCCCTCATTACGCAGTGCGTATTTTTCTATGA-----------------------------------------------------------------------------------------------------------------------GCATATTTG--TGGAT-ATCGTGCAGTGCACATCCCCGATTTACATGTGTAAATACAATAAGCACAGGTCAATGCAGAGCA-TGACCAGAATGACACAGTGAGTATAGTAAAAGAAATATTTTGGTTCGAGCATGTCCGATCCATGTTAATATGAATCTTTATTTAAG-GTC-AAATAGTTATTGTTTTATTTGTGTGCAGTCTGTATATCAT-GATTGCTCATAC-TGTTGTGTCTTTATAAGCTGTGCAATATGTTGTGAAGGTCATGCAGTGCTTGGCCTATACAATCATGGTGAAAATTGTCATTAACGATACTCATTTATATAGCAGTGCTTTCCCCCTTTATAAGGAAGGGTGATATTTGTTAAGTGTATAGGTATGGCGAAATAGTCTGCTGTAAAAGCCCTTCATACAGACCCTTTTGCGTCTTTCTGTTTGTAAAATAGA-ACAGACCGGTACCTACATGTTGGTCGGTTTATTTCAGATGAAAAAGAAAA-TCTGTTGGCCCGACT-AAAGCTTCCACTCGGACACGGGCAAAGAAAACCCGAACAACTCGAATTAATGAAGATGTTGGGAACCATCCATC---------------------------------------------------------------GACATCTGGAAAGAAAGCCCAAACACCTCGAATTGA---AGATGTTGGGAACCATCCATCGA-CATCTGGAA---------------------------------------------------------GTTCTTCAAATAGTGTTGTGATTTCAATGCACCATTCGGACACTGACGAAGACCAACAAGACTCCAACAACCAACGGTCAATTTTGACTCTGAATCGCTC-AAGGACACAAACTGTCTCCATTAACCCCGAAGAGAGCATGCGCAATCGGTTTCCCAGTCAACATTATGAGTCCTCAAGCT-CGGACTCTGAGGGCGATGTCCCGGAGATTTCTCACTCAACGAAAATTACAGGTAATGGCACACCCTCTGCAGTTGCAGAACCAATCAGCTCGCCAATCATGGCTCAAATATCTAAAAGGATAAGGAAACAAATTTGGGCAAATGAATTC-ATTGATTTAGCTTGTCTCCTTCCCCACACGATTAATTCAAACTTAAATAACCC-TCCAACATTTTCTTTGCAAATGGATGGTAATTCTCAGATTTCTTTAACACCTTCCCATAAGTCCAGGAAAA-TTACTACTATTGATACTTGGACAACTGC-CTTTATGAGGTTTGTAGCC-GTATATGCTACAAAATATCCGCTAGAAACACCCCAGCTCATGAAATATGGGGAAATCGTC-CGTGAC-ATAGCGTCAAGGAAACAGGGCCT--TT-CCTTCATGTTCTACGACACCAA-TTTTCGTAAAGCAAGG-GAGACTACTCTCTTACCATGGGACAGACTTCATACTGAATATTGGTTAATGGCCTGCACT-GCTTTCAACAATAACACCTCATCTAATCAGCCCTTT-CCA-CTCCTCTCGGGCCTTTAACAAGGCCCACTCCTACAAGTCCAAAAGATTCTTGGAAAATACTTGCTGGGGCTACAATAGGCCCACAGGATGTAAGACTGTCC-GCTGCTCCCTCCCCCATGTGTGTGGATACTGTAAAGGTCAACACACTGCAGCAAACTGTTCCCTATCAAAAAAGGAACAATTCCCTCGGGGGCCTTCCACTTCATCCTTCAACAGCCCACACCAAAAAAGCAGTAAA-ACTGTCGGTCACTCCGGTTAATATTTCCAAACTAGCTCCCTTTTT-GGAAGGGTACAATATGGGTCAATACTTAATTCAAGGGTTTACTAACGGTTTCAAATTAGGTTATAATGGTCCTCGAATTAACACTTCATGTCCAAATCTC-AAA-TCATGCATGGAAGACCAGGAAATGGTTAAAAGAAAACTGCAAAAAGAGCTTGATGCTGGTCGGATAAAGGGTCCATTTCCTACCAAGCCTTTTCCTAACCTGCGCATTAGTCCAATTGGCCTGGTTCCTAAAAAAGAACCTAACCAATTTCGCATGATACACCATTTAAGTTATCCTGATGGGAATTCGGTCAATTCTTACATAGACAAAAA-CTTGTCGTCGGTGTCGTATGCTTCGTTTGATGATGCAATTCAATTGGTTTTGGAATTGGGTCGAGGCACTTTGCTGAGCAAAACGGATATAGAATCAGCTTTTCGAATC-ATCCCAATCCACTGTCAAGATCATGACTTGCTGGG-TTTCAAATTCAAAGGGGAATTCTACTAT-G-ACG-TGTGC-CTTCCGATGG-GTGCAGCCTCGGCCCCAGCAATTTTCGAACGTTTTAGCACCGCGATTCAATTCATCTGCAACACGCAGCTTGGCATTAAACATATGATTCATATTTTAGATGATTTCCTTATTTTGGGCCCACCTAACTCGGTCATATGTCAAAAAGGTCTTGAGATATTCATAGAGTTCTGTAATTATGTGGGTGTACCAATTAAATCGGAAAAAACAGAAAATGCAACAACATGTCT-TACCT--TTATGGGTTTAGAATTAGATACAATCAAAATGGAAGCGCGGTTACCTAACGAAAAATTGCAAAAACTTCGAGTTCTTCTCTCGTCTGTCAAACGCACAATTAAAC-TGGTAGACCTTCAATCACTGTTAGGTTATCTTAATTTTTGCTGCCAGGTAGTTCGCCCAGGCAGAGCTTTTCTTCGGAGGCTAACTGACCTTACTGCCAATGTGGTAAACCCGAAACATTATATCACTCTGACAAGGGAACACAGGAAAGACATTGCCGCATGGTCCTTTTTCGCAAACAAATTCAATGGAAAAACGTTGCTTGTTGAGAAACGTTGGTTAGAAGCCGATTTTCTCCATTTGCACACAGATGCATCAGGGACACATGGTTTTGGTGCAATTTTCTT-GTCACACTGGTTTTTTGGAGCTTGGTCAGTTCAGTTAAAAACTAGGTGTATCACCTTCAAAGAACTCTTCCCAATTGTTCTGGCTTTGGAGATTTGGGGAGAGCAACTTACAAATAAATGCATTGTTCTGCACACTGACAATATGGCAGTAATGCATATCATAAACCGTCAGACCTCAAAAA-TACCGATTATAATGCATTTAGTACGTAGACTGGTTGTGGCCTGCATGACTCATAACATTTTGGTACGCTCAGAACATGTTGAGGGCAAACGTAACATTTTACCCGATCTCCTTTCTCGCCTGCAGGTTGCAAAGTTCCGTCAACTGGCAAAAGACATGGATGTAGAAGCTACAC-CAGTTCCTCCACACCTAATACTCGTTCCTTGAATTATTGTGTTTTCAATTTGTTAAATAACTCACTGGCACCTTCGACATTTGTAAGCTACAAGAATGCATGGAAACAATACATGGCATTTCATAATCTTTACTATTCAAATGAAAAAGTGCTACCTGTATCGGTATCTCGTTTGAGTCAATTTATAGTTTCATGTCAACATCGTGGCTTACAAGCTTCTACA-ATAACATCTTTTGTGTCTGCAATAGCCTACATCCACAAGAT-ACAAAACTTGACAAATCCGTCTGAGGCTTTTGTTGTAAA-AAA-GCTTCTGCATGGCCTCCGCCGGGGTCAAA-CAGGAGACAAACGACTGCCTTTTACCTCTTGCCATCTTGAAAAAA-TCATTGGCGCGCTACGTGCAGAGTGTCCCTCTGACTACGACATCACCTTGTATACATCCATGATTCTTGTGGCATTCTTTGGCCTCTTCAGAGTGGGAGAGATAGCTTTATCAAAATTGGGGCATAGAAATTTACTGCAAAAATCTTCAGTGCAAATTAACTCGTATCGGTCCAAAGTTACTGACATAATAATCGAAATGAAAAATTACAAACATTCTGCAGGGCGGTCAGCTTTGATTCCTTTAAAACATCAGCCGCGAAAGCTTCTTTGTCCAGTCAGGGCTTTAGTAAAATATTTTAAGCTGTCATCTACCAATGTGGGTCCTTTATTTCAACATCAATCAGGTAATCCTGTTACTACTT-CAGATTTTCGCATTATCCTGCGTAAATGCGTAGTAAGGTGTAATCTGGATCCCATGAATTTCACAGCACATTCCTTACGCATAGGGGGAGCCACTCATGCTCACATGTGTGACATGCCAGTGGATCACATTCAGCGACTTGGTCGCTGGAAATCTAATGCATATCTAAAGTACATTCGCCCTCGTCCTATGCCTCTCCCAAACTGAAACCAGAAACATACACAATTCCAAGCCTCTTT-CCTATATGGGTGTGCCATTTCCTGCTGTTAATAAATATTGCATATGTTACATTTGTTATTCATGTCCTACTGTTATAAAA-GAGGGGACTGTTTGTCATCCATCTATTTTGTTGTTATATATGTCCCTACCGTGACAAAGCGGAGGAATTATTTCTTACAGAAATATACTTGTATTCAAGACCTTAAAG-TATGTCAGGATTTCCCTACTGTGATAAAGCAGAGGGCAGTCTTGGTGTGCTTGGAAAAGTTGTT--AAAGCATATTATGTGGAAGGTGTTTCATCTACTGCAATGAATGATTCTTCAGTCAATTGGAAGCACATCTCCTGTGATCACGATGCTTTACCAGATTGCAATAATGTCTGATCATGATACACTGTCTTGAGCAAGACAGTAATTTAGGTAATC-TGACTTCCTGTC-ACTAGTTGTATCTACTGTGACAAAGCAGAGATCCAAAGATTGATTAGGATTAGGTATTTAGATTGTGTAGTCTTTAAACTTGATCATATTTTGTACAACTTTGCTTTAAAGTATTGTTTATTGGTATAGTTCGTTTATGCTAAGTTTGATTCTATTGTTATCACCTCCAATTAGATGCATATA-CTGTCT-GTTTCACAGTAATAACTCTGGAATACAACAAATGCTAATGTTTGTGAGAAAGTTATTCCTAGATTGATGGGGTGTCTTTT-CCTATCAATACAAGATGACATTTCTGCACAAGTACTCTAATTCAATATTTTTATCTTTTT-AAGATTGATTTTGTTTGTTAGAAATTGCATGACTAGTTATAGTTAGTTTCTTTTTTCTTCTTGCATTTCTTTAACAGCTCCTTGTGGATGCTGGAAATAGTAACAATTTTTGAAGGAAATATTTCGCTCCACAAGCTTTAGACAGTCC-TTA-CTGTGCGGCGGTGTACTCCGTACGTTTGGCGGTTT-GTTTGGCCACCCAGTCAGTAGAA-GTGTAAATTTAGTTGAGTTGTCTTTA-CGACACTCTTACAAGTGAATATGATTTTGTTCTGAGATAACACTCTTAAGAAGTGTAATATTTGTTATGACATTTTGCAATAAATGTCCTTATTCACTCAACACTGTATTATGGTTTTAATTCACTTCTTCCTGTCCTGTCCTGGCTTGTGGATGAATTATTTGAACATTCAATAAATAATATTTTATGCACACATAAAATAATT--TATGGAATGGAAAAGCTTGTTCGGTTAAATAATAGCTACTACTACTAAATGGAGTAAACTTGTTTTTATTAATCTGACCAAT-GACGTTCTTGTTTAC-TA--TAATCT-GA-CCAATGAGAAG-----------------------------------------------------------------------------------
>ENCE22_1202h_contig_33504:17383-29601()
------TTTTATGCACACATAAAATAATT-TATGGAATGGAAAAGCTTGTTCGGTTAAATAATAGCTACTACTACTAAATGGAGTAAACTTGTTTTTATTAATCTGACCAATGACGTTCTTGTTTACTATAATCTGACCAATGAGAAGGAAGCGTGTGA-CTATGCCGCTTTTAGCAAACCACAAGCCTCCTTCTTT-GGTTAACTGCGTAGTTAAATTCAGCAAAATTCAGCGTAGCTAAA-TATATATATTCTCTGCTTAATTATATCACTATAAAGGTGAGCGTTGCGTGTCAG--------TAT--TAACTGTTTTACCTAGTAGGATCCATCCCT-ATTGTGGCAAC-------------------------------CGT-CTAGTGACAGTTCTTT---TAGAGTTTTCAACGT--TGGACATTGTT--TGTGTTT-ACAAAAAAGAAA-GATGGCCGCGCCCATTA-AGATACAGATCTTCGG--TCATTCCTTTGTATCTCGACTGCGTTTGTTTATTCGTGATGAGGAAAACCTTCGCTACGATCTCGGACTGCATAATTTTCCGTTGGTGCAATACTCTGGATATCCTGGGGCGAACGTGAATCGTTTGGTATCGAATCTGGAAGTGGTGAAAGACTT--TGGACCAGACATTCTTG-TGGTGCTTGTGGGTACGAACGATTTATACAAACCCGACATCACCATTGAGGACGTCGCTTCAGGCATTTGTCAGTTGGTCCATAAAGCCTTGTTGGAATTATCCGTGACTCGAGTGATTGTTGGTCAAGTGTTGCATCGTTGCGAGCCGAGTAAACCAACACGGTTCCCAGTTGACATTGATTGGTTCAATGAACGTGTGGACAGGCTAAATGTGCGTCTCGATACCTTGTTGAAATCAAGATTTCCAGGAAAGTCCCACTTATGGAGGATGAAAGGATTCTGGTCAGCCGAAACAAAGAGACGAAATTTCTGTGCGGACGGTTGTCATCTGTCTAGGGATGGACAGTTTAAGTTGCTATCAAATCTCCGGGCAGCTTCTGTTGCAGCAATATGCTCAA-CCATCATATAAACCAGTTAAGTTGGTT----------------------------------------------------------------------------------------------------CATTTACTTCAATCATTATTTAAGTATTTCATTTTTT-ATCAAAAATTGACTTCTTGCTCCACCAAAGCCGACCGACAGGGTTCTAGCCCTGCTTATGTAGGGTCGATTCAGTGAATATCCCAAACTGAACAGTGCGATTTATTAAGGAATTCGTAGGGTCAATGCGGTGCATGTCCCAAGCTACGCTGTGCGTACGTTCCTTTGAATTAATTCCTGCAGTGCATGTCCCACATTATGCAGTGCTTATTATTATTT-----TTATTTTTTT----------CATTTTTGATAGAACATATTTGTGGGTACAGTGCAGTGCATGTCCCACATTATGGA-GTTGACTATACTTTATAGGGCCAATGCAGTGCATGTCCCTCATTACGCAATGCGTATTTTTCTATGACATACTTTGCGGGGCCAACGCAGTGCATGTC--CCTCATTATGCAGGGCAT-------TATGACATATTTGGTGGGGTCATTGCAGTGCATAT-CCCTCATTACGCAGTGCGTATTTCTCTATGATATTTCCT--------------------------------------------------TGGATCAT--------------------------------------------------------TGCAGTGCATTTC-CCTCATTACGCAGTGCGTATTTTTCTATGACAGATTTCGTGGGGTCAGTGCAGTGCATGTCCCTCATTACGCAGTGCGTATTTTTCTATGATATTTCCTTGGGTCATTGC-AGTGCATTTCCCTCATTACGCAGTGCGTATTTTTCTATGACAGATTTCGTGGGGTCAGTGCAGTGCATGTCCCTCATTACGCAGTGCGTATTTTTCTATGA-----------------------------------------------------------------------------------------------------------------------GCATATTTG--TGGAT-ATCGTGCAGTGCACATCCCCGATTTACATGTGTAAATACAATAAGCACAGGTCAATGCAGAGCA-TGACCAGAATGACACAGTGAGTATAGTAAAAGAAATATTTTGGTTCGAGCATGTCCGATCCATGTTAATATGAATCTTTATTTAAG-GTC-AAATAGTTATTGTTTTATTTGTGTGCAGTCTGTATATCAT-GATTGCTCATAC-TGTTGTGTCTTTATAAGCTGTGCAATATGTTGTGAAGGTCATGCAGTGCTTGGCCTATACAATCATGGTGAAAATTGTCATTAACGATACTCATTTATATAGCAGTGCTTTCCCCCTTTATAAGGAAGGGTGATATTTGTTAAGTGTATAGGTATGGCGAAATAGTCTGCTGTAAAAGCCCTTCATACAGACCCTTTTGCGTCTTTCTGTTTGTAAAATAGA-ACAGACCGGTACCTACATGTTGGTCGGTTTATTTCAGATGAAAA-GAAAA-TCTGTTGGCCCGACT-AAAGCTTCCACTCGGACACGGGCAAAGAAAACCCGAACAACTCGAATTAATGAAGATGTTGGGAACCATCCATC---------------------------------------------------------------GACATCTGGAAAGAAAGCCCAAACACCTCGAATTGA---AGATGTTGGGAACCATCCATCGA-CATCTGGAA---------------------------------------------------------GTTCTTCAAATAGTGTTGTGATTTCAATGCACCATTCGGACACTGACGAAGACCAACAAGACTCCAACAACCAACGGTCAATTTTGACTCTGAATCGCTC-AAGGACACAAACTGTCTCCATTAACCCCGAAGAGAGCATGCGCAATCGGTTTCCCAGTCAACATTATGAGTCCTCAAGCT-CGGACTCTGAGGGCGATGTCCCGGAGATTTCTCACTCAACGAAAATTACAGGTAATGGCACACCCTCTGCAGTTGCAGAACCAATCAGCTCGCCAATCATGGCTCAAATATCTAAAAGGATAAGGAAACAAATTTGGGCAAATGAATTC-ATTGATTTAGCTTGTCTCCTTCCCCACACGATTAATTCAAACTTAAATAACCC-TCCAACATTTTCTTTGCAAATGGATGGTAATTCTCAGATTTCTTTAACACCTTCCCATAAGTCCAGGAAAA-TTACTACTATTGATACTTGGACAACTGC-CTTTATGAGGTTTGTAGCC-GTATATGCTACAAAATATCCGCTAGAAACACCCCAGCTCATGAAATATGGGGAAATCGTC-CGTGAC-ATAGCGTCAAGGAAACAGGGCCT--TT-CCTTCATGTTCTACGACACCAA-TTTTCGTAAAGCAAGG-GAGACTACTCTCTTACCATGGGACAGACTTCATACTGAATATTGGTTAATGGCCTGCACT-GCTTTCAACATTAACACCTCATCTAATCAGCCCTTT-CCA-C-CCTCTCGGGCCTTTAACAAGGCCCACTCCTACAAGTCCAAAAGATTCTTGGAAAATACTTGCTGGGGCTACAATAGGCCCACAGGATGTAAGACTGTCC-GCTGCTCCCTCCCCCATGTGTGTGGATACTGTAAAGGTCAACACACTGCAGCAAACTGTTCCCTATCAAAAAAGGAACAATTCCCTCGGGGGCCTTCCACTTCATCCTTCAACAGCCCACACCAAAAAAGCAGTAAA-ACTGTCGGTCACTCCGGTTAATATTTCCAAACTAGCTCCCTTTTT-GGAAGGGTACAATATGGGTCAATACTTAATTCAAGGGTTTACTAACGGTTTCAAATTAGGTTATAATGGTCCTCGAATTAACACTTCATGTCCAAATCTC-AAA-TCATGCATGGAAGACCAGGAAATGGTTAAAAGAAAACTGCAAAAAGAGCTTGATGCTGGTCGGATAAAGGGTCCATTTCCTACCAAGCCTTTTCCTAACCTGCGCATTAGTCCAATTGGCCTGGTTCCTAAAAA-GAACCTAACCAATTTCGCATGATACACCATTTAAGTTATCCTGATGGGAATTCGGTCAATTCTTACATAGACAAAAA-CTTGTCGTCGGTGTCGTATGCTTCGTTTGATGATGCAATTCAATTGGTTTTGGAATTGGGTCGAGGCACTTTGCTGAGCAAAACGGATATAGAATCAGCTTTTCGAATC-ATCCCAATCCACTGTCAAGATCATGACTTGCTGGG-TTTCAAATTCAAAGGGGAATTCTACTAT-G-ACG-TGTGC-CTTCCGATGG-GTGCAGCCTCGGCCCCAGCAATTTTCGAACGTTTTAGCACCGCGATTCAATTCATCTGCAACACGCAGCTTGGCATTAAACATATGATTCATATTTTAGATGATTTCCTTATTTTGGGCCCACCTAACTCGGTCATATGTCAAAAAGGTCTTGAGATATTCATAGAGTTCTGTAATTATGTGGGTGTACCAATTAAATCGGAAAAAACAGAAAATGCAACAACATGTCT-TACCT--TTATGGGTTTAGAATTAGATACAATCAAAATGGAAGCGCGGTTACCTAACGAAAAATTGCAAAAACTTCGAGTTCTTCTCTCGTCTGTCAAACGCACAATTAAAC-TGGTAGACCTTCAATCACTGTTAGGTTATCTTAATTTTTGCTGCCAGGTAGTTCGCCCAGGCAGAGCTTTTCTTCGGAGGCTAACTGACCTTACTGCCAATGTGGTAAACCCGAAACATTATATCACTCTGACAAGGGAACACAGGAAAGACATTGCCGCATGGTCCTTTTTCGCAAACAAATTCAATGGAAAAACGTTGCTTGTTGAGAAACGTTGGTTAGAAGCCGATTTTCTCCATTTGCACACAGATGCATCAGGGACACATGGTTTTGGTGCAATTTTCTT-GTCACACTGGTTTTT-GGAGCTTGGTCAGTTCAGTTAAAAACTAGGTGTATCACCTTCAAAGAACTCTTCCCAATTGTTCTGGCTTTGGAGATTTGGGGAGAGCAACTTACAAATAAATGCATTGTTCTGCACACTGACAATATGGCAGTAATGCATATCATAAACCGTCAGACCTCAAAAA-TACCGATTATAATGCATTTAGTACGTAGACTGGTTGTGGCCTGCATGACTCATAACATTTTGGTACGCTCAGAACATGTTGAGGGCAAACGTAACATTTTACCCGATCTCCTTTCTCGCCTGCAGGTTGCAAAGTTCCGTCAACTGGCAAAAGACATGGATGTAGAAGCTACAC-CAGTTCCTCCACACCTAATACTCGTTCCTTGAATTATTGTGTTTTCAATTTGTTAAATAACTCACTGGCACCTTCGACATTTGTAAGCTACAAGAATGCATGGAAACAATACATGGCATTTCATAATCTTTACTATTCAAATGAAAAAGTGCTACCTGTATCGGTATCTCGTTTGAGTCAATTTATAGTTTCATGTCAACATCGTGGCTTACAAGCTTCTACA-ATAACATCTTTTGTGTCTGCAATAGCCTACATCCACAAGAT-ACAAAACTTGACAAATCCGTCTGAGGCTTTTGTTGTAAA-AAA-GCTTCTGCATGGCCTCCGCCGGGGTCAAA-CAGGAGACAAACGACTGCCTTTTACCTCTTGCCATCTTGAAAAAA-TCATTGGCGCGCTACGTGCAGAGTGTCCCTCTGACTACGACATCACCTTGTATACATCCATGATTCTTGTGGCATTCTTTGGCCTCTTCAGAGTGGGAGAGATAGCTTTATCAAAATTGGGGCATAGAAATTTACTGCAAAAATCTTCAGTGCAAATTAACTCGTATCGGTCCAAAGTTACTGACATAATAATCGAAATGAAAAATTACAAACATTCTGCAGGGCGGTCAGCTTTGATTCCTTTAAAACATCAGCCGCGAAAGCTTCTTTGTCCAGTCAGGGCTTTAGTAAAATATTTTAAGCTGTCATCTACCAATGTGGGTCCTTTATTTCAACATCAATCAGGTAATCCTGTTACTACTT-CAGATTTTCGCATTATCCTGCGTAAATGCGTAGTAAGGTGTAATCTGGATCCCATGAATTTCACAGCACATTCCTTACGCATAGGGGGAGCCACTCATGCTCACATGTGTGACATGCCAGTGGATCACATTCAGCGACTTGGTCGCTGGAAATCTAATGCATATCTAAAGTACATTCGCCCTCGTCCTATGCCTCTCCCAAACTGAAACCAGAAACATACACAATTCCAAGCCTCTTT-CCTATATGGGTGTGCCATTTCCTGCTGTTAATAAATATTGCATATGTTACATTTGTTATTCATGTCCTACTGTTATAAAA-GAGGGGACTGTTTGTCATCCATCTATTTTGTTGTTATATATGTCCCTACCGTGACAAAGCGGAGGAATTATTTCTTACAGAAATATACTTGTATTCAAGACCTTAAAG-TATGTCAGGATTTCCCTACTGTGATAAAGCAGAGGGCAGTCTTGGTGTGCTTGGAAAAGTTGTT--AAAGCATATTATGTGGAAGGTGTTTCATCTACTGCAATGAATGATTCTTCAGTCAATTGGAAGCACATCTCCTGTGATCACGATGCTTTACCAGATTGCAATAATGTCTGATCATGATACACTGTCTTGAGCAAGACAGTAATTTAGGTAATC-TGACTTCCTGTC-ACTAGTTGTATCTACTGTGACAAAGCAGAGATCCAAAGATTGATTAGGATTAGGTATTTAGATTGTGTAGTCTTTAAACTTGATCATATTTTGTACAACTTTGCTTTAAAGTATTGTTTATTGGTATAGTTCGTTTATGCTAAGTTTGATTCTATTGTTATCACCTCCAATTAGATGCATATA-CTGTCT-GTTTCACAGTAATAACTCTGGAATACAACAAATGCTAATGTTTGTGAGAAAGTTATTCCTAGATTGATGGGGTGTCTTTT-CCTATCAATACAAGATGACATTTCTGCACAAGTACTCTAATTCAATATTTTTATCTTTTT-AAGATTGATTTTGTTTGTTAGAAATTGCATGACTAGTTATAGTTAGTTTCTTTTT-CTTCTTGCATTTCTTTAACAGCTCCTTGTGGATGCTGGAAATAGTAACAATTTTTGAAGGAAATATTTCGCTCCACAAGCTTTAGACAGTCC-TTA-CTGTGCGGCGGTGTACTCCGTACGTTTGGCGGTTT-GTTTGGCCACCCAGTCAGTAGAA-GTGTAAATTTAGTTGAGTTGTCTTTA-CGACACTCTTACAAGTGAATATGATTTTGTTCTGAGATAACACTCTTAAGAAGTGTAATATTTGTTATGACATTTTGCAATAAATGTCCTTATTCACTCAACACTGTATTATGGTTTTAATTCACTTCTTCCTGTCCTGTCCTGGCTTGTGGATGAATTATTTGAACATTCAATAAATAATATTTTATGCACACATAAAATAATT--TATGGAATGGAAAAGCTTGTTCGGTTAAATAATAGCTACTACTACTAAATGGAGTAAACTTGTTTTTATTAATCTGACCAAT-GACGTTCTTGTTTAC-TA--TAATCT-GA-CCAATGAGAAG--GAAGCGTG-TGACTATGC---------------------------------------------------------------
>ENCE22_1202h_contig_37296:0-7239()
------TTTTATGCACACATAAAATAATT-TATGGAATGGAAAAGCTTGTTCGGTTAAATAATAGCTACTACTACTAAATGGAGTAAACTTGTTTTTATTAATCTGACCAATGACGTTCTTGTTTACTATAATCTGACCAATGAGAAGGAAGCGTGTGA-CTATGCCGCTTTTAGCAAACCACAAGCCTCCTTCTTT-GGTTAACTGCGTAGTTAAATTCAGCAAAATTCAGCGTAGCTAAA-TATATATATTCTCTGCTTAATTATATCACTATAAAGGTGAGCGTTGCGTGTTTTACATAGTTTAT--TAACTGTTTTACCTAGTAGGATCCATCCCT-ATTGTGGCAAC-------------------------------CGT-CTAGTGACAGTTCTTT---TAGAGTTTTCAACGT--TGGACATTGTT--TGTGTTT-ACAAAAAAGAAA-GATGGCCGCGCCCATTA-AGATACAGATCTTCGG--TCATTCCTTTGTATCTCGACTGCGTTTGTTTATTCGTGATGAGGAAAACCTTCGCTACGATCTCGGACTGCATAATTTTCCGTTGGTGCAATACTCTGGATATCCTGGGGCGAACGTGAATCGTTTGATATCGAATCTGGAAGTGGTGAAAGACTT--TGGACCAGACATTCTTG-TGGTGCTTGTGGGTACGAACGATTTATACAAACCCGACATCACCATTGAGGACGTCGCTTCAGGCATTTGTCAGTTGGTCCATAAAGCCTTGTTGGAATTATCCGTGACTCGAGTGATTGTTGGTCAAGTGTTGCATCGTTGCGAGCCGAGTAAACCAACACGGTTCCCAGTTGACATTGATTGGTTCAATGAACGTGTGGACAGGCTAAATGTGCGTCTCGATACCTTGTTGAAATCAAGATTTCCAGGAAAGTCCCACTTATGGAGGATGAAAGGATTCTGGTCAGCCGAAACAAAGAGACGAAATTTCTGTGCGGACGGTTGTCATCTGTCTAGGGATGGACAGTTTAAGTTGCTATCAAATCTCCGGGCAGCTTCTGTTGCAGCAATATGCTCAA-CCATCATATAAACCAGTTAAGTTGGTT----------------------------------------------------------------------------------------------------CATTTACTTCAATCATTATTTAAGTATTTCATTTTTT-ATCAAAAATTGACTTCTTGCTCCACCAAAGCCGACCGACAGGGTTCTAGCCCTGCTTATGTAGGGTCGATTCAGTGAATATCCCAAACTGAACAGTGCGATTTATTAAGGAATTCGTAGGGTCAATGCGGTGCATGTCCCAAGCTACGCTGTGCGTACGTTCCTTTGAATTAATTCCTGCAGTGCATGTCCCACATTATGCAGTGCTTATTATTATTAA----TTTTTTTTTT----------CATTTTTGATAGAACATATTTGTGGGTACAGTGCAGTGCATGTCCCACATTATGGA-GTTGACTATACTTTATAGGGCCAATGCAGTGCATGTCCCTCATTACGCAATGCGTATTTTTCTATGACATACTTTGCGGGGCCAACGCAGTGCATGTC--CCTCATTATGCAGGGCAT-------TATGACATATTTGGTGGGGTCATTGCAGTGCATAT-CCCTCATTACGCAGTGCGTATTTCTCTATGATATTTCCT--------------------------------------------------TGGATCAT--------------------------------------------------------TGCAGTGCATTTC-CCTCATTACGCAGTGCGTATTTTTCTATGACAGATTTCGTGGGGTCAGTGCAGTGCATGTCCCTCATTACGCAGTGCGTATTTTTCTATGATATTTCCTTGGGTCATTGC-AGTGCATTTCCCTCATTACGCAGTGCGTATTTTTCTATGACAGATTTCGTGGGGTCAGTGCAGTGCATGTCCCTCATTACGCAGTGCGTATTTTTCTATGA-----------------------------------------------------------------------------------------------------------------------GCATATTTG--TGGAT-ATCGTGCAGTGCACATCCCCGATTTACATGTGTAAATACAATAAGCACAGGTCAATGCAGAGCA-TGACCAGAATGACACAGTGAGTATAGTAAAAGAAATATTTTGGTTCGAGCATGTCCGATCCATGTTAATATGAATCTTTATTTAAG-GTC-AAATAGTTATTGTTTTATTTGTGTGCAGTCTGTATATCAT-GATTGCTCATAC-TGTTGTGTCTTTATAAGCTGTGCAATATGTTGTGAAGGTCATGCAGTGCTTGGCCTATACAATCATGGTGAAAATTGTCATTAACGATACTCATTTATATAGCAGTGCTTTCCCCCTTTATAAGGAAGGGTGATATTTGTTAAGTGTATAGGTATGGCGAAATAGTCTGCTGTAAAAGCCCTTCATACAGACCCTTTTGCGTCTTTCTGTTTGTAAAATAGA-ACAGACCGGTACCTACATGTTGGTCGGTTTATTTCAGATGAAAA-GAAAA-TCTGTTGGCCCGACT-AAAGCTTCCACTCGGACACGGGCAAAGAAAACCCGAACAACTCGAATTAATGAAGATGTTGGGAACCATCCATC---------------------------------------------------------------GACATCTGGAAAGAAAGCCCAAACACCTCGAATTGA---AGATGTTGGGAACCATCCATCGA-CATCTGGAA---------------------------------------------------------GTTCTTCAAATAGTGTTGTGATTTCAATGCACCATTCGGACACTGACGAAGACCAACAAGACTCCAACAACCAACGGTCAATTTTGACTCTGAATCGCTC-AAGGACACAAACTGTCTCCATTAACCCCGAAGAGAGCATGCGCAATCGGTTTCCCAGTCAACATTATGAGTCCTCAAGCT-CGGACTCTGAGGGCGATGTCCCGGAGATTTCTCACTCAACGAAAATTACAGGTAATGGCACACCCTCTGCAGTTGCAGAACCAATCAGCTCGCCAATCATGGCTCAAATATCTAAAAGGATAAGGAAACAAATTTGGGCAAATGAATTC-ATTGATTTAGCTTGTCTCCTTCCCCACACGATTAATTCAAACTTAAATAACCC-TCCAACATTTTCTTTGCAAATGGATGGTAATTCTCAGATTTCTTTAACACCTTCCCATAAGTCCAGGAAAA-TTACTACTATTGATACTTGGACAACTGC-CTTTATGAGGTTTGTAGCC-GTATATGCTACAAAATATCCGCTAGAAACACCCCAGCTCATGAAATATGGGGAAATCGTC-CGTGAC-ATAGCGTCAAGGAAACAGGGCCT--TT-CCTTCATGTTCTACGACACCAA-TTTTCGTAAAGCAAGG-GAGACTACTCTCTTACCATGGGACAGACTTCATACTGAATATTGGTTAATGGCCTGCACT-GCTTTCAACAATAACACCTCATCTAATCAGCCCTTT-CCA-C-CCTCTCGGGCCTTTAACAAGGCCCACTCCTACAAGTCCAAAAGATTCTTGGAAAATACTTGCTGGGGCTACAATAGGCCCACAGGATGTAAGACTGTCC-GCTGCTCCCTCCCCCATGTGTGTGGATACTGTAAAGGTCAACACACTGCAGCAAACTGTTCCCTATCAAAAAAGGAACAATTCCCTCGGGGGCCTTCCACTTCATCCTTCAACAGCCCACACCAAAAA-GCAGTAAA-ACTGTCGGTCACTCCGGTTAATATTTCCAAACTAGCTCCCTTTTT-GGAAGGGTACAATATGGGTCAATACTTAATTCAAGGGTTTACTAACGGTTTCAAATTAGGTTATAATGGTCCTCGAATTAACACTTCATGTCCAAATCTC-AAA-TCATGCATGGAAGACCAGGAAATGGTTAAAAGAAAACTGCAAAAAGAGCTTGATGCTGGTCGGATAAAGGGTCCATTTCCTACCAAGCCTTTTCCTAACCTGCGCATTAGTCCAATTGGCCTGGTTCCTAAAAAAGAACCTAACCAATTTCGCATGATACACCATTTAAGTTATCCTGATGGGAATTCGGTCAATTCTTACATAGACAAAAA-CTTGTCGTCGGTGTCGTATGCTTCGTTTGATGATGCAATTCAATTGGTTTTGGAATTGGGTCGAGGCACTTTGCTGAGCAAAACGGATATAGAATCAGCTTTTCGAATC-ATCCCAATCCACTGTCAAGATCATGACTTGCTGGG-TTTCAAATTCAAAGGGGAATTCTACTAT-G-ACG-TGTGC-CTTCCGATGG-GTGCAGCCTCGGCCCCAGCAATTTTCGAACGTTTTAGCACCGCGATTCAATTCATCTGCAACACGCAGCTTGGCATTAAACATATGATTCATATTTTAGATGATTTCCTTATTTTGGGCCCACCTAACTCGGTCATATGTCAAAAAGGTCTTGAGATATTCATAGAGTTCTGTAATTATGTGGGTGTACCAATTAAATCGGAAAAAACAGAAAATGCAACAACATGTCT-TACCT--TTATGGGTTTAGAATTAGATACAATCAAAATGGAAGCGCGGTTACCTAACGAAAAATTGCAAAAACTTCGAGTTCTTCTCTCGTCTGTCAAACGCACAATTAAAC-TGGTAGACCTTCAATCACTGTTAGGTTATCTTAATTTTTGCTGCCAGGTAGTTCGCCCAGGCAGAGCTTTTCTTCGGAGGCTAACTGACCTTACTGCCAATGTGGTAAACCCGAAACATTATATCACTCTGACAAGGGAACACAGGAAAGACATTGCCGCATGGTCCTTTTTCGCAAACAAATTCAATGGAAAAACGTTGCTTGTTGAGAAACGTTGGTTAGAAGCCGATTTTCTCCATTTGCACACAGATGCATCAGGGACACATGGTTTTGGTGCAATTTTCTT-GTCACACTGGTTTTTTGGAGCTTGGTCAGTTCAGTTAAAAACTAGGTGTATCACCTTCAAAGAACTCTTCCCAATTGTTCTGGCTTTGGAGATTTGGGGAGAGCAACTTACAAATAAATGCATTGTTCTGCACACTGACAATATGGCAGTAATGCATATCATAAACCGTCAGACCTCAAAAA-TACCGATTATAATGCATTTAGTACGTAGACTGGTTGTGGCCTGCATGACTCATAACATTTTGGTACGCTCAGAACATGTTGAGGGCAAACGTAACATTTTACCCGATCTCCTTTCTCGCCTGCAGGTTGCAAAGTTCCGTCAACTGGCAAAAGACATGGATGTAGAAGCTACAC-CAGTTCCTCCACACCTAATACTCGTTCCTTGAATTATTGTGTTTTCAATTTGTTAAATAACTCACTGGCACCTTCGACATTTGTAAGCTACAAGAATGCATGGAAACAATACATGGCATTTCATAATCTTTACTATTCAAATGAAAAAGTGCTACCTGTATCGGTATCTCGTTTGAGTCAATTTATAGTTTCATGTCAACATCGTGGCTTACAAGCTTCTACA-ATAACATCTTTTGTGTCTGCAATAGCCTACATCCACAAGAT-ACAAAACTTGACAAATCCGTCTGAGGCTTTTGTTGTAAA-AAA-GCTTCTGCATGGCCTCCGCCGGGGTCAAA-CAGGAGACAAACGACTGCCTTTTACCTCTTGCCATCTTGAAAAAA-TCATTGGCGCGCTACGTGCAGAGTGTCCCTCTGACTACGACATCACCTTGTATACATCCATGATTCTTGTGGCATTCTTTGGCCTCTTCAGAGTGGGAGAGATAGCTTTATCAAAATTGGGGCATAGAAATTTACTGCAAAAATCTTCAGTGCAAATTAACTCGTATCGGTCCAAAGTTACTGACATAATAATCGAAATGAAAAATTACAAACATTCTGCAGGGCGGTCAGCTTTGATTCCTTTAAAACATCAGCCGCGAAAGCTTCTTTGTCCAGTCAGGGCTTTAGTAAAATATTTTAAGCTGTCATCTACCAATGTGGGTCCTTTATTTCAACATCAATCAGGTAATCCTGTTACTACTT-CAGATTTTCGCATTATCCTGCGTAAATGCGTAGTAAGGTGTAATCTGGATCCCATGAATTTCACAGCACATTCCTTACGCATAGGGGGAGCCACTCATGCTCACATGTGTGACATGCCAGTGGATCACATTCAGCGACTTGGTCGCTGGAAATCTAATGCATATCTAAAGTACATTCGCCCTCGTCCTATGCCTCTCCCAAACTGAAACCAGAAACATACACAATTCCAAGCCTCTTT-CCTATATGGGTGTGCCATTTCCTGCTGTTAATAAATATTGCATATGTTACATTTGTTATTCATGTCCTACTGTTATAAAA-GAGGGGACTGTTTGTCATCCATCTATTTTGTTGTTATATATGTCCCTACCGTGACAAAGCGGAGGAATTATTTCTTACAGAAATATACTTGTATTCAAGACCTTAAAG-TATGTCAGGATTTCCCTACTGTGATAAAGCAGAGGGCAGTCTTGGTGTGCTTGGAAAAGTTGTT--AAAGCATATTATGTGGAAGGTGTTTCATCTACTGCAATGAATGATTCTTCAGTCAATTGGAAGCACATCTCCTGTGATCACGATGCTTTACCAGATTGCAATAATGTCTGATCATGATACACTGTCTTGAGCAAGACAGTAATTTAGGTAATC-TGACTTCCTGTC-ACTAGTTGTATCTACTGTGACAAAGCAGAGATCCAAAGATTGATTAGGATTAGGTATTTAGATTGTGTAGTCTTTAAACTTGATCATATTTTGTACAACTTTGCTTTAAAGTATTGTTTATTGGTATAGTTCGTTTATGCTAAGTTTGATTCTATTGTTATCACCTCCAATTAGATGCATATA-CTGTCT-GTTTCACAGTAATAACTCTGGAATACAACAAATGCTAATGTTTGTGAGAAAGTTATTCCTAGATTGATGGGGTGTCTTTT-CCTATCAATACAAGATGACATTTCTGCACAAGTACTCTAATTCAATATTTTTATCTTTTT-AAGATTGATTTTGTTTGTTAGAAATTGCATGACTAGTTATAGTTAGTTTCTTTTTTCTTCTTGCATTTCTTTAACAGCTCCTTGTGGATGCTGGAAATAGTAACAATTTTTGAAGGAAATATTTCGCTCCACAAGCTTTAGACAGTCC-TTA-CTGTGCGGCGGTGTACTCCGTACGTTTGGCGGTTT-GTTTGGCCACCCAGTCAGTAGAA-GTGTAAATTTAGTTGAGTTGTCTTTA-CGACACTCTTACAAGTGAATATGATTTTGTTCTGAGATAACACTCTTAAGAAGTGTAATATTTGTTATGACATTTTGCAATAAATGTCCTTATTCACTCAACACTGTATTATGGTTTTAATTCACTTCTTCCTGTCCTGTCCTGGCTTGTGGATGAATTATTTGAACATTCAATAAATAATATTTTATGCACACATAAAATAATT--TATGGAATGGAAAAGCTTGTTCGGTTAAATAATAGCTACTACTACTAAATGGAGTAAACTTGTTTTTATTAATCTGACCAAT-GACGTTCTTGTTTAC-TA--TAATCT-GA-CCAATGAGAAG--GAAGCGTG-TGACTATGCCGCTTTTAGCAAACC------------------------------------------------
>PACE20_537h_contig_3068:161304-173558()
------TTTTATGCACACATAAAATAATT-TATGGAATGGAAAAGCTTGTTCGGTTAAATAATAGCTACTACTACTAAATGGAGTAAACTTGTTTTTATTAATCTGACCAATGACGTTCTTGTTTACTATAATCTGACCAATGAGAAGGAAGCGTGTGA-CTATGCCGCTTTTAGCAAACCACAAGCCTCCTTCTTT-GGTTAACTGCGTAGTTAAATTCAGCAAAATTCAGCGTAGCTAAA-TATATATATTCTCTGCTTAATTATATCACTATAAAGGTGAGCGTTGCGTGTTTTACATAGTTTAT--TAACTGTTTTACCTAGTAGGATCCATCCCT-ATTGTGGCAAC-------------------------------CGT-CTAGTGACAGTTCTTT---TAGAGTTTTCAACGT--TGGACATTGTT--TGTGTTT-ACAAAAA-GAAA-GATGGCCGCGCCCATTA-AGATACAGATCTTCGG--TCATTCCTTTGTATCTCGACTGCGTTTGTTTATTCGTGATGAGGAAAACCTTCGCTACGATCTCGGACTGCATAATTTTCCGTTGGTGCAATACTCTGGATATCCTGGGGCGAACGTGAATCGTTTGATATCGAATCTGGAAGTGGTGAAAGACTT--TGGACCAGACATTCTTG-TGGTGCTTGTGGGTACGAACGATTTATACAAACCCGACATCACCATTGAGGACGTCGCTTCAGGCATTTGTCAGTTGGTCCATAAAGCCTTGTTGGAATTATCCGTGACTCGAGTGATTGTTGGTCAAGTGTTGCATCGTTGCGAGCCGAGTAAACCAACACGGTTCCCAGTTGACATTGATTGGTTCAATGAACGTGTGGACAGGCTAAATGTGCGTCTCGATACCTTGTTGAAATCAAGATTTCCAGGAAAGTCCCACTTATGGAGGATGAAAGGATTCTGGTCAGCCGAAACAAAGAGACGAAATTTCTGTGCGGACGGTTGTCATCTGTCTAGGGATGGACAGTTTAAGTTGCTATCAAATCTCCGGGCAGCTTCTGTTGCAGCAATATGCTCAA-CCATCATATAAACCAGTTAAGTTGGTT----------------------------------------------------------------------------------------------------CATTTACTTCAATCATTATTTAAGTATTTCATTTTTT-ATCAAAAATTGACTTCTTGCTCCACCAAAGCCGACCGACAGGGTTCTAGCCCTGCTTATGTAGGGTCGATTCAGTGAATATCCCAAACTGAACAGTGCGATTTATTAAGGAATTCGTAGGGTCAATGCGGTGCATGTCCCAAGCTACGCTGTGCGTACGTTCCTTTGAATTAATTCCTGCAGTGCATGTCCCACATTATGCAGTGCTTATTATTATTAA----TTTTTTTTTT----------CATTTTTGATAGAACATATTTGTGGGTACAGTGCAGTGCATGTCCCACATTATGGA-GTTGACTATACTTTATAGGGCCAATGCAGTGCATGTCCCTCATTACGCAATGCGTATTTTTCTATGACATACTTTGCGGGGCCAACGCAGTGCATGTC--CCTCATTATGCAGGGCAT-------TATGACATATTTGGTGGGGTCATTGCAGTGCATAT-CCCTCATTACGCAGTGCGTATTTCTCTATGATATTTCCT--------------------------------------------------TGGATCAT--------------------------------------------------------TGCAGTGCATTTC-CCTCATTACGCAGTGCGTATTTTTCTATGACAGATTTCGTGGGGTCAGTGCAGTGCATGTCCCTCATTACGCAGTGCGTATTTTTCTATGATATTTCCTTGGGTCATTGC-AGTGCATTTCCCTCATTACGCAGTGCGTATTTTTCTATGACAGATTTCGTGGGGTCAGTGCAGTGCATGTCCCTCATTACGCAGTGCGTATTTTTCTATGA-----------------------------------------------------------------------------------------------------------------------GCATATTTG--TGGAT-ATCGTGCAGTGCACATCCCCGATTTACATGTGTAAATACAATAAGCACAGGTCAATGCAGAGCA-TGACCAGAATGACACAGTGAGTATAGTAAAAGAAATATTTTGGTTCGAGCATGTCCGATCCATGTTAATATGAATCTTTATTTAAG-GTC-AAATAGTTATTGTTTTATTTGTGTGCAGTCTGTATATCAT-GATTGCTCATAC-TGTTGTGTCTTTATAAGCTGTGCAATATGTTGTGAAGGTCATGCAGTGCTTGGCCTATACAATCATGGTGAAAATTGTCATTAACGATACTCATTTATATAGCAGTGCTTTCCCCCTTTATAAGGAAGGGTGATATTTGTTAAGTGTATAGGTATGGCGAAATAGTCTGCTGTAAAAGCCCTTCATACAGACCCTTTTGCGTCTTTCTGTTTGTAAAATAGA-ACAGACCGGTACCTACATGTTGGTCGGTTTATTTCAGATGAAAA-GAAAA-TCTGTTGGCCCGACT-AAAGCTTCCACTCGGACACGGGCAAAGAAAACCCGAACAACTCGAATTAATGAAGATGTTGGGAACCATCCATC---------------------------------------------------------------GACATCTGGAAAGAAAGCCCAAACACCTCGAATTGA---AGATGTTGGGAACCATCCATCGA-CATCTGGAA---------------------------------------------------------GTTCTTCAAATAGTGTTGTGATTTCAATGCACCATTCGGACACTGACGAAGACCAACAAGACTCCAACAACCAACGGTCAATTTTGACTCTGAATCGCTC-AAGGACACAAACTGTCTCCATTAACCCCGAAGAGAGCATGCGCAATCGGTTTCCCAGTCAACATTATGAGTCCTCAAGCT-CGGACTCTGAGGGCGATGTCCCGGAGATTTCTCACTCAACGAAAATTACAGGTAATGGCACACCCTCTGCAGTTGCAGAACCAATCAGCTCGCCAATCATGGCTCAAATATCTAAAAGGATAAGGAAACAAATTTGGGCAAATGAATTC-ATTGATTTAGCTTGTCTCCTTCCCCACACGATTAATTCAAACTTAAATAACCC-TCCAACATTTTCTTTGCAAATGGATGGTAATTCTCAGATTTCTTTAACACCTTCCCATAAGTCCAGGAAAA-TTACTACTATTGATACTTGGACAACTGC-CTTTATGAGGTTTGTAGCC-GTATATGCTACAAAATATCCGCTAGAAACACCCCAGCTCATGAAATATGGGGAAATCGTC-CGTGAC-ATAGCGTCAAGGAAACAGGGCCT--TT-CCTTCATGTTCTACGACACCAA-TTTTCGTAAAGCAAGG-GAGACTACTCTCTTACCATGGGACAGACTTCATACTGAATATTGGTTAATGGCCTGCACT-GCTTTCAACAATAACACCTCATCTAATCAGCCCTTT-CCA-C-CCTCTCGGGCCTTTAACAAGGCCCACTCCTACAAGTCCAAAAGATTCTTGGAAAATACTTGCTGGGGCTACAATAGGCCCACAGGATGTAAGACTGTCC-GCTGCTCCCTCCCCCATGTGTGTGGATACTGTAAAGGTCAACACACTGCAGCAAACTGTTCCCTATCAAAAAAGGAACAATTCCCTCGGGGGCCTTCCACTTCATCCTTCAACAGCCCACACCAAAAAAGCAGTAAA-ACTGTCGGTCACTCCGGTTAATATTTCCAAACTAGCTCCCTTTTT-GGAAGGGTACAATATGGGTCAATACTTAATTCAAGGGTTTACTAACGGTTTCAAATTAGGTTATAATGGTCCTCGAATTAACACTTCATGTCCAAATCTC-AAA-TCATGCATGGAAGACCAGGAAATGGTTAAAAGAAAACTGCAAAAAGAGCTTGATGCTGGTCGGATAAAGGGTCCATTTCCTACCAAGCCTTTTCCTAACCTGCGCATTAGTCCAATTGGCCTGGTTCCTAAAAAAGAACCTAACCAATTTCGCATGATACACCATTTAAGTTATCCTGATGGGAATTCGGTCAATTCTTACATAGACAAAAA-CTTGTCGTCGGTGTCGTATGCTTCGTTTGATGATGCAATTCAATTGGTTTTGGAATTGGGTCGAGGCACTTTGCTGAGCAAAACGGATATAGAATCAGCTTTTCGAATC-ATCCCAATCCACTGTCAAGATCATGACTTGCTGGG-TTTCAAATTCAAAGGGGAATTCTACTAT-G-ACG-TGTGC-CTTCCGATGG-GTGCAGCCTCGGCCCCAGCAATTTTCGAACGTTTTAGCACCGCGATTCAATTCATCTGCAACACGCAGCTTGGCATTAAACATATGATTCATATTTTAGATGATTTCCTTATTTTGGGCCCACCTAACTCGGTCATATGTCAAAAAGGTCTTGAGATATTCATAGAGTTCTGTAATTATGTGGGTGTACCAATTAAATCGGAAAAAACAGAAAATGCAACAACATGTCT-TACCT--TTATGGGTTTAGAATTAGATACAATCAAAATGGAAGCGCGGTTACCTAACGAAAAATTGCAAAAACTTCGAGTTCTTCTCTCGTCTGTCAAACGCACAATTAAAC-TGGTAGACCTTCAATCACTGTTAGGTTATCTTAATTTTTGCTGCCAGGTAGTTCGCCCAGGCAGAGCTTTTCTTCGGAGGCTAACTGACCTTACTGCCAATGTGGTAAACCCGAAACATTATATCACTCTGACAAGGGAACACAGGAAAGACATTGCCGCATGGTCCTTTTTCGCAAACAAATTCAATGGAAAAACGTTGCTTGTTGAGAAACGTTGGTTAGAAGCCGATTTTCTCCATTTGCACACAGATGCATCAGGGACACATGGTTTTGGTGCAATTTTCTT-GTCACACTGGTTTTTTGGAGCTTGGTCAGTTCAGTTAAAAACTAGGTGTATCACCTTCAAAGAACTCTTCCCAATTGTTCTGGCTTTGGAGATTTGGGGAGAGCAACTTACAAATAAATGCATTGTTCTGCACACTGACAATATGGCAGTAATGCATATCATAAACCGTCAGACCTCAAAAA-TACCGATTATAATGCATTTAGTACGTAGACTGGTTGTGGCCTGCATGACTCATAACATTTTGGTACGCTCAGAACATGTTGAGGGCAAACGTAACATTTTACCCGATCTCCTTTCTCGCCTGCAGGTTGCAAAGTTCCGTCAACTGGCAAAAGACATGGATGTAGAAGCTACAC-CAGTTCCTCCACACCTAATACTCGTTCCTTGAATTATTGTGTTTTCAATTTGTTAAATAACTCACTGGCACCTTCGACATTTGTAAGCTACAAGAATGCATGGAAACAATACATGGCATTTCATAATCTTTACTATTCAAATGAAAAAGTGCTACCTGTATCGGTATCTCGTTTGAGTCAATTTATAGTTTCATGTCAACATCGTGGCTTACAAGCTTCTACA-ATAACATCTTTTGTGTCTGCAATAGCCTACATCCACAAGAT-ACAAAACTTGACAAATCCGTCTGAGGCTTTTGTTGTAAA-AAA-GCTTCTGCATGGCCTCCGCCGGGGTCAAA-CAGGAGACAAACGACTGCCTTTTACCTCTTGCCATCTTGAAAAAA-TCATTGGCGCGCTACGTGCAGAGTGTCCCTCTGACTACGACATCACCTTGTATACATCCATGATTCTTGTGGCATTCTTTGGCCTCTTCAGAGTGGGAGAGATAGCTTTATCAAAATTGGGGCATAGAAATTTACTGCAAAAATCTTCAGTGCAAATTAACTCGTATCGGTCCAAAGTTACTGACATAATAATCGAAATGAAAAATTACAAACATTCTGCAGGGCGGTCAGCTTTGATTCCTTTAAAACATCAGCCGCGAAAGCTTCTTTGTCCAGTCAGGGCTTTAGTAAAATATTTTAAGCTGTCATCTACCAATGTGGGTCCTTTATTTCAACATCAATCAGGTAATCCTGTTACTACTT-CAGATTTTCGCATTATCCTGCGTAAATGCGTAGTAAGGTGTAATCTGGATCCCATGAATTTCACAGCACATTCCTTACGCATAGGGGGAGCCACTCATGCTCACATGTGTGACATGCCAGTGGATCACATTCAGCGACTTGGTCGCTGGAAATCTAATGCATATCTAAAGTACATTCGCCCTCGTCCTATGCCTCTCCCAAACTGAAACCAGAAACATACACAATTCCAAGCCTCTTT-CCTATATGGGTGTGCCATTTCCTGCTGTTAATAAATATTGCATATGTTACATTTGTTATTCATGTCCTACTGTTATAAAA-GAGGGGACTGTTTGTCATCCATCTATTTTGTTGTTATATATGTCCCTACCGTGACAAAGCGGAGGAATTATTTCTTACAGAAATATACTTGTATTCAAGACCTTAAAG-TATGTCAGGATTTCCCTACTGTGATAAAGCAGAGGGCAGTCTTGGTGTGCTTGGAAAAGTTGTT--AAAGCATATTATGTGGAAGGTGTTTCATCTACTGCAATGAATGATTCTTCAGTCAATTGGAAGCACATCTCCTGTGATCACGATGCTTTACCAGATTGCAATAATGTCTGATCATGATACACTGTCTTGAGCAAGACAGTAATTTAGGTAATC-TGACTTCCTGTC-ACTAGTTGTATCTACTGTGACAAAGCAGAGATCCAAAGATTGATTAGGATTAGGTATTTAGATTGTGTAGTCTTTAAACTTGATCATATTTTGTACAACTTTGCTTTAAAGTATTGTTTATTGGTATAGTTCGTTTATGCTAAGTTTGATTCTATTGTTATCACCTCCAATTAGATGCATATA-CTGTCT-GTTTCACAGTAATAACTCTGGAATACAACAAATGCTAATGTTTGTGAGAAAGTTATTCCTAGATTGATGGGGTGTCTTTT-CCTATCAATACAAGATGACATTTCTGCACAAGTACTCTAATTCAATATTTTTATCTTTTT-AAGATTGATTTTGTTTGTTAGAAATTGCATGACTAGTTATAGTTAGTTTCTTTTTTCTTCTTGCATTTCTTTAACAGCTCCTTGTGGATGCTGGAAATAGTAACAATTTTTGAAGGAAATATTTCGCTCCACAAGCTTTAGACAGTCC-TTA-CTGTGCGGCGGTGTACTCCGTACGTTTGGCGGTTT-GTTTGGCCACCCAGTCAGTAGAA-GTGTAAATTTAGTTGAGTTGTCTTTA-CGACACTCTTACAAGTGAATATGATTTTGTTCTGAGATAACACTCTTAAGAAGTGTAATATTTGTTATGACATTTTGCAATAAATGTCCTTATTCACTCAACACTGTATTATGGTTTTAATTCACTTCTTCCTGTCCTGTCCTGGCTTGTGGATGAATTATTTGAACATTCAATAAATAATATTTTATGCACACATAAAATAATT--TATGGAATGGAAAAGCTTGTTCGGTTAAATAATAGCTACTACTACTAAATGGAGTAAACTTGTTTTTATTAATCTGACCAAT-GACGTTCTTGTTTAC-TA--TAATCT-GA-CCAATGAGAAG--GAAGCGTG-TGACTATGCCGCTTTTAGCAAACCACAAGCCTCC--------------------------------------
>ENCE17_3572_4:11102134-11118289()_(reversed)
------TTTTATGCACACATAAAATAATT-TATGGAATGGAAAAGCTTGTTCGGTTAAATAATAGCTACTACTACTAAATGGAGTAAACTTGTTTTTATTAATCTGACCAATGACGTTCTTGTTTACTATAATCTGACCAATGAGAAGGAAGCGTGTGA-CTATGCCGCTTTTAGCAAACCACAAGCCTCCTTCTTT-GGTTAACTGCGTAGTTAAATTCAGCAAAATTCAGCGTAGCTAAA-TATATATATTCTCTGCTTAATTATATCACTATAAAGGTGAGCGTTGCGTGTTTTACATAGTTTAT--TAACTGTTTTACCTAGTAGGATCCATCCCT-ATTGTGGCAAC-------------------------------CGT-CTAGTGACAGTTCTTT---TAGAGTTTTCAACTT--TGGACATTGTT--TGTGTTT-ACAAAAAAGAAA-AATGGCCGCGCCCATTA-AGATACAGATCTTCGG--TCATTCCTTTGTATCTCGACTGCGTTTGTTTATTCGTGATGAGGAAAACCTTCGCTACGATCTCGGACTGCATAATTTTCCGTTGGTGCAATACTCTGGATATCCTGGGGCGAACGTGAATCGTTTGATATCGAATCTGGAAGTGGTGAAAGACTT--TGGACCAGACATTCTTG-TGGTGCTTGTGGGTACGAACGATTTATACAAACCCGACATCACCATTGAGGACGTCGCTTCAGGCATTTGTCAGTTGGTCCATAAAGCCTTGTTGGAATTATCCGTGACTCGAGTGATTGTTGGTCAAGTGTTGCATCGTTGCGAGCCGAGTAAACCAACACGGTTCCCAGTTGACATTGATTGGTTCAATGAACGTGTGGACAGGCTAAATGTGCGTCTCGATACCTTGTTGAAATCAAGATTTCCAGGAAAGTCCCACTTATGGAGGATGAAAGGATTCTGGTCAGCCGAAACAAAGAGACGAAATTTCTGTGCGGACGGTTGTCATCTGTCTAGGGATGGACAGTTTAAGTTGCTATCAAATCTCCGGGCAGCTTCTGTTGCAGCAATATGCTCAA-CCATCATATAAACCAGTTAAGTTGGTT----------------------------------------------------------------------------------------------------CATTTACTTCAATCATTATTTAAGTATTTCATTTTTT-ATCTAAAATTGACTTCTTGCTCCACCAAAGCCGACCGACAGGGTTCTAGCCCTGCTTATGTAGGGTCGATTCAGTGAATATCCCAAACTGAACAGTGCGATTTATTAAGGAATTCGTAGGGTCAATGCGGTGCATGTCCCAAGCTACGCTGTGCGTACGTTCCTTTGAATTAATTCCTGCAGTGCATGTCCCACATTATGCAGTGCTTATTATTATTAATTTTTTTTTTTTT-----------CATTTTTGATAGAACATATTTGTGGGTACAGTGCAGTGCATGTCCCACATTATGGA-GTTGACTATACTTTATAGGGCCAATGCAGTGCATGTCCCTCATTACGCAATGCGTATTTTTCTATGACATACTTTGCGGGGCCAACGCAGTGCATGTC--CCTCATTATGCAGGGCAT-------TATGACATATTTGGTGGGGTCATTGCAGTGCATAT-CCCTCATTACGCAGTGCGTATTTCTCTATGATATTTCCT--------------------------------------------------TGGGTCAT--------------------------------------------------------TGCAGTGCATTTC-CCTCATTACGCAGTGCGTATTTTTCTATGACAGATTTCGTGGGGTCAGTGCAGTGCATGTCCCTCATTACGCAGTGCGTATTTTTCTATGATATTTCCTTGGGTCATTGC-AGTGCATTTCCCTCATTACGCAGTGCGTATTTTTCTATGACAGATTTCGTGGGGTCAGTGCAGTGCATGTCCCTCATTACGCAGTGCGTATTTTTCTATGATATTTCCTGGGTCATTGCAGTCTATTTCCCTCATTACGCAGTGCGTATTTTTCTATGACAGATTTCGTGGGGTCAGTGCAGTGCATGTCCCTCATTACGCAGTGCGTATTTTTCTATGAGCATATTTG--TGGAT-ATCGTGCAGTGCACATCCCCGATTTACATGTGTAAATACAATAAGCACAGGTCAATGCAGAGCA-TGACCAGAATGACACAGTGAGTATAGTAAAAGAAATATTTTGGTTCGAGCATGTCCGATCCATGTTAATATGAATCTTTATTTAAG-GTC-AAATAGTTATTGTTTTATTTGTGTGCAGTCTGTATATCAT-GATTGCTCATAC-TGTTGTGTCTTTATAAGCTGTGCAATATGTTGTGAAGGTCATGCAGTGCTTGGCCTATACAATCATGGTGAAAATTGTCATTAACGATACTCATTTATATAGCAGTGCTTTCCCCCTTTATAAGGAAGGGTGATATTTGTTAAGTGTATAGGTATGGCGAAATAGTCTGCTGTAAAAGCCCTTCATACAGACCCTTTTGCGTCTTTCTGTTTGTAAAATAGA-ACGGACCGGTACCTACATGTTGGTCGGTTTATTTCAGATGAAAA-GAAAA-TCTGTTGGCCCGACT-AAAGCTTCCACTCGGACACGGGCAAAGAAAACCCGAACAACTCGAATTAATGAAGATGTTGGGAATCATCCATC---------------------------------------------------------------GACATCTGGAAAGAAAGCCCGAACACCTCGAATTGATGAAGATGTTGGGAACCATCCATCGA-CATCTGGAA---------------------------------------------------------GTTCTTCAAATAGTGTTGTGATTTCAATGCACCATTCGGACACTGACGAAGACCAACAAGACTCCAACAACCAACGGTCAATTTTGACTCTGAATCGCTC-AAGGACACAAACTGTCTCCATTAACCCCGAAGAGAGCATGCGCAATCGGTTTCCCAGTCAACATTATGAGTCCTCAAGCT-CGGACTCTGAGGGCGATGTCCCGGAGATTTCTCACTCAACGAAAATTACAGGTAATGGCACACCCTCTGCAGTTGCAGAACCAATCTGCTCGCCAATCATGGCTCAAATATCTAAAAGGATAAGGAAACAAATTTGGGCAAATGAATTC-ATTGATTTAGCTTGTCTCCTTCCCCACACGATTAATTCAAACTTAAATAACCC-TCCAACATTTTCTTTGCAAATGGATGGTAATTCTCATATTTCTTTAACACCTTCCCATAAGTCCAGGAAAA-TTACTACTATTGATACTTGGACAACTGC-CTTTATGAGGTTTGTAGCC-GTATATGCTACAAAATATCCGCTAGAAACACCCCAGCTCATGAAATATGGGGAAATCGTC-CGTGAC-ATAGCGTCAAGGAAACAGGGCCT--TT-CCTTCATGTTCTACGACACCAA-TTTTCGTAAAGCAAGG-GAGACTACTCTCTTACCATGGGACAGACTTCATACTGAATATTGGTTAATGGCCTGCACT-GCTTTCAACAATAACACCTCATCTAATCAGCCCTTT-CCA-C-CCTCTCGGGCCC---ACAAGGCCCACTCCTACAAGTCCAAAAGATTCTTGGAAAATACTTGCTGGGGCTACAATAGGCCCACAGGATGTAAGACTGTCC-GCTGCTCCCTCCCCCATGTGTGTGGATACTGTAAAGGTCAACACACTGCAGCAAACTGTTCCCTATCAAAAAAGGAACAATTCCCTCGGGGGCCTTCCACTTCATCCTTCAACAGCCCACACCAAAAAAGCAGTAAA-ACTGTCGGTCACTCCGGTTAATATTTCCAAACTAGCTCCCTTTTT-GGAAGGGAACAATATGGGTCAATACTTAATTCAAGGGTTTACTAACGGTTTCAAATTAGGTTATAATGGTCCTCGAATTAACACTTCATGTCCAAATCTC-AAA-TCATGCATGGAAGACCAGGAAATGGTTAAAAGAAAACTGCAAAAAGAGCTTGATGCTGGTCGGATAAAGGGTCCATTTCCTACCAAGCCTTTTCCTAACCTGCGCATTAGTCCAATTGGCCTGGTTCCTAAAAAAGAACCTAACCAATTTCGCATGATACACCATTTAAGTTATCCTGATGGGAATTCGGTCAATTCTTACATAGACAAAAA-CTTGTCGTCGGTGTCATATGCTTCGTTTGATGATGCAATTCAATTGGTTTTGGAATTGGGTCGAGGCACTTTGCTGAGCAAAACGGATATAGAATCAGCTTTTCGAATC-ATCCCAATCCACTGTCAAGATCATGACTTGCTGGG-TTTCAAATTCAAAGGGGAATTCTACTAC-G-ACG-TGTGC-CTTCCGATGG-GTGCAGCCTCGGCCCCAGCAATTTTCGAACGTTTTAGCACCGCGATTCAATTCATCTGCAACACGCAGCTTGGCATTAAACATATGATTCATATTTTAGATGATTTCCTTATTTTGGGCCCACCTAACTCGGTCATATGTCAAAAAGGTCTTGAGATATTCATAGAGTTCTGTAATTATGTGGGTGTACCAATTAAATCGGAAAAAACAGAAAATGCAACAACATGTCT-TACCT--TTATGGGTTTAGAATTAGATACAATCAAAATGGAAGCGCGGTTACCTAACGAAAAATTGCAAAAACTTCGAGTTCTTCTCTCGTCTGTCAAACGCACAATTAAAC-TGGTAGACCTTCAATCACTGTTAGGTTATCTTAATTTTTGCTGCCAGGTAGTTCGCCCAGGCAGAGCTTTTCTTCGGAGGCTAACTGACCTTACTGCCAATGTGGTAAACCCGAAACATTATATCACTCTGACAAGGGAACACAGGAAAGACATTGCCGCATGGTCCTTTTTCGCAAACAAATTCAATGGAAAAACGTTGCTTGTTGAGAAACGTTGGTTAGAAGCCGACTTTCTCCATTTGCACACAGATGCATCAGGGACACATGGTTTTGGTGCAATTTTCCT-GTCACACTGGTTTTTTGGAGCTTGGTCAGTTCAGTTAAAAACTAGGTGTATCACCTTCAAAGAACTCTTCCCAATTGTTCTGGCTTTGGAGATTTGGGGAGAGCAACTTACAAATAAATGCATTGTTCTGCACACTGACAATATGGCAGTAATGCATATCATAAACCGTCAGACCTCAAAAA-TACCGATTATAATGCATTTAGTACGTAGACTGGTTGTGGCCTGCATGACTCATAACATTTTGGTACGCTCAGAACATGTTGAGGGCAAACGTAACATTTTACCCGATCTCCTTTCTCGCCTGCAGGTTGCAAAGTTCCGTCAACTGGCAAAAGACATGGATGTAGAAGCTACAC-CAGTTCCTCCACACCTAATACTCGTTCCTTGAATTATTGTGTTTTCAATTTGTTAAATAACTCACTGGCACCTTCGACATTTGTAAGCTACAAGAATGCATGTAAACAATACATGGCATTTCATAATCTTTACTATTCAAATGAAAAAGTGCTACCTGTATCGGTATCTCGTTTGAGTCAAGTTATAGTTTCATGTCAACATCGTGGCTTACAAGCTTCTACA-ATAACATCTTTTGTGTCTGCAATAGCCTACATCCACAAGAT-ACAAAACTTGACAAATCCGTCTGAGGCTTTTGTTGTAAA-AAA-GCTTCTACATGGCCTCCGCCGGGGTCAAA-CAGGAGACAAACGACTGCCTTTTACCTCTTGCCATCTTGAAAAAA-TCATTGGCGCGCTACGTGCAGAGTGTCCCTCTGACTACGACATCACCTTGTATACATCCATGATTCTTGTGGCATTCTTTGGCCTCTTCAGAGTGGGAGAGATAGCTTTATCAAAATTGGGGCATAGAAATTTACTGCAAAAATCTTCAGTGCAAATTAACTCGTATCGGTCCAAAGTTACTGACATAATAATCGAAATGAAAAATTACAAACATTCTGCAGGGCGGTCAGCTTTGATTCCTTTAAAACATCAGCCGCGAAAGCTTCTTTGTCCAGTCAGGGCTTTAGTAAAATATTTTAAGCTGTCATCTACCAATGTGGGTCCTTTATTTCAACATCAATCAGGTAATCCTGTTACTACGT-CAGATTTTCGCATTATCCTGCGTAAATGCGTAGTAAGGTGTAATCTGGATCCCATCAATTTCACAGCACATTCCTTACGCATAGGGGGAGCCACTCATGCTCACATGTGTGACATGCCAGTGGATCACATTCAGCGACTTGGTCGCTGGAAATCTAATGCATATCTAAAGTACATTCGCCCTCATCCTATGCCTCTCCCAAACTGAAACCAGAAACATACACAATTCCAAGCCTCTTT-CCTATATGGGTGTGCCATTTCCTGCTGTTA-TAAATATTGCATATGTTACATTTGTTATTCATATCCTACTGTTATAAAA-GAGGGGACTGTTTGTCATCCATCTATTTTGTTGTTATATATATCCTTACCGTGACAAAGCGGAGGAATTATTTCTTACAGAAATATACTTGTATTCAAGACCTTAAAG-TATGTCAGGATTTCCCTACTGTGATAAAGCAGAGGGCAGTCTTGGTGTGCTTGGAAAAGTTGTT--AAAGCATATTATGTGGAAGGTGTTTCATCTACTGCAATGAATGATTCTTCAGTCAATTGGAAGCACATCTCCTGTGATCACGATGCTTTACCAGATTGCAATAATGTCTGATCATGATACACTGTCTTGAGCAAGACAGTAATTTAGGTAATC-TGAATTCCTGTC-ACTAGTTGTATCTACTGTGACAAAGCAGAGATCCAATGATTGATTAGGATTAGGTATTTAGATTGTGTAGTCTTTAAACTTGATCATATTTTGTACAACTTTGCTTTAAAGTATTGTTTATTGGTATAGTTCATTTATGCTAAGTTTGATTCTATTGTTATCACCTCCAATTAGATGCATATA-CTGTCT-GTTTCACAGTAATAACTCTGGAATACAACAAATGCTAATGTTTGTGAGAAAGTTATTCCTAGATTGATGGGGTGTCTTTT-CCTATCAATACAAGATGACATTTCTGCACAAGTACTCTAATTCAATATTTTTATCTTTTT-AAGATTGATTTTGTTTGTTAGAAATTGCATGACTAGTTATAGTTAGTTTCTTTTTTCTTCTTGCATTTCTTTAACAGCTCCTTGTGGATGCTGGAAATAGTAACAATTTTTGAAGGAAATATTTCGCTCCACAAGCTTTAGACAGTCC-TTA-CTGTGCGGCGGTGTACTCCGTACGTTTGGCGGTTT-GTTTGGCCACCCAGTCAGTAGAA-GTGTAAATTTAGTTGAGTTGTCTTTA-CGACACTCTTACAAGTGAATATGATTTTGTTCTGAGATAACACTCTTAAGAAGTGTAATATTTGTTATGACATTTTGCAATAAATGTCCTTATTCACTCAACACTGTATTATGGTTTTAATTCACTTCTTCCTGTCCTGTCCTGGCTTGTGGATGAATTATTTGAACATTCAATAAATAATATTTTATGCACACATAAAATAATT--TATGGAATGGAAAAGCTTGTTCGGTTAAATAATAGCTACTACTACTAAATGGAGTAAACTTGTTTTTATTAATCTGACCAAT-GACGTTCTTGTTTAC-TA--TAATCT-GA-CCAATGAGAAG--GAAGCGTG-TGACTATGCCGCTTTTAGCAAACCACAAGCCTCCTTCT-TTGGTTAACTGCGTAGTTAAATTCAGCAAAA--
>PACE20_537h_contig_21545:0-8803()
------TTTTATGCACACATAAAATAATT-TATGGAATGGAAAAGCTTGTTCGGTTAAATAATAGCTACTACTACTAAATGGAGTAAACTTGTTTTTATTAATCTGACCAATGACGTTCTTGTTTACTATAATCTGACCAATGAGAAGGAAGCGTGTGA-CTATGCCGCTTTTAGCAAACCACAAGCCTCCTTCTTT-GGTTAACTGCGTAGTTAAATTCAGCAAAATTCAGCGTAGCTAAA-TATATATATTCTCTGCTTAATTATATCACTATAAAGGTGAGCGTTGCGTGTTTTACATAGTTTAT--TAACTGTTTTACCTAGTAGGATCCATCCCT-ATTGTGGCAAC-------------------------------CGT-CTAGTGACAGTTCTTT---TAGAGTTTTCAACGT--TGGACATTGTT--TGTGTTT-ACAAAAAAGAAA-GATGGCCGCGCCCATTA-AGATACAGATCTTCGG--TCATTCCTTTGTATCTCGACTGCGTTTGTTTATTCGTGATGAGGAAAACCTTCGCTACGATCTCGGACTGCATAATTTTCCGTTGGTGCAATACTCTGGATATCCTGGGGCGAACGTGAATCGTTTGATATCGAATCTGGAAGTGGTGAAAGACTT--TGGACCAGACATTCTTG-TGGTGCTTGTGGGTACGAACGATTTATACAAACCCGACATCACCATTGAGGACGTCGCTTCAGGCATTTGTCAGTTGGTCCATAAAGCCTTGTTGGAATTATCCGTGACTCGAGTGATTGTTGGTCAAGTGTTGCATCGTTGCGAGCCGAGTAAACCAACACGGTTCCCAGTTGACATTGATTGGTTCAATGAACGTGTGGACAGGCTAAATGTGCGTCTCGATACCTTGTTGAAATCAAGATTTCCAGGAAAGTCCCACTTATGGAGGATGAAAGGATTCTGGTCAGCCGAAACAAAGAGACGAAATTTCTGTGCGGACGGTTGTCATCTGTCTAGGGATGGACAGTTTAAGTTGCTATCAAATCTCCGGGCAGCTTCTGTTGCAGCAATATGCTCCGGCCATCATATAAACCAGTTAAGTTTGTTTGTTTGTTTGTTTGTTCCAATTTGTTTTTACATCGATTGTGAAGGAGGCTTTATAAGCCCATCGTGTCACTCTCGATGACTGCTTCCCTGGAGAATACACCATTTACTTCAATCATTATTTAAGTATTTCATTTTTT-ATCAAAAATTGACTTCTTGCTCCACCAAAGCCGACCGACAGGGTTCTAGCCCTGCTTATGTAGGGTCGATTCAGTGAATATCCCAAACTGAACAGTGCGATTTATTAAGGAATTCGTAGGGTCAATGCGGTGCATGTCCCAAGCTACGCTGTGCGTACGTTCCTTTGAATTAATTCCTGCAGTGCATGTCCCACATTATGCAGTGCTTATTATTATTAA----TTTTTTTTT-----------CATTTTTGATAGAACATATTTGTGGGTACAGTGCAGTGCATGTCCCACATTATGGA-GTTGACTATACTTTATAGGGCCAATGCAGTGCATGTCCCTCATTACGCAATGCGTATTTTTCTATGACATACTTTGCGGGGCCAACGCAGTGCATGTC--CCTCATTATGCAGGGCAT-------TATGACATATTTGGTGGGGTCATTGCAGTGCATAT-CCCTCATTACGCAGTGCGTATTTCTCTATGATATTTCCT--------------------------------------------------TGGATCAT--------------------------------------------------------TGCAGTGCATTTC-CCTCATTACGCAGTGCGTATTTTTCTATGACAGATTTCGTGGGGTCAGTGCAGTGCATGTCCCTCATTACGCAGTGCGTATTTTTCTATGATATTTCCTTGGGTCATTGC-AGTGCATTTCCCTCATTACGCAGTGCGTATTTTTCTATGACAGATTTCGTGGGGTCAGTGCAGTGCATGTCCCTCATTACGCAGTGCGTATTTTTCTATGA-----------------------------------------------------------------------------------------------------------------------GCATATTTG--TGGAT-ATCGTGCAGTGCACATCCCCGATTTACATGTGTAAATACAATAAGCACAGGTCAATGCAGAGCA-TGACCAGAATGACACAGTGAGTATAGTAAAAGAAATATTTTGGTTCGAGCATGTCCGATCCATGTTAATATGAATCTTTATTTAAG-GTC-AAATAGTTATTGTTTTATTTGTGTGCAGTCTGTATATCAT-GATTGCTCATAC-TGTTGTGTCTTTATAAGCTGTGCAATATGTTGTGAAGGTCATGCAGTGCTTGGCCTATACAATCATGGTGAAAATTGTCATTAACGATACTCATTTATATAGCAGTGCTTTCCCCCTTTATAAGGAAGGGTGATATTTGTTAAGTGTATAGGTATGGCGAAATAGTCTGCTGTAAAAGCCCTTCATACAGACCCTTTTGCGTCTTTCTGTTTGTAAAATAGA-ACAGACCGGTACCTACATGTTGGTCGGTTTATTTCAGATGAAAA-GAAAA-TCTGTTGGCCCGACT-AAAGCTTCCACTCGGACACGGGCAAAGAAAACCCGAACAACTCGAATTAATGAAGATGTTGGGAACCATCCATC---------------------------------------------------------------GACATCTGGAAAGAAAGCCCAAACACCTCGAATTGA---AGATGTTGGGAACCATCCATCGA-CATCTGGAA---------------------------------------------------------GTTCTTCAAATAGTGTTGTGATTTCAATGCACCATTCGGACACTGACGAAGACCAACAAGACTCCAACAACCAACGGTCAATTTTGACTCTGAATCGCTC-AAGGACACAAACTGTCTCCATTAACCCCGAAGAGAGCATGCGCAATCGGTTTCCCAGTCAACATTATGAGTCCTCAAGCT-CGGACTCTGAGGGCGATGTCCCGGAGATTTCTCACTCAACGAAAATTACAGGTAATGGCACACCCTCTGCAGTTGCAGAACCAATCAGCTCGCCAATCATGGCTCAAATATCTAAAAGGATAAGGAAACAAATTTGGGCAAATGAATTC-ATTGATTTAGCTTGTCTCCTTCCCCACACGATTAATTCAAACTTAAATAACCC-TCCAACATTTTCTTTGCAAATGGATGGTAATTCTCAGATTTCTTTAACACCTTCCCATAAGTCCAGGAAAA-TTACTACTATTGATACTTGGACAACTGC-CTTTATGAGGTTTGTAGCC-GTATATGCTACAAAATATCCGCTAGAAACACCCCAGCTCATGAAATATGGGGAAATCGTC-CGTGAC-ATAGCGTCAAGGAAACAGGGCCT--TT-CCTTCATGTTCTACGACACCAA-TTTTCGTAAAGCAAGG-GAGACTACTCTCTTACCATGGGACAGACTTCATACTGAATATTGGTTAATGGCCTGCACT-GCTTTCAACAATAACACCTCATCTAATCAGCCCTTT-CCA-C-CCTCTCGGGCCTTTAACAAGGCCCACTCCTACAAGTCCAAAAGATTCTTGGAAAATACTTGCTGGGGCTACAATAGGCCCACAGGATGTAAGACTGTCC-GCTGCTCCCTCCCCCATGTGTGTGGATACTGTAAAGGTCAACACACTGCAGCAAACTGTTCCCTATCAAAAAAGGAACAATTCCCTCGGGGGCCTTCCACTTCATCCTTCAACAGCCCACACCAAAAAAGCAGTAAA-ACTGTCGGTCACTCCGGTTAATATTTCCAAACTAGCTCCCTTTTT-GGAAGGGTACAATATGGGTCAATACTTAATTCAAGGGTTTACTAACGGTTTCAAATTAGGTTATAATGGTCCTCGAATTAACACTTCATGTCCAAATCTC-AAA-TCATGCATGGAAGACCAGGAAATGGTTAAAAGAAAACTGCAAAAAGAGCTTGATGCTGGTCGGATAAAGGGTCCATTTCCTACCAAGCCTTTTCCTAACCTGCGCATTAGTCCAATTGGCCTGGTTCCTAAAAA-GAACCTAACCAATTTCGCATGATACACCATTTAAGTTATCCTGATGGGAATTCGGTCAATTCTTACATAGACAAAAA-CTTGTCGTCGGTGTCGTATGCTTCGTTTGATGATGCAATTCAATTGGTTTTGGAATTGGGTCGAGGCACTTTGCTGAGCAAAACGGATATAGAATCAGCTTTTCGAATC-ATCCCAATCCACTGTCAAGATCATGACTTGCTGGG-TTTCAAATTCAAAGGGGAATTCTACTAT-G-ACG-TGTGC-CTTCCGATGG-GTGCAGCCTCGGCCCCAGCAATTTTCGAACGTTTTAGCACCGCGATTCAATTCATCTGCAACACGCAGCTTGGCATTAAACATATGATTCATATTTTAGATGATTTCCTTATTTTGGGCCCACCTAACTCGGTCATATGTCAAAAAGGTCTTGAGATATTCATAGAGTTCTGTAATTATGTGGGTGTACCAATTAAATCGGAAAAAACAGAAAATGCAACAACATGTCT-TACCT--TTATGGGTTTAGAATTAGATACAATCAAAATGGAAGCGCGGTTACCTAACGAAAAATTGCAAAAACTTCGAGTTCTTCTCTCGTCTGTCAAACGCACAATTAAAC-TGGTAGACCTTCAATCACTGTTAGGTTATCTTAATTTTTGCTGCCAGGTAGTTCGCCCAGGCAGAGCTTTTCTTCGGAGGCTAACTGACCTTACTGCCAATGTGGTAAACCCGAAACATTATATCACTCTGACAAGGGAACACAGGAAAGACATTGCCGCATGGTCCTTTTTCGCAAACAAATTCAATGGAAAAACGTTGCTTGTTGAGAAACGTTGGTTAGAAGCCGATTTTCTCCATTTGCACACAGATGCATCAGGGACACATGGTTTTGGTGCAATTTTCTT-GTCACACTGGTTTTTTGGAGCTTGGTCAGTTCAGTTAAAAACTAGGTGTATCACCTTCAAAGAACTCTTCCCAATTGTTCTGGCTTTGGAGATTTGGGGAGAGCAACTTACAAATAAATGCATTGTTCTGCACACTGACAATATGGCAGTAATGCATATCATAAACCGTCAGACCTCAAAAA-TACCGATTATAATGCATTTAGTACGTAGACTGGTTGTGGCCTGCATGACTCATAACATTTTGGTACGCTCAGAACATGTTGAGGGCAAACGTAACATTTTACCCGATCTCCTTTCTCGCCTGCAGGTTGCAAAGTTCCGTCAACTGGCAAAAGACATGGATGTAGAAGCTACAC-CAGTTCCTCCACACCTAATACTCGTTCCTTGAATTATTGTGTTTTCAATTTGTTAAATAACTCACTGGCACCTTCGACATTTGTAAGCTACAAGAATGCATGGAAACAATACATGGCATTTCATAATCTTTACTATTCAAATGAAAAAGTGCTACCTGTATCGGTATCTCGTTTGAGTCAATTTATAGTTTCATGTCAACATCGTGGCTTACAAGCTTCTACA-ATAACATCTTTTGTGTCTGCAATAGCCTACATCCACAAGAT-ACAAAACTTGACAAATCCGTCTGAGGCTTTTGTTGTAAA-AAA-GCTTCTGCATGGCCTCCGCCGGGGTCAAA-CAGGAGACAAACGACTGCCTTTTACCTCTTGCCATCTTGAAAAAA-TCATTGGCGCGCTACGTGCAGAGTGTCCCTCTGACTACGACATCACCTTGTATACATCCATGATTCTTGTGGCATTCTTTGGCCTCTTCAGAGTGGGAGAGATAGCTTTATCAAAATTGGGGCATAGAAATTTACTGCAAAAATCTTCAGTGCAAATTAACTCGTATCGGTCCAAAGTTACTGACATAATAATCGAAATGAAAAATTACAAACATTCTGCAGGGCGGTCAGCTTTGATTCCTTTAAAACATCAGCCGCGAAAGCTTCTTTGTCCAGTCAGGGCTTTAGTAAAATATTTTAAGCTGTCATCTACCAATGTGGGTCCTTTATTTCAACATCAATCAGGTAATCCTGTTACTACTT-CAGATTTTCGCATTATCCTGCGTAAATGCGTAGTAAGGTGTAATCTGGATCCCATGAATTTCACAGCACATTCCTTACGCATAGGGGGAGCCACTCATGCTCACATGTGTGACATGCCAGTGGATCACATTCAGCGACTTGGTCGCTGGAAATCTAATGCATATCTAAAGTACATTCGCCCTCGTCCTATGCCTCTCCCAAACTGAAACCAGAAACATACACAATTCCAAGCCTCTTT-CCTATATGGGTGTGCCATTTCCTGCTGTTAATAAATATTGCATATGTTACATTTGTTATTCATGTCCTACTGTTATAAAA-GAGGGGACTGTTTGTCATCCATCTATTTTGTTGTTATATATGTCCCTACCGTGACAAAGCGGAGGAATTATTTCTTACAGAAATATACTTGTATTCAAGACCTTAAAG-TATGTCAGGATTTCCCTACTGTGATAAAGCAGAGGGCAGTCTTGGTGTGCTTGGAAAAGTTGTT--AAAGCATATTATGTGGAAGGTGTTTCATCTACTGCAATGAATGATTCTTCAGTCAATTGGAAGCACATCTCCTGTGATCACGATGCTTTACCAGATTGCAATAATGTCTGATCATGATACACTGTCTTGAGCAAGACAGTAATTTAGGTAATC-TGACTTCCTGTC-ACTAGTTGTATCTACTGTGACAAAGCAGAGATCCAAAGATTGATTAGGATTAGGTATTTAGATTGTGTAGTCTTTAAACTTGATCATATTTTGTACAACTTTGCTTTAAAGTATTGTTTATTGGTATAGTTCGTTTATGCTAAGTTTGATTCTATTGTTATCACCTCCAATTAGATGCATATA-CTGTCT-GTTTCACAGTAATAACTCTGGAATACAACAAATGCTAATGTTTGTGAGAAAGTTATTCCTAGATTGATGGGGTGTCTTTT-CCTATCAATACAAGATGACATTTCTGCACAAGTACTCTAATTCAATATTTTTATCTTTTT-AAGATTGATTTTGTTTGTTAGAAATTGCATGACTAGTTATAGTTAGTTTCTTTTTTCTTCTTGCATTTCTTTAACAGCTCCTTGTGGATGCTGGAAATAGTAACAATTTTTGAAGGAAATATTTCGCTCCACAAGCTTTAGACAGTCC-TTA-CTGTGCGGCGGTGTACTCCGTACGTTTGGCGGTTT-GTTTGGCCACCCAGTCAGTAGAA-GTGTAAATTTAGTTGAGTTGTCTTTA-CGACACTCTTACAAGTGAATATGATTTTGTTCTGAGATAACACTCTTAAGAAGTGTAATATTTGTTATGACATTTTGCAATAAATGTCCTTATTCACTCAACACTGTATTATGGTTTTAATTCACTTCTTCCTGTCCTGTCCTGGCTTGTGGATGAATTATTTGAACATTCAATAAATAATATTTTATGCACACATAAAATAATT--TATGGAATGGAAAAGCTTGTTCGGTTAAATAATAGCTACTACTACTAAATGGAGTAAACTTGTTTTTATTAATCTGACCAAT-GACGTTCTTGTTTAC-TA--TAATCT-GA-CCAATGAGAAG--GAAGCGTG-TGACTATGCCGCTTTTAGCAAACCACAAGCCTCCTTCT-TTGGTTAACTGCGTAGTTAAATTCAGCAAAA--
>PACE20_537h_contig_15036:0-7643()
------TTTTATGCACACATAAAATAATT-TATGGAATGGAAAAGCTTGTTCGGTTAAATAATAGCTACTACTACTAAATGGAGTAAACTTGTTTTTATTAATCTGACCAATGACGTTCTTGTTTACTATAATCTGACCAATGAGAAGGAAGCGTGTGA-CTATGCCGCTTTTAGCAAACCACAAGCCTCCTTCTTT-GGTTAACTGCGTAGTTAAATTCAGCATAATTCAGCGTAGCTAAA-TATATATATTCTCTGCTTAATTATATCACTATAAAGGCGAGCGTTGCGTGTTTTACATAGTTTAT--TAACTGTTTTACCTAGTAGGATCCATCCCT-ATTGTGGCAAC-------------------------------CGT-CTAGTGACAGTTCTTT---TAGAGTTTTCAACGT--TGGACATTGTT--TGTGTTT-ACAAAAAAGAAA-GATGGCCGCGCCCATTA-AGATACAGATCTTCGG--TCATTCCTTTGTATCTCGACTGCGTTTGTTTATTCGTGATGAGGAAAACCTTCGCTACGATCTCGGACTGCATAATTTTCCGTTGGTGCAATACTCTGGATATCCTGGGGCGAACGTGAATCGTTTGATATCGAATCTGGAAGTGGTGAAAGACTT--TGGACCAGACATTCTTG-TGGTGCTTGTGGGTACGAACGATTTATACAAACCCGACATCACCATTGAGGACGTCGCTTCAGGCATTTGTCAGTTGGTCCATAAAGCCTTGTTGGAATTATCCGTGACTCGAGTGATTGTTGGTCAAGTGTTGCATCGTTGCGAGCCGAGTAAACCAACACGGTTCCCAGTTGACATTGATTGGTTCAATGAACGTGTGGACAGGCTAAATGTGCGTCTCGATACCTTGTTGAAATCAAGATTTCCAGGAAAGTCCCACTTATGGAGGATGAAAGGATTCTGGTCAGCCGAAACAAAGAGACGAAATTTCTGTGCGGACGGTTGTCATCTGTCTAGGGATGGACAGTTTAAGTTGCTATCAAATCTTCGGGCAGCTTCTGTTGCAGCAATATGCTCAA-CCATCATATAAACCAGTTAAGTTGGTT----------------------------------------------------------------------------------------------------CATTTACTTCAATCATTATTTAAGTATTTCATTTTTT-ATCAAAAATTGACTTCTTGCTCCACCAAAGCCGACCGACAGGGTTCTAGCCCTGCTTATGTAGGGTCGATTCAGTGAATATCCCAAACTGAACAGTGCGATTTATTAAGGAATTCGTAGGGTCAATGCGGTGCATGTCCCAAGCTACGCTGTGCGTACGTTCCTTTGAATTAATTCCTGCAGTGCATGTCCCACATTATGCAGTGCTTATTATTATTA----TTTTTTTTTT-----------CATTTTTGATAGAACATATTTGTGGGTACAGTGCAGTGCATGTCCCACATTATGGA-GTTGACTATACTTTATAGGGCCAATGCAGTGCATGTCCCTCATTACGCAATGCGTATTTTTCTATGACATACTTTGCGGGGCCAACGCAGTGCATGTC--CCTCATTATGCAGGGCAT-------TATGACATATTTGGTGGGGTCATTGCAGTGCATAT-CCCTCATTACGCAGTGCGTATTTCTCTATGATATTTCCT--------------------------------------------------TGGATCAT--------------------------------------------------------TGCAGTGCATTTC-CCTCATTACGCAGTGCGTATTTTTCTATGA-------------------------------------------------------------TATTTCCTTGGGTCATTGC-AGTGCATTTCCCTCATTACGCAGTGCGTATTTTTCTATGACAGATTTCGTGGGGTCAGTGCAGTGCATGTCCCTCATTACGCAGTGCGTATTTTTCTATGA--------------------------------------------------------------------------------------------------------------------------TATTTCCTTGGGTCAT--TGCAGTGCATTTCCCTCATTACGCAGTGCGTATTTTTCTATGACAGATTTCGTGGGGTCAGTGCAGTGCATGTCCCTCATTACGCAGTGCGTATTTTTCTATGAGCATATTTGTGGATATCGTGCAGTGCACATCCCCGATTTACAT-GTGTAAATACA-ATAAGCACAGGTCAATGCAGAGCATG-ACCAG-AATGACACAGTG-AGTATAGTAAAAGAAATATTTTGGTTCGAGCATGTCCGATCCATGTTAATATGAATCTTTATTTAAGGTCAAATAGTTATTGTTTTATTTGTGTGCAGTCTGTATATCATGATTGCTC-ATACTGTTGTGTCTTTATAAGCTGTGCAATATGTTGTGAAGGTCATGCAGTGCTTGGCCTATACAATCATGGTGAAAATTGTCATTAACGATACTCATTTATA-TAGCAGTGCTTTCCCCCTTTATAAGGAAGGGTGATATTTGTTAA-GTGTA-TAGGTATGGCGAAAT-AGTCTGCTGTAAAAGCCCTTCATACAGACCCTTTTGCGTCTTTCTGTTTGTAAAATAGAACAGACCGGTACCTACATGTTGGTCGGTTTATTTCAGATGAAAAGAAAATCTGTTGGCCCGACTAAAGCTTCCACTCGGACACGGGCAAAGAAAACCCGAACAACTCGAATTAATGAAGATGTTGGGAACCATCCATCGA-CATCTGGAAAGAAAGCCCAAACACCTCGAATTGAAGATGTTGGGAACCATCCATCGACATCTGGAAGTTCTTCAAATAGTGTTGTGATTTCAATGCACCATTCGGACACTGACGAAGACCAACAAGACTCCAACAACCAACGGTCAATTTTGACTCTGAATCGCTC-AAGGACACAAACTGTCTCCATTAACCCCGAAGAGAGCATGCGCAATCGGTTTCCCAGTCAACATTATGAGTCCTCAAGCT-CGGACTCTGAGGGCGATGTCCCGGGGATTTCTCACTCAACGAAAATTACAGGTAATGGCACACCATCTGCAGTTGCAGAACCAATCAGCTCGCCAATCATGGCTCAAATATCTAAAAGGATAAGGAAACAAATTTGGGCAAATGAATTC-ATTGATTTAGCTTGTCTCCTTCCCCACACGATTAATTCAAACTTAAATAACCC-TCCAACATTTTCTTTGCAAATGGATGGTAATTCTCAGATTTCTTTAACACCTTCCCATAAGTCCAGGAAAA-TTACTACTATTGATACTTGGACAACTGC-CTTTATGAGGTTTGTAGCC-GTATATGCTACAAAATATCCGCTAGAAACACCCCAGCTCATGAAATATGGGGAAATCGTC-CGTGAC-ATAGCGTCAAGGAAACAGGGCCT--TT-CCTTCATGTTCTACGACACCAA-TTTTCGTAAAGCAAGG-GAGACTACTCTCTTACCATGGGACAGACTTCATACTGAATATTGGTTAATGGCCTGCACT-GCTTTCAACAATAACACCTCATCTAATCAGCCCTTT-CCA-C-CCTCTCGGGCCTTTAACAAGGCCCACTCCTACAAGTCCAAAAGATTCTTGGAAAATACTTGCTGGGGCTACAATAGGCCCACAGGATGTAAGACTGTCC-GCTGCTCCCTCCCCCATGTGTGTGGATACTGTAAAGGTCAACACACTGCAGCAAACTGTTCCCTATCAAAAAAGGAACAATTCCCTCGGGGGCCTTCCACTTCATCCTTCAACAGCCCACACCAAAAAAGCAGTAAA-ACTGTCGGTCACTCCGGTTAATATTTCCAAACTAGCTCCCTTTTT-GGAAGGGTACAATATGGGTCAATACTTAATTCAAGGGTTTACTAACGGTTTCAAATTAGGTTATAATGGTCCTCGAATTAACACTTCATGTCCAAATCTC-AAA-TCATGCATGGAAGACCAGGAAATGGTTAAAAGAAAACTGCAAAAAGAGCTTGATGCTGGTCGGATAAAGGGTCCATTTCCTACCAAGCCTTTTCCTAACCTGCGCATTAGTCCAATTGGCCTGGTTCCTAAAAAAGAACCTAACCAATTTCGCATGATACACCATTTAAGTTATCCTGATGGGAATTCGGTCAATTCTTACATAGACAAAAA-CTTGTCGTCGGTGTCGTATGCTTCGTTTGATGATGCAATTCAATTGGTTTTGGAATTGGGTCGAGGCACTTTGCTGAGCAAAACGGATATAGAATCAGCTTTTCGAATC-ATCCCAATCCACTGTCAAGATCATGACTTGCTGGG-TTTCAAATTCAAAGGGGAATTCTACTAT-G-ACG-TGTGC-CTTCCGATGG-GTGCAGCCTCGGCCCCAGCAATTTTCGAACGTTTTAGCACCGCGATTCAATTCATCTGCAACACGCAGCTTGGCATTAAACATATGATTCATATTTTAGATGATTTCCTTATTTTGGGCCCACCTAACTCGGTCATATGTCAAAAAGGTCTTGAGATATTCATAGAGTTCTGTAATTATGTGGGTGTACCAATTAAATCGGAAAAAACAGAAAATGCAACAACATGTCT-TACCT--TTATGGGTTTAGAATTAGATACAATCAAAATGGAAGCGCGGTTACCTAACGAAAAATTGCAAAAACTTCGAGTTCTTCTCTCGTCTGTCAAACGCACAATTAAAC-TGGTAGACCTTCAATCACTGTTAGGTTATCTTAATTTTTGCTGCCAGGTAGTTCGCCCAGGCAGAGCTTTTCTTCGGAGGCTAACTGACCTTACTGCCAATGTGGTAAACCCGAAACATTATATCACTCTGACAAGGGAACACAGGAAAGACATTGCCGCATGGTCCTTTTTCGCAAACAAATTCAATGGAAAAACGTTGCTTGTTGAGAAACGTTGGTTAGAAGCCGATTTTCTCCATTTGCACACAGATGCATCAGGGACACATGGTTTTGGTGCAATTTTCTT-GTCACACTGGTTTTTTGGAGCTTGGTCAGTTCAGTTAAAAACTAGGTGTATCACCTTCAAAGAACTCTTCCCAATTGTTCTGGCTTTGGAGATTTGGGGAGAGCAACTTACAAATAAATGCATTGTTCTGCACACTGACAATATGGCAGTAATGCATATCATAAACCGTCAGACCTCAAAAA-TACCGATTATAATGCATTTAGTACGTAGACTGGTTGTGGCCTGCATGACTCATAACATTTTGGTACGCTCAGAACATGTTGAGGGCAAACGTAACATTTTACCCGATCTCCTTTCTCGCCTGCAGGTTGCAAAGTTCCGTCAACTGGCAAAAGACATGGATGTAGAAGCTACAC-CAGTTCCTCCACACCTAATACTCGTTCCTTGAATTATTGTGTTTTCAATTTGTTAAATAACTCACTGGCACCTTCGACATTTGTAAGCTACAAGAATGCATGGAAACAATACATGGCATTTCATAATCTTTACTATTCAAATGAAAAAGTGCTACCTGTATCGGTATCTCGTTTGAGTCAATTTATAGTTTCATGTCAACATCGTGGCTTACAAGCTTCTACA-ATAACATCTTTTGTGTCTGCAATAGCCTACATCCACAAGAT-ACAAAACTTGACAAATCCGTCTGAGGCTTTTGTTGTAAA-AAA-GCTTCTGCATGGCCTCCGCCGGG-TCAAA-CAGGAGACAAACGACTGCCTTTTACCTCTTGCCATCTTGAAAAAA-TCATTGGCGCGCTACGTGCAGAGTGTCCCTCTGACTACGACATCACCTTGTATACATCCATGATTCTTGTGGCATTCTTTGGCCTCTTCAGAGTGGGAGAGATAGCTTTATCAAAATTGGGGCATAGAAATTTACTGCAAAAATCTTCAGTGCAAATTAACTCGTATCGGTCCAAAGTTACTGACATAATAATCGAAATGAAAAATTACAAACATTCTGCAGGGCGGTCAGCTTTGATTCCTTTAAAACATCAGCCGCGAAAGCTTCTTTGTCCAGTCAGGGCTTTAGTAAAATATTTTAAGCTGTCATCTACCAATGTGGGTCCTTTATTTCAACATCAATCAGGTAATCCTGTTACTACTT-CAGATTTTCGCATTATCCTGCGTAAATGCGTAGTAAGGTGTAATCTGGATCCCATGAATTTCACAGCACATTCCTTACGCATAGGGGGAGCCACTCATGCTCACATGTGTGACATGCCAGTGGATCACATTCAGCGACTTGGTCGCTGGAAATCTAATGCATATCTAAAGTACATTCGCCCTCGTCCTATGCCTCTCCCAAACTGAAACCAGAAACATACACAATTCCAAGCCTCTTT-CCTATATGGGTGTGCCATTTCCTGCTGTTAATAAATATTGCATATGTTACATTTGTTATTCATGTCCTACTGTTATAAAA-GAGGGGACTGTTTGTCATCCATCTATTTTGTTGTTATATATGTCCCTACCGTGACAAAGCGGAGGAATTATTTCTTACAGAAATATACTTGTATTCAAGACCTTAAAG-TATGTCAGGATTTCCCTACTGTGATAAAGCAGAGGGCAGTCTTGGTGTGCTTGGAAAAGTTGTT--AAAGCATATTATGTGGAAGGTGTTTCATCTACTGCAATGAATGATTCTTCAGTCAATTGGAAGCACATCTCCTGTGATCACGATGCTTTACCAGATTGCAATAATGTCTGATCATGATACACTGTCTTGAGCAAGACAGTAATTTAGGTAATC-TGACTTCCTGTC-ACTAGTTGTATCTACTGTGACAAAGCAGAGATCCAAAGATTGATTAGGATTAGGTATTTAGATTGTGTAGTCTTTAAACTTGATCATATTTTGTACAACTTTGCTTTAAAGTATTGTTTATTGGTATAGTTCGTTTATGCTAAGTTTGATTCTATTGTTATCACCTCCAATTAGATGCATATA-CTGTCT-GTTTCACAGTAATAACTCTGGAATACAACAAATGCTAATGTTTGTGAGAAAGTTATTCCTAGATTGATGGGGTGTCTTTT-CCTATCAATACAAGATGACATTTCTGCACAAGTACTCTAATTCAATATTTTTATCTTTTT-AAGATTGATTTTGTTTGTTAGAAATTGCATGACTAGTTATAGTTAGTTTCTTTTTTCTTCTTGCATTTCTTTAACAGCTCCTTGTGGATGCTGGAAATAGTAACAATTTTTGAAGGAAATATTTCGCTCCACAAGCTTTAGACAGTCC-TTA-CTGTGCGGCGGTGTACTCCGTACGTTTGGCGGTTT-GTTTGGCCACCCAGTCAGTAGAA-GTGTAAATTTAGTTGAGTTGTCTTTA-CGACACTCTTACAAGTGAATATGATTTTGTTCTGAGATAACACTCTTAAGAAGTGTAATATTTGTTATGACATTTTGCAATAAATGTCCTTATTCACTCAACACTGTATTATGGTTTTAATTCACTTCTTCCTGTCCTGTCCTGGCTTGTGGATGAATTATTTGAACATTCAATAAATAATATTTTATGCACACATAAAATAATT--TATGGAATGGAAAAGCTTGTTCGGTTAAATAATAGCTACTACTACTAAATGGAGTAAACTTGTTTTTATTAATCTGACCAAT-GACGTTCTTGTTTAC-TA--TAATCT-GA-CCAATGAGAAG--GAAGCGTG-TGACTATGCCGCTTTTAGCAAACCACAAGCCTCCTTCT-TTGGTTAACTGCGTAGTTAAATTCAGCATAA--
>PACE20_537h_contig_24868:0-9674()_(reversed)
------TTTTATGCACACATAAAATAATT-TATGGAATGGAAAAGCTTGTTCGGTTAAATAATAGCTACTACTACTAAATGGAGTAAACTTGTTTTTATTAATCTGACCAATGACGTTCTTGTTTACTATAATCTGACCAATGAGAAGGAAGCGTGTGA-CTATGCCGCTTTTAGCAAACCACAAGCCTCCTTCTTT-GGTTAACTGCGTAGTTAAATTCAGCATAATTCAGCGTAGCTAAA-TATATATATTCTCTGCTTAATTATATCACTATAAAGGCGAGCGTTGCGTGTTTTACATAGTTTAT--TAACTGTTTTACCTAGTAGGATCCATCCCT-ATTGTGGCAAC-------------------------------CGT-CTAGTGACAGTTCTTT---TAGAGTTTTCAACGT--TGGACATTGTT--TGTGTTT-ACAAAAAAGAAA-GATGGCCGCGCCCATTA-AGATACAGATCTTCGG--TCATTCCTTTGTATCTCGACTGCGTTTGTTTATTCGTGATGAGGAAAACCTTCGCTACGATCTCGGACTGCATAATTTTCCGTTGGTGCAATACTCTGGATATCCTGGGGCGAACGTGAATCGTTTGATATCGAATCTGGAAGTGGTGAAAGACTT--TGGACCAGACATTCTTG-TGGTGCTTGTGGGTACGAACGATTTATACAAACCCGACATCACCATTGAGGACGTCGCTTCAGGCATTTGTCAGTTGGTCCATAAAGCCTTGTTGGAATTATCCGTGACTCGAGTGATTGTTGGTCAAGTGTTGCATCGTTGCGAGCCGAGTAAACCAACACGGTTCCCAGTTGACATTGATTGGTTCAATGAACGTGTGGACAGGCTAAATGTGCGTCTCGATACCTTGTTGAAATCAAGATTTCCAGGAAAGTCCCACTTATGGAGGATGAAAGGATTCTGGTCAGCCGAAACAAAGAGACGAAATTTCTGTGCGGACGGTTGTCATCTGTCTAGGGATGGACAGTTTAAGTTGCTATCAAATCTTCGGGCAGCTTCTGTTGCAGCAATATGCTCAA-CCATCATATAAACCAGTTAAGTTGGTT----------------------------------------------------------------------------------------------------CATTTACTTCAATCATTATTTAAGTATTTCATTTTTT-ATCAAAAATTGACTTCTTGCTCCACCAAAGCCGACCGACAGGGTTCTAGCCCTGCTTATGTAGGGTCGATTCAGTGAATATCCCAAACTGAACAGTGCGATTTATTAAGGAATTCGTAGGGTCAATGCGGTGCATGTCCCAAGCTACGCTGTGCGTACGTTCCTTTGAATTAATTCCTGCAGTGCATGTCCCACATTATGCAGTGCTTATTATTATT-----TTTTTTTTTT-----------CATTTTTGATAGAACATATTTGTGGGTACAGTGCAGTGCATGTCCCACATTATGGA-GTTGACTATACTTTATAGGGCCAATGCAGTGCATGTCCCTCATTACGCAATGCGTATTTTTCTATGACATACTTTGCGGGGCCAACGCAGTGCATGTC--CCTCATTATGCAGGGCAT-------TATGACATATTTGGTGGGGTCATTGCAGTGCATAT-CCCTCATTACGCAGTGCGTATTTCTCTATGATATTTCCT--------------------------------------------------TGGATCAT--------------------------------------------------------TGCAGTGCATTTC-CCTCATTACGCAGTGCGTATTTTTCTATGA-------------------------------------------------------------TATTTCCTTGGGTCATTGC-AGTGCATTTCCCTCATTACGCAGTGCGTATTTTTCTATGACAGATTTCGTGGGGTCAGTGCAGTGCATGTCCCTCATTACGCAGTGCGTATTTTTCTATGA--------------------------------------------------------------------------------------------------------------------------TATTTCCTTGGGTCAT--TGCAGTGCATTTCCCTCATTACGCAGTGCGTATTTTTCTATGACAGATTTCGTGGGGTCAGTGCAGTGCATGTCCCTCATTACGCAGTGCGTATTTTTCTATGAGCATATTTGTGGATATCGTGCAGTGCACATCCCCGATTTACAT-GTGTAAATACA-ATAAGCACAGGTCAATGCAGAGCATG-ACCAG-AATGACACAGTG-AGTATAGTAAAAGAAATATTTTGGTTCGAGCATGTCCGATCCATGTTAATATGAATCTTTATTTAAGGTCAAATAGTTATTGTTTTATTTGTGTGCAGTCTGTATATCATGATTGCTC-ATACTGTTGTGTCTTTATAAGCTGTGCAATATGTTGTGAAGGTCATGCAGTGCTTGGCCTATACAATCATGGTGAAAATTGTCATTAACGATACTCATTTATA-TAGCAGTGCTTTCCCCCTTTATAAGGAAGGGTGATATTTGTTAA-GTGTA-TAGGTATGGCGAAAT-AGTCTGCTGTAAAAGCCCTTCATACAGACCCTTTTGCGTCTTTCTGTTTGTAAAATAGAACAGACCGGTACCTACATGTTGGTCGGTTTATTTCAGATGAAAAGAAAATCTGTTGGCCCGACTAAAGCTTCCACTCGGACACGGGCAAAGAAAACCCGAACAACTCGAATTAATGAAGATGTTGGGAACCATCCATCGA-CATCTGGAAAGAAAGCCCAAACACCTCGAATTGAAGATGTTGGGAACCATCCATCGACATCTGGAAGTTCTTCAAATAGTGTTGTGATTTCAATGCACCATTCGGACACTGACGAAGACCAACAAGACTCCAACAACCAACGGTCAATTTTGACTCTGAATCGCTC-AAGGACACAAACTGTCTCCATTAACCCCGAAGAGAGCATGCGCAATCGGTTTCCCAGTCAACATTATGAGTCCTCAAGCT-CGGACTCTGAGGGCGATGTCCCGGGGATTTCTCACTCAACAAAAATTACAGGTAATGGCACACCCTCTGCAGTTGCAGAACCAATCAGCTCGCCAATCATGGCTCAAATATCTAAAAGGATAAGGAAACAAATTTGGGCAAATGAATTC-ATTGATTTAGCTTGTCTCCTTCCCCACACGATTAATTCAAACTTAAATAACCC-TCCAACATTTTCTTTGCAAATGGATGGTAATTCTCAGATTTCTTTAACACCTTCCCATAAGTCCAGGAAAA-TTACTACTATTGATACTTGGACAACTGC-CTTTATGAGGTTTGTAGCC-GTATATGCTACAAAATATCCGCTAGAAACACCCCAGCTCATGAAATATGGGGAAATCGTC-CGTGAC-ATAGCGTCAAGGAAACAGGGCCT--TT-CCTTCATGTTCTACGACACCAA-TTTTCGTAAAGCAAGG-GAGACTACTCTCTTACCATGGGACAGACTTCATACTGAATATTGGTTAATGGCCTGCACT-GCTTTCAACAATAACACCTCATCTAATCAGCCCTTT-CCA-C-CCTCTCGGGCCTTTAACAAGGCCCACTCCTACAAGTCCAAAAGATTCTTGGAAAATACTTGCTGGGGCTACAATAGGCCCACAGGATGTAAGACTGTCC-GCTGCTCCCTCCCCCATGTGTGTGGATACTGTAAAGGTCAACACACTGCAGCAAACTGTTCCCTATCAAAAAAGGAACAATTCCCTCGGGGGCCTTCCACTTCATCCTTCAACAGCCCACACCAAAAAAGCAGTAAA-ACTGTCGGTCACTCCGGTTAATATTTCCAAACTAGCTCCCTTTTT-GGAAGGGTACAATATGGGTCAATACTTAATTCAAGGGTTTACTAACGGTTTCAAATTAGGTTATAATGGTCCTCGAATTAACACTTCATGTCCAAATCTC-AAA-TCATGCATGGAAGACCAGGAAATGGTTAAAAGAAAACTGCAAAAAGAGCTTGATGCTGGTCGGATAAAGGGTCCATTTCCTACCAAGCCTTTTCCTAACCTGCGCATTAGTCCAATTGGCCTGGTTCCTAAAAAAGAACCTAACCAATTTCGCATGATACACCATTTAAGTTATCCTGATGGGAATTCGGTCAATTCTTACATAGACAAAAA-CTTGTCGTCGGTGTCGTATGCTTCGTTTGATGATGCAATTCAATTGGTTTTGGAATTGGGTCGAGGCACTTTGCTGAGCAAAACGGATATAGAATCAGCTTTTCGAATC-ATCCCAATCCACTGTCAAGATCATGACTTGCTGGG-TTTCAAATTCAAAGGGGAATTCTACTAT-G-ACG-TGTGC-CTTCCGATGG-GTGCAGCCTCGGCCCCAGCAATTTTCGAACGTTTTAGCACCGCGATTCAATTCATCTGCAACACGCAGCTTGGCATTAAACATATGATTCATATTTTAGATGATTTCCTTATTTTGGGCCCACCTAACTCGGTCATATGTCAAAAAGGTCTTGAGATATTCATAGAGTTCTGTAATTATGTGGGTGTACCAATTAAATCGGAAAAAACAGAAAATGCAACAACATGTCT-TACCT--TTATGGGTTTAGAATTAGATACAATCAAAATGGAAGCGCGGTTACCTAACGAAAAATTGCAAAAACTTCGAGTTCTTCTCTCGTCTGTCAAACGCACAATTAAAC-TGGTAGACCTTCAATCACTGTTAGGTTATCTTAATTTTTGCTGCCAGGTAGTTCGCCCAGGCAGAGCTTTTCTTCGGAGGCTAACTGACCTTACTGCCAATGTGGTAAACCCGAAACATTATATCACTCTGACAAGGGAACACAGGAAAGACATTGCCGCATGGTCCTTTTTCGCAAACAAATTCAATGGAAAAACGTTGCTTGTTGAGAAACGTTGGTTAGAAGCCGATTTTCTCCATTTGCACACAGATGCATCAGGGACACATGGTTTTGGTGCAATTTTCTT-GTCACACTGGTTTTTTGGAGCTTGGTCAGTTCAGTTAAAAACTAGGTGTATCACCTTCAAAGAACTCTTCCCAATTGTTCTGGCTTTGGAGATTTGGGGAGAGCAACTTACAAATAAATGCATTGTTCTGCACACTGACAATATGGCAGTAATGCATATCATAAACCGTCAGACCTCAAAAA-TACCGATTATAATGCATTTAGTACGTAGACTGGTTGTGGCCTGCATGACTCATAACATTTTGGTACGCTCAGAACATGTTGAGGGCAAACGTAACATTTTACCCGATCTCCTTTCTCGCCTGCAGGTTGCAAAGTTCCGTCAACTGGCAAAAGACATGGATGTAGAAGCTACAC-CAGTTCCTCCACACCTAATACTCGTTCCTTGAATTATTGTGTTTTCAATTTGTTAAATAACTCACTGGCACCTTCGACATTTGTAAGCTACAAGAATGCATGGAAACAATACATGGCATTTCATAATCTTTACTATTCAAATGAAAAAGTGCTACCTGTATCGGTATCTCGTTTGAGTCAATTTATAGTTTCATGTCAACATCGTGGCTTACAAGCTTCTACA-ATAACATCTTTTGTGTCTGCAATAGCCTACATCCACAAGAT-ACAAAACTTGACAAATCCGTCTGAGGCTTTTGTTGTAAA-AAA-GCTTCTGCATGGCCTCCGCCGGG-TCAAA-CAGGAGACAAACGACTGCCTTTTACCTCTTGCCATCTTGAAAAAA-TCATTGGCGCGCTACGTGCAGAGTGTCCCTCTGACTACGACATCACCTTGTATACATCCATGATTCTTGTGGCATTCTTTGGCCTCTTCAGAGTGGGAGAGATAGCTTTATCAAAATTGGGGCATAGAAATTTACTGCAAAAATCTTCAGTGCAAATTAACTCGTATCGGTCCAAAGTTACTGACATAATAATCGAAATGAAAAATTACAAACATTCTGCAGGGCGGTCAGCTTTGATTCCTTTAAAACATCAGCCGCGAAAGCTTCTTTGTCCAGTCAGGGCTTTAGTAAAATATTTTAAGCTGTCATCTACCAATGTGGGTCCTTTATTTCAACATCAATCAGGTAATCCTGTTACTACTT-CAGATTTTCGCATTATCCTGCGTAAATGCGTAGTAAGGTGTAATCTGGATCCCATGAATTTCACAGCACATTCCTTACGCATAGGGGGAGCCACTCATGCTCACATGTGTGACATGCCAGTGGATCACATTCAGCGACTTGGTCGCTGGAAATCTAATGCATATCTAAAGTACATTCGCCCTCGTCCTATGCCTCTCCCAAACTGAAACCAGAAACATACACAATTCCAAGCCTCTTT-CCTATATGGGTGTGCCATTTCCTGCTGTTAATAAATATTGCATATGTTACATTTGTTATTCATGTCCTACTGTTATAAAA-GAGGGGACTGTTTGTCATCCATCTATTTTGTTGTTATATATGTCCCTACCGTGACAAAGCGGAGGAATTATTTCTTACAGAAATATACTTGTATTCAAGACCTTAAAG-TATGTCAGGATTTCCCTACTGTGATAAAGCAGAGGGCAGTCTTGGTGTGCTTGGAAAAGTTGTT--AAAGCATATTATGTGGAAGGTGTTTCATCTACTGCAATGAATGATTCTTCAGTCAATTGGAAGCACATCTCCTGTGATCACGATGCTTTACCAGATTGCAATAATGTCTGATCATGATACACTGTCTTGAGCAAGACAGTAATTTAGGTAATC-TGACTTCCTGTC-ACTAGTTGTATCTACTGTGACAAAGCAGAGATCCAAAGATTGATTAGGATTAGGTATTTAGATTGTGTAGTCTTTAAACTTGATCATATTTTGTACAACTTTGCTTTAAAGTATTGTTTATTGGTATAGTTCGTTTATGCTAAGTTTGATTCTATTGTTATCACCTCCAATTAGATGCATATA-CTGTCT-GTTTCACAGTAATAACTCTGGAATACAACAAATGCTAATGTTTGTGAGAAAGTTATTCCTAGATTGATGGGGTGTCTTTT-CCTATCAATACAAGATGACATTTCTGCACAAGTACTCTAATTCAATATTTTTATCTTTTT-AAGATTGATTTTGTTTGTTAGAAATTGCATGACTAGTTATAGTTAGTTTCTTTTT-CTTCTTGCATTTCTTTAACAGCTCCTTGTGGATGCTGGAAATAGTAACAATTTTTGAAGGAAATATTTCGCTCCACAAGCTTTAGACAGTCC-TTA-CTGTGCGGCGGTGTACTCCGTACGTTTGGCGGTTT-GTTTGGCCACCCAGTCAGTAGAA-GTGTAAATTTAGTTGAGTTGTCTTTA-CGACACTCTTACAAGTGAATATGATTTTGTTCTGAGATAACACTCTTAAGAAGTGTAATATTTGTTATGACATTTTGCAATAAATGTCCTTATTCACTCAACACTGTATTATGGTTTTAATTCACTTCTTCCTGTCCTGTCCTGGCTTGTGGATGAATTATTTGAACATTCAATAAATAATATTTTATGCACACATAAAATAATT--TATGGAATGGAAAAGCTTGTTCGGTTAAATAATAGCTACTACTACTAAATGGAGTAAACTTGTTTTTATTAATCTGACCAAT-GACGTTCTTGTTTAC-TA--TAATCT-GA-CCAATGAGAAG--GAAGCGTG-TGACTATGCCGCTTTTAGCAAACCACAAGCCTCCTTCT-TTGGTTAACTGCGTAGTTAAATTCAGCATAA--
>PACE20_537h_contig_14684:0-11218()_(reversed)
------ACCATTTTTAATGGTTCTTTATT-TATGGAATGGAAAAGCTTGTTCGGTTAAATAATAGCTACTACTACTAAATGGAGTAAACTTGTTTTTATTAATCTGACCAATGACGTTCTTGTTTACTATAATCTGACCAATGAGAAGGAAGCGTGTGA-CTATGCCGCTTTTAGCAAACCACAAGCCTCCTTCTTT-GGTTAACTGCGTAGTTAAATTCAGCATAATTCAGCGTAGCTAAA-TATATATATTCTCTGCTTAATTATATCACTATAAAGGCGAGCGTTGCGTGTTTTACATAGTTTAT--TAACTGTTTTACCTAGTAGGATCCATCCCT-ATTGTGGCAAC-------------------------------CGT-CTAGTGACAGTTCTTT---TAGAGTTTTCAACGT--TGGACATTGTT--TGTGTTT-ACAAAAAAGAAA-GATGGCCGCGCCCATTA-AGATACAGATCTTCGG--TCATTCCTTTGTATCTCGACTGCGTTTGTTTATTCGTGATGAGGAAAACCTTCGCTACGATCTCGGACTGCATAATTTTCCGTTGGTGCAATACTCTGGATATCCTGGGGCGAACGTGAATCGTTTGATATCGAATCTGGAAGTGGTGAAAGACTT--TGGACCAGACATTCTTG-TGGTGCTTGTGGGTACGAACGATTTATACAAACCCGACATCACCATTGAGGACGTCGCTTCAGGCATTTGTCAGTTGGTCCATAAAGCCTTGTTGGAATTATCCGTGACTCGAGTGATTGTTGGTCAAGTGTTGCATCGTTGCGAGCCGAGTAAACCAACACGGTTCCCAGTTGACATTGATTGGTTCAATGAACGTGTGGACAGGCTAAATGTGCGTCTCGATACCTTGTTGAAATCAAGATTTCCAGGAAAGTCCCACTTATGGAGGATGAAAGGATTCTGGTCAGCCGAAACAAAGAGACGAAATTTCTGTGCGGACGGTTGTCATCTGTCTAGGGATGGACAGTTTAAGTTGCTATCAAATCTTCGGGCAGCTTCTGTTGCAGCAATATGCTCAA-CCATCATATAAACCAGTTAAGTTGGTT----------------------------------------------------------------------------------------------------CATTTACTTCAATCATTATTTAAGTATTTCATTTTTT-ATCAAAAATTGACTTCTTGCTCCACCAAAGCCGACCGACAGGGTTCTAGCCCTGCTTATGTAGGGTCGATTCAGTGAATATCCCAAACTGAACAGTGCGATTTATTAAGGAATTCGTAGGGTCAATGCGGTGCATGTCCCAAGCTACGCTGTGCGTACGTTCCTTTGAATTAATTCCTGCAGTGCATGTCCCACATTATGCAGTGCTTATTATTATT-----TTTTTTTTTT-----------CATTTTTGATAGAACATATTTGTGGGTACAGTGCAGTGCATGTCCCACATTATGGA-GTTGACTATACTTTATAGGGCCAATGCAGTGCATGTCCCTCATTACGCAATGCGTATTTTTCTATGACATACTTTGCGGGGCCAACGCAGTGCATGTC--CCTCATTATGCAGGGCAT-------TATGACATATTTGGTGGGGTCATTGCAGTGCATAT-CCCTCATTACGCAGTGCGTATTTCTCTATGATATTTCCT--------------------------------------------------TGGATCAT--------------------------------------------------------TGCAGTGCATTTC-CCTCATTACGCAGTGCGTATTTTTCTATGA-------------------------------------------------------------TATTTCCTTGGGTCATTGC-AGTGCATTTCCCTCATTACGCAGTGCGTATTTTTCTATGACAGATTTCGTGGGGTCAGTGCAGTGCATGTCCCTCATTACGCAGTGCGTATTTTTCTATGA--------------------------------------------------------------------------------------------------------------------------TATTTCCTTGGGTCAT--TGCAGTGCATTTCCCTCATTACGCAGTGCGTATTTTTCTATGACAGATTTCGTGGGGTCAGTGCAGTGCATGTCCCTCATTACGCAGTGCGTATTTTTCTATGAGCATATTTGTGGATATCGTGCAGTGCACATCCCCGATTTACAT-GTGTAAATACA-ATAAGCACAGGTCAATGCAGAGCATG-ACCAG-AATGACACAGTG-AGTATAGTAAAAGAAATATTTTGGTTCGAGCATGTCCGATCCATGTTAATATGAATCTTTATTTAAGGTCAAATAGTTATTGTTTTATTTGTGTGCAGTCTGTATATCATGATTGCTC-ATACTGTTGTGTCTTTATAAGCTGTGCAATATGTTGTGAAGGTCATGCAGTGCTTGGCCTATACAATCATGGTGAAAATTGTCATTAACGATACTCATTTATA-TAGCAGTGCTTTCCCCCTTTATAAGGAAGGGTGATATTTGTTAA-GTGTA-TAGGTATGGCGAAAT-AGTCTGCTGTAAAAGCCCTTCATACAGACCCTTTTGCGTCTTTCTGTTTGTAAAATAGAACAGACCGGTACCTACATGTTGGTCGGTTTATTTCAGATGAAAAGAAAATCTGTTGGCCCGACTAAAGCTTCCACTCGGACACGGGCAAAGAAAACCCGAACAACTCGAATTAATGAAGATGTTGGGAACCATCCATCGA-CATCTGGAAAGAAAGCCCAAACACCTCGAATTGAAGATGTTGGGAACCATCCATCGACATCTGGAAGTTCTTCAAATAGTGTTGTGATTTCAATGCACCATTCGGACACTGACGAAGACCAACAAGACTCCAACAACCAACGGTCAATTTTGACTCTGAATCGCTC-AAGGACACAAACTGTCTCCATTAACCCCGAAGAGAGCATGCGCAATCGGTTTCCCAGTCAACATTATGAGTCCTCAAGCT-CGGACTCTGAGGGCGATGTCCCGGGGATTTCTCACTCAACAAAAATTACAGGTAATGGCACACCCTCTGCAGTTGCAGAACCAATCAGCTCGCCAATCATGGCTCAAATATCTAAAAGGATAAGGAAACAAATTTGGGCAAATGAATTC-ATTGATTTAGCTTGTCTCCTTCCCCACACGATTAATTCAAACTTAAATAACCC-TCCAACATTTTCTTTGCAAATGGATGGTAATTCTCAGATTTCTTTAACACCTTCCCATAAGTCCAGGAAAA-TTACTACTATTGATACTTGGACAACTGC-CTTTATGAGGTTTGTAGCC-GTATATGCTACAAAATATCCGCTAGAAACACCCCAGCTCATGAAATATGGGGAAATCGTC-CGTGAC-ATAGCGTCAAGGAAACAGGGCCT--TT-CCTTCATGTTCTACGACACCAA-TTTTCGTAAAGCAAGG-GAGACTACTCTCTTACCATGGGACAGACTTCATACTGAATATTGGTTAATGGCCTGCACT-GCTTTCAACAATAACACCTCATCTAATCAGCCCTTT-CCA-C-CCTCTCGGGCCTTTAACAAGGCCCACTCCTACAAGTCCAAAAGATTCTTGGAAAATACTTGCTGGGGCTACAATAGGCCCACAGGATGTAAGACTGTCC-GCTGCTCCCTCCCCCATGTGTGTGGATACTGTAAAGGTCAACACACTGCAGCAAACTGTTCCCTATCAAAAAAGGAACAATTCCCTCGGGGGCCTTCCACTTCATCCTTCAACAGCCCACACCAAAAAAGCAGTAAA-ACTGTCGGTCACTCCGGTTAATATTTCCAAACTAGCTCCCTTTTT-GGAAGGGTACAATATGGGTCAATACTTAATTCAAGGGTTTACTAACGGTTTCAAATTAGGTTATAATGGTCCTCGAATTAACACTTCATGTCCAAATCTC-AAA-TCATGCATGGAAGACCAGGAAATGGTTAAAAGAAAACTGCAAAAAGAGCTTGATGCTGGTCGGATAAAGGGTCCATTTCCTACCAAGCCTTTTCCTAACCTGCGCATTAGTCCAATTGGCCTGGTTCCTAAAAAAGAACCTAACCAATTTCGCATGATACACCATTTAAGTTATCCTGATGGGAATTCGGTCAATTCTTACATAGACAAAAA-CTTGTCGTCGGTGTCGTATGCTTCGTTTGATGATGCAATTCAATTGGTTTTGGAATTGGGTCGAGGCACTTTGCTGAGCAAAACGGATATAGAATCAGCTTTTCGAATC-ATCCCAATCCACTGTCAAGATCATGACTTGCTGGG-TTTCAAATTCAAAGGGGAATTCTACTAT-G-ACG-TGTGC-CTTCCGATGG-GTGCAGCCTCGGCCCCAGCAATTTTCGAACGTTTTAGCACCGCGATTCAATTCATCTGCAACACGCAGCTTGGCATTAAACATATGATTCATATTTTAGATGATTTCCTTATTTTGGGCCCACCTAACTCGGTCATATGTCAAAAAGGTCTTGAGATATTCATAGAGTTCTGTAATTATGTGGGTGTACCAATTAAATCGGAAAAAACAGAAAATGCAACAACATGTCT-TACCT--TTATGGGTTTAGAATTAGATACAATCAAAATGGAAGCGCGGTTACCTAACGAAAAATTGCAAAAACTTCGAGTTCTTCTCTCGTCTGTCAAACGCACAATTAAAC-TGGTAGACCTTCAATCACTGTTAGGTTATCTTAATTTTTGCTGCCAGGTAGTTCGCCCAGGCAGAGCTTTTCTTCGGAGGCTAACTGACCTTACTGCCAATGTGGTAAACCCGAAACATTATATCACTCTGACAAGGGAACACAGGAAAGACATTGCCGCATGGTCCTTTTTCGCAAACAAATTCAATGGAAAAACGTTGCTTGTTGAGAAACGTTGGTTAGAAGCCGATTTTCTCCATTTGCACACAGATGCATCAGGGACACATGGTTTTGGTGCAATTTTCTT-GTCACACTGGTTTTT-GGAGCTTGGTCAGTTCAGTTAAAAACTAGGTGTATCACCTTCAAAGAACTCTTCCCAATTGTTCTGGCTTTGGAGATTTGGGGAGAGCAACTTACAAATAAATGCATTGTTCTGCACACTGACAATATGGCAGTAATGCATATCATAAACCGTCAGACCTCAAAAA-TACCGATTATAATGCATTTAGTACGTAGACTGGTTGTGGCCTGCATGACTCATAACATTTTGGTACGCTCAGAACATGTTGAGGGCAAACGTAACATTTTACCCGATCTCCTTTCTCGCCTGCAGGTTGCAAAGTTCCGTCAACTGGCAAAAGACATGGATGTAGAAGCTACAC-CAGTTCCTCCACACCTAATACTCGTTCCTTGAATTATTGTGTTTTCAATTTGTTAAATAACTCACTGGCACCTTCGACATTTGTAAGCTACAAGAATGCATGGAAACAATACATGGCATTTCATAATCTTTACTATTCAAATGAAAAAGTGCTACCTGTATCGGTATCTCGTTTGAGTCAATTTATAGTTTCATGTCAACATCGTGGCTTACAAGCTTCTACA-ATAACATCTTTTGTGTCTGCAATAGCCTACATCCACAAGAT-ACAAAACTTGACAAATCCGTCTGAGGCTTTTGTTGTAAA-AAA-GCTTCTGCATGGCCTCCGCCGGG-TCAAA-CAGGAGACAAACGACTGCCTTTTACCTCTTGCCATCTTGAAAAAA-TCATTGGCGCGCTACGTGCAGAGTGTCCCTCTGACTACGACATCACCTTGTATACATCCATGATTCTTGTGGCATTCTTTGGCCTCTTCAGAGTGGGAGAGATAGCTTTATCAAAATTGGGGCATAGAAATTTACTGCAAAAATCTTCAGTGCAAATTAACTCGTATCGGTCCAAAGTTACTGACATAATAATCGAAATGAAAAATTACAAACATTCTGCAGGGCGGTCAGCTTTGATTCCTTTAAAACATCAGCCGCGAAAGCTTCTTTGTCCAGTCAGGGCTTTAGTAAAATATTTTAAGCTGTCATCTACCAATGTGGGTCCTTTATTTCAACATCAATCAGGTAATCCTGTTACTACTT-CAGATTTTCGCATTATCCTGCGTAAATGCGTAGTAAGGTGTAATCTGGATCCCATGAATTTCACAGCACATTCCTTACGCATAGGGGGAGCCACTCATGCTCACATGTGTGACATGCCAGTGGATCACATTCAGCGACTTGGTCGCTGGAAATCTAATGCATATCTAAAGTACATTCGCCCTCGTCCTATGCCTCTCCCAAACTGAAACCAGAAACATACACAATTCCAAGCCTCTTT-CCTATATGGGTGTGCCATTTCCTGCTGTTAATAAATATTGCATATGTTACATTTGTTATTCATGTCCTACTGTTATAAAA-GAGGGGACTGTTTGTCATCCATCTATTTTGTTGTTATATATGTCCCTACCGTGACAAAGCGGAGGAATTATTTCTTACAGAAATATACTTGTATTCAAGACCTTAAAG-TATGTCAGGATTTCCCTACTGTGATAAAGCAGAGGGCAGTCTTGGTGTGCTTGGAAAAGTTGTT--AAAGCATATTATGTGGAAGGTGTTTCATCTACTGCAATGAATGATTCTTCAGTCAATTGGAAGCACATCTCCTGTGATCACGATGCTTTACCAGATTGCAATAATGTCTGATCATGATACACTGTCTTGAGCAAGACAGTAATTTAGGTAATC-TGACTTCCTGTC-ACTAGTTGTATCTACTGTGACAAAGCAGAGATCCAAAGATTGATTAGGATTAGGTATTTAGATTGTGTAGTCTTTAAACTTGATCATATTTTGTACAACTTTGCTTTAAAGTATTGTTTATTGGTATAGTTCGTTTATGCTAAGTTTGATTCTATTGTTATCACCTCCAATTAGATGCATATA-CTGTCT-GTTTCACAGTAATAACTCTGGAATACAACAAATGCTAATGTTTGTGAGAAAGTTATTCCTAGATTGATGGGGTGTCTTTT-CCTATCAATACAAGATGACATTTCTGCACAAGTACTCTAATTCAATATTTTTATCTTTTT-AAGATTGATTTTGTTTGTTAGAAATTGCATGACTAGTTATAGTTAGTTTCTTTTTTCTTCTTGCATTTCTTTAACAGCTCCTTGTGGATGCTGGAAATAGTAACAATTTTTGAAGGAAATATTTCGCTCCACAAGCTTTAGACAGTCC-TTA-CTGTGCGGCGGTGTACTCCGTACGTTTGGCGGTTT-GTTTGGCCACCCAGTCAGTAGAA-GTGTAAATTTAGTTGAGTTGTCTTTA-CGACACTCTTACAAGTGAATATGATTTTGTTCTGAGATAACACTCTTAAGAAGTGTAATATTTGTTATGACATTTTGCAATAAATGTCCTTATTCACTCAACACTGTATTATGGTTTTAATTCACTTCTTCCTGTCCTGTCCTGGCTTGTGGATGAATTATTTGAACATTCAATAAATAATATTTTATGCACACATAAAATAATT--TATGGAATGGAAAAGCTTGTTCGGTTAAATAATAGCTACTACTACTAAATGGAGTAAACTTGTTTTTATTAATCTGACCAAT-GACGTTCTTGTTTAC-TA--TAATCT-GA-CCAATGAGAAG--GAAGCGTG-TGACTATGCCGCTTTTAGCAAACCACAAGCCTCCTTCT-TTGGTTAACTGCGTAGTTAAATTCAGCATAA--
>PACE20_537h_contig_13030:54837-70933()
------TTTTATGCACACATAAAATAATT-TATGGAATGGAAAAGCTTGTTCGGTTAAATAATAGCTACTACTACTAAATGGAGTAAACTTGTTTTTATTAATCTGACCAATGACGTTCTTGTTTACTATAATCTGACCAATGAGAAGGAAGCGTGTGA-CTATGCCGCTTTTAGCAAACCACAAGCCTCCTTCTTT-GGTTAACTGCGTAGTTAAATTCAGCATAATTCAGCGTAGCTAAA-TATATATATTCTCTGCTTAATTATATCACTATAAAGGCGAGCGTTGCGTGTTTTACATAGTTTAT--TAACTGTTTTACCTAGTAGGATCCATCCCT-ATTGTGGCAAC-------------------------------CGT-CTAGTGACAGTTCTTT---TAGAGTTTTCAACGT--TGGACATTGTT--TGTGTTT-ACAAAAAAGAAA-GATGGCCGCGCCCATTA-AGATACAGATCTTCGG--TCATTCCTTTGTATCTCGACTGCGTTTGTTTATTCGTGATGAGGAAAACCTTCGCTACGATCTCGGACTGCATAATTTTCCGTTGGTGCAATACTCTGGATATCCTGGGGCGAACGTGAATCGTTTGATATCGAATCTGGAAGTGGTGAAAGACTT--TGGACCAGACATTCTTG-TGGTGCTTGTGGGTACGAACGATTTATACAAACCCGACATCACCATTGAGGACGTCGCTTCAGGCATTTGTCAGTTGGTCCATAAAGCCTTGTTGGAATTATCCGTGACTCGAGTGATTGTTGGTCAAGTGTTGCATCGTTGCGAGCCGAGTAAACCAACACGGTTCCCAGTTGACATTGATTGGTTCAATGAACGTGTGGACAGGCTAAATGTGCGTCTCGATACCTTGTTGAAATCAAGATTTCCAGGAAAGTCCCACTTATGGAGGATGAAAGGATTCTGGTCAGCCGAAACAAAGAGACGAAATTTCTGTGCGGACGGTTGTCATCTGTCTAGGGATGGACAGTTTAAGTTGCTATCAAATCTTCGGGCAGCTTCTGTTGCAGCAATATGCTCAA-CCATCATATAAACCAGTTAAGTTGGTT----------------------------------------------------------------------------------------------------CATTTACTTCAATCATTATTTAAGTATTTCATTTTTT-ATCAAAAATTGACTTCTTGCTCCACCAAAGCCGACCGACAGGGTTCTAGCCCTGCTTATGTAGGGTCGATTCAGTGAATATCCCAAACTGAACAGTGCGATTTATTAAGGAATTCGTAGGGTCAATGCGGTGCATGTCCCAAGCTACGCTGTGCGTACGTTCCTTTGAATTAATTCCTGCAGTGCATGTCCCACATTATGCAGTGCTTATTATTATTA------TTTTTTTT-----------CATTTTTGATAGAACATATTTGTGGGTACAGTGCAGTGCATGTCCCACATTATGGA-GTTGACTATACTTTATAGGGCCAATGCAGTGCATGTCCCTCATTACGCAATGCGTATTTTTCTATGACATACTTTGCGGGGCCAACGCAGTGCATGTC--CCTCATTATGCAGGGCAT-------TATGACATATTTGGTGGGGTCATTGCAGTGCATAT-CCCTCATTACGCAGTGCGTATTTCTCTATGATATTTCCT--------------------------------------------------TGGATCAT--------------------------------------------------------TGCAGTGCATTTC-CCTCATTACGCAGTGCGTATTTTTCTATGA-------------------------------------------------------------TATTTCCTTGGGTCATTGC-AGTGCATTTCCCTCATTACGCAGTGCGTATTTTTCTATGACAGATTTCGTGGGGTCAGTGCAGTGCATGTCCCTCATTACGCAGTGCGTATTTTTCTATGA--------------------------------------------------------------------------------------------------------------------------TATTTCCTTGGGTCAT--TGCAGTGCATTTCCCTCATTACGCAGTGCGTATTTTTCTATGACAGATTTCGTGGGGTCAGTGCAGTGCATGTCCCTCATTACGCAGTGCGTATTTTTCTATGAGCATATTTGTGGATATCGTGCAGTGCACATCCCCGATTTACAT-GTGTAAATACA-ATAAGCACAGGTCAATGCAGAGCATG-ACCAG-AATGACACAGTG-AGTATAGTAAAAGAAATATTTTGGTTCGAGCATGTCCGATCCATGTTAATATGAATCTTTATTTAAGGTCAAATAGTTATTGTTTTATTTGTGTGCAGTCTGTATATCATGATTGCTC-ATACTGTTGTGTCTTTATAAGCTGTGCAATATGTTGTGAAGGTCATGCAGTGCTTGGCCTATACAATCATGGTGAAAATTGTCATTAACGATACTCATTTATA-TAGCAGTGCTTTCCCCTTTATAAGGAAGGGTGATATTTGTTAAG-TGTAT-AGGTATGGCGAAATA-GTCTGCTGTAAAAGCCCTTCATACAGACCCTTTTGCGTCTTTCTGTTTGTAAAATAGAACAGACCGGTACCTAC-ATGTTGGTCGGTTTATTTCAGATGAAAAGAAAATCTGTTGGCCCGACTAAAGCTTCCACTCGGACACGGGCAAAGAAAACCCGAACAACTCGAATTAATGAAGATGTTGGGAACCATCCATCGA-CATCTGGAAAGAAAGCCCAAACACCTCGAATTGAAGATGTTGGGAACCATCCATCGACATCTGGAAGTTCTTCAAATAGTGTTGTGATTTCAATGCACCATTCGGACACTGACGAAGACCAACAAGACTCCAACAACCAACGGTCAATTTTGACTCTGAATCGCTC-AAGGACACAAACTGTCTCCATTAACCCCGAAGAGAGCATGCGCAATCGGTTTCCCAGTCAACATTATGAGTCCTCAAGCT-CGGACTCTGAGGGCGATGTCCCGGGGATTTCTCACTCAACAAAAATTACAGGTAATGGCACACCCTCTGCAGTTGCAGAACCAATCAGCTCGCCAATCATGGCTCAAATATCTAAAAGGATAAGGAAACAAATTTGGGCAAATGAATTC-ATTGATTTAGCTTGTCTCCTTCCCCACACGATTAATTCAAACTTAAATAACCC-TCCAACATTTTCTTTGCAAATGGATGGTAATTCTCAGATTTCTTTAACACCTTCCCATAAGTCCAGGAAAA-TTACTACTATTGATACTTGGACAACTGC-CTTTATGAGGTTTGTAGCC-GTATATGCTACAAAATATCCGCTAGAAACACCCCAGCTCATGAAATATGGGGAAATCGTC-CGTGAC-ATAGCGTCAAGGAAACAGGGCCT--TT-CCTTCATGTTCTACGACACCAA-TTTTCGTAAAGCAAGG-GAGACTACTCTCTTACCATGGGACAGACTTCATACTGAATATTGGTTAATGGCCTGCACT-GCTTTCAACAATAACACCTCATCTAATCAGCCCTTT-CCA-C-CCTCTCGGGCCTTTAACAAGGCCCACTCCTACAAGTCCAAAAGATTCTTGGAAAATACTTGCTGGGGCTACAATAGGCCCACAGGATGTAAGACTGTCC-GCTGCTCCCTCCCCCATGTGTGTGGATACTGTAAAGGTCAACACACTGCAGCAAACTGTTCCCTATCAAAAAAGGAACAATTCCCTCGGGGGCCTTCCACTTCATCCTTCAACAGCCCACACCAAAAAAGCAGTAAA-ACTGTCGGTCACTCCGGTTAATATTTCCAAACTAGCTCCCTTTTT-GGAAGGGTACAATATGGGTCAATACTTAATTCAAGGGTTTACTAACGGTTTCAAATTAGGTTATAATGGTCCTCGAATTAACACTTCATGTCCAAATCTC-AAA-TCATGCATGGAAGACCAGGAAATGGTTAAAAGAAAACTGCAAAAAGAGCTTGATGCTGGTCGGATAAAGGGTCCATTTCCTACCAAGCCTTTTCCTAACCTGCGCATTAGTCCAATTGGCCTGGTTCCTAAAAAAGAACCTAACCAATTTCGCATGATACACCATTTAAGTTATCCTGATGGGAATTCGGTCAATTCTTACATAGACAAAAA-CTTGTCGTCGGTGTCGTATGCTTCGTTTGATGATGCAATTCAATTGGTTTTGGAATTGGGTCGAGGCACTTTGCTGAGCAAAACGGATATAGAATCAGCTTTTCGAATC-ATCCCAATCCACTGTCAAGATCATGACTTGCTGGG-TTTCAAATTCAAAGGGGAATTCTACTAT-G-ACG-TGTGC-CTTCCGATGG-GTGCAGCCTCGGCCCCAGCAATTTTCGAACGTTTTAGCACCGCGATTCAATTCATCTGCAACACGCAGCTTGGCATTAAACATATGATTCATATTTTAGATGATTTCCTTATTTTGGGCCCACCTAACTCGGTCATATGTCAAAAAGGTCTTGAGATATTCATAGAGTTCTGTAATTATGTGGGTGTACCAATTAAATCGGAAAAAACAGAAAATGCAACAACATGTCT-TACCT--TTATGGGTTTAGAATTAGATACAATCAAAATGGAAGCGCGGTTACCTAACGAAAAATTGCAAAAACTTCGAGTTCTTCTCTCGTCTGTCAAACGCACAATTAAAC-TGGTAGACCTTCAATCACTGTTAGGTTATCTTAATTTTTGCTGCCAGGTAGTTCGCCCAGGCAGAGCTTTTCTTCGGAGGCTAACTGACCTTACTGCCAATGTGGTAAACCCGAAACATTATATCACTCTGACAAGGGAACACAGGAAAGACATTGCCGCATGGTCCTTTTTCGCAAACAAATTCAATGGAAAAACGTTGCTTGTTGAGAAACGTTGGTTAGAAGCCGATTTTCTCCATTTGCACACAGATGCATCAGGGACACATGGTTTTGGTGCAATTTTCTT-GTCACACTGGTTTTTTGGAGCTTGGTCAGTTCAGTTAAAAACTAGGTGTATCACCTTCAAAGAACTCTTCCCAATTGTTCTGGCTTTGGAGATTTGGGGAGAGCAACTTACAAATAAATGCATTGTTCTGCACACTGACAATATGGCAGTAATGCATATCATAAACCGTCAGACCTCAAAAA-TACCGATTATAATGCATTTAGTACGTAGACTGGTTGTGGCCTGCATGACTCATAACATTTTGGTACGCTCAGAACATGTTGAGGGCAAACGTAACATTTTACCCGATCTCCTTTCTCGCCTGCAGGTTGCAAAGTTCCGTCAACTGGCAAAAGACATGGATGTAGAAGCTACAC-CAGTTCCTCCACACCTAATACTCGTTCCTTGAATTATTGTGTTTTCAATTTGTTAAATAACTCACTGGCACCTTCGACATTTGTAAGCTACAAGAATGCATGGAAACAATACATGGCATTTCATAATCTTTACTATTCAAATGAAAAAGTGCTACCTGTATCGGTATCTCGTTTGAGTCAATTTATAGTTTCATGTCAACATCGTGGCTTACAAGCTTCTACA-ATAACATCTTTTGTGTCTGCAATAGCCTACATCCACAAGAT-ACAAAACTTGACAAATCCGTCTGAGGCTTTTGTTGTAAA-AAA-GCTTCTGCATGGCCTCCGCCGGG-TCAAA-CAGGAGACAAACGACTGCCTTTTACCTCTTGCCATCTTGAAAAAA-TCATTGGCGCGCTACGTGCAGAGTGTCCCTCTGACTACGACATCACCTTGTATACATCCATGATTCTTGTGGCATTCTTTGGCCTCTTCAGAGTGGGAGAGATAGCTTTATCAAAATTGGGGCATAGAAATTTACTGCAAAAATCTTCAGTGCAAATTAACTCGTATCGGTCCAAAGTTACTGACATAATAATCGAAATGAAAAATTACAAACATTCTGCAGGGCGGTCAGCTTTGATTCCTTTAAAACATCAGCCGCGAAAGCTTCTTTGTCCAGTCAGGGCTTTAGTAAAATATTTTAAGCTGTCATCTACCAATGTGGGTCCTTTATTTCAACATCAATCAGGTAATCCTGTTACTACTT-CAGATTTTCGCATTATCCTGCGTAAATGCGTAGTAAGGTGTAATCTGGATCCCATGAATTTCACAGCACATTCCTTACGCATAGGGGGAGCCACTCATGCTCACATGTGTGACATGCCAGTGGATCACATTCAGCGACTTGGTCGCTGGAAATCTAATGCATATCTAAAGTACATTCGCCCTCGTCCTATGCCTCTCCCAAACTGAAACCAGAAACATACACAATTCCAAGCCTCTTT-CCTATATGGGTGTGCCATTTCCTGCTGTTAATAAATATTGCATATGTTACATTTGTTATTCATGTCCTACTGTTATAAAA-GAGGGGACTGTTTGTCATCCATCTATTTTGTTGTTATATATGTCCCTACCGTGACAAAGCGGAGGAATTATTTCTTACAGAAATATACTTGTATTCAAGACCTTAAAG-TATGTCAGGATTTCCCTACTGTGATAAAGCAGAGGGCAGTCTTGGTGTGCTTGGAAAAGTTGTT--AAAGCATATTATGTGGAAGGTGTTTCATCTACTGCAATGAATGATTCTTCAGTCAATTGGAAGCACATCTCCTGTGATCACGATGCTTTACCAGATTGCAATAATGTCTGATCATGATACACTGTCTTGAGCAAGACAGTAATTTAGGTAATC-TGACTTCCTGTC-ACTAGTTGTATCTACTGTGACAAAGCAGAGATCCAAAGATTGATTAGGATTAGGTATTTAGATTGTGTAGTCTTTAAACTTGATCATATTTTGTACAACTTTGCTTTAAAGTATTGTTTATTGGTATAGTTCGTTTATGCTAAGTTTGATTCTATTGTTATCACCTCCAATTAGATGCATATA-CTGTCT-GTTTCACAGTAATAACTCTGGAATACAACAAATGCTAATGTTTGTGAGAAAGTTATTCCTAGATTGATGGGGTGTCTTTT-CCTATCAATACAAGATGACATTTCTGCACAAGTACTCTAATTCAATATTTTTATCTTTTT-AAGATTGATTTTGTTTGTTAGAAATTGCATGACTAGTTATAGTTAGTTTCTTTTTTCTTCTTGCATTTCTTTAACAGCTCCTTGTGGATGCTGGAAATAGTAACAATTTTTGAAGGAAATATTTCGCTCCACAAGCTTTAGACAGTCC-TTA-CTGTGCGGCGGTGTACTCCGTACGTTTGGCGGTTT-GTTTGGCCACCCAGTCAGTAGAA-GTGTAAATTTAGTTGAGTTGTCTTTA-CGACACTCTTACAAGTGAATATGATTTTGTTCTGAGATAACACTCTTAAGAAGTGTAATATTTGTTATGACATTTTGCAATAAATGTCCTTATTCACTCAACACTGTATTATGGTTTTAATTCACTTCTTCCTGTCCTGTCCTGGCTTGTGGATGAATTATTTGAACATTCAATAAATAATATTTTATGCACACATAAAATAATT--TATGGAATGGAAAAGCTTGTTCGGTTAAATAATAGCTACTACTACTAAATGGAGTAAACTTGTTTTTATTAATCTGACCAAT-GACGTTCTTGTTTAC-TA--TAATCT-GA-CCAATGAGAAG--GAAGCGTG-TGACTATGCCGCTTTTAGCAAACCACAAGCCTCCTTCT-TTGGTTAACTGCGTAGTTAAATTCAGCATAA--
>PACE20_537h_contig_13520:0-8314()
------TTTTATGCACACATAAAATAATT-TATGGAATGGAAAAGCTTGTTCGGTTAAATAATAGCTACTACTACTAAATGGAGTAAACTTGTTTTTATTAATCTGACCAATGACGTTCTTGTTTACTATAATCTGACCAATGAGAAGGAAGCGTGTGA-CTATGCCGCTTTTAGCAAACCACAAGCCTCCTTCTTT-GGTTAACTGCGTAGTTAAATTCAGCATAATTCAGCGTAGCTAAA-TATATAT--TCTCTGCTTAATTATATCACTATAAAGGCGAGCGTTGCGTGTTTTACATAGTTTAT--TAACTGTTTTACCTAGTAGGATCCATCCCT-ATTGTGGCAAC-------------------------------CGT-CTAGTGACAGTTCTTT---TAGAGTTTTCAACGT--TGGACATTGTT--TGTGTTT-ACAAAAAAGAAA-GATGGCCGCGCCCATTA-AGATACAGATCTTCGG--TCATTCCTTTGTATCTCGACTGCGTTTGTTTATTCGTGATGAGGAAAACCTTCGCTACGATCTCGGACTGCATAATTTTCCGTTGGTGCAATACTCTGGATATCCTGGGGCGAACGTGAATCGTTTGATATCGAATCTGGAAGTGGTGAAAGACTT--TGGACCAGACATTCTTG-TGGTGCTTGTGGGTACGAACGATTTATACAAACCCGACATCACCATTGAGGACGTCGCTTCAGGCATTTGTCAGTTGGTCCATAAAGCCTTGTTGGAATTATCCGTGACTCGAGTGATTGTTGGTCAAGTGTTGCATCGTTGCGAGCCGAGTAAACCAACACGGTTCCCAGTTGACATTGATTGGTTCAATGAACGTGTGGACAGGCTAAATGTGCGTCTCGATACCTTGTTGAAATCAAGATTTCCAGGAAAGTCCCACTTATGGAGGATGAAAGGATTCTGGTCAGCCGAAACAAAGAGACGAAATTTCTGTGCGGACGGTTGTCATCTGTCTAGGGATGGACAGTTTAAGTTGCTATCAAATCTTCGGGCAGCTTCTGTTGCAGCAATATGCTCAA-CCATCATATAAACCAGTTAAGTTGGTT----------------------------------------------------------------------------------------------------CATTTACTTCAATCATTATTTAAGTATTTCATTTTTT-ATCAAAAATTGACTTCTTGCTCCACCAAAGCCGACCGACAGGGTTCTAGCCCTGCTTATGTAGGGTCGATTCAGTGAATATCCCAAACTGAACAGTGCGATTTATTAAGGAATTCGTAGGGTCAATGCGGTGCATGTCCCAAGCTACGCTGTGCGTACGTTCCTTTGAATTAATTCCTGCAGTGCATGTCCCACATTATGCAGTGCTTATTATTATTA----TTTTTTTTTT-----------CATTTTTGATAGAACATATTTGTGGGTACAGTGCAGTGCATGTCCCACATTATGGA-GTTGACTATACTTTATAGGGCCAATGCAGTGCATGTCCCTCATTACGCAATGCGTATTTTTCTATGACATACTTTGCGGGGCCAACGCAGTGCATGTC--CCTCATTATGCAGGGCAT-------TATGACATATTTGGTGGGGTCATTGCAGTGCATAT-CCCTCATTACGCAGTGCGTATTTCTCTATGATATTTCCT--------------------------------------------------TGGATCAT--------------------------------------------------------TGCAGTGCATTTC-CCTCATTACGCAGTGCGTATTTTTCTATGA-------------------------------------------------------------TATTTCCTTGGGTCATTGC-AGTGCATTTCCCTCATTACGCAGTGCGTATTTTTCTATGACAGATTTCGTGGGGTCAGTGCAGTGCATGTCCCTCATTACGCAGTGCGTATTTTTCTATGA--------------------------------------------------------------------------------------------------------------------------TATTTCCTTGGGTCAT--TGCAGTGCATTTCCCTCATTACGCAGTGCGTATTTTTCTATGACAGATTTCGTGGGGTCAGTGCAGTGCATGTCCCTCATTACGCAGTGCGTATTTTTCTATGAGCATATTTGTGGATATCGTGCAGTGCACATCCCCGATTTACAT-GTGTAAATACA-ATAAGCACAGGTCAATGCAGAGCATG-ACCAG-AATGACACAGTG-AGTATAGTAAAAGAAATATTTTGGTTCGAGCATGTCCGATCCATGTTAATATGAATCTTTATTTAAGGTCAAATAGTTATTGTTTTATTTGTGTGCAGTCTGTATATCATGATTGCTC-ATACTGTTGTGTCTTTATAAGCTGTGCAATATGTTGTGAAGGTCATGCAGTGCTTGGCCTATACAATCATGGTGAAAATTGTCATTAACGATACTCATTTATA-TAGCAGTGCTTTCCCCCTTTATAAGGAAGGGTGATATTTGTTAA-GTGTA-TAGGTATGGCGAAAT-AGTCTGCTGTAAAAGCCCTTCATACAGACCCTTTTGCGTCTTTCTGTTTGTAAAATAGAACAGACCGGTACCTACATGTTGGTCGGTTTATTTCAGATGAAAAGAAAATCTGTTGGCCCGACTAAAGCTTCCACTCGGACACGGGCAAAGAAAACCCGAACAACTCGAATTAATGAAGATGTTGGGAACCATCCATCGA-CATCTGGAAAGAAAGCCCAAACACCTCGAATTGAAGATGTTGGGAACCATCCATCGACATCTGGAAGTTCTTCAAATAGTGTTGTGATTTCAATGCACCATTCGGACACTGACGAAGACCAACAAGACTCCAACAACCAACGGTCAATTTTGACTCTGAATCGCTC-AAGGACACAAACTGTCTCCATTAACCCCGAAGAGAGCATGCGCAATCGGTTTCCCAGTCAACATTATGAGTCCTCAAGCT-CGGACTCTGAGGGCGATGTCCCGGGGATTTCTCACTCAACAAAAATTACAGGTAATGGCACACCCTCTGCAGTTGCAGAACCAATCAGCTCGCCAATCATGGCTCAAATATCTAAAAGGATAAGGAAACAAATTTGGGCAAATGAATTC-ATTGATTTAGCTTGTCTCCTTCCCCACACGATTAATTCAAACTTAAATAACCC-TCCAACATTTTCTTTGCAAATGGATGGTAATTCTCAGATTTCTTTAACACCTTCCCATAAGTCCAGGAAAA-TTACTACTATTGATACTTGGACAACTGC-CTTTATGAGGTTTGTAGCC-GTATATGCTACAAAATATCCGCTAGAAACACCCCAGCTCATGAAATATGGGGAAATCGTC-CGTGAC-ATAGCGTCAAGGAAACAGGGCCT--TT-CCTTCATGTTCTACGACACCAA-TTTTCGTAAAGCAAGG-GAGACTACTCTCTTACCATGGGACAGACTTCATACTGAATATTGGTTAATGGCCTGCACT-GCTTTCAACAATAACACCTCATCTAATCAGCCCTTT-CCA-C-CCTCTCGGGCCTTTAACAAGGCCCACTCCTACAAGTCCAAAAGATTCTTGGAAAATACTTGCTGGGGCTACAATAGGCCCACAGGATGTAAGACTGTCC-GCTGCTCCCTCCCCCATGTGTGTGGATACTGTAAAGGTCAACACACTGCAGCAAACTGTTCCCTATCAAAAAAGGAACAATTCCCTCGGGGGCCTTCCACTTCATCCTTCAACAGCCCACACCAAAAAAGCAGTAAA-ACTGTCGGTCACTCCGGTTAATATTTCCAAACTAGCTCCCTTTTT-GGAAGGGTACAATATGGGTCAATACTTAATTCAAGGGTTTACTAACGGTTTCAAATTAGGTTATAATGGTCCTCGAATTAACACTTCATGTCCAAATCTC-AAA-TCATGCATGGAAGACCAGGAAATGGTTAAAAGAAAACTGCAAAAAGAGCTTGATGCTGGTCGGATAAAGGGTCCATTTCCTACCAAGCCTTTTCCTAACCTGCGCATTAGTCCAATTGGCCTGGTTCCTAAAAAAGAACCTAACCAATTTCGCATGATACACCATTTAAGTTATCCTGATGGGAATTCGGTCAATTCTTACATAGACAAAAA-CTTGTCGTCGGTGTCGTATGCTTCGTTTGATGATGCAATTCAATTGGTTTTGGAATTGGGTCGAGGCACTTTGCTGAGCAAAACGGATATAGAATCAGCTTTTCGAATC-ATCCCAATCCACTGTCAAGATCATGACTTGCTGGG-TTTCAAATTCAAAGGG-AATTCTACTAT-G-ACG-TGTGC-CTTCCGATGG-GTGCAGCCTCGGCCCCAGCAATTTTCGAACGTTTTAGCACCGCGATTCAATTCATCTGCAACACGCAGCTTGGCATTAAACATATGATTCATATTTTAGATGATTTCCTTATTTTGGGCCCACCTAACTCGGTCATATGTCAAAAAGGTCTTGAGATATTCATAGAGTTCTGTAATTATGTGGGTGTACCAATTAAATCGGAAAAAACAGAAAATGCAACAACATGTCT-TACCT--TTATGGGTTTAGAATTAGATACAATCAAAATGGAAGCGCGGTTACCTAACGAAAAATTGCAAAAACTTCGAGTTCTTCTCTCGTCTGTCAAACGCACAATTAAAC-TGGTAGACCTTCAATCACTGTTAGGTTATCTTAATTTTTGCTGCCAGGTAGTTCGCCCAGGCAGAGCTTTTCTTCGGAGGCTAACTGACCTTACTGCCAATGTGGTAAACCCGAAACATTATATCACTCTGACAAGGGAACACAGGAAAGACATTGCCGCATGGTCCTTTTTCGCAAACAAATTCAATGGAAAAACGTTGCTTGTTGAGAAACGTTGGTTAGAAGCCGATTTTCTCCATTTGCACACAGATGCATCAGGGACACATGGTTTTGGTGCAATTTTCTT-GTCACACTGGTTTTTTGGAGCTTGGTCAGTTCAGTTAAAAACTAGGTGTATCACCTTCAAAGAACTCTTCCCAATTGTTCTGGCTTTGGAGATTTGGGGAGAGCAACTTACAAATAAATGCATTGTTCTGCACACTGACAATATGGCAGTAATGCATATCATAAACCGTCAGACCTCAAAAA-TACCGATTATAATGCATTTAGTACGTAGACTGGTTGTGGCCTGCATGACTCATAACATTTTGGTACGCTCAGAACATGTTGAGGGCAAACGTAACATTTTACCCGATCTCCTTTCTCGCCTGCAGGTTGCAAAGTTCCGTCAACTGGCAAAAGACATGGATGTAGAAGCTACAC-CAGTTCCTCCACACCTAATACTCGTTCCTTGAATTATTGTGTTTTCAATTTGTTAAATAACTCACTGGCACCTTCGACATTTGTAAGCTACAAGAATGCATGGAAACAATACATGGCATTTCATAATCTTTACTATTCAAATGAAAAAGTGCTACCTGTATCGGTATCTCGTTTGAGTCAATTTATAGTTTCATGTCAACATCGTGGCTTACAAGCTTCTACA-ATAACATCTTTTGTGTCTGCAATAGCCTACATCCACAAGAT-ACAAAACTTGACAAATCCGTCTGAGGCTTTTGTTGTAAA-AAA-GCTTCTGCATGGCCTCCGCCGGG-TCAAA-CAGGAGACAAACGACTGCCTTTTACCTCTTGCCATCTTGAAAAAA-TCATTGGCGCGCTACGTGCAGAGTGTCCCTCTGACTACGACATCACCTTGTATACATCCATGATTCTTGTGGCATTCTTTGGCCTCTTCAGAGTGGGAGAGATAGCTTTATCAAAATTGGGGCATAGAAATTTACTGCAAAAATCTTCAGTGCAAATTAACTCGTATCGGTCCAAAGTTACTGACATAATAATCGAAATGAAAAATTACAAACATTCTGCAGGGCGGTCAGCTTTGATTCCTTTAAAACATCAGCCGCGAAAGCTTCTTTGTCCAGTCAGGGCTTTAGTAAAATATTTTAAGCTGTCATCTACCAATGTGGGTCCTTTATTTCAACATCAATCAGGTAATCCTGTTACTACTT-CAGATTTTCGCATTATCCTGCGTAAATGCGTAGTAAGGTGTAATCTGGATCCCATGAATTTCACAGCACATTCCTTACGCATAGGGGGAGCCACTCATGCTCACATGTGTGACATGCCAGTGGATCACATTCAGCGACTTGGTCGCTGGAAATCTAATGCATATCTAAAGTACATTCGCCCTCGTCCTATGCCTCTCCCAAACTGAAACCAGAAACATACACAATTCCAAGCCTCTTT-CCTATATGGGTGTGCCATTTCCTGCTGTTAATAAATATTGCATATGTTACATTTGTTATTCATGTCCTACTGTTATAAAA-GAGGGGACTGTTTGTCATCCATCTATTTTGTTGTTATATATGTCCCTACCGTGACAAAGCGGAGGAATTATTTCTTACAGAAATATACTTGTATTCAAGACCTTAAAG-TATGTCAGGATTTCCCTACTGTGATAAAGCAGAGGGCAGTCTTGGTGTGCTTGGAAAAGTTGTT--AAAGCATATTATGTGGAAGGTGTTTCATCTACTGCAATGAATGATTCTTCAGTCAATTGGAAGCACATCTCCTGTGATCACGATGCTTTACCAGATTGCAATAATGTCTGATCATGATACACTGTCTTGAGCAAGACAGTAATTTAGGTAATC-TGACTTCCTGTC-ACTAGTTGTATCTACTGTGACAAAGCAGAGATCCAAAGATTGATTAGGATTAGGTATTTAGATTGTGTAGTCTTTAAACTTGATCATATTTTGTACAACTTTGCTTTAAAGTATTGTTTATTGGTATAGTTCGTTTATGCTAAGTTTGATTCTATTGTTATCACCTCCAATTAGATGCATATA-CTGTCT-GTTTCACAGTAATAACTCTGGAATACAACAAATGCTAATGTTTGTGAGAAAGTTATTCCTAGATTGATGGGGTGTCTTTT-CCTATCAATACAAGATGACATTTCTGCACAAGTACTCTAATTCAATATTTTTATCTTTTT-AAGATTGATTTTGTTTGTTAGAAATTGCATGACTAGTTATAGTTAGTTTCTTTTTTCTTCTTGCATTTCTTTAACAGCTCCTTGTGGATGCTGGAAATAGTAACAATTTTTGAAGGAAATATTTCGCTCCACAAGCTTTAGACAGTCC-TTA-CTGTGCGGCGGTGTACTCCGTACGTTTGGCGGTTT-GTTTGGCCACCCAGTCAGTAGAA-GTGTAAATTTAGTTGAGTTGTCTTTA-CGACACTCTTACAAGTGAATATGATTTTGTTCTGAGATAACACTCTTAAGAAGTGTAATATTTGTTATGACATTTTGCAATAAATGTCCTTATTCACTCAACACTGTATTATGGTTTTAATTCACTTCTTCCTGTCCTGTCCTGGCTTGTGGATGAATTATTTGAACATTCAATAAATAATATTTTATGCACACATAAAATAATT--TATGGAATGGAAAAGCTTGTTCGGTTAAATAATAGCTACTACTACTAAATGGAGTAAACTTGTTTTTATTAATCTGACCAAT-GACGTTCTTGTTTAC-TA--TAATCT-GA-CCAATGAGAAG--GAAGCGTG-TGACTATGCCGCTTTTAGCAAACCACAAGCCTCCTTCT-TTGGTTAACTGCGTAGTTAAATTCAGCATAA--
>PACE20_537h_contig_43883:0-12522()
------TTTTATGCACACATAAAATAATT-TATGGAATGGAAAAGCTTGTTCGGTTAAATAATAGCTACTACTACTAAATGGAGTAAACTTGTTTTTATTAATCTGACCAATGACGTTCTTGTTTACTATAATCTGACCAATGAGAAGGAAGCGTGTGA-CTATGCCGCTTTTAGCAAACCACAAGCCTCCTTCTTT-GGTTAACTGCGTAGTTAAATTCAGCATAATTCAGCGTAGCTAAA-TATATATATTCTCTGCTTAATTATATCACTATAAAGGCGAGCGTTGCGTGTTTTACATAGTTTAT--TAACTGTTTTACCTAGTAGGATCCATCCCT-ATTGTGGCAAC-------------------------------CGT-CTAGTGACAGTTCTTT---TAGAGTTTTCAACGT--TGGACATTGTT--TGTGTTT-ACAAAAAAGAAA-GATGGCCGCGCCCATTA-AGATACAGATCTTCGG--TCATTCCTTTGTATCTCGACTGCGTTTGTTTATTCGTGATGAGGAAAACCTTCGCTACGATCTCGGACTGCATAATTTTCCGTTGGTGCAATACTCTGGATATCCTGGGGCGAACGTGAATCGTTTGATATCGAATCTGGAAGTGGTGAAAGACTT--TGGACCAGACATTCTTG-TGGTGCTTGTGGGTACGAACGATTTATACAAACCCGACATCACCATTGAGGACGTCGCTTCAGGCATTTGTCAGTTGGTCCATAAAGCCTTGTTGGAATTATCCGTGACTCGAGTGATTGTTGGTCAAGTGTTGCATCGTTGCGAGCCGAGTAAACCAACACGGTTCCCAGTTGACATTGATTGGTTCAATGAACGTGTGGACAGGCTAAATGTGCGTCTCGATACCTTGTTGAAATCAAGATTTCCAGGAAAGTCCCACTTATGGAGGATGAAAGGATTCTGGTCAGCCGAAACAAAGAGACGAAATTTCTGTGCGGACGGTTGTCATCTGTCTAGGGATGGACAGTTTAAGTTGCTATCAAATCTTCGGGCAGCTTCTGTTGCAGCAATATGCTCAA-CCATCATATAAACCAGTTAAGTTGGTT----------------------------------------------------------------------------------------------------CATTTACTTCAATCATTATTTAAGTATTTCATTTTTT-ATCAAAAATTGACTTCTTGCTCCACCAAAGCCGACCGACAGGGTTCTAGCCCTGCTTATGTAGGGTCGATTCAGTGAATATCCCAAACTGAACAGTGCGATTTATTAAGGAATTCGTAGGGTCAATGCGGTGCATGTCCCAAGCTACGCTGTGCGTACGTTCCTTTGAATTAATTCCTGCAGTGCATGTCCCACATTATGCAGTGCTTATTATTATT-------TTTTTTTT-----------CATTTTTGATAGAACATATTTGTGGGTACAGTGCAGTGCATGTCCCACATTATGGA-GTTGACTATACTTTATAGGGCCAATGCAGTGCATGTCCCTCATTACGCAATGCGTATTTTTCTATGACATACTTTGCGGGGCCAACGCAGTGCATGTC--CCTCATTATGCAGGGCAT-------TATGACATATTTGGTGGGGTCATTGCAGTGCATAT-CCCTCATTACGCAGTGCGTATTTCTCTATGATATTTCCT--------------------------------------------------TGGATCAT--------------------------------------------------------TGCAGTGCATTTC-CCTCATTACGCAGTGCGTATTTTTCTATGA-------------------------------------------------------------TATTTCCTTGGGTCATTGC-AGTGCATTTCCCTCATTACGCAGTGCGTATTTTTCTATGACAGATTTCGTGGGGTCAGTGCAGTGCATGTCCCTCATTACGCAGTGCGTATTTTTCTATGA--------------------------------------------------------------------------------------------------------------------------TATTTCCTTGGGTCAT--TGCAGTGCATTTCCCTCATTACGCAGTGCGTATTTTTCTATGACAGATTTCGTGGGGTCAGTGCAGTGCATGTCCCTCATTACGCAGTGCGTATTTTTCTATGAGCATATTTGTGGATATCGTGCAGTGCACATCCCCGATTTACAT-GTGTAAATACA-ATAAGCACAGGTCAATGCAGAGCATG-ACCAG-AATGACACAGTG-AGTATAGTAAAAGAAATATTTTGGTTCGAGCATGTCCGATCCATGTTAATATGAATCTTTATTTAAGGTCAAATAGTTATTGTTTTATTTGTGTGCAGTCTGTATATCATGATTGCTC-ATACTGTTGTGTCTTTATAAGCTGTGCAATATGTTGTGAAGGTCATGCAGTGCTTGGCCTATACAATCATGGTGAAAATTGTCATTAACGATACTCATTTATA-TAGCAGTGCTTTCCCCCTTTATAAGGAAGGGTGATATTTGTTAA-GTGTA-TAGGTATGGCGAAAT-AGTCTGCTGTAAAAGCCCTTCATACAGACCCTTTTGCGTCTTTCTGTTTGTAAAATAGAACAGACCGGTACCTACATGTTGGTCGGTTTATTTCAGATGAAAAGAAAATCTGTTGGCCCGACTAAAGCTTCCACTCGGACACGGGCAAAGAAAACCCGAACAACTCGAATTAATGAAGATGTTGGGAACCATCCATCGA-CATCTGGAAAGAAAGCCCAAACACCTCGAATTGAAGATGTTGGGAACCATCCATCGACATCTGGAAGTTCTTCAAATAGTGTTGTGATTTCAATGCACCATTCGGACACTGACGAAGACCAACAAGACTCCAACAACCAACGGTCAATTTTGACTCTGAATCGCTC-AAGGACACAAACTGTCTCCATTAACCCCGAAGAGAGCATGCGCAATCGGTTTCCCAGTCAACATTATGAGTCCTCAAGCT-CGGACTCTGAGGGCGATGTCCGGG-GATTTCTCACTCAACAAAAATTACAGGTAATGGCACACCCTCTGCAGTTGCAGAACCAATCAGCTCGCCAATCATGGCTCAAATATCTAAAAGGATAAGGAAACAAATTTGGGCAAATGAATTC-ATTGATTTAGCTTGTCTCCTTCCCCACACGATTAATTCAAACTTAAATAACCC-TCCAACATTTTCTTTGCAAATGGATGGTAATTCTCAGATTTCTTTAACACCTTCCCATAAGTCCAGGAAAA-TTACTACTATTGATACTTGGACAACTGC-CTTTATGAGGTTTGTAGCC-GTATATGCTACAAAATATCCGCTAGAAACACCCCAGCTCATGAAATATGGGGAAATCGTC-CGTGAC-ATAGCGTCAAGGAAACAGGGCCT--TT-CCTTCATGTTCTACGACACCAA-TTTTCGTAAAGCAAGG-GAGACTACTCTCTTACCATGGGACAGACTTCATACTGAATATTGGTTAATGGCCTGCACT-GCTTTCAACAATAACACCTCATCTAATCAGCCCTTT-CCA-C-CCTCTCGGGCCTTTAACAAGGCCCACTCCTACAAGTCCAAAAGATTCTTGGAAAATACTTGCTGGGGCTACAATAGGCCCACAGGATGTAAGACTGTCC-GCTGCTCCCTCCCCCATGTGTGTGGATACTGTAAAGGTCAACACACTGCAGCAAACTGTTCCCTATCAAAAAAGGAACAATTCCCTCGGGGGCCTTCCACTTCATCCTTCAACAGCCCACACCAAAAAAGCAGTAAA-ACTGTCGGTCACTCCGGTTAATATTTCCAAACTAGCTCCCTTTTT-GGAAGGGTACAATATGGGTCAATACTTAATTCAAGGGTTTACTAACGGTTTCAAATTAGGTTATAATGGTCCTCGAATTAACACTTCATGTCCAAATCTC-AAA-TCATGCATGGAAGACCAGGAAATGGTTAAAAGAAAACTGCAAAAAGAGCTTGATGCTGGTCGGATAAAGGGTCCATTTCCTACCAAGCCTTTTCCTAACCTGCGCATTAGTCCAATTGGCCTGGTTCCTAAAAAAGAACCTAACCAATTTCGCATGATACACCATTTAAGTTATCCTGATGGGAATTCGGTCAATTCTTACATAGACAAAAA-CTTGTCGTCGGTGTCGTATGCTTCGTTTGATGATGCAATTCAATTGGTTTTGGAATTGGGTCGAGGCACTTTGCTGAGCAAAACGGATATAGAATCAGCTTTTCGAATC-ATCCCAATCCACTGTCAAGATCATGACTTGCTGGG-TTTCAAATTCAAAGGGGAATTCTACTAT-G-ACG-TGTGC-CTTCCGATGG-GTGCAGCCTCGGCCCCAGCAATTTTCGAACGTTTTAGCACCGCGATTCAATTCATCTGCAACACGCAGCTTGGCATTAAACATATGATTCATATTTTAGATGATTTCCTTATTTTGGGCCCACCTAACTCGGTCATATGTCAAAAAGGTCTTGAGATATTCATAGAGTTCTGTAATTATGTGGGTGTACCAATTAAATCGGAAAAAACAGAAAATGCAACAACATGTCT-TACCT--TTATGGGTTTAGAATTAGATACAATCAAAATGGAAGCGCGGTTACCTAACGAAAAATTGCAAAAACTTCGAGTTCTTCTCTCGTCTGTCAAACGCACAATTAAAC-TGGTAGACCTTCAATCACTGTTAGGTTATCTTAATTTTTGCTGCCAGGTAGTTCGCCCAGGCAGAGCTTTTCTTCGGAGGCTAACTGACCTTACTGCCAATGTGGTAAACCCGAAACATTATATCACTCTGACAAGGGAACACAGGAAAGACATTGCCGCATGGTCCTTTT-CGCAAACAAATTCAATGGAAAAACGTTGCTTGTTGAGAAACGTTGGTTAGAAGCCGATTTTCTCCATTTGCACACAGATGCATCAGGGACACATGGTTTTGGTGCAATTTTCTT-GTCACACTGGTTTTT-GGAGCTTGGTCAGTTCAGTTAAAAACTAGGTGTATCACCTTCAAAGAACTCTTCCCAATTGTTCTGGCTTTGGAGATTTGGGGAGAGCAACTTACAAATAAATGCATTGTTCTGCACACTGACAATATGGCAGTAATGCATATCATAAACCGTCAGACCTCAAAAA-TACCGATTATAATGCATTTAGTACGTAGACTGGTTGTGGCCTGCATGACTCATAACATTTTGGTACGCTCAGAACATGTTGAGGGCAAACGTAACATTTTACCCGATCTCCTTTCTCGCCTGCAGGTTGCAAAGTTCCGTCAACTGGCAAAAGACATGGATGTAGAAGCTACAC-CAGTTCCTCCACACCTAATACTCGTTCCTTGAATTATTGTGTTTTCAATTTGTTAAATAACTCACTGGCACCTTCGACATTTGTAAGCTACAAGAATGCATGGAAACAATACATGGCATTTCATAATCTTTACTATTCAAATGAAAAAGTGCTACCTGTATCGGTATCTCGTTTGAGTCAATTTATAGTTTCATGTCAACATCGTGGCTTACAAGCTTCTACA-ATAACATCTTTTGTGTCTGCAATAGCCTACATCCACAAGAT-ACAAAACTTGACAAATCCGTCTGAGGCTTTTGTTGTAAA-AAA-GCTTCTGCATGGCCTCCGCCGGG-TCAAA-CAGGAGACAAACGACTGCCTTTTACCTCTTGCCATCTTGAAAAAA-TCATTGGCGCGCTACGTGCAGAGTGTCCCTCTGACTACGACATCACCTTGTATACATCCATGATTCTTGTGGCATTCTTTGGCCTCTTCAGAGTGGGAGAGATAGCTTTATCAAAATTGGGGCATAGAAATTTACTGCAAAAATCTTCAGTGCAAATTAACTCGTATCGGTCCAAAGTTACTGACATAATAATCGAAATGAAAAATTACAAACATTCTGCAGGGCGGTCAGCTTTGATTCCTTTAAAACATCAGCCGCGAAAGCTTCTTTGTCCAGTCAGGGCTTTAGTAAAATATTTTAAGCTGTCATCTACCAATGTGGGTCCTTTATTTCAACATCAATCAGGTAATCCTGTTACTACTT-CAGATTTTCGCATTATCCTGCGTAAATGCGTAGTAAGGTGTAATCTGGATCCCATGAATTTCACAGCACATTCCTTACGCATAGGGGGAGCCACTCATGCTCACATGTGTGACATGCCAGTGGATCACATTCAGCGACTTGGTCGCTGGAAATCTAATGCATATCTAAAGTACATTCGCCCTCGTCCTATGCCTCTCCCAAACTGAAACCAGAAACATACACAATTCCAAGCCTCTTT-CCTATATGGGTGTGCCATTTCCTGCTGTTAATAAATATTGCATATGTTACATTTGTTATTCATGTCCTACTGTTATAAAA-GAGGGGACTGTTTGTCATCCATCTATTTTGTTGTTATATATGTCCCTACCGTGACAAAGCGGAGGAATTATTTCTTACAGAAATATACTTGTATTCAAGACCTTAAAG-TATGTCAGGATTTCCCTACTGTGATAAAGCAGAGGGCAGTCTTGGTGTGCTTGGAAAAGTTGTT--AAAGCATATTATGTGGAAGGTGTTTCATCTACTGCAATGAATGATTCTTCAGTCAATTGGAAGCACATCTCCTGTGATCACGATGCTTTACCAGATTGCAATAATGTCTGATCATGATACACTGTCTTGAGCAAGACAGTAATTTAGGTAATC-TGACTTCCTGTC-ACTAGTTGTATCTACTGTGACAAAGCAGAGATCCAAAGATTGATTAGGATTAGGTATTTAGATTGTGTAGTCTTTAAACTTGATCATATTTTGTACAACTTTGCTTTAAAGTATTGTTTATTGGTATAGTTCGTTTATGCTAAGTTTGATTCTATTGTTATCACCTCCAATTAGATGCATATA-CTGTCT-GTTTCACAGTAATAACTCTGGAATACAACAAATGCTAATGTTTGTGAGAAAGTTATTCCTAGATTGATGGGGTGTCTTTT-CCTATCAATACAAGATGACATTTCTGCACAAGTACTCTAATTCAATATTTTTATCTTTTT-AAGATTGATTTTGTTTGTTAGAAATTGCATGACTAGTTATAGTTAGTTTCTTTTTTCTTCTTGCATTTCTTTAACAGCTCCTTGTGGATGCTGGAAATAGTAACAATTTTTGAAGGAAATATTTCGCTCCACAAGCTTTAGACAGTCC-TTA-CTGTGCGGCGGTGTACTCCGTACGTTTGGCGGTTT-GTTTGGCCACCCAGTCAGTAGAA-GTGTAAATTTAGTTGAGTTGTCTTTA-CGACACTCTTACAAGTGAATATGATTTTGTTCTGAGATAACACTCTTAAGAAGTGTAATATTTGTTATGACATTTTGCAATAAATGTCCTTATTCACTCAACACTGTATTATGGTTTTAATTCACTTCTTCCTGTCCTGTCCTGGCTTGTGGATGAATTATTTGAACATTCAATAAATAATATTTTATGCACACATAAAATAATT--TATGGAATGGAAAAGCTTGTTCGGTTAAATAATAGCTACTACTACTAAATGGAGTAAACTTGTTTTTATTAATCTGACCAAT-GACGTTCTTGTTTAC-TA--TAATCT-GA-CCAATGAGAAG--GAAGCGTG-TGACTATGCCGCTTTTAGCAAACCACAAGCCTCCTTCT-TTGGTTAACTGCGTAGTTAAATTCAGCATAA--
>PACE20_537h_contig_18183:0-7695()
------TTTTATGCACACATAAAATAATT-TATGGAATGGAAAAGCTTGTTCGGTTAAATAATAGCTACTACTACTAAATGGAGTAAACTTGTTTTTATTAATCTGACCAATGACGTTCTTGTTTACTATAATCTGACCAATGAGAAGGAAGCGTGTGA-CTATGCCGCTTTTAGCAAACCACAAGCCTCCTTCTTT-GGTTAACTGCGTAGTTAAATTCAGCATAATTCAGCGTAGCTAAA-TATATATATTCTCTGCTTAATTATATCACTATAAAGGCGAGCGTTGCGTGTTTTACATAGTTTAT--TAACTGTTTTACCTAGTAGGATCCATCCCT-ATTGTGGCAAC-------------------------------CGT-CTAGTGACAGTTCTTT---TAGAGTTTTCAACGT--TGGACATTGTT--TGTGTTT-ACAAAAAAGAAA-GATGGCCGCGCCCATTA-AGATACAGATCTTCGG--TCATTCCTTTGTATCTCGACTGCGTTTGTTTATTCGTGATGAGGAAAACCTTCGCTACGATCTCGGACTGCATAATTTTCCGTTGGTGCAATACTCTGGATATCCTGGGGCGAACGTGAATCGTTTGATATCGAATCTGGAAGTGGTGAAAGACTT--TGGACCAGACATTCTTG-TGGTGCTTGTGGGTACGAACGATTTATACAAACCCGACATCACCATTGAGGACGTCGCTTCAGGCATTTGTCAGTTGGTCCATAAAGCCTTGTTGGAATTATCCGTGACTCGAGTGATTGTTGGTCAAGTGTTGCATCGTTGCGAGCCGAGTAAACCAACACGGTTCCCAGTTGACATTGATTGGTTCAATGAACGTGTGGACAGGCTAAATGTGCGTCTCGATACCTTGTTGAAATCAAGATTTCCAGGAAAGTCCCACTTATGGAGGATGAAAGGATTCTGGTCAGCCGAAACAAAGAGACGAAATTTCTGTGCGGACGGTTGTCATCTGTCTAGGGATGGACAGTTTAAGTTGCTATCAAATCTTCGGGCAGCTTCTGTTGCAGCAATATGCTCAA-CCATCATATAAACCAGTTAAGTTGGTT----------------------------------------------------------------------------------------------------CATTTACTTCAATCATTATTTAAGTATTTCATTTTTT-ATCAAAAATTGACTTCTTGCTCCACCAAAGCCGACCGACAGGGTTCTAGCCCTGCTTATGTAGGGTCGATTCAGTGAATATCCCAAACTGAACAGTGCGATTTATTAAGGAATTCGTAGGGTCAATGCGGTGCATGTCCCAAGCTACGCTGTGCGTACGTTCCTTTGAATTAATTCCTGCAGTGCATGTCCCACATTATGCAGTGCTTATTATTATTA------TTTTTTTTT----------CATTTTTGATAGAACATATTTGTGGGTACAGTGCAGTGCATGTCCCACATTATGGA-GTTGACTATACTTTATAGGGCCAATGCAGTGCATGTCCCTCATTACGCAATGCGTATTTTTCTATGACATACTTTGCGGGGCCAACGCAGTGCATGTC--CCTCATTATGCAGGGCAT-------TATGACATATTTGGTGGGGTCATTGCAGTGCATAT-CCCTCATTACGCAGTGCGTATTTCTCTATGATATTTCCT--------------------------------------------------TGGATCATGGTGCATTTCCCTCATTACGCAGTGCGTATTTTTCTATGATATTTCCTTGGGTCATTGCAGTGCATTTC-CCTCATTACGCAGTGCGTATTTTTCTATGACAGATTTCGTGGGGTCAGTGCAGTGCATGTCCCTCATTACGCAGTGCGTATTTTTCTATGATATTTCCTTGGGTCATTGC-AGTGCATTTCCCTCATTACGCAGTGCGTATTTTTCTATGACAGATTTCGTGGGGTCAGTGCAGTGCATGTCCCTCATTACGCAGTGCGTATTTTTCTATGA-----------------------------------------------------------------------------------------------------------------------GCATATTTG--TGGAT-ATCGTGCAGTGCACATCCCCGATTTACATGTGTAAATACAATAAGCACAGGTCAATGCAGAGCA-TGACCAGAATGACACAGTGAGTATAGTAAAAGAAATATTTTGGTTCGAGCATGTCCGATCCATGTTAATATGAATCTTTATTTAAG-GTC-AAATAGTTATTGTTTTATTTGTGTGCAGTCTGTATATCAT-GATTGCTCATAC-TGTTGTGTCTTTATAAGCTGTGCAATATGTTGTGAAGGTCATGCAGTGCTTGGCCTATACAATCATGGTGAAAATTGTCATTAACGATACTCATTTATATAGCAGTGCTTTCCCCCTTTATAAGGAAGGGTGATATTTGTTAAGTGTATAGGTATGGCGAAATAGTCTGCTGTAAAAGCCCTTCATACAGACCCTTTTGCGTCTTTCTGTTTGTAAAATAGA-ACAGACCGGTACCTACATGTTGGTCGGTTTATTTCAGATGAAAA-GAAAA-TCTGTTGGCCCGACT-AAAGCTTCCACTCGGACACGGGCAAAGAAAACCCGAACAACTCGAATTAATGAAGATGTTGGGAACCATCCATC---------------------------------------------------------------GACATCTGGAAAGAAAGCCCAAACACCTCGAATTGA---AGATGTTGGGAACCATCCATCGA-CATCTGGAA---------------------------------------------------------GTTCTTCAAATAGTGTTGTGATTTCAATGCACCATTCGGACACTGACGAAGACCAACAAGACTCCAACAACCAACGGTCAATTTTGACTCTGAATCGCTC-AAGGACACAAACTGTCTCCATTAACCCCGAAGAGAGCATGCGCAATCGGTTTCCCAGTCAACATTATGAGTCCTCAAGCT-CGGACTCTGAGGGCGATGTCCCGGAGATTTCTCACTCAACGAAAATTACAGGTAATGGCACACCCTCTGCAGTTGCAGAACCAATCAGCTCGCCAATCATGGCTCAAATATCTAAAAGGATAAGGAAACAAATTTGGGCAAATGAATTC-ATTGATTTAGCTTGTCTCCTTCCCCACACGATTAATTCAAACTTAAATAACCC-TCCAACATTTTCTTTGCAAATGGATGGTAATTCTCAGATTTCTTTAACACCTTCCCATAAGTCCAGGAAAA-TTACTACTATTGATACTTGGACAACTGC-CTTTATGAGGTTTGTAGCC-GTATATGCTACAAAATATCCGCTAGAAACACCCCAGCTCATGAAATATGGGGAAATCGTC-CGTGAC-ATAGCGTCAAGGAAACAGGGCCT--TT-CCTTCATGTTCTACGACACCAA-TTTTCGTAAAGCAAGG-GAGACTACTCTCTTACCATGGGACAGACTTCATACTGAATATTGGTTAATGGCCTGCACT-GCTTTCAACAATAACACCTCATCTAATCAGCCCTTT-CCA-C-CCTCTCGGGCCTTTAACAAGGCCCACTCCTACAAGTCCAAAAGATTCTTGGAAAATACTTGCTGGGGCTACAATAGGCCCACAGGATGTAAGACTGTCC-GCTGCTCCCTCCCCCATGTGTGTGGATACTGTAAAGGTCAACACACTGCAGCAAACTGTTCCCTATCAAAAAAGGAACAATTCCCTCGGGGGCCTTCCACTTCATCCTTCAACAGCCCACACCAAAAAAGCAGTAAA-ACTGTCGGTCACTCCGGTTAATATTTCCAAACTAGCTCCCTTTTT-GGAAGGGTACAATATGGGTCAATACTTAATTCAAGGGTTTACTAACGGTTTCAAATTAGGTTATAATGGTCCTCGAATTAACACTTCATGTCCAAATCTC-AAA-TCATGCATGGAAGACCAGGAAATGGTTAAAAGAAAACTGCAAAAAGAGCTTGATGCTGGTCGGATAAAGGGTCCATTTCCTACCAAGCCTTTTCCTAACCTGCGCATTAGTCCAATTGGCCTGGTTC-TAAAAAAGAACCTAACCAATTTCGCATGATACACCATTTAAGTTATCCTGATGGGAATTCGGTCAATTCTTACATAGACAAAAA-CTTGTCGTCGGTGTCGTATGCTTCGTTTGATGATGCAATTCAATTGGTTTTGGAATTGGGTCGAGGCACTTTGCTGAGCAAAACGGATATAGAATCAGCTTTTCGAATC-ATCCCAATCCACTGTCAAGATCATGACTTGCTGGG-TTTCAAATTCAA-GGGGAATTCTACTAT-G-ACG-TGTGC-CTTCCGATGG-GTGCAGCCTCGGCCCCAGCAATTTTCGAACGTTTTAGCACCGCGATTCAATTCATCTGCAACACGCAGCTTGGCATTAAACATATGATTCATATTTTAGATGATTTCCTTATTTTGGGCCCACCTAACTCGGTCATATGTCAAAAAGGTCTTGAGATATTCATAGAGTTCTGTAATTATGTGGGTGTACCAATTAAATCGGAAAAAACAGAAAATGCAACAACATGTCT-TACCT--TTATGGGTTTAGAATTAGATACAATCAAAATGGAAGCGCGGTTACCTAACGAAAAATTGCAAAAACTTCGAGTTCTTCTCTCGTCTGTCAAACGCACAATTAAAC-TGGTAGACCTTCAATCACTGTTAGGTTATCTTAATTTTTGCTGCCAGGTAGTTCGCCCAGGCAGAGCTTTTCTTCGGAGGCTAACTGACCTTACTGCCAATGTGGTAAACCCGAAACATTATATCACTCTGACAAGGGAACACAGGAAAGACATTGCCGCATGGTCCTTTTTCGCAAACAAATTCAATGGAAAAACGTTGCTTGTTGAGAAACGTTGGTTAGAAGCCGATTTTCTCCATTTGCACACAGATGCATCAGGGACACATGGTTTTGGTGCAATTTTCTT-GTCACACTGGTTTTT-GGAGCTTGGTCAGTTCAGTTAAAAACTAGGTGTATCACCTTCAAAGAACTCTTCCCAATTGTTCTGGCTTTGGAGATTTGGGGAGAGCAACTTACAAATAAATGCATTGTTCTGCACACTGACAATATGGCAGTAATGCATATCATAAACCGTCAGACCTCAAAAA-TACCGATTATAATGCATTTAGTACGTAGACTGGTTGTGGCCTGCATGACTCATAACATTTTGGTACGCTCAGAACATGTTGAGGGCAAACGTAACATTTTACCCGATCTCCTTTCTCGCCTGCAGGTTGCAAAGTTCCGTCAACTGGCAAAAGACATGGATGTAGAAGCTACAC-CAGTTCCTCCACACCTAATACTCGTTCCTTGAATTATTGTGTTTTCAATTTGTTAAATAACTCACTGGCACCTTCGACATTTGTAAGCTACAAGAATGCATGGAAACAATACATGGCATTTCATAATCTTTACTATTCAAATGAAAAAGTGCTACCTGTATCGGTATCTCGTTTGAGTCAATTTATAGTTTCATGTCAACATCGTGGCTTACAAGCTTCTACA-ATAACATCTTTTGTGTCTGCAATAGCCTACATCCACAAGAT-ACAAAACTTGACAAATCCGTCTGAGGCTTTTGTTGTAAA-AAA-GCTTCTGCATGGCCTCCGCCGGGGTCAAA-CAGGAGACAAACGACTGCCTTTTACCTCTTGCCATCTTGAAAAAA-TCATTGGCGCGCTACGTGCAGAGTGTCCCTCTGACTACGACATCACCTTGTATACATCCATGATTCTTGTGGCATTCTTTGGCCTCTTCAGAGTGGGAGAGATAGCTTTATCAAAATTGGGGCATAGAAATTTACTGCAAAAATCTTCAGTGCAAATTAACTCGTATCGGTCCAAAGTTACTGACATAATAATCGAAATGAAAAATTACAAACATTCTGCAGGGCGGTCAGCTTTGATTCCTTTAAAACATCAGCCGCGAAAGCTTCTTTGTCCAGTCAGGGCTTTAGTAAAATATTTTAAGCTGTCATCTACCAATGTGGGTCCTTTATTTCAACATCAATCAGGTAATCCTGTTACTACTT-CAGATTTTCGCATTATCCTGCGTAAATGCGTAGTAAGGTGTAATCTGGATCCCATGAATTTCACAGCACATTCCTTACGCATAGGGGGAGCCACTCATGCTCACATGTGTGACATGCCAGTGGATCACATTCAGCGACTTGGTCGCTGGAAATCTAATGCATATCTAAAGTACATTCGCCCTCGTCCTATGCCTCTCCCAAACTGAAACCAGAAACATACACAATTCCAAGCCTCTTT-CCTATATGGGTGTGCCATTTCCTGCTGTTAATAAATATTGCATATGTTACATTTGTTATTCATGTCCTACTGTTATAAAA-GAGGGGACTGTTTGTCATCCATCTATTTTGTTGTTATATATGTCCCTACCGTGACAAAGCGGAGGAATTATTTCTTACAGAAATATACTTGTATTCAAGACCTTAAAG-TATGTCAGGATTTCCCTACTGTGATAAAGCAGAGGGCAGTCTTGGTGTGCTTGGAAAAGTTGTT--AAAGCATATTATGTGGAAGGTGTTTCATCTACTGCAATGAATGATTCTTCAGTCAATTGGAAGCACATCTCCTGTGATCACGATGCTTTACCAGATTGCAATAATGTCTGATCATGATACACTGTCTTGAGCAAGACAGTAATTTAGGTAATC-TGACTTCCTGTC-ACTAGTTGTATCTACTGTGACAAAGCAGAGATCCAAAGATTGATTAGGATTAGGTATTTAGATTGTGTAGTCTTTAAACTTGATCATATTTTGTACAACTTTGCTTTAAAGTATTGTTTATTGGTATAGTTCGTTTATGCTAAGTTTGATTCTATTGTTATCACCTCCAATTAGATGCATATA-CTGTCT-GTTTCACAGTAATAACTCTGGAATACAACAAATGCTAATGTTTGTGAGAAAGTTATTCCTAGATTGATGGGGTGTCTTTT-CCTATCAATACAAGATGACATTTCTGCACAAGTACTCTAATTCAATATTTTTATCTTTTT-AAGATTGATTTTGTTTGTTAGAAATTGCATGACTAGTTATAGTTAGTTTCTTTTTTCTTCTTGCATTTCTTTAACAGCTCCTTGTGGATGCTGGAAATAGTAACAATTTT-GAAGGAAATATTTCGCTCCACAAGCTTTAGACAGTCC-TTA-CTGTGCGGCGGTGTACTCCGTACGTTTGGCGGTTT-GTTTGGCCACCCAGTCAGTAGAA-GTGTAAATTTAGTTGAGTTGTCTTTA-CGACACTCTTACAAGTGAATATGATTTTGTTCTGAGATAACACTCTTAAGAAGTGTAATATTTGTTATGACATTTTGCAATAAATGTCCTTATTCACTCAACACTGTATTATGGTTTTAATTCACTTCTTCCTGTCCTGTCCTGGCTTGTGGATGAATTATTTGAACATTCAATAAATAATATTTTATGCACACATAAAATAATT--TATGGAATGGAAAAGCTTGTTCGGTTAAATAATAGCTACTACTACTAAATGGAGTAAACTTGTTTTTATTAATCTGACCAAT-GACGTTCTTGTTTAC-TA--TAATCT-GA-CCAATGAGAAG--GAAGCGTG-TGACTATGCCGCTTTTAGCAAACCACAAGCCTCCTTCT-TTGGTTAACTGCGTAGTTAAATTCAGCATAA--
>PACE20_537h_contig_30165:5611-16880()
------TTTTATGCACACATAAAATAATT-TATGGAATGGAAAAGCTTGTTCGGTTAAATAATAGCTACTACTACTAAATGGAGTAAACTTGTTTTTATTAATCTGACCAATGACGTTCTTGTTTACTATAATCTGACCAATGAGAAGGAAGCGTGTGA-CTATGCCGCTTTTAGCAAACCACAAGCCTCCTTCTTT-GGTTAACTGCGTAGTTAAATTCAGCATAATTCAGCGTAGCTAAA-TATATATATTCTCTGCTTAATTATATCACTATAAAGGCGAGCGTTGCGTGTTTTACATAGTTTAT--TAACTGTTTTACCTAGTAGGATCCATCCCT-ATTGTGGCAAC-------------------------------CGT-CTAGTGACAGTTCTTT---TAGAGTTTTCAACGT--TGGACATTGTT--TGTGTTT-ACAAAAAAGAAA-GATGGCCGCGCCCATTA-AGATACAGATCTTCGG--TCATTCCTTTGTATCTCGACTGCGTTTGTTTATTCGTGATGAGGAAAACCTTCGCTACGATCTCGGACTGCATAATTTTCCGTTGGTGCAATACTCTGGATATCCTGGGGCGAACGTGAATCGTTTGATATCGAATCTGGAAGTGGTGAAAGACTT--TGGACCAGACATTCTTG-TGGTGCTTGTGGGTACGAACGATTTATACAAACCCGACATCACCATTGAGGACGTCGCTTCAGGCATTTGTCAGTTGGTCCATAAAGCCTTGTTGGAATTATCCGTGACTCGAGTGATTGTTGGTCAAGTGTTGCATCGTTGCGAGCCGAGTAAACCAACACGGTTCCCAGTTGACATTGATTGGTTCAATGAACGTGTGGACAGGCTAAATGTGCGTCTCGATACCTTGTTGAAATCAAGATTTCCAGGAAAGTCCCACTTATGGAGGATGAAAGGATTCTGGTCAGCCGAAACAAAGAGACGAAATTTCTGTGCGGACGGTTGTCATCTGTCTAGGGATGGACAGTTTAAGTTGCTATCAAATCTTCGGGCAGCTTCTGTTGCAGCAATATGCTCAA-CCATCATATAAACCAGTTAAGTTGGTT----------------------------------------------------------------------------------------------------CATTTACTTCAATCATTATTTAAGTATTTCATTTTTT-ATCAAAAATTGACTTCTTGCTCCACCAAAGCCGACCGACAGGGTTCTAGCCCTGCTTATGTAGGGTCGATTCAGTGAATATCCCAAACTGAACAGTGCGATTTATTAAGGAATTCGTAGGGTCAATGCGGTGCATGTCCCAAGCTACGCTGTGCGTACGTTCCTTTGAATTAATTCCTGCAGTGCATGTCCCACATTATGCAGTGCTTATTATTATT-------TTTTTTTT-----------CATTTTTGATAGAACATATTTGTGGGTACAGTGCAGTGCATGTCCCACATTATGGA-GTTGACTATACTTTATAGGGCCAATGCAGTGCATGTCCCTCATTACGCAATGCGTATTTTTCTATGACATACTTTGCGGGGCCAACGCAGTGCATGTC--CCTCATTATGCAGGGCAT-------TATGACATATTTGGTGGGGTCATTGCAGTGCATAT-CCCTCATTACGCAGTGCGTATTTCTCTATGATATTTCCT--------------------------------------------------TGGATCAT--------------------------------------------------------TGCAGTGCATTTC-CCTCATTACGCAGTGCGTATTTTTCTATGA-------------------------------------------------------------TATTTCCTTGGGTCATTGC-AGTGCATTTCCCTCATTACGCAGTGCGTATTTTTCTATGACAGATTTCGTGGGGTCAGTGCAGTGCATGTCCCTCATTACGCAGTGCGTATTTTTCTATGA--------------------------------------------------------------------------------------------------------------------------TATTTCCTTGGGTCAT--TGCAGTGCATTTCCCTCATTACGCAGTGCGTATTTTTCTATGACAGATTTCGTGGGGTCAGTGCAGTGCATGTCCCTCATTACGCAGTGCGTATTTTTCTATGAGCATATTTGTGGATATCGTGCAGTGCACATCCCCGATTTACAT-GTGTAAATACA-ATAAGCACAGGTCAATGCAGAGCATG-ACCAG-AATGACACAGTG-AGTATAGTAAAAGAAATATTTTGGTTCGAGCATGTCCGATCCATGTTAATATGAATCTTTATTTAAGGTCAAATAGTTATTGTTTTATTTGTGTGCAGTCTGTATATCATGATTGCTC-ATACTGTTGTGTCTTTATAAGCTGTGCAATATGTTGTGAAGGTCATGCAGTGCTTGGCCTATACAATCATGGTGAAAATTGTCATTAACGATACTCATTTATA-TAGCAGTGCTTTCCCCCTTTATAAGGAAGGGTGATATTTGTTAA-GTGTA-TAGGTATGGCGAAAT-AGTCTGCTGTAAAAGCCCTTCATACAGACCCTTTTGCGTCTTTCTGTTTGTAAAATAGAACAGACCGGTACCTACATGTTGGTCGGTTTATTTCAGATGAAAAGAAAATCTGTTGGCCCGACTAAAGCTTCCACTCGGACACGGGCAAAGAAAACCCGAACAACTCGAATTAATGAAGATGTTGGGAACCATCCATCGA-CATCTGGAAAGAAAGCCCAAACACCTCGAATTGAAGATGTTGGGAACCATCCATCGACATCTGGAAGTTCTTCAAATAGTGTTGTGATTTCAATGCACCATTCGGACACTGACGAAGACCAACAAGACTCCAACAACCAACGGTCAATTTTGACTCTGAATCGCTC-AAGGACACAAACTGTCTCCATTAACCCCGAAGAGAGCATGCGCAATCGGTTTCCCAGTCAACATTATGAGTCCTCAAGCT-CGGACTCTGAGGGCGATGTCCCGGAGATTTCTCACTCAACAAAAATTACAGGTAATGGCACACCCTCTGCAGTTGCAGAACCAATCAGCTCGCCAATCATGGCTCAAATATCTAAAAGGATAAGGAAACAAATTTGGGCAAATGAATTC-ATTGATTTAGCTTGTCTCCTTCCCCACACGATTAATTCAAACTTAAATAACCC-TCCAACATTTTCTTTGCAAATGGATGGTAATTCTCAGATTTCTTTAACACCTTCCCATAAGTCCAGGAAAA-TTACTACTATTGATACTTGGACAACTGC-CTTTATGAGGTTTGTAGCC-GTATATGCTACAAAATATCCGCTAGAAACACCCCAGCTCATGAAATATGGGGAAATCGTC-CGTGAC-ATAGCGTCAAGGAAACAGGGCCT--TT-CCTTCATGTTCTACGACACCAA-TTTTCGTAAAGCAAGG-GAGACTACTCTCTTACCATGGGACAGACTTCATACTGAATATTGGTTAATGGCCTGCACT-GCTTTCAACAATAACACCTCATCTAATCAGCCCTTT-CCA-C-CCTCTCGGGCCTTTAACAAGGCCCACTCCTACAAGTCCAAAAGATTCTTGGAAAATACTTGCTGGGGCTACAATAGGCCCACAGGATGTAAGACTGTCC-GCTGCTCCCTCCCCCATGTGTGTGGATACTGTAAAGGTCAACACACTGCAGCAAACTGTTCCCTATCAAAAAAGGAACAATTCCCTCGGGGGCCTTCCACTTCATCCTTCAACAGCCCACACCAAAAAAGCAGTAAA-ACTGTCGGTCACTCCGGTTAATATTTCCAAACTAGCTCCCTTTTT-GGAAGGGTACAATATGGGTCAATACTTAATTCAAGGGTTTACTAACGGTTTCAAATTAGGTTATAATGGTCCTCGAATTAACACTTCATGTCCAAATCTC-AAA-TCATGCATGGAAGACCAGGAAATGGTTAAAAGAAAACTGCAAAA-GAGCTTGATGCTGGTCGGATAAAGGGTCCATTTCCTACCAAGCCTTTTCCTAACCTGCGCATTAGTCCAATTGGCCTGGTTCCTAAAAA-GAACCTAACCAATTTCGCATGATACACCATTTAAGTTATCCTGATGGGAATTCGGTCAATTCTTACATAGACAAAAA-CTTGTCGTCGGTGTCGTATGCTTCGTTTGATGATGCAATTCAATTGGTTTTGGAATTGGGTCGAGGCACTTTGCTGAGCAAAACGGATATAGAATCAGCTTTTCGAATC-ATCCCAATCCACTGTCAAGATCATGACTTGCTGGG-TTTCAAATTCAAAGGGGAATTCTACTAT-G-ACG-TGTGC-CTTCCGATGG-GTGCAGCCTCGGCCCCAGCAATTTTCGAACGTTTTAGCACCGCGATTCAATTCATCTGCAACACGCAGCTTGGCATTAAACATATGATTCATATTTTAGATGATTTCCTTATTTTGGGCCCACCTAACTCGGTCATATGTCAAAAAGGTCTTGAGATATTCATAGAGTTCTGTAATTATGTGGGTGTACCAATTAAATCGGAAAAAACAGAAAATGCAACAACATGTCT-TACCT--TTATGGGTTTAGAATTAGATACAATCAAAATGGAAGCGCGGTTACCTAACGAAAAATTGCAAAAACTTCGAGTTCTTCTCTCGTCTGTCAAACGCACAATTAAAC-TGGTAGACCTTCAATCACTGTTAGGTTATCTTAATTTTTGCTGCCAGGTAGTTCGCCCAGGCAGAGCTTTTCTTCGGAGGCTAACTGACCTTACTGCCAATGTGGTAAACCCGAAACATTATATCACTCTGACAAGGGAACACAGGAAAGACATTGCCGCATGGTCCTTTTTCGCAAACAAATTCAATGGAAAAACGTTGCTTGTTGAGAAACGTTGGTTAGAAGCCGATTTTCTCCATTTGCACACAGATGCATCAGGGACACATGGTTTTGGTGCAATTTTCTT-GTCACACTGGTTTTTTGGAGCTTGGTCAGTTCAGTTAAAAACTAGGTGTATCACCTTCAAAGAACTCTTCCCAATTGTTCTGGCTTTGGAGATTTGGGGAGAGCAACTTACAAATAAATGCATTGTTCTGCACACTGACAATATGGCAGTAATGCATATCATAAACCGTCAGACCTCAAAAA-TACCGATTATAATGCATTTAGTACGTAGACTGGTTGTGGCCTGCATGACTCATAACATTTTGGTACGCTCAGAACATGTTGAGGGCAAACGTAACATTTTACCCGATCTCCTTTCTCGCCTGCAGGTTGCAAAGTTCCGTCAACTGGCAAAAGACATGGATGTAGAAGCTACAC-CAGTTCCTCCACACCTAATACTCGTTCCTTGAATTATTGTGTTTTCAATTTGTTAAATAACTCACTGGCACCTTCGACATTTGTAAGCTACAAGAATGCATGGAAACAATACATGGCATTTCATAATCTTTACTATTCAAATGAAAAAGTGCTACCTGTATCGGTATCTCGTTTGAGTCAATTTATAGTTTCATGTCAACATCGTGGCTTACAAGCTTCTACA-ATAACATCTTTTGTGTCTGCAATAGCCTACATCCACAAGAT-ACAAAACTTGACAAATCCGTCTGAGGCTTTTGTTGTAAA-AAA-GCTTCTGCATGGCCTCCGCCGGG-TCAAA-CAGGAGACAAACGACTGCCTTTTACCTCTTGCCATCTTGAAAAAA-TCATTGGCGCGCTACGTGCAGAGTGTCCCTCTGACTACGACATCACCTTGTATACATCCATGATTCTTGTGGCATTCTTTGGCCTCTTCAGAGTGGGAGAGATAGCTTTATCAAAATTGGGGCATAGAAATTTACTGCAAAAATCTTCAGTGCAAATTAACTCGTATCGGTCCAAAGTTACTGACATAATAATCGAAATGAAAAATTACAAACATTCTGCAGGGCGGTCAGCTTTGATTCCTTTAAAACATCAGCCGCGAAAGCTTCTTTGTCCAGTCAGGGCTTTAGTAAAATATTTTAAGCTGTCATCTACCAATGTGGGTCCTTTATTTCAACATCAATCAGGTAATCCTGTTACTACTT-CAGATTTTCGCATTATCCTGCGTAAATGCGTAGTAAGGTGTAATCTGGATCCCATGAATTTCACAGCACATTCCTTACGCATAGGGGGAGCCACTCATGCTCACATGTGTGACATGCCAGTGGATCACATTCAGCGACTTGGTCGCTGGAAATCTAATGCATATCTAAAGTACATTCGCCCTCGTCCTATGCCTCTCCCAAACTGAAACCAGAAACATACACAATTCCAAGCCTCTTT-CCTATATGGGTGTGCCATTTCCTGCTGTTAATAAATATTGCATATGTTACATTTGTTATTCATGTCCTACTGTTATAAAA-GAGGGGACTGTTTGTCATCCATCTATTTTGTTGTTATATATGTCCCTACCGTGACAAAGCGGAGGAATTATTTCTTACAGAAATATACTTGTATTCAAGACCTTAAAG-TATGTCAGGATTTCCCTACTGTGATAAAGCAGAGGGCAGTCTTGGTGTGCTTGGAAAAGTTGTT--AAAGCATATTATGTGGAAGGTGTTTCATCTACTGCAATGAATGATTCTTCAGTCAATTGGAAGCACATCTCCTGTGATCACGATGCTTTACCAGATTGCAATAATGTCTGATCATGATACACTGTCTTGAGCAAGACAGTAATTTAGGTAATC-TGACTTCCTGTC-ACTAGTTGTATCTACTGTGACAAAGCAGAGATCAAA-GATTGATTAGGATTAGGTATTTAGATTGTGTAGTCTTTAAACTTGATCATATTTTGTACAACTTTGCTTTAAAGTATTGTTTATTGGTATAGTTCGTTTATGCTAAGTTTGATTCTATTGTTATCACCTCCAATTAGATGCATATA-CTGTCT-GTTTCACAGTAATAACTCTGGAATACAACAAATGCTAATGTTTGTGAGAAAGTTATTCCTAGATTGATGGGGTGTCTTTT-CCTATCAATACAAGATGACATTTCTGCACAAGTACTCTAATTCAATATTTTTATCTTTTT-AAGATTGATTTTGTTTGTTAGAAATTGCATGACTAGTTATAGTTAGTTTCTTTTT-CTTCTTGCATTTCTTTAACAGCTCCTTGTGGATGCTGGAAATAGTAACAATTTTTGAAGGAAATATTTCGCTCCACAAGCTTTAGACAGTCC-TTA-CTGTGCGGCGGTGTACTCCGTACGTTTGGCGGTTT-GTTTGGCCACCCAGTCAGTAGAA-GTGTAAATTTAGTTGAGTTGTCTTTA-CGACACTCTTACAAGTGAATATGATTTTGTTCTGAGATAACACTCTTAAGAAGTGTAATATTTGTTATGACATTTTGCAATAAATGTCCTTATTCACTCAACACTGTATTATGGTTTTAATTCACTTCTTCCTGTCCTGTCCTGGCTTGTGGATGAATTATTTGAACATTCAATAAATAATATTTTATGCACACATAAAATAATT--TATGGAATGGAAAAGCTTGTTCAGTTAAATAATAGCTACTACTACTAAATGGAGTAAACTTGTTTTTATTAATCTGACCAAT-GACGTTCTTGTTTAC-TA--TAATCT-GA-CCAATGAGAAG--GAAGCGTG-TGACTATGCCGCTTTTAGCAAACCACAAGCCTCCTTCT-TTGGTTAACTGCGTAGTTAAATTCAGCATAA--
>PACE20_537h_contig_13228:168413-179696()
------TTTTATGCACACATAAAATAATT-TATGGAATGGAAAAGCTTGTTCGGTTAAATAATAGCTACTACTACTAAATGGAGTAAACTTGTTTTTATTAATCTGACCAATGACGTTCTTGTTTACTATAATCTGACCAATGAGAAGGAAGCGTGTGA-CTATGCCGCTTTTAGCAAACCACAAGCCTCCTTCTTT-GGTTAACTGCGTAGTTAAATTCAGCATAATTCAGCGTAGCTAAA-TATATATAT-------------ATATCACTATAAAGGCGAGCGTTGCGTGTTTTACATAGTTTAT--TAACTGTTTTACCTAGTAGGATCCATCCCT-ATTGTGGCAAC-------------------------------CGT-CTAGTGACAGTTCTTT---TAGAGTTTTCAACGT--TGGACATTGTT--TGTGTTT-ACAAAAAAGAAA-GATGGCCGCGCCCATTA-AGATACAGATCTTCGG--TCATTCCTTTGTATCTCGACTGCGTTTGTTTATTCGTGATGAGGAAAACCTTCGCTACGATCTCGGACTGCATAATTTTCCGTTGGTGCAATACTCTGGATATCCTGGGGCGAACGTGAATCGTTTGATATCGAATCTGGAAGTGGTGAAAGACTT--TGGACCAGACATTCTTG-TGGTGCTTGTGGGTACGAACGATTTATACAAACCCGACATCACCATTGAGGACGTCGCTTCAGGCATTTGTCAGTTGGTCCATAAAGCCTTGTTGGAATTATCCGTGACTCGAGTGATTGTTGGTCAAGTGTTGCATCGTTGCGAGCCGAGTAAACCAACACGGTTCCCAGTTGACATTGATTGGTTCAATGAACGTGTGGACAGGCTAAATGTGCGTCTCGATACCTTGTTGAAATCAAGATTTCCAGGAAAGTCCCACTTATGGAGGATGAAAGGATTCTGGTCAGCCGAAACAAAGAGACGAAATTTCTGTGCGGACGGTTGTCATCTGTCTAGGGATGGACAGTTTAAGTTGCTATCAAATCTTCGGGCAGCTTCTGTTGCAGCAATATGCTCAA-CCATCATATAAACCAGTTAAGTTGGTT----------------------------------------------------------------------------------------------------CATTTACTTCAATCATTATTTAAGTATTTCATTTTTT-ATCAAAAATTGACTTCTTGCTCCACCAAAGCCGACCGACAGGGTTCTAGCCCTGCTTATGTAGGGTCGATTCAGTGAATATCCCAAACTGAACAGTGCGATTTATTAAGGAATTCGTAGGGTCAATGCGGTGCATGTCCCAAGCTACGCTGTGCGTACGTTCCTTTGAATTAATTCCTGCAGTGCATGTCCCACATTATGCAGTGCTTATTATTATT-----TTTTTTTTTT-----------CATTTTTGATAGAACATATTTGTGGGTACAGTGCAGTGCATGTCCCACATTATGGA-GTTGACTATACTTTATAGGGCCAATGCAGTGCATGTCCCTCATTACGCAATGCGTATTTTTCTATGACATACTTTGCGGGGCCAACGCAGTGCATGTC--CCTCATTATGCAGGGCAT-------TATGACATATTTGGTGGGGTCATTGCAGTGCATAT-CCCTCATTACGCAGTGCGTATTTCTCTATGATATTTCCT--------------------------------------------------TGGATCAT--------------------------------------------------------TGCAGTGCATTTC-CCTCATTACGCAGTGCGTATTTTTCTATGA-------------------------------------------------------------TATTTCCTTGGGTCATTGC-AGTGCATTTCCCTCATTACGCAGTGCGTATTTTTCTATGACAGATTTCGTGGGGTCAGTGCAGTGCATGTCCCTCATTACGCAGTGCGTATTTTTCTATGA--------------------------------------------------------------------------------------------------------------------------TATTTCCTTGGGTCAT--TGCAGTGCATTTCCCTCATTACGCAGTGCGTATTTTTCTATGACAGATTTCGTGGGGTCAGTGCAGTGCATGTCCCTCATTACGCAGTGCGTATTTTTCTATGAGCATATTTGTGGATATCGTGCAGTGCACATCCCCGATTTACAT-GTGTAAATACA-ATAAGCACAGGTCAATGCAGAGCATG-ACCAG-AATGACACAGTG-AGTATAGTAAAAGAAATATTTTGGTTCGAGCATGTCCGATCCATGTTAATATGAATCTTTATTTAAGGTCAAATAGTTATTGTTTTATTTGTGTGCAGTCTGTATATCATGATTGCTC-ATACTGTTGTGTCTTTATAAGCTGTGCAATATGTTGTGAAGGTCATGCAGTGCTTGGCCTATACAATCATGGTGAAAATTGTCATTAACGATACTCATTTATA-TAGCAGTGCTTTCCCCCTTTATAAGGAAGGGTGATATTTGTTAA-GTGTA-TAGGTATGGCGAAAT-AGTCTGCTGTAAAAGCCCTTCATACAGACCCTTTTGCGTCTTTCTGTTTGTAAAATAGAACAGACCGGTACCTACATGTTGGTCGGTTTATTTCAGATGAAAAGAAAATCTGTTGGCCCGACTAAAGCTTCCACTCGGACACGGGCAAAGAAAACCCGAACAACTCGAATTAATGAAGATGTTGGGAACCATCCATCGA-CATCTGGAAAGAAAGCCCAAACACCTCGAATTGAAGATGTTGGGAACCATCCATCGACATCTGGAAGTTCTTCAAATAGTGTTGTGATTTCAATGCACCATTCGGACACTGACGAAGACCAACAAGACTCCAACAACCAACGGTCAATTTTGACTCTGAATCGCTC-AAGGACACAAACTGTCTCCATTAACCCCGAAGAGAGCATGCGCAATCGGTTTCCCAGTCAACATTATGAGTCCTCAAGCT-CGGACTCTGAGGGCGATGTCCCGGGGATTTCTCACTCAACAAAAATTACAGGTAATGGCACACCCTCTGCAGTTGCAGAACCAATCAGCTCGCCAATCATGGCTCAAATATCTAAAAGGATAAGGAAACAAATTTGGGCAAATGAATTC-ATTGATTTAGCTTGTCTCCTTCCCCACACGATTAATTCAAACTTAAATAACCC-TCCAACATTTTCTTTGCAAATGGATGGTAATTCTCAGATTTCTTTAACACCTTCCCATAAGTCCAGGAAAA-TTACTACTATTGATACTTGGACAACTGC-CTTTATGAGGTTTGTAGCC-GTATATGCTACAAAATATCCGCTAGAAACACCCCAGCTCATGAAATATGGGGAAATCGTC-CGTGAC-ATAGCGTCAAGGAAACAGGGCCT--TT-CCTTCATGTTCTACGACACCAA-TTTTCGTAAAGCAAGG-GAGACTACTCTCTTACCATGGGACAGACTTCATACTGAATATTGGTTAATGGCCTGCACT-GCTTTCAACAATAACACCTCATCTAATCAGCCCTTT-CCA-C-CCTCTCGGGCCTTTAACAAGGCCCACTCCTACAAGTCCAAAAGATTCTTGGAAAATACTTGCTGGGGCTACAATAGGCCCACAGGATGTAAGACTGTCC-GCTGCTCCCTCCCCCATGTGTGTGGATACTGTAAAGGTCAACACACTGCAGCAAACTGTTCCCTATCAAAAAAGGAACAATTCCCTCGGGGGCCTTCCACTTCATCCTTCAACAGCCCACACCAAAAAAGCAGTAAA-ACTGTCGGTCACTCCGGTTAATATTTCCAAACTAGCTCCCTTTTT-GGAAGGGTACAATATGGGTCAATACTTAATTCAAGGGTTTACTAACGGTTTCAAATTAGGTTATAATGGTCCTCGAATTAACACTTCATGTCCAAATCTC-AAA-TCATGCATGGAAGACCAGGAAATGGTTAAAAGAAAACTGCAAAAAGAGCTTGATGCTGGTCGGATAAAGGGTCCATTTCCTACCAAGCCTTTTCCTAACCTGCGCATTAGTCCAATTGGCCTGGTTCCTAAAAAAGAACCTAACCAATTTCGCATGATACACCATTTAAGTTATCCTGATGGGAATTCGGTCAATTCTTACATAGACAAAAA-CTTGTCGTCGGTGTCGTATGCTTCGTTTGATGATGCAATTCAATTGGTTTTGGAATTGGGTCGAGGCACTTTGCTGAGCAAAACGGATATAGAATCAGCTTTTCGAATC-ATCCCAATCCACTGTCAAGATCATGACTTGCTGGG-TTTCAAATTCAAAGGG-AATTCTACTAT-G-ACG-TGTGC-CTTCCGATGG-GTGCAGCCTCGGCCCCAGCAATTTTCGAACGTTTTAGCACCGCGATTCAATTCATCTGCAACACGCAGCTTGGCATTAAACATATGATTCATATTTTAGATGATTTCCTTATTTTGGGCCCACCTAACTCGGTCATATGTCAAAAAGGTCTTGAGATATTCATAGAGTTCTGTAATTATGTGGGTGTACCAATTAAATCGGAAAAAACAGAAAATGCAACAACATGTCT-TACCT--TTATGGGTTTAGAATTAGATACAATCAAAATGGAAGCGCGGTTACCTAACGAAAAATTGCAAAAACTTCGAGTTCTTCTCTCGTCTGTCAAACGCACAATTAAAC-TGGTAGACCTTCAATCACTGTTAGGTTATCTTAATTTTTGCTGCCAGGTAGTTCGCCCAGGCAGAGCTTTTCTTCGGAGGCTAACTGACCTTACTGCCAATGTGGTAAACCCGAAACATTATATCACTCTGACAAGGGAACACAGGAAAGACATTGCCGCATGGTCCTTTTTCGCAAACAAATTCAATGGAAAAACGTTGCTTGTTGAGAAACGTTGGTTAGAAGCCGATTTTCTCCATTTGCACACAGATGCATCAGGGACACATGGTTTTGGTGCAATTTTCTT-GTCACACTGGTTTTTTGGAGCTTGGTCAGTTCAGTTAAAAACTAGGTGTATCACCTTCAAAGAACTCTTCCCAATTGTTCTGGCTTTGGAGATTTGGGGAGAGCAACTTACAAATAAATGCATTGTTCTGCACACTGACAATATGGCAGTAATGCATATCATAAACCGTCAGACCTCAAAAA-TACCGATTATAATGCATTTAGTACGTAGACTGGTTGTGGCCTGCATGACTCATAACATTTTGGTACGCTCAGAACATGTTGAGGGCAAACGTAACATTTTACCCGATCTCCTTTCTCGCCTGCAGGTTGCAAAGTTCCGTCAACTGGCAAAAGACATGGATGTAGAAGCTACAC-CAGTTCCTCCACACCTAATACTCGTTCCTTGAATTATTGTGTTTTCAATTTGTTAAATAACTCACTGGCACCTTCGACATTTGTAAGCTACAAGAATGCATGGAAACAATACATGGCATTTCATAATCTTTACTATTCAAATGAAAAAGTGCTACCTGTATCGGTATCTCGTTTGAGTCAATTTATAGTTTCATGTCAACATCGTGGCTTACAAGCTTCTACA-ATAACATCTTTTGTGTCTGCAATAGCCTACATCCACAAGAT-ACAAAACTTGACAAATCCGTCTGAGGCTTTTGTTGTAAA-AAA-GCTTCTGCATGGCCTCCGCCGGG-TCAAA-CAGGAGACAAACGACTGCCTTTTACCTCTTGCCATCTTGAAAAAA-TCATTGGCGCGCTACGTGCAGAGTGTCCCTCTGACTACGACATCACCTTGTATACATCCATGATTCTTGTGGCATTCTTTGGCCTCTTCAGAGTGGGAGAGATAGCTTTATCAAAATTGGGGCATAGAAATTTACTGCAAAAATCTTCAGTGCAAATTAACTCGTATCGGTCCAAAGTTACTGACATAATAATCGAAATGAAAAATTACAAACATTCTGCAGGGCGGTCAGCTTTGATTCCTTTAAAACATCAGCCGCGAAAGCTTCTTTGTCCAGTCAGGGCTTTAGTAAAATATTTTAAGCTGTCATCTACCAATGTGGGTCCTTTATTTCAACATCAATCAGGTAATCCTGTTACTACTT-CAGATTTTCGCATTATCCTGCGTAAATGCGTAGTAAGGTGTAATCTGGATCCCATGAATTTCACAGCACATTCCTTACGCATAGGGGGAGCCACTCATGCTCACATGTGTGACATGCCAGTGGATCACATTCAGCGACTTGGTCGCTGGAAATCTAATGCATATCTAAAGTACATTCGCCCTCGTCCTATGCCTCTCCCAAACTGAAACCAGAAACATACACAATTCCAAGCCTCTTT-CCTATATGGGTGTGCCATTTCCTGCTGTTAATAAATATTGCATATGTTACATTTGTTATTCATGTCCTACTGTTATAAAA-GAGGGGACTGTTTGTCATCCATCTATTTTGTTGTTATATATGTCCCTACCGTGACAAAGCGGAGGAATTATTTCTTACAGAAATATACTTGTATTCAAGACCTTAAAG-TATGTCAGGATTTCCCTACTGTGATAAAGCAGAGGGCAGTCTTGGTGTGCTTGGAAAAGTTGTT--AAAGCATATTATGTGGAAGGTGTTTCATCTACTGCAATGAATGATTCTTCAGTCAATTGGAAGCACATCTCCTGTGATCACGATGCTTTACCAGATTGCAATAATGTCTGATCATGATACACTGTCTTGAGCAAGACAGTAATTTAGGTAATC-TGACTTCCTGTC-ACTAGTTGTATCTACTGTGACAAAGCAGAGATCCAAAGATTGATTAGGATTAGGTATTTAGATTGTGTAGTCTTTAAACTTGATCATATTTTGTACAACTTTGCTTTAAAGTATTGTTTATTGGTATAGTTCGTTTATGCTAAGTTTGATTCTATTGTTATCACCTCCAATTAGATGCATATA-CTGTCT-GTTTCACAGTAATAACTCTGGAATACAACAAATGCTAATGTTTGTGAGAAAGTTATTCCTAGATTGATGGGGTGTCTTTT-CCTATCAATACAAGATGACATTTCTGCACAAGTACTCTAATTCAATATTTTTATCTTTTT-AAGATTGATTTTGTTTGTTAGAAATTGCATGACTAGTTATAGTTAGTTTCTTTTT-CTTCTTGCATTTCTTTAACAGCTCCTTGTGGATGCTGGAAATAGTAACAATTTTTGAAGGAAATATTTCGCTCCACAAGCTTTAGACAGTCC-TTA-CTGTGCGGCGGTGTACTCCGTACGTTTGGCGGTTT-GTTTGGCCACCCAGTCAGTAGAA-GTGTAAATTTAGTTGAGTTGTCTTTA-CGACACTCTTACAAGTGAATATGATTTTGTTCTGAGATAACACTCTTAAGAAGTGTAATATTTGTTATGACATTTTGCAATAAATGTCCTTATTCACTCAACACTGTATTATGGTTTTAATTCACTTCTTCCTGTCCTGTCCTGGCTTGTGGATGAATTATTTGAACATTCAATAAATAATATTTTATGCACACATAAAATAATT--TATGGAATGGAAAAGCTTGTTCGGTTAAATAATAGCTACTACTACTAAATGGAGTAAACTTGTTTTTATTAATCTGACCAAT-GACGTTCTTGTTTAC-TA--TAATCT-GA-CCAATGAGAAG--GAAGCGTG-TGACTATGCCGCTTTTAGCAAACCACAAGCCTCCTTCT-TTGGTTAACTGCGTAGTTAAATTCAGCATAA--
>PACE20_537h_contig_36732:0-11264()_(reversed)
------TTTTATGCACACATAAAATAATT-TATGGAATGGAAAAGCTTGTTCGGTTAAATAATAGCTACTACTACTAAATGGAGTAAACTTGTTTTTATTAATCTGACCAATGACGTTCTTGTTTACTATAATCTGACCAATGAGAAGGAAGCGTGTGA-CTATGCCGCTTTTAGCAAACCACAAGCCTCCTTCTTT-GGTTAACTGCGTAGTTAAATTCAGCATAATTCAGCGTAGCTAAA-TATATATATTCTCTGCTTAATTATATCACTATAAAGGCGAGCGTTGCGTGTTTTACATAGTTTAT--TAACTGTTTTACCTAGTAGGATCCATCCCT-ATTGTGGCAAC-------------------------------CGT-CTAGTGACAGTTCTTT---TAGAGTTTTCAACGT--TGGACATTGTT--TGTGTTT-ACAAAAA-GAAA-GATGGCCGCGCCCATTA-AGATACAGATCTTCGG--TCATTCCTTTGTATCTCGACTGCGTTTGTTTATTCGTGATGAGGAAAACCTTCGCTACGATCTCGGACTGCATAATTTTCCGTTGGTGCAATACTCTGGATATCCTGGGGCGAACGTGAATCGTTTGATATCGAATCTGGAAGTGGTGAAAGACTT--TGGACCAGACATTCTTG-TGGTGCTTGTGGGTACGAACGATTTATACAAACCCGACATCACCATTGAGGACGTCGCTTCAGGCATTTGTCAGTTGGTCCATAAAGCCTTGTTGGAATTATCCGTGACTCGAGTGATTGTTGGTCAAGTGTTGCATCGTTGCGAGCCGAGTAAACCAACACGGTTCCCAGTTGACATTGATTGGTTCAATGAACGTGTGGACAGGCTAAATGTGCGTCTCGATACCTTGTTGAAATCAAGATTTCCAGGAAAGTCCCACTTATGGAGGATGAAAGGATTCTGGTCAGCCGAAACAAAGAGACGAAATTTCTGTGCGGACGGTTGTCATCTGTCTAGGGATGGACAGTTTAAGTTGCTATCAAATCTTCGGGCAGCTTCTGTTGCAGCAATATGCTCAA-CCATCATATAAACCAGTTAAGTTGGTT----------------------------------------------------------------------------------------------------CATTTACTTCAATCATTATTTAAGTATTTCATTTTTT-ATCAAAAATTGACTTCTTGCTCCACCAAAGCCGACCGACAGGGTTCTAGCCCTGCTTATGTAGGGTCGATTCAGTGAATATCCCAAACTGAACAGTGCGATTTATTAAGGAATTCGTAGGGTCAATGCGGTGCATGTCCCAAGCTACGCTGTGCGTACGTTCCTTTGAATTAATTCCTGCAGTGCATGTCCCACATTATGCAGTGCTTATTATTATTA-------TTTTTTTT----------CATTTTTGATAGAACATATTTGTGGGTACAGTGCAGTGCATGTCCCACATTATGGA-GTTGACTATACTTTATAGGGCCAATGCAGTGCATGTCCCTCATTACGCAATGCGTATTTTTCTATGACATACTTTGCGGGGCCAACGCAGTGCATGTC--CCTCATTATGCAGGGCAT-------TATGACATATTTGGTGGGGTCATTGCAGTGCATAT-CCCTCATTACGCAGTGCGTATTTCTCTATGATATTTCCTGATCATGCAGTGCATTTCATTACGCAGTGCGTATTTTTCATGATATTTCCTGGGTCAT--------------------------------------------------------TGCAGTGCATTTC-----ATTACGCAGTGCGTATTTTTCTATGACAGATTTCGTGGGGTCAGTGCAGTGCATGTCCCTCATTACGCAGTGCGTATTTTTCTATGATATTTCCTTGGGTCATTGC-AGTGCATTTCCCTCATTACGCAGTGCGTATTTTTCTATGACAGATTTCGTGGGGTCAGTGCAGTGCATGTCCCTCATTACGCAGTGCGTATTTTTCTATGA-----------------------------------------------------------------------------------------------------------------------GCATATTTG--TGGAT-ATCGTGCAGTGCACATCCCCGATTTACATGTGTAAATACAATAAGCACAGGTCAATGCAGAGCA-TGACCAGAATGACACAGTGAGTATAGTAAAAGAAATATTTTGGTTCGAGCATGTCCGATCCATGTTAATATGAATCTTTATTTAAG-GTC-AAATAGTTATTGTTTTATTTGTGTGCAGTCTGTATATCAT-GATTGCTCATAC-TGTTGTGTCTTTATAAGCTGTGCAATATGTTGTGAAGGTCATGCAGTGCTTGGCCTATACAATCATGGTGAAAATTGTCATTAACGATACTCATTTATATAGCAGTGCTTTCCCCCTTTATAAGGAAGGGTGATATTTGTTAAGTGTATAGGTATGGCGAAATAGTCTGCTGTAAAAGCCCTTCATACAGACCCTTTTGCGTCTTTCTGTTTGTAAAATAGA-ACAGACCGGTACCTACATGTTGGTCGGTTTATTTCAGATGAAAA-GAAAA-TCTGTTGGCCCGACT-AAAGCTTCCACTCGGACACGGGCAAAGAAAACCCGAACAACTCGAATTAATGAAGATGTTGGGAACCATCCATC---------------------------------------------------------------GACATCTGGAAAGAAAGCCCAAACACCTCGAATTGA---AGATGTTGGGAACCATCCATCGA-CATCTGGAA---------------------------------------------------------GTTCTTCAAATAGTGTTGTGATTTCAATGCACCATTCGGACACTGACGAAGACCAACAAGACTCCAACAACCAACGGTCAATTTTGACTCTGAATCGCTC-AAGGACACAAACTGTCTCCATTAACCCCGAAGAGAGCATGCGCAATCGGTTTCCCAGTCAACATTATGAGTCCTCAAGCT-CGGACTCTGAGGGCGATGTCCCGGGGATTTCTCACTCAACGAAAATTACAGGTAATGGCACACCCTCTGCAGTTGCAGAACCAATCAGCTCGCCAATCATGGCTCAAATATCTAAAAGGATAAGGAAACAAATTTGGGCAAATGAATTC-ATTGATTTAGCTTGTCTCCTTCCCCACACGATTAATTCAAACTTAAATAACCC-TCCAACATTTTCTTTGCAAATGGATGGTAATTCTCAGATTTCTTTAACACCTTCCCATAAGTCCAGGAAAA-TTACTACTATTGATACTTGGACAACTGC-CTTTATGAGGTTTGTAGCC-GTATATGCTACAAAATATCCGCTAGAAACACCCCAGCTCATGAAATATGGGGAAATCGTC-CGTGAC-ATAGCGTCAAGGAAACAGGGCCT--TT-CCTTCATGTTCTACGACACCAA-TTTTCGTAAAGCAAGG-GAGACTACTCTCTTACCATGGGACAGACTTCATACTGAATATTGGTTAATGGCCTGCACT-GCTTTCAACAATAACACCTCATCTAATCAGCCCTTT-CCA-CTCCTCTCGGGCCTTTAACAAGGCCCACTCCTACAAGTCCAAAAGATTCTTGGAAAATACTTGCTGGGGCTACAATAGGCCCACAGGATGTAAGACTGTCC-GCTGCTCCCTCCCCCATGTGTGTGGATACTGTAAAGGTCAACACACTGCAGCAAACTGTTCCCTATCAAAAAAGGAACAATTCCCTCGGGGGCCTTCCACTTCATCCTTCAACAGCCCACACCAAAAAAGCAGTAAA-ACTGTCGGTCACTCCGGTTAATATTTCCAAACTAGCTCCCTTTTT-GGAAGGGTACAATATGGGTCAATACTTAATTCAAGGGTTTACTAACGGTTTCAAATTAGGTTATAATGGTCCTCGAATTAACACTTCATGTCCAAATCTC-AAA-TCATGCATGGAAGACCAGGAAATGGTTAAAAGAAAACTGCAAAAAGAGCTTGATGCTGGTCGGATAAAGGGTCCATTTCCTACCAAGCCTTTTCCTAACCTGCGCATTAGTCCAATTGGCCTGGTTCCTAAAAA-GAACCTAACCAATTTCGCATGATACACCATTTAAGTTATCCTGATGGGAATTCGGTCAATTCTTACATAGACAAAAA-CTTGTCGTCGGTGTCGTATGCTTCGTTTGATGATGCAATTCAATTGGTTTTGGAATTGGGTCGAGGCACTTTGCTGAGCAAAACGGATATAGAATCAGCTTTTCGAATC-ATCCCAATCCACTGTCAAGATCATGACTTGCTGGG-TTTCAAATTCAAAGGGGAATTCTACTAT-G-ACG-TGTGC-CTTCCGATGG-GTGCAGCCTCGGCCCCAGCAATTTTCGAACGTTTTAGCACCGCGATTCAATTCATCTGCAACACGCAGCTTGGCATTAAACATATGATTCATATTTTAGATGATTTCCTTATTTTGGGCCCACCTAACTCGGTCATATGTCAAAAAGGTCTTGAGATATTCATAGAGTTCTGTAATTATGTGGGTGTACCAATTAAATCGGAAAAAACAGAAAATGCAACAACATGTCT-TACCT--TTATGGGTTTAGAATTAGATACAATCAAAATGGAAGCGCGGTTACCTAACGAAAAATTGCAAAAACTTCGAGTTCTTCTCTCGTCTGTCAAACGCACAATTAAAC-TGGTAGACCTTCAATCACTGTTAGGTTATCTTAATTTTTGCTGCCAGGTAGTTCGCCCAGGCAGAGCTTTTCTTCGGAGGCTAACTGACCTTACTGCCAATGTGGTAAACCCGAAACATTATATCACTCTGACAAGGGAACACAGGAAAGACATTGCCGCATGGTCCTTTTTCGCAAACAAATTCAATGGAAAAACGTTGCTTGTTGAGAAACGTTGGTTAGAAGCCGATTTTCTCCATTTGCACACAGATGCATCAGGGACACATGGTTTTGGTGCAATTTTCTT-GTCACACTGGTTTTTTGGAGCTTGGTCAGTTCAGTTAAAAACTAGGTGTATCACCTTCAAAGAACTCTTCCCAATTGTTCTGGCTTTGGAGATTTGGGGAGAGCAACTTACAAATAAATGCATTGTTCTGCACACTGACAATATGGCAGTAATGCATATCATAAACCGTCAGACCTCAAAAA-TACCGATTATAATGCATTTAGTACGTAGACTGGTTGTGGCCTGCATGACTCATAACATTTTGGTACGCTCAGAACATGTTGAGGGCAAACGTAACATTTTACCCGATCTCCTTTCTCGCCTGCAGGTTGCAAAGTTCCGTCAACTGGCAAAAGACATGGATGTAGAAGCTACAC-CAGTTCCTCCACACCTAATACTCGTTCCTTGAATTATTGTGTTTTCAATTTGTTAAATAACTCACTGGCACCTTCGACATTTGTAAGCTACAAGAATGCATGGAAACAATACATGGCATTTCATAATCTTTACTATTCAAATGAAAAAGTGCTACCTGTATCGGTATCTCGTTTGAGTCAATTTATAGTTTCATGTCAACATCGTGGCTTACAAGCTTCTACA-ATAACATCTTTTGTGTCTGCAATAGCCTACATCCACAAGAT-ACAAAACTTGACAAATCCGTCTGAGGCTTTTGTTGTAAA-AAA-GCTTCTGCATGGCCTCCGCCGGG-TCAAA-CAGGAGACAAACGACTGCCTTTTACCTCTTGCCATCTTGAAAAAA-TCATTGGCGCGCTACGTGCAGAGTGTCCCTCTGACTACGACATCACCTTGTATACATCCATGATTCTTGTGGCATTCTTTGGCCTCTTCAGAGTGGGAGAGATAGCTTTATCAAAATTGGGGCATAGAAATTTACTGCAAAAATCTTCAGTGCAAATTAACTCGTATCGGTCCAAAGTTACTGACATAATAATCGAAATGAAAAATTACAAACATTCTGCAGGGCGGTCAGCTTTGATTCCTTTAAAACATCAGCCGCGAAAGCTTCTTTGTCCAGTCAGGGCTTTAGTAAAATATTTTAAGCTGTCATCTACCAATGTGGGTCCTTTATTTCAACATCAATCAGGTAATCCTGTTACTACTT-CAGATTTTCGCATTATCCTGCGTAAATGCGTAGTAAGGTGTAATCTGGATCCCATGAATTTCACAGCACATTCCTTACGCATAGGGGGAGCCACTCATGCTCACATGTGTGACATGCCAGTGGATCACATTCAGCGACTTGGTCGCTGGAAATCTAATGCATATCTAAAGTACATTCGCCCTCGTCCTATGCCTCTCCCAAACTGAAACCAGAAACATACACAATTCCAAGCCTCTTT-CCTATATGGGTGTGCCATTTCCTGCTGTTAATAAATATTGCATATGTTACATTTGTTATTCATGTCCTACTGTTATAAAA-GAGGGGACTGTTTGTCATCCATCTATTTTGTTGTTATATATGTCCCTACCGTGACAAAGCGGAGGAATTATTTCTTACAGAAATATACTTGTATTCAAGACCTTAAAG-TATGTCAGGATTTCCCTACTGTGATAAAGCAGAGGGCAGTCTTGGTGTGCTTGGAAAAGTTGTT--AAAGCATATTATGTGGAAGGTGTTTCATCTACTGCAATGAATGATTCTTCAGTCAATTGGAAGCACATCTCCTGTGATCACGATGCTTTACCAGATTGCAATAATGTCTGATCATGATACACTGTCTTGAGCAAGACAGTAATTTAGGTAATC-TGACTTCCTGTC-ACTAGTTGTATCTACTGTGACAAAGCAGAGATCCAAAGATTGATTAGGATTAGGTATTTAGATTGTGTAGTCTTTAAACTTGATCATATTTTGTACAACTTTGCTTTAAAGTATTGTTTATTGGTATAGTTCGTTTATGCTAAGTTTGATTCTATTGTTATCACCTCCAATTAGATGCATATA-CTGTCT-GTTTCACAGTAATAACTCTGGAATACAACAAATGCTAATGTTTGTGAGAAAGTTATTCCTAGATTGATGGGGTGTCTTTT-CCTATCAATACAAGATGACATTTCTGCACAAGTACTCTAATTCAATATTTTTATCTTTTT-AAGATTGATTTTGTTTGTTAGAAATTGCATGACTAGTTATAGTTAGTTTCTTTTTTCTTCTTGCATTTCTTTAACAGCTCCTTGTGGATGCTGGAAATAGTAACAATTTTTGAAGGAAATATTTCGCTCCACAAGCTTTAGACAGTCC-TTA-CTGTGCGGCGGTGTACTCCGTACGTTTGGCGGTTT-GTTTGGCCACCCAGTCAGTAGAA-GTGTAAATTTAGTTGAGTTGTCTTTA-CGACACTCTTACAAGTGAATATGATTTTGTTCTGAGATAACACTCTTAAGAAGTGTAATATTTGTTATGACATTTTGCAATAAATGTCCTTATTCACTCAACACTGTATTATGGTTTTAATTCACTTCTTCCTGTCCTGTCCTGGCTTGTGGATGAATTATTTGAACATTCAATAAATAATATTTTATGCACACATAAAATAATT--TATGGAATGGAAAAGCTTGTTCGGTTAAATAATAGCTACTACTACTAAATGGAGTAAACTTGTTTTTATTAATCTGACCAAT-GACGTTCTTGTTTAC-TA--TAATCT-GA-CCAATGAGAAG--GAAGCGTG-TGACTATGCCGCTTTTAGCAAACCACAAGCCTCCTTCT-TTGGTTAACTGCGTAGTTAAATTCAGCATAA--
>PACE20_537h_contig_33762:0-11277()_(reversed)
------TTTTATGCACACATAAAATAATT-TATGGAATGGAAAAGCTTGTTCGGTTAAATAATAGCTACTACTACTAAATGGAGTAAACTTGTTTTTATTAATCTGACCAATGACGTTCTTGTTTACTATAATCTGACCAATGAGAAGGAAGCGTGTGA-CTATGCCGCTTTTAGCAAACCACAAGCCTCCTTCTTT-GGTTAACTGCGTAGTTAAATTCAGCATAATTCAGCGTAGCTAAA-TATATATAT---------------ATCACTATAAAGGCGAGCGTTGCGTGTTTTACATAGTTTAT--TAACTGTTTTACCTAGTAGGATCCATCCCT-ATTGTGGCAAC-------------------------------CGT-CTAGTGACAGTTCTTT---TAGAGTTTTCAACGT--TGGACATTGTT--TGTGTTT-ACAAAAAAGAAA-GATGGCCGCGCCCATTA-AGATACAGATCTTCGG--TCATTCCTTTGTATCTCGACTGCGTTTGTTTATTCGTGATGAGGAAAACCTTCGCTACGATCTCGGACTGCATAATTTTCCGTTGGTGCAATACTCTGGATATCCTGGGGCGAACGTGAATCGTTTGATATCGAATCTGGAAGTGGTGAAAGACTT--TGGACCAGACATTCTTG-TGGTGCTTGTGGGTACGAACGATTTATACAAACCCGACATCACCATTGAGGACGTCGCTTCAGGCATTTGTCAGTTGGTCCATAAAGCCTTGTTGGAATTATCCGTGACTCGAGTGATTGTTGGTCAAGTGTTGCATCGTTGCGAGCCGAGTAAACCAACACGGTTCCCAGTTGACATTGATTGGTTCAATGAACGTGTGGACAGGCTAAATGTGCGTCTCGATACCTTGTTGAAATCAAGATTTCCAGGAAAGTCCCACTTATGGAGGATGAAAGGATTCTGGTCAGCCGAAACAAAGAGACGAAATTTCTGTGCGGACGGTTGTCATCTGTCTAGGGATGGACAGTTTAAGTTGCTATCAAATCTTCGGGCAGCTTCTGTTGCAGCAATATGCTCAA-CCATCATATAAACCAGTTAAGTTGGTT----------------------------------------------------------------------------------------------------CATTTACTTCAATCATTATTTAAGTATTTCATTTTTT-ATCAAAAATTGACTTCTTGCTCCACCAAAGCCGACCGACAGGGTTCTAGCCCTGCTTATGTAGGGTCGATTCAGTGAATATCCCAAACTGAACAGTGCGATTTATTAAGGAATTCGTAGGGTCAATGCGGTGCATGTCCCAAGCTACGCTGTGCGTACGTTCCTTTGAATTAATTCCTGCAGTGCATGTCCCACATTATGCAGTGCTTATTATTATT------TTTTTTTTT-----------CATTTTTGATAGAACATATTTGTGGGTACAGTGCAGTGCATGTCCCACATTATGGA-GTTGACTATACTTTATAGGGCCAATGCAGTGCATGTCCCTCATTACGCAATGCGTATTTTTCTATGACATACTTTGCGGGGCCAACGCAGTGCATGTC--CCTCATTATGCAGGGCAT-------TATGACATATTTGGTGGGGTCATTGCAGTGCATAT-CCCTCATTACGCAGTGCGTATTTCTCTATGATATTTCCT--------------------------------------------------TGGATCAT--------------------------------------------------------TGCAGTGCATTTC-CCTCATTACGCAGTGCGTATTTTTCTATGA-------------------------------------------------------------TATTTCCTTGGGTCATTGC-AGTGCATTTCCCTCATTACGCAGTGCGTATTTTTCTATGACAGATTTCGTGGGGTCAGTGCAGTGCATGTCCCTCATTACGCAGTGCGTATTTTTCTATGA--------------------------------------------------------------------------------------------------------------------------TATTTCCTTGGGTCAT--TGCAGTGCATTTCCCTCATTACGCAGTGCGTATTTTTCTATGACAGATTTCGTGGGGTCAGTGCAGTGCATGTCCCTCATTACGCAGTGCGTATTTTTCTATGAGCATATTTGTGGATATCGTGCAGTGCACATCCCCGATTTACAT-GTGTAAATACA-ATAAGCACAGGTCAATGCAGAGCATG-ACCAG-AATGACACAGTG-AGTATAGTAAAAGAAATATTTTGGTTCGAGCATGTCCGATCCATGTTAATATGAATCTTTATTTAAGGTCAAATAGTTATTGTTTTATTTGTGTGCAGTCTGTATATCATGATTGCTC-ATACTGTTGTGTCTTTATAAGCTGTGCAATATGTTGTGAAGGTCATGCAGTGCTTGGCCTATACAATCATGGTGAAAATTGTCATTAACGATACTCATTTATA-TAGCAGTGCTTTCCCCCTTTATAAGGAAGGGTGATATTTGTTAA-GTGTA-TAGGTATGGCGAAAT-AGTCTGCTGTAAAAGCCCTTCATACAGACCCTTTTGCGTCTTTCTGTTTGTAAAATAGAACAGACCGGTACCTACATGTTGGTCGGTTTATTTCAGATGAAAAGAAAATCTGTTGGCCCGACTAAAGCTTCCACTCGGACACGGGCAAAGAAAACCCGAACAACTCGAATTAATGAAGATGTTGGGAACCATCCATCGA-CATCTGGAAAGAAAGCCCAAACACCTCGAATTGAAGATGTTGGGAACCATCCATCGACATCTGGAAGTTCTTCAAATAGTGTTGTGATTTCAATGCACCATTCGGACACTGACGAAGACCAACAAGACTCCAACAACCAACGGTCAATTTTGACTCTGAATCGCTC-AAGGACACAAACTGTCTCCATTAACCCCGAAGAGAGCATGCGCAATCGGTTTCCCAGTCAACATTATGAGTCCTCAAGCT-CGGACTCTGAGGGCGATGTCCCGGGGATTTCTCACTCAACAAAAATTACAGGTAATGGCACACCCTCTGCAGTTGCAGAACCAATCAGCTCGCCAATCATGGCTCAAATATCTAAAAGGATAAGGAAACAAATTTGGGCAAATGAATTC-ATTGATTTAGCTTGTCTCCTTCCCCACACGATTAATTCAAACTTAAATAACCC-TCCAACATTTTCTTTGCAAATGGATGGTAATTCTCAGATTTCTTTAACACCTTCCCATAAGTCCAGGAAAA-TTACTACTATTGATACTTGGACAACTGC-CTTTATGAGGTTTGTAGCC-GTATATGCTACAAAATATCCGCTAGAAACACCCCAGCTCATGAAATATGGGGAAATCGTC-CGTGAC-ATAGCGTCAAGGAAACAGGGCCT--TT-CCTTCATGTTCTACGACACCAA-TTTTCGTAAAGCAAGG-GAGACTACTCTCTTACCATGGGACAGACTTCATACTGAATATTGGTTAATGGCCTGCACT-GCTTTCAACAATAACACCTCATCTAATCAGCCCTTT-CCA-C-CCTCTCGGGCCTTTAACAAGGCCCACTCCTACAAGTCCAAAAGATTCTTGGAAAATACTTGCTGGGGCTACAATAGGCCCACAGGATGTAAGACTGTCC-GCTGCTCCCTCCCCCATGTGTGTGGATACTGTAAAGGTCAACACACTGCAGCAAACTGTTCCCTATCAAAAAAGGAACAATTCCCTCGGGGGCCTTCCACTTCATCCTTCAACAGCCCACACCAAAAAAGCAGTAAA-ACTGTCGGTCACTCCGGTTAATATTTCCAAACTAGCTCCCTTTTT-GGAAGGGTACAATATGGGTCAATACTTAATTCAAGGGTTTACTAACGGTTTCAAATTAGGTTATAATGGTCCTCGAATTAACACTTCATGTCCAAATCTC-AAA-TCATGCATGGAAGACCAGGAAATGGTTAAAAGAAAACTGCAAAAAGAGCTTGATGCTGGTCGGATAAAGGGTCCATTTCCTACCAAGCCTTTTCCTAACCTGCGCATTAGTCCAATTGGCCTGGTTCCTAAAAAAGAACCTAACCAATTTCGCATGATACACCATTTAAGTTATCCTGATGGGAATTCGGTCAATTCTTACATAGACAAAAA-CTTGTCGTCGGTGTCGTATGCTTCGTTTGATGATGCAATTCAATTGGTTTTGGAATTGGGTCGAGGCACTTTGCTGAGCAAAACGGATATAGAATCAGCTTTTCGAATC-ATCCCAATCCACTGTCAAGATCATGACTTGCTGGG-TTTCAAATTCAAAGGGGAATTCTACTAT-G-ACG-TGTGC-CTTCCGATGG-GTGCAGCCTCGGCCCCAGCAATTTTCGAACGTTTTAGCACCGCGATTCAATTCATCTGCAACACGCAGCTTGGCATTAAACATATGATTCATATTTTAGATGATTTCCTTATTTTGGGCCCACCTAACTCGGTCATATGTCAAAAAGGTCTTGAGATATTCATAGAGTTCTGTAATTATGTGGGTGTACCAATTAAATCGGAAAAAACAGAAAATGCAACAACATGTCT-TACCT--TTATGGGTTTAGAATTAGATACAATCAAAATGGAAGCGCGGTTACCTAACGAAAAATTGCAAAAACTTCGAGTTCTTCTCTCGTCTGTCAAACGCACAATTAAAC-TGGTAGACCTTCAATCACTGTTAGGTTATCTTAATTTTTGCTGCCAGGTAGTTCGCCCAGGCAGAGCTTTTCTTCGGAGGCTAACTGACCTTACTGCCAATGTGGTAAACCCGAAACATTATATCACTCTGACAAGGGAACACAGGAAAGACATTGCCGCATGGTCCTTTTTCGCAAACAAATTCAATGGAAAAACGTTGCTTGTTGAGAAACGTTGGTTAGAAGCCGATTTTCTCCATTTGCACACAGATGCATCAGGGACACATGGTTTTGGTGCAATTTTCTT-GTCACACTGGTTTTTTGGAGCTTGGTCAGTTCAGTTAAAAACTAGGTGTATCACCTTCAAAGAACTCTTCCCAATTGTTCTGGCTTTGGAGATTTGGGGAGAGCAACTTACAAATAAATGCATTGTTCTGCACACTGACAATATGGCAGTAATGCATATCATAAACCGTCAGACCTCAAAAA-TACCGATTATAATGCATTTAGTACGTAGACTGGTTGTGGCCTGCATGACTCATAACATTTTGGTACGCTCAGAACATGTTGAGGGCAAACGTAACATTTTACCCGATCTCCTTTCTCGCCTGCAGGTTGCAAAGTTCCGTCAACTGGCAAAAGACATGGATGTAGAAGCTACAC-CAGTTCCTCCACACCTAATACTCGTTCCTTGAATTATTGTGTTTTCAATTTGTTAAATAACTCACTGGCACCTTCGACATTTGTAAGCTACAAGAATGCATGGAAACAATACATGGCATTTCATAATCTTTACTATTCAAATGAAAAAGTGCTACCTGTATCGGTATCTCGTTTGAGTCAATTTATAGTTTCATGTCAACATCGTGGCTTACAAGCTTCTACA-ATAACATCTTTTGTGTCTGCAATAGCCTACATCCACAAGAT-ACAAAACTTGACAAATCCGTCTGAGGCTTTTGTTGTAAA-AAA-GCTTCTGCATGGCCTCCGCCGGG-TCAAA-CAGGAGACAAACGACTGCCTTTTACCTCTTGCCATCTTGAAAAAA-TCATTGGCGCGCTACGTGCAGAGTGTCCCTCTGACTACGACATCACCTTGTATACATCCATGATTCTTGTGGCATTCTTTGGCCTCTTCAGAGTGGGAGAGATAGCTTTATCAAAATTGGGGCATAGAAATTTACTGCAAAAATCTTCAGTGCAAATTAACTCGTATCGGTCCAAAGTTACTGACATAATAATCGAAATGAAAAATTACAAACATTCTGCAGGGCGGTCAGCTTTGATTCCTTTAAAACATCAGCCGCGAAAGCTTCTTTGTCCAGTCAGGGCTTTAGTAAAATATTTTAAGCTGTCATCTACCAATGTGGGTCCTTTATTTCAACATCAATCAGGTAATCCTGTTACTACTT-CAGATTTTCGCATTATCCTGCGTAAATGCGTAGTAAGGTGTAATCTGGATCCCATGAATTTCACAGCACATTCCTTACGCATAGGGGGAGCCACTCATGCTCACATGTGTGACATGCCAGTGGATCACATTCAGCGACTTGGTCGCTGGAAATCTAATGCATATCTAAAGTACATTCGCCCTCGTCCTATGCCTCTCCCAAACTGAAACCAGAAACATACACAATTCCAAGCCTCTTT-CCTATATGGGTGTGCCATTTCCTGCTGTTAATAAATATTGCATATGTTACATTTGTTATTCATGTCCTACTGTTATAAAA-GAGGGGACTGTTTGTCATCCATCTATTTTGTTGTTATATATGTCCCTACCGTGACAAAGCGGAGGAATTATTTCTTACAGAAATATACTTGTATTCAAGACCTTAAAG-TATGTCAGGATTTCCCTACTGTGATAAAGCAGAGGGCAGTCTTGGTGTGCTTGGAAAAGTTGTT--AAAGCATATTATGTGGAAGGTGTTTCATCTACTGCAATGAATGATTCTTCAGTCAATTGGAAGCACATCTCCTGTGATCACGATGCTTTACCAGATTGCAATAATGTCTGATCATGATACACTGTCTTGAGCAAGACAGTAATTTAGGTAATC-TGACTTCCTGTC-ACTAGTTGTATCTACTGTGACAAAGCAGAGATCCAAAGATTGATTAGGATTAGGTATTTAGATTGTGTAGTCTTTAAACTTGATCATATTTTGTACAACTTTGCTTTAAAGTATTGTTTATTGGTATAGTTCGTTTATGCTAAGTTTGATTCTATTGTTATCACCTCCAATTAGATGCATATA-CTGTCT-GTTTCACAGTAATAACTCTGGAATACAACAAATGCTAATGTTTGTGAGAAAGTTATTCCTAGATTGATGGGGTGTCTTTT-CCTATCAATACAAGATGACATTTCTGCACAAGTACTCTAATTCAATATTTTTATCTTTTT-AAGATTGATTTTGTTTGTTAGAAATTGCATGACTAGTTATAGTTAGTTTCTTTTTTCTTCTTGCATTTCTTTAACAGCTCCTTGTGGATGCTGGAAATAGTAACAATTTTTGAAGGAAATATTTCGCTCCACAAGCTTTAGACAGTCC-TTA-CTGTGCGGCGGTGTACTCCGTACGTTTGGCGGTTT-GTTTGGCCACCCAGTCAGTAGAA-GTGTAAATTTAGTTGAGTTGTCTTTA-CGACACTCTTACAAGTGAATATGATTTTGTTCTGAGATAACACTCTTAAGAAGTGTAATATTTGTTATGACATTTTGCAATAAATGTCCTTATTCACTCAACACTGTATTATGGTTTTAATTCACTTCTTCCTGTCCTGTCCTGGCTTGTGGATGAATTATTTGAACATTCAATAAATAATATTTTATGCACACATAAAATAATT--TATGGAATGGAAAAGCTTGTTCGGTTAAATAATAGCTACTACTACTAAATGGAGTAAACTTGTTTTTATTAATCTGACCAAT-GACGTTCTTGTTTAC-TA--TAATCT-GA-CCAATGAGAAG--GAAGCGTG-TGACTATGCCGCTTTTAGCAAACCACAAGCCTCCTTCT-TTGGTTAACTGCGTAGTTAAATTCAGCATAA--
>PACE20_537h_contig_13205:0-7667()
------TTTTATGCACACATAAAATAATT-TATGGAATGGAAAAGCTTGTTCGGTTAAATAATAGCTACTACTACTAAATGGAGTAAACTTGTTTTTATTAATCTGACCAATGACGTTCTTGTTTACTATAATCTGACCAATGAGAAGGAAGCGTGTGA-CTATGCCGCTTTTAGCAAACCACAAGCCTCCTTCTTT-GGTTAACTGCGTAGTTAAATTCAGCAAAATTCAGCGTAGCTAAA-TATATATATTCTCTGCTTAATTATATCACTATAAAGGTGAGCGTTGCGTGTTTTACATAGTTTAT--TAACTGTTTTACCTAGTAGGATCCATCCCT-ATTGTGGCAAC-------------------------------CGT-CTAGTGACAGTTCTTT---TAGAGTTTTCAACGT--TGGACATTGTT--TGTGTTT-ACAAAAAAGAAA-GATGGCCGCGCCCATTA-AGATACAGATCTTCGG--TCATTCCTTTGTATCTCGACTGCGTTTGTTTATTCGTGATGAGGAAAACCTTCGCTACGATCTCGGACTGCATAATTTTCCGTTGGTGCAATACTCTGGATATCCTGGGGCGAACGTGAATCGTTTGATATCGAATCTGGAAGTGGTGAAAGACTT--TGGACCAGACATTCTTG-TGGTGCTTGTGGGTACGAACGATTTATACAAACCCGACATCACCATTGAGGACGTCGCTTCAGGCATTTGTCAGTTGGTCCATAAAGCCTTGTTGGAATTATCCGTGACTCGAGTGATTGTTGGTCAAGTGTTGCATCGTTGCGAGCCGAGTAAACCAACACGGTTCCCAGTTGACATTGATTGGTTCAATGAACGTGTGGACAGGCTAAATGTGCGTCTCGATACCTTGTTGAAATCAAGATTTCCAGGAAAGTCCCACTTATGGAGGATGAAAGGATTCTGGTCAGCCGAAACAAAGAGACGAAATTTCTGTGCGGACGGTTGTCATCTGTCTAGGGATGGACAGTTTAAGTTGCTATCAAATCTCCGGGCAGCTTCTGTTGCAGCAATATGCTCAA-CCATCATATAAACCAGTTAAGTTGGTT----------------------------------------------------------------------------------------------------CATTTACTTCAATCATTATTTAAGTATTTCATTTTTT-ATCAAAAATTGACTTCTTGCTCCACCAAAGCCGACCGACAGGGTTCTAGCCCTGCTTATGTAGGGTCGATTCAGTGAATATCCCAAACTGAACAGTGCGATTTATTAAGGAATTCGTAGGGTCAATGCGGTGCATGTCCCAAGCTACGCTGTGCGTACGTTCCTTTGAATTAATTCCTGCAGTGCATGTCCCACATTATGCAGTGCTTATTATTATTA------TTTTTTTTT----------CATTTTTGATAGAACATATTTGTGGGTACAGTGCAGTGCATGTCCCACATTATGGA-GTTGACTATACTTTATAGGGCCAATGCAGTGCATGTCCCTCATTACGCAATGCGTATTTTTCTATGACATACTTTGCGGGGCCAACGCAGTGCATGTC--CCTCATTATGCAGGGCAT-------TATGACATATTTGGTGGGGTCATTGCAGTGCATAT-CCCTCATTACGCAGTGCGTATTTCTCTATGATATTTCCT--------------------------------------------------TGGATCAT--------------------------------------------------------TGCAGTGCATTTC-CCTCATTACGCAGTGCGTATTTTTCTATGACAGATTTCGTGGGGTCAGTGCAGTGCATGTCCCTCATTACGCAGTGCGTATTTTTCTATGATATTTCCTTGGGTCATTGC-AGTGCATTTCCCTCATTACGCAGTGCGTATTTTTCTATGACAGATTTCGTGGGGTCAGTGCAGTGCATGTCCCTCATTACGCAGTGCGTATTTTTCTATGA-----------------------------------------------------------------------------------------------------------------------GCATATTTG--TGGAT-ATCGTGCAGTGCACATCCCCGATTTACATGTGTAAATACAATAAGCACAGGTCAATGCAGAGCA-TGACCAGAATGACACAGTGAGTATAGTAAAAGAAATATTTTGGTTCGAGCATGTCCGATCCATGTTAATATGAATCTTTATTTAAG-GTC-AAATAGTTATTGTTTTATTTGTGTGCAGTCTGTATATCAT-GATTGCTCATAC-TGTTGTGTCTTTATAAGCTGTGCAATATGTTGTGAAGGTCATGCAGTGCTTGGCCTATACAATCATGGTGAAAATTGTCATTAACGATACTCATTTATATAGCAGTGCTTTCCCC-TTTATAAGGAAGGGTGATATTTGTTAAGTGTATAGGTATGGCGAAATAGTCTGCTGTAAAAGCCCTTCATACAGACCCTTTTGCGTCTTTCTGTTTGTAAAATAGA-ACAGACCGGTACCTACATGTTGGTCGGCTTATTTCTGATGAAAA-GAAAA-TCTGTTGGCCCGACTTAAAGCTTCCACTCG-ACACGGGCAAAGAAAACCCGAACAACTCGAATTAATGAAGATGTTGGGAACCATCCATC---------------------------------------------------------------GACATCTGGAAAGAAAGCCCAAACACCTCGAATTGA---AGATGTTGGGAACCATCCATCGA-CATCTGGAA---------------------------------------------------------GTTCTTCAAATAGTGTTGTGATTTCAATGCACCATTCGGACACTGACGAAGACCAACAAGACTCCAACAACCAACGGTCAATTTTGACTCTGAATCGCTCCAAGGACACAAACTGTCTCCATTAACCCCGAAGAGAGCATGCGCAATCGGTTTCCCAGTCAACATTATGAGTCCTCAAGCT-CGGACTCTGAGGGCGATGTCCCGGAGATTTCTCACTCAACGAAAATTACAGGTAATGGCACACCCTCTGCAGTTGCAGAACCAATCAGCTCGCCAATCATGGCTCAAATATCTAAAAGGATAAGGAAACAAATTTGGGCAAATGAATTC-ATTGATTTAGCTTGTCTCCTTCCCCACACGATTAATTCAAACTTAAATAACCCCTCCAACATTTTCTTTGCAAATGGATGGTAATTCTCAGATTTCTTTAACACCTTCCCATAAGTCCAGGAAAA-TTACTACTATTGATACTTGGACAACTGC-CTTTATGAGGTTTGTAGCC-GTATATGCTACAAAATATCCGCTAGAAACACCCCAGCTCATGAAATATGGGGAAATCGTCTCGTGACTATAGCGTCAAGGAAACAGGGCCTCCTT-CCTTCATGTTCTACGACACCAACTTTTCGTAAAGCAAGGAGAGACTACTCTCTTACCATGGGACAGACTTCATACTGAATATTGGTTAATGGCCTGCACT-GCTTTCAACAATAACACCTCATCTAATCAGCCCTTT-CCA-C-CCTCTCGGGCCTTTAACAAGGCCCACTCCTACAAGTCCAAAAGATTCTTGGAAAATACTTGCTGGGGCTACAATAGGCCCACAGGATGTAAGACTGTCC-GCTGC-CCCTCCCCCATGTGTGTGGATACTGTAAAGGTCAACACACTGCAGCAAACTGTTCCCTATCAAAAAAGGAACAATTCCCTCGGGGGCCTTCCACTTCATCCTTCAACAGCCCACACCAAAAAAGCAGTAAA-ACTGTCGGTCACTCCGGTTAATATTTCCAAACTAGCTCCCTTTTT-GGAAGGGTACAATATGGGTCAATACTTAATTCAAGGGTTTACTAACGGTTTCAAATTAGGTTATAATGGTCCTCGAATTAACACTTCATGTCCAAATCTC-AAA-TCATGCATGGAAGACCAGGAAATGGTTAAAAGAAAACTGCAAAAAGAGCTTGATGCTGGTCGGATAAAGGGTCCATTTCCTACCAAGCCTTTTCCTAACCTGCGCATTAGTCCAATTGGCCTGGTTCCTAAAAA-GAACCTAACCAATTTCGCATGATACACCATTTAAGTTATCCTGATGGGAATTCGGTCAATTCTTACATAGACAAAAA-CTTGTCGTCGGTGTCGTATGCTTCGTTTGATGATGCAATTCAATTGGTTTTGGAATTGGGTCGAGGCACTTTGCTGAGCAAAACGGATATAGAATCAGCTTTTCGAATCCATCCCAATCCACTGTCAAGATCATGACTTGCTGGGGTTTCAAATTCAAAGGTGAATTCTACTAT-GGACGATGCGCACTTCCGATGG-GTGCAGCCTCGGCCCCAGCAATTTTCGAACGTTTT-GTACCGCGATTCAATTCATCTGCAACACGCAGCTTGGCATTAAACATATGATTCATATTTTAGATGATTTCCTTATTTTGGGCCCACCTAACTCGGTCATATGTCAAAAAGGTCTTGAGATATTCATAGAGTTCTGTAATTATGTGGGTGTACCAATTAAATCGGAAAAA-CAGAAAATGCAACAACATGTCT-TACCT--TTATGGGTTTAGAATTAGATACAATCAAAATGGAAGCGCGGTTACCTAACGAAAAATTGCAAAAACTTCGAGTTCTTCTCTCGTCTGTCAAACGCACAATTAAAC-TGGTAGACCTTCAATCACTGTTAGGTTATCTTAATTTTTGCTGCCAGGTAGTTCGCCCAGGCAGAGCTTTTCTTCGGAGGCTAACTGACCTTACTGCCAATGTGGTAAACCCGAAACACTATATCACTCTGACAAGGGAACACAGGAAAGACATTGCCGCATGGTCCTTTTTTGCAAACAAATTCAATGGAAAAACGCTGCTTGTTGAGAAACGTTGGTTAGAAGCCGATTTTCTCCATTTGCACACAGATGCATCAGGGACACATGGTTTTGGTGCAATTTTCTT-GTCACACTGGTTTTTTGGAGCTTGGTCAGTTCAGTTAAAAACTAGGTGTATCACCTTCAAAGAACTCTTCCCAATTGTTCTGGCTTTGGAGATTTGGGGAGAGCAACTTACAAATAAATGCATTGTTCTGCACACTGACAATATGGCAGTAATGCATATCATAAACCGTCAGACCTCAAAA--TACCGATTATAATGCATTTAGTACGTAGACTGGTTGTGGCCTGCATGACTCATAACATTTTGGTACGCTCAGAACATGTTGAGGGCAAACGTAACATTTTACCCGATCTCCTTTCTCGCCTGCAGGTTGCAAAGTTCCGTCAACTGGCAAAAGACATGGATGTAGAAGCTACAC-CAGTTCCTCCACACCTAATACTCGTTCCTTGAATTATTGTGTTTTCAATTTGTTAAATAACTCACTGGCACCTTCGACATTTGTAAGCTACAAGAATGCATGGAAACAATACATGGCATTTCATAATCTTTACTATTCAAATGAAAAAGTGCTACCTGTATCGGTATCTCGTTTGAGTCAATTTATAGTTTCATGTCAACATCGTGGCTTACAAGCTTCTACA-ATAACATCTTTTGTGTCTGCAATAGCCTACATCCACAAGAT-ACAAAACTTGACAAATCCGTCTGAGGCTTTTGTTGTAAA-AA--GCTTCTGCATGGCCTCCGCCGGGGTCAAAACAGGAGACAAACGACTGCCTTTTACCTCTTGCCATCTTGAAAAAA-TCATTGGCGCGCTACGTGCAGAGTGTCCCTCTGACTACGACATCACCTTGTATACATCCATGATTCTTGTGGCATTCTTTGGCCTCTTCAGAGTGGGAGAGATAGCTTTATCAAAATTGGGGCATAGAAATTTACTGCAAAAATCTTCAGTGCAAATTAACTCGTATCGGTCCAAAGTTACTGACATAATAATCGAAATGAAAAATTACAAACATTCTGCAGGGCGGTCAGCTTTGATTCCTTTAAAACATCAGCCGCGAAAGCTTCTTTGTCCAGTCAGGGCTTTAGTAAAATATTTTAAGCTGTCATCTACCAATGTGGGTCCTTTATTTCAACATCAATCAGGTAATCCTGTTACTACTT-CAGATTTTCGCATTATCCTGCGTAAATGCGTAGTAAGGTGTAATCTGGATCCCATGAATTTCACAGCACATTCCTTACGCATAGGGGGAGCCACTCATGCTCACATGTGTGACATGCCAGTGGATCACATTCAGCGACTTGGTCGCTGGAAATCTAATGCATATCTAAAGTACATTCGCCCTCGTCCTATGCCTCTCCCAAACTGAAACCAGAAACATACACAATTCCAAGCCTCTTT-CCTATATGGGTGTGCCATTTCCTGCTGTTAATAAATATTGCATATGTTACATTTGTTATTCATGTCCTACTGTTATAAAA-GAGGGGACTGTTTGTCATCCATCTATTTTGTTGTTATATATGTCCCTACCGTGACAAAGCGGAGGAATTATTTCTTACAGAAATATACTTGTATTCAAGACCTTAAAGCTATGTCAGGATTTCC-TACTGTGATAAAGCAGAGGGCAGTCTTGGTGTGCTTGGAAAAGTTGTTGTAAAGCATATTA-GTGGAAGGTGTTTCATCTACTGCAATGAATGATTCTTCAGTCAATTGGAAGCACATCTCCTGTGATCACGATGCTTTACCAGATTGCAATAATGTCTGATCATGATACACTGTCTTGAGCAAGACAGTAATTTAGGTAATC-TGACTTCCTGTC-ACTAGTTGTATCTACTGTGACAAAGCAGAGATCCAAAGATTGATTAGGATTAGGTATTTAGATTGTGTAGTCTTTAAACTTGATCATATTTTGTACAACTTTGCTTTAAAGTATTGTTTATTGGTATAGTTCGTTTATGCTAAGTTTGATTCTATTGTTATCACCTCCAATTAGATGCATATA-CTGTCT-GTTTCACAGTAATAACTCTGGAATACAACAAATGCTAATGTTTGTGAGAAAGTTATTCCTAGATTGATGGGGTGTCTTTT-CCTATCAATACAAGATGACATTTCTGCACAAGTACTCTAATTCAATATTTTTATCTTTTTTAAGATTGATTTTGTTTGTTAGAAATTGCATGACTAGTTATAGTTAGTTTCTTTTT-CTTCTTGCATTTCTTTAACAGCTCCTTGTGGATGCTGGAAATAGTAACAATTTTTGAAGGAAATATTTCGCTCCACAAGCTTTAGACAGTCC-TTATCTGTGCGGCGGTGTACTCCGTACGTTTGGCGGTTT-GTTTGGCCACCCAGTCAGTAGAA-GTGTAAATTTAGTTGAGTTGTCTTTA-CGACACTCTTACAAGTGAATATGATTTTGTTCTGAGATAACACTCTTAAGAAGTGTAATATTTGTTATGACATTTTGCAATAAATGTCCTTATTCACTCAACACTGTATTATGGTTTTAATTCACTTCTTCCTGTCCTGTCCTGGCTTGTGGATGAATTATTTGAACATTCAATAAATAATATTTTATGCACACATAAAATAATTCTTATGGAATGGAAAAGCTTGTTCGGTTAAATAATAGCTGCTACTACTAAATGGAGTAAACTTGTTTTTATTAATCTGACCAAT-GACGTTCTTGTTTAC-TA--TAATCC-GA-CCAATGAGAAG--GAAGCGCG-TGACTATGCCGCTTTTAGCAAACCACAAGCCTCCTTCT-TTGGTTAACTGCGTAGTTAAATTCAGCATAA--
>ENCE22_1202h_contig_16126:0-10909()
------TTTTATGCACACATAAAATAATT-TATGGAATGGAAAAGCTTGTTCGGTTAAATAATAGCTACTACTACTAAATGGAGTAAACTTGTTTTTATTAATCTGACCAATGACGTTCTTGTTTACTATAATCTGACCAATGAGAAGGAAGCGTGTGA-CTATGCCGCTTTTAGCAAACCACAAGCCTCCTTCTTT-GGTTAACTGCGTAGTTAAATTCAGCAAAATTCAGCGTAGCTAAA-TATATATATTCTCTGCTTAATTATATCACTATAAAGGTGAGCGTTGCGTGTTTTACATAGTTTAT--TAACTGTTTTACCTAGTAGGATCCATCCCT-ATTGTGGCAAC-------------------------------CGT-CTAGTGACAGTTCTTT---TAGAGTTTTCAACGT--TGTACATTGTT--TGTGTTT-ACAAAAA-GAAA-GATGGCCGCGCCCATTA-AGATACAGATCTTCGG--TCATTCCTTTGTATCTCGACTGCGTTTGTTTATTCGTGATGAGGAAAACCTTCGCTACGATCTCGGACTGCATAATTTTCCGTTGGTGCAATACTCTGGATATCCTGGGGCGAACGTGAATCGTTTGATATCGAATCTGGAAGTGGTGAAAGACTT--TGGACCAGACATTCTTG-TGGTGCTTGTGGGTACGAACGATTTATACAAACCCGACATCACCATTGAGGACGTCGCTTCAGGCATTTGTCAGTTGGTCCATAAAGCCTTGTTGGAATTATCCGTGACTCGAGTGATTGTTGGTCAAGTGTTGCATCGTTGCGAGCCGAGTAAACCAACACGGTTCCCAGTTGACATTGATTGGTTCAATGAACGTGTGGACAGGCTAAATGTGCGTCTCGATACCTTGTTGAAATCAAGATTTCCAGGAAAGTCCCACTTATGGAGGATGAAAGGATTCTGGTCAGCCGAAACAAAGAGACGAAATTTCTGTGCGGACGGTTGTCATCTGTCTAGGGATGGACAGTTTAAGTTGCTATCAAATCTCCGGGCAGCTTCTGTTGCAGCAATATGCTCAA-CCATCATATAAACCAGTTAAGTTGGTT----------------------------------------------------------------------------------------------------CATTTACTTCAATCATTATTTAAGTATTTCATTTTTT-ATCAAAAATTGACTTCTTGCTCCACCAAAGCCGACCGACAGGGTTCTAGCCCTGCTTATGTAGGGTCGATTCAGTGAATATCCCAAACTGAACAGTGCGATTTATTAAGGAATTCGTAGGGTCAATGCGGTGCATGTCCCAAGCTACGCTGTGCGTACGTTCCTTTGAATTAATTCCTGCAGTGCATGTCCCACATTATGCAGTGCTTATTATTATTAA----TTTTTTTTTTTTTTTTTTTTCATTTTTGATAGAACATATTTGTGGGTACAGTGCAGTGCATGTCCCACATTATGGA-GTTGACTATACTTTATAGGGCCAATGCAGTGCATGTCCCTCATTACGCAATGCGTATTTTTCTATGACATACTTTGCGGGGCCAACGCAGTGCATGTC--CCTCATTATGCAGGGCAT-------TATGACATATTTGGTGGGGTCATTGCAGTGCATAT-CCCTCATTACGCAGTGCGTATTTCTCTATGATATTTCCT--------------------------------------------------TGGATCAT--------------------------------------------------------TGCAGTGCATTTC-CCTCATTACGCAGTGCGTATTTTTCTATGACAGATTTCGTGGGGTCAGTGCAGTGCATGTCCCTCATTACGCAGTGCGTATTTTTCTATGATATTTCCTTGGGTCATTGC-AGTGCATTTCCCTCATTACGCAGTGCGTATTTTTCTATGACAGATTTCGTGGGGTCAGTGCAGTGCATGTCCCTCATTACGCAGTGCGTATTTTTCTATGA-----------------------------------------------------------------------------------------------------------------------GCATATTTG--TGGAT-ATCGTGCAGTGCACATCCCCGATTTACATGTGTAAATACAATAAGCACAGGTCAATGCAGAGCA-TGACCAGAATGACACAGTGAGTATAGTAAAAGAAATATTTTGGTTCGAGCATGTCCGATCCATGTTAATATGAATCTTTATTTAAG-GTC-AAATAGTTATTGTTTTATTTGTGTGCAGTCTGTATATCAT-GATTGCTCATAC-TGTTGTGTCTTTATAAGCTGTGCAATATGTTGTGAAGGTCATGCAGTGCTTGGCCTATACAATCATGGTGAAAATTGTCATTAACGATACTCATTTATATAGCAGTGCTTTCCCCCTTTATAACGAAGGGTGATATTTGTTAAGTGTATAGGTATGGCGAAATAGTCTGCTGTAAAAGCCCTTCATACAGACCCTTTTGCGTCTTTCTGTTTGTAAAATAGA-ACAGACCGGTACCTACATGTTGGTCGGTTTATTTCAGATGAAAA-GAAAA-TCTGTTGGCCCGACT-AAAGCTTCCACTCGGACACGGGCAAAGAAAACCCGAACAACTCGAATTAATGAAGATGTTGGGAACCATCCATC---------------------------------------------------------------GACATCTGGAAAGAAAGCCCAAACACCTCGAATTGA---AGATGTTGGGAACCATCCATCGA-CATCTGGAA---------------------------------------------------------GTTCTTCAAATAGTGTTGTGATTTCAATGCACCATTCGGACACTGACGAAGACCAACAAGACTCCAACAACCAACGGTCAATTTTGACTCTGAATCGCTC-AAGGACACAAACTGTCTCCATTAACCCCGAAGAGAGCATGCGCAATCGGTTTCCCAGTCAACATTATGAGTCCTCAAGCT-CGGACTCTGAGGGCGATGTCCCGGAGATTTCTCACTCAACGAAAATTACAGGTAATGGCACACCCTCTGCAGTTGCAGAACCAATCAGCTCGCCAATCATGGCTCAAATATCTAAAAGGATAAGGAAACAAATTTGGGCAAATGAATTC-ATTGATTTAGCTTGTCTCCTTCCCCACACGATTAATTCAAACTTAAATAACCC-TCCAACATTTTCTTTGCAAATAGATGGTAATTCTCAGATTTCTTTAACACCTTCCCATAAGTCCAGGAAAA-TTACTACTATTGATACTTGGACAACTGC-CTTTATGAAGTTTGTAGCC-GTATATGCTACAAAATATCCGCTAGAAACACCCCAGCTCATGAAATATGGGGAAATCGTC-CGTGAC-ATAGCGTCAAGGAAACAGGGCCT--TT-CCTTCATGTTCTACGACACCAA-TTTTCGTAAAGCAAGG-GAGACTACTCTCTTACCATGGGACAGACTTCATACTGAATATTGGTTAATGGCCTGCACT-GCTTTCAACAATAACACCTCATCTAATCAGCCCTTT-CCA-C-CCTCTCGGGCCTTTAACAAGGCCCACTCCTACAAGTCCAAAAGATTCTTGGAAAATACTTGCTGGGGCTACAATAGGCCCACAGGATGTAAGACTGTCC-GCTGCTCCCTCCCCCATGTGTGTGGATACTGTAAAGGTCAACACACTGCAGCAAACTGTTCCCTATCAAAAAAGGAACAATTCCCTCGGGGGCCTTCCACTTCATCCTTCAACAGCCCACACCAAAAAAGCAGTAAA-ACTGTCGGTCACTCCGGTTAATATTTCCAAACTAGCTCCCTTTTT-GGAAGGGTACAATATGGGTCAATACTTAATTCAAGGGTTTACTAACGGTTTCAAATTAGGTTATAATGGTCCTCGAATTAACACTTCATGTCCAAATCTC-AAA-TCATGCATGGAAGACCAGGAAATGGTTAAAAGAAAACTGCAAAAAGAGCTTGATGCTGGTCGGATAAAGGGTCCATTTCCTACCAAGCCTTTTCCTAACCTGCGCATTAGTCCAATTGGCCTGGTTCCTAAAAA-GAACCTAACCAATTTCGCATGATACACCATTTAAGTTATCCTGATGGGAATTCGGTCAATTCTTACATAGACAAAAA-CTTGTCGTCGGTGTCGTATGCTTCGTTTGATGATGCAATTCAATTGGTTTTGGAATTGGGTCGAGGCACTTTGCTGAGCAAAACGGATATAGAATCAGCTTTTCGAATC-ATCCCAATCCACTGTCAAGATCATGACTTGCTGGG-TTTCAAATTCAAAGGGGAATTCTACTAT-G-ACG-TGTGC-CTTCCGATGG-GTGCAGCCTCGGCCCCAGCAATTTTCGAACGTTTTAGCACCGCGATTCAATTCATCTGCAACACGCAGCTTGGCATTAAACATATGATTCATATTTTAGATGATTTCCTTATTTTGGGCCCACCTAACTCGGTCATATGTCAAAAAGGTCTTGAGATATTCATAGAGTTCTGTAATTATGTGGGTGTACCAATTAAATCGGAAAAAACAGAAAATGCAACAACATGTCT-TACCT--TTATGGGTTTAGAATTAGATACAATCAAAATGGAAGCGCGGTTACCTAACGAAAAATTGCAAAAACTTCGAGTTCTTCTCTCGTCTGTCAAACGCACAATTAAAC-TGGTAGACCTTCAATCACTGTTAGGTTATCTTAATTTTTGCTGCCAGGTAGTTCGCCCAGGCAGAGCTTTTCTTCGGAGGCTAACTGACCTTACTGCCAATGTGGTAAACCCGAAACATTATATCACTCTGACAAGGGAACACAGGAAAGACATTGCCGCATGGTCCTTTTTCGCAAACAAATTCAATGGAAAAACGTTGCTTGTTGAGAAACGTTGGTTAGAAGCCGATTTTCTCCATTTGCACACAGATGCATCAGGGACACATGGTTTTGGTGCAATTTTCTT-GTCACACTGGTTTTT-GGAGCTTGGTCAGTTCAGTTAAAAACTAGGTGTATCACCTTCAAAGAACTCTTCCCAATTGTTCTGGCTTTGGAGATTTGGGGAGAGCAACTTACAAATAAATGCATTGTTCTGCACACTGACAATATGGCAGTAATGCATATCATAAACCGTCAGACCTCAAAAA-TACCGATTATAATGCATTTAGTACGTAGACTGGTTGTGGCCTGCATGACTCATAACATTTTGGTACGCTCAGAACATGTTGAGGGCAAACGTAACATTTTACCCGATCTCCTTTCTCGCCTGCAGGTTGCAAAGTTCCGTCAACTGGCAAAAGACATGGATGTAGAAGCTACAC-CAGTTCCTCCACACCTAATACTCGTTCCTTGAATTATTGTGTTTTCAATTTGTTAAATAACTCACTGGCACCTTCGACATTTGTAAGCTACAAGAATGCATGGAAACAATACATGGCATTTCATAATCTTTACTATTCAAATGAAAAAGTGCTACCTGTATCGGTATCTCGTTTGAGTCAATTTATAGTTTCATGTCAACATCGTGGCTTACAAGCTTCTACA-ATAACATCTTTTGTGTCTGCAATAGCCTACATCCACAAGAT-ACAAAACTTGACAAATCCGTCTGAGGCTTTTGTTGTAAA-AA--GCTTCTGCATGGCCTCCGCCGGGGTCAAA-CAGGAGACAAACGACTGCCTTTTACCTCTTGCCATCTTGAAAAAA-TCATTGGCGCGCTACGTGCAGAGTGTCCCTCTGACTACGACATCACCTTGTATACATCCATGATTCTTGTGGCATTCTTTGGCCTCTTCAGAGTGGGAGAGATAGCTTTATCAAAATTGGGGCATAGAAATTTACTGCAAAAATCTTCAGTGCAAATTAACTCGTATCGGTCCAAAGTTACTGACATAATAATCGAAATGAAAAATTACAAACATTCTGCAGGGCGGTCAGCTTTGATTCCTTTAAAACATCAGCCGCGAAAGCTTCTTTGTCCAGTCAGGGCTTTAGTAAAATATTTTAAGCTGTCATCTACCAATGTGGGTCCTTTATTTCAACATCAATCAGGTAATCCTGTTACTACTT-CAGATTTTCGCATTATCCTGCGTAAATGCGTAGTAAGGTGTAATCTGGATCCCATGAATTTCACAGCACATTCCTTACGCATAGGGGGAGCCACTCATGCTCACATGTGTGACATGCCAGTGGATCACATTCAGCGACTTGGTCGCTGGAAATCTAATGCATATCTAAAGTACATTCGCCCTCGTCCTATGCCTCTCCCAAACTGAAACCAGAAACATACACAATTCCAAGCCTCTTT-CCTATATGGGTGTGCCATTTCCTGCTGTTAATAAATATTGCATATGTTACATTTGTTATTCATGTCCTACTGTTATAAAA-GAGGGGACTGTTTGTCATCCATCTATTTTGTTGTTATATATGTCCCTACCGTGACAAAGCGGAGGAATTATTTCTTACAGAAATATACTTGTATTCAAGACCTTAAAG-TATGTCAGGATTTCCCTACTGTGATAAAGCAGAGGGCAGTCTTGGTGTGCTTGGAAAAGTTGTT--AAAGCATATTATGTGGAAGGTGTTTCATCTACTGCAATGAATGATTCTTCAGTCAATTGGAAGCACATCTCCTGTGATCACGATGCTTTACCAGATTGCAATAATGTCTGATCATGATACACTGTCTTGAGCAAGACAGTAATTTAGGTAATC-TGACTTCCTGTC-ACTAGTTGTATCTACTGTGACAAAGCAGAGATCCAAAGATTGATTAGGATTAGGTATTTAGATTGTGTAGTCTTTAAACTTGATCATATTTTGTACAACTTTGCTTTAAAGTATTGTTTATTGGTATAGTTCGTTTATGCTAAGTTTGATTCTATTGTTATCACCTCCAATTAGATGCATATA-CTGTCT-GTTTCACAGTAATAACTCTGGAATACAACAAATGCTAATGTTTGTGAGAAAGTTATTCCTAGATTGATGGGGTGTCTTTT-CCTATCAATACAAGATGACATTTCTGCACAAGTACTCTAATTCAATATTTTTATCTTTTT-AAGATTGATTTTGTTTGTTAGAAATTGCATGACTAGTTATAGTTAGTTTCTTTTTTCTTCTTGCATTTCTTTAACAGCTCCTTGTGGATGCTGGAAATAGTAACAATTTTTGAAGGAAATATTTCGCTCCACAAGCTTTAGACAGTCC-TTA-CTGTGCGGCGGTGTACTCCGTACGTTTGGCGGTTT-GTTTGGCCACCCAGTCAGTAGAA-GTGTAAATTTAGTTGAGTTGTCTTTA-CGACACTCTTACAAGTGAATATGATTTTGTTCTGAGATAACACTCTTAAGAAGTGTAATATTTGTTATGACATTTTGCAATAAATGTCCTTATTCACTCAACACTGTATTATGGTTTTAATTCACTTCTTCCTGTCCTGTCCTGGCTTGTGGATGAATTATTTGAACATTCAATAAATAATATTTTATGCACACATAAAATAATT--TATGGAATGGAAAAGCTTGTTCGGTTAAATAATAGCTACTACTACTAAATGGAGTAAACTTGTTTTTATTAATCTGACCAAT-GACGTTCTTGTTTAC-TA--TAATCT-GA-CCAATGAGAAG--GAAGCGTG-TGACTATGCCGCTTTTAGCAAACCACAAGCCTCCTTCT-TTGGTTAACTGCGTAGTTAAATTCAGCAAAA--
>ENCE17_3572_16:9880244-9897715()_(reversed)
------TTTTATGCACACATAAAATAATT-TATGGAATGGAAAAGCTTGTTCGGTTAAATAATAGCTACTACTACTAAATGGAGTAAACTTGTTTTTATTAATCTGACCAATGACGTTCTTGTTTACTATAATCTGACCAATGAGAAGGAAGCGTGTGA-CTATGCCGCTTTTAGCAAACCACAAGCCTCCTTCTTT-GGTTAACTGCGTAGTTAAATTCAGCAAAATTCAGCGTAGCTAAA-TATATATATTCTCTGCTTAATTATATCACTATAAAGGTGAGCGTTGCGTGTTTTACATAGTTTAT--TAACTGTTTTACCTAGTAGGATCCATCCCT-ATTGTGGCAAC-------------------------------CGT-CTAGCGACAGTTCTTT---TAGAGTTTTCAACGT--TGGACATTGTT--TGTGTTT-ACAAAAAAGAAA-GATGGCCGCGCCCATTA-AGATACAGATCTTCGG--TCATTCCTTTGTATCTCGACTGCGTTTGTTTATTCGTGATGAGGAAAACCTTCGCTACGATCTCGGACTGCATAATTTTCCGTTGGTGCAATACTCTGGATATCCTGGGGCGAACGTGAATCGTTTGATATCGAATCTGGAAGTGGTGAAAGACTT--TGGACCAGACATTCTTG-TGGTGCTTGTGGGTACGAACGATTTATACAAACCCGACATCACCATTGAGGACGTCGCTTCAGGCATTTGTCAGTTGGTCCATAAAGCCTTGTTGGAATTATCCGTGACTCGAGTGATTGTTGGTCAAGTGTTGCATCGTTGCGAGCCGAGTAAACCAACACGGTTCCCAGTTGACATTGATTGGTTCAATGAACGTGTGGACAGGCTAAATGTGCGTCTCGATACCTTGTTGAAATCAAGATTTCCAGGAAAGTCCCACTTATGGAGGATGAAAGGATTCTGGTCAGCCGAAACAAAGAGACGAAATTTCTGTGCGGACGGTTGTCATCTGTCTAGGGATGGACAGTTTAAGTTGCTATCAAATCTCCGGGCAGCTTCTGTTGCAGCAATATGCTCAA-CCATCATATAAACCAGTTAAGTTGGTT----------------------------------------------------------------------------------------------------CATTTACTTCAATCATTATTTAAGTATTTCATTTTTT-ATCTAAAATTGACTTCTTGCTCCACCAAAGCCGACCGACAGGGTTCTAGCCCTGCTTATGTAGGGTCGATTCAGTGAATATCCCAAACTGAACAGTGCGATGTATTAAGGAATTCGTAGGGTCAATGCGGTGCATGTCCCAAGCTACGCTGTGCGTACGTTCCTTTGAATTAATTCCTGCAGTGCATGTCCCACATTATGCAGTGCTTATTATTATTAA----TTTTTTTTTT-------TTTCATTTTTGATAGAACATATTTGTGGGTACAGTGCAGTGCATGTCCCACATTATGGA-GTTGACTATACTTTATAGGGCCAATGCAGTGCATGTCCCTCATTACGCAATGCGTATTTTTCTATGACATACTTTGCGGGGCCAACGCAGTGCATGTC--CCTCATTATGCAGGGCAT-------TATGACATATTTGGTGGGGTCATTGCAGTGCATAT-CCCTCATTACGCAGTGCGTATTTCTCTATGATATTTCCT--------------------------------------------------TGGATCAT--------------------------------------------------------TGCAGTGCATTTC-CCTCATTACGCAGTGCGTATTTTTCTATGACAGATTTCGTGGGGTCAGTGCAGTGCATGTCCCTCATTACGCAGTGCGTATTTTTCTATGATATTTCCTTGGGTCATTGC-AGTGCATTTCCCTCATTACGCAGTGCGTATTTTTCTATGACAGATTTCGTGGGGTCAGTGCAGTGCATGTCCCTCATTACGCAGTGCGTATTTTTCTATGA-----------------------------------------------------------------------------------------------------------------------GCATATTTG--TGGAT-ATCGTGCAGTGCACATCCCCGATTTACATGTGTAAATACAATAAGCACAGGTCAATGCAGAGCA-TGACCAGAATGACACAGTGAGTATAGTAAAAGAAATATTTTGGTTCGAGCATGTCCGATCCATGTTAATATGAATCTTTATTTAAG-GTC-AAATAGTTATTGTTTTATTTGTGTGCAGTCTGTATATCAT-GATTGCTCATAC-TGTTGTGTCTTTATAAGCTGTGCAATATGTTGTGAAGGTCATGCAGTGCTTGGCCTATACAATCATGGTGAAAATTGTCATTAACGATACTCATTTATATAGCAGTGCTTTCCCCCTTTATAAGGAAGGGTGATATTTGTTAAGTGTATAGGTATGGCGAAATAGTCTGCTGTAAAAGCCCTTCATACAGACCCTTTTGCGTCTTTCTGTTTGTAAAATAGA-ACGGACCGGTACCTACATGTTGGTCGGTTTATTTCAGATGAAAA-GAAAA-TCTGTTGGCCCGACT-AAAGCTTCCACTCGGACACGGGCAAAGAAAACCCGAACAACTCGAATTAATGAAGATGTTGGGAACCATCCATC---------------------------------------------------------------GACATCTGGAAAGAAAGCCCAAACACCTCGAATTGATGAAGATGTTGGGAACCATCCATCGA-CATCTGGAA---------------------------------------------------------GTTCTTCAAATAGTGTTGTGATTTCAATGCACCATTCGGACACTGACGAAGACCAACAAGACTCCAACAACCAACGGTCAATTTTGACTCTGAATCGCTC-AAGGACACAAACTGTCTCCATTAACCCCGAAGAGAGCATGCGCAATCGGTTTCCCAGTCAACATTATGAGTCCTCAAGCT-CGGACTCTGAGGGCGATGTCCCGGAGATTTCTCACTCAACGAAAATTACAGGTAATGGCACACCCTCTGCAGTTGCAGAACCAATCAGCTCGCCAATCATGGCTCAAATATCTAAAAGGATAAGGAAACAAATTTGGGCAAATGAATTC-ATTGATTTAGCTTGTCTCCTTCCCCACACGATTAATTCAAACTTAAATAACCC-TCCAACATTTTCTTTGCAAATGGATGGTAATTCTCAGATTTCTTTAACACCTTCCCATAAGTCCAGGAAAA-TTACTACTATTGATACTTGGACAACTGC-CTTTATGAGGTTTGTAGCC-GTATATGCTACAAAATATCCGCTAGAAACACCCCAGCTCATGAAATATGGGGAAATCGTC-CGTGAC-ATAGCGTCAAGGAAACAGGGCCT--TT-CCTTCATGTTCTACGACACCAA-TTTTCGTAAAGCAAGG-GAGACTACTCTCTTACCATGGGACAGACTTCATACTGAATATTGGTTAATGGCCTGCACT-GCTTTCAACAATAACACCTCATCTAATCAGCCCTTT-CCA-C-CCTCTCGGGCCTTTAACAAGGCCCACTCCTACAAGTCCAAAAGATTCTTGGAAAATACTTGCTGGGGCTACAATAGGCCCACAGGATGTAAGACTGTCC-GCTGCTCCCTCCCCCATGTGTGTGGATACTGTAAAGGTCAACACACTGCAGCAAACTGTTCCCTATCAAAAAAGGAACAATTCCCTCGGGGGCCTTCCACTTCATCCTTCAACAGCCCACACCAAAAAAGCAGTAAA-ACTGTCGGTCACTCCGGTTAATATTTCCAAACTAGCTCCCTTTTT-GGAAGGGTACAATATGGGTCAATACTTAATTCAAGGGTTTACTAATGGTTTCAAATTAGGTTATAATGGTCCTCGAATTAACACTTCATGTCCAAATCTC-AAA-TCATGCATGGAAGACCAGGAAATGGTTAAAAGAAAACTGCAAAAAGAGCTTGATGCTGGTCGGATAAAGGGTCCATTTCCTACCAAGCCTTTTCCTATCCTGCGCATTAGTCCAATTGGCCTGGTTCCTAAAAAAGAACCTAACCAATTTCGCATGATACACCATTTAAGTTATCCTGATGGGAATTCGGTCAATTCTTACATAGACAAAAA-CTTGTCGTCGGTGTCGTATGCTTCGTTTGATGATGCAATTCAATTGGTTTTGGAATTGGGTCGAGGCACTTTGCTGAGCAAAACGGATATAGAATCAGCTTTTCGAATC-ATCCCAATCCACTGTCAAGATCATGACTTGCTGGG-TTTCAAATTCAAAGGGGAATTCTACTAT-G-ACG-TGTGC-CTTCCGATGG-GTGCAGCCTCGGCCCCAGCAATTTTCGAACGTTTTAGCACCGCGATTCAATTCATCTGCAACACGCAGCTTGGCATTAAACATATGATTCATATTTTAGATGATTTCCTTATTTTGGGCCCACCTAACTCGGTCATATGTCAAAAAGGTCTTGAGATATTCATCGAGTTCTGTAATTATGTGGGTGTACCAATTAAATCGGAAAAAACAGAAAATGCAACAACATGTCT-TACCT--TTATGGGTTTAGAATTAGATACAATCAAAATGGAAGCGCGGTTACCTAACGAAAAATTGCAAAAACTTCGAGTTCTTCTCTCGTCTGTCAAACGCACAATTAAAC-TGGTAGACCTTCAATCACTGTTAGGTTATCTTAATTTTTGCTGCCAGGTAGTTCGCCCAGGCAGAGCTTTTCTTCGGAGGCTAACTGACCTTACTGCCAATGTGGTAAACCCGAAACATTATATCACTCTGACAAGGGAACACAGGAAAGACATTGCCGCATGGTCCTTTTTCGCAAACAAATTCAATGGAAAAACGTTGCTTGTTGAGAAACGTTGGTTAGAAGCCGATTTTCTCCATTTGCACACAGATGCATCAGGGACACATGGTTTTGGTGCAATTTTCTT-GTCACACTGGTTTTTTGGAGCTTGGTCAGTTCAGTTAAAAACTAGGTGTATCACCTTCAAAGAACTCTTCCCAATTGTTCTGGCTTTGGAGATTTGGGGAGAGCAACTTACAAATAAATGCATTGTTCTGCACACTGACAATATGGCAGTAATGCATATTATAAACCGTCAGACCTCAAAAA-TACCGATTATAATGCATTTAGTACGTAGACTGGTTGTGGCCTGCATGACTCACAACATTTTGGTACGCTCAGAACATGTTGAGGGCAAACGTAACATTTTACCCGATCTCCTTTCTCGCCTGCAGGTTGCAAAGTTCCGTCAACTGGCAAAAGACATGGATGTAGAAGCTACAC-CAGTTCCTCCACACCTAATACTCGTTCCTTGAATTATTGTGTTTTCAATTTGTTAAATAACTCACTGGCACCTTCGACATTTGTAAGCTACAAGAATGCATGGAAACAATACATGGCATTTCATAATCTTTACTATTCAAATGAAAAAGTGCTACCTGTATCGGTATCTCGTTTGAGTCAATTTATAGTTTCATGTCAACATCGTGGCTTACAAGCTTCTACA-ATAACATCTTTTGTGTCTGCAATAGCCTACATCCACAAGAT-ACAAAACTTGACAAATCCGTCTGAGGCTTTTGTTGTAAA-AAA-GCTTCTGCATGGCCTCCGCCGGGGTCAAA-CAGGAGACAAACGACTGCCTTTTACCTCTTGCCATCTTGAAAAAA-TCATTGGCGCGCTACGTGCAGAGTGTCCCTCTGACTACGACATCACCTTGTATACATCCATGATTCTTGTGGCATTCTTTGGCCTCTTCAGAGTGGGAGAGATAGCTTTATCAAAATTGGGGCATAGAAATTTACTGCAAAAATCTTCAGTGCAAATTAACTCGTATCGGTCCAAAGTTACTGACATAATAATCGAAATGAAAAATTACAAACATTCTGCAGGGCGGTCAGCTTTGATTCCTTTAAAACATCAGCCGCGAAAGCTTCTTTGTCCAGTCAGGGCTTTAGTAAAATATTTTAAGCTGTCATCTACCAATGTGGGTCCTTTATTTCAACATCAATCAGGTAATCCTGTTACTACTT-CAGATTTTCGCATTATCCTGCGTAAATGCGTAGTAAGGTGTAATCTGGATCCCATGAATTTCACAGCACATTCCTTACGCATAGGGGGAGCCACTCATGCTCACATGTGTGACATGCCAGTGGATCACATTCAGCGACTTGGTCGCTGGAAATCTAATGCATATCTAAAGTACATTCGCCCTCGTCCTATGCCTCTCCCAAACTGAAACCAGAAACATACACAATTCCAAGCCTCTTT-CCTATATGGGTGTGCCATTTCCTGCTGTTA-TAAATATTGCATATGTTACATTTGTTATTCATATCCTACTGTTATAAAA-GAGGGGACTGTTTGTCATCCATCTATTTTGTTGTTATATATATCCCTACCGTGACAAAGCGGAGGAATTATTTCTTACAGAAATATACTTGTATTCAAGACCTTAA-G-TATGTCAGGATTTCCCTACTGTGATAAAGCAGAGGGCAGTCTTGGTGTGCTTGGAAAAGTTGTT--AAAGCATATTATGTGGAAGGTGTTTCATCTACTGCAATGAATGATTCTTCAGTCAATTGGAAGCACATCTCCTGTGATCACGATGCTTTACCAGATTGCAATAATGTCTGATCATGATACACTGTCTTGAGCAAGACAGTAATTTAGGTAATC-TGAATTCCTGTC-ACTAGTTGTATCTACTGTGACAAAGCAGAGATCCAATGATTGATTAGGATTAGGTATTTAGATTGTGTAGTCTTTAAACTTGATCATATTTTGTACAACTTTGCTTTAAAGTATTGTTTATTGGTATAGTTCATTTATGCTAAGTTTGATTCTATTGTTATCACCTCCAATTAGATGCATATA-CTGTCT-GTTTCACAGTAATAACTCTGGAATACAACAAATGCTAATGTTTGTGAGAAAGTTATTCCTAGATTGATGGGGTGTCTTTT-CCTATCAATACAAGATGACATTTCTGCACAAGTACTCTAATTCAATATTTTTATCTTTTT-AAGATTGATTTTGTTTGTTAGAAATTGCATGACTAGTTATAGTTAGTTTCTTTTTTCTTCTTGCATTTCTTTAACAGCTCCTTGTGGATGCTGGAAATAGTAACAATTTTTGAAGGAAATATTTTGCTCCACAAGCTTTAGACAGTCC-TTA-CTGTGCGGCGGTGTACTCCGTACGTTTGGCGGTTT-GTTTGGCCACCCAGTCAGTAGAA-GTGTAAATTTAGTTGAGTTGTCTTTAACGACACTCTTACAAGTGAATATGATTTTGTTCTGAGATAACACTCTTAAGAAGTGTAATATTTGTTATGACATTTTGCAATAAATGTCCTTATTCACTCAACACTGTATTATGGTTTTAATTCACTTCTTCCTGTCCTGTCCTGGCTTGTGGATGAATTATTTGAACATTCAATAAATAATATTTTATGCACACATAAAATAATT--TATGGAATGGAAAAGCTTGTTCGGTTAAATAATAGCTACTACTACTAAATGGAGTAAACTTGTTTTTATTAATCTGACCAAT-GACGTTCTTGTTTAC-TA--TAATCT-GA-CCAATGAGAAG--GAAGCGTG-TGACTATGCCGCTTTTAGCAAACCACAAGCCTCCTTCT-TTGGTTAACTGCGTAGTTAAATTCAGCAAAA--
>ENCE17_3572_6:22900238-22917709()_(reversed)
------TTTTATGCACACATAAAATAATT-TATGGAATGGAAAAGCTTGTTCGGTTAAATAATAGCTACTACTACTAAATGGAGTAAACTTGTTTTTATTAATCTGACCAATGACGTTCTTGTTTACTATAATCTGACCAATGAGAAGGAAGCGTGTGA-CTATGCCGCTTTGAGCAAACCACAAGCCTCCTTCTTT-GGTTAACTGCGTAGTTAAATTCAGCAAAATTCAGCGTAGCTAAA-TATATATATTCTCTGCTTAATTGTATCACTATAAAGGTGAGCGTTGCGTGTTTTACATAGTTTAT--TAACTGTTTTACCTAGTAGGATCCATCCCT-ATTGTGGCGAC-------------------------------CGT-CTAGTGACAGTTCTTT---TAGAGTTTTCAACGT--TGGACATTGTT--TGTGTTT-ACAAAAAAGAAA-GATGGCCGCGCCCATTA-AGATACAGATCTTCGG--TCATTCCTTTGTATCTCGACTGCGTTTGTTTATTCGTGATGAGGAAAACCTTCGCTACGATCTCGGACTGCATAATTTTCCGTTGGTGCAATACTCTGGATATCCTGGGGCGAACGTGAATCGTTTGATATCGAATCTGGAAGTGGTGAAAGACTT--TGGACCAGACATTCTTG-TGGTGCTTGTGGGTACGAACGATTTATACAAACCCGACATCACCATTGAGGACGTCGCTTCAGGCATTTGTCAGTTGGTCCATAAAGCCTTGTTGGAATTATCCGTGACTCGAGTGATTGTTGGTCAAGTGTTGCATCGTTGCGAGCCGAGTAAACCAACACGGTTCCCAGTTGACATTGATTGGTTCAATGAACGTGTGGACAGGCTAAATGTGCGTCTCGATACCTTGTTGAAATCAAGATTTCCAGGAAAGTCCCACTTATGGAGGATGAAAGGATTCTGGTCAGCCGAAACAAAGAGACGAAATTTCTGTGCGGACGGTTGTCATCTGTCTAGGGATGGACAGTTTAAGTTGCTATCAAATCTCCGGGCAGCTTCTGTTGCAGCAATATGCTCAA-CCATCATATAAACCAGTTAAGTTGGTT----------------------------------------------------------------------------------------------------CATTTACTTCAATCATTATTTAAGTATTTCATTTTTT-ATCTAAAATTGACTTCTTGCTCCACCAAAGCCGACCGACAGGGTTCTAGCCCTGCTTATGTAGGGTCGATTCAGTGAATATCCCAAACTGAACAGTGCGATGTATTAAGGAATTCGTAGGGTCAATGCGGTGCATGTCCCAAGCTACGCTGTGCGTACGTTCCTTTGAATTAATTCCTGCAGTGCATGTCCCACATTATGCAGTGCTTATTATTATTAA----TTTTTTTTTT-------TTTCATTTTTGATAGAACATATTTGTGGGTACAGTGCAGTGCATGTCCCACATTATGGA-GTTGACTATACTTTATAGGGCCAATGCAGTGCATGTCCCTCATTACGCAATGCGTATTTTTCTATGACATACTTTGCGGGGCCAACGCAGTGCATGTC--CCTCATTATGCAGGGCAT-------TATGACATATTTGGTGGGGTCATTGCAGTGCATAT-CCCTCATTACGCAGTGCGTATTTCTCTATGATATTTCCT--------------------------------------------------TGGATCAT--------------------------------------------------------TGCAGTGCATTTC-CCTCATTACGCAGTGCGTATTTTTCTATGACAGATTTCGTGGGGTCAGTGCAGTGCATGTCCCTCATTACGCAGTGCGTATTTTTCTATGATATTTCCTTGGGTCATTGC-AGTGCATTTCCCTCATTACGCAGTGCGTATTTTTCTATGACAGATTTCGTGGGGTCAGTGCAGTGCATGTCCCTCATTACGCAGTGCGTATTTTTCTATGA-----------------------------------------------------------------------------------------------------------------------GCATATTTG--TGGAT-ATTGTGCAGTGCACATCCCCGATTTACATGTGTAAATACAATAAGCACAGGTCAATGCAGAGCA-TGACCAGAATGACACAGTGAGTATAGTAAAAGAAATATTTTGGTTCGAGCATGTCCGATCCATGTTAATATGAATCTTTATTTAAG-GTC-AAATAGTTATTGTTTTATTTGTGTGCAGTCTGTATATCAT-GATTGCTCATAC-TGTTGTGTCTTTATAAGCTGTGCAATATGTTGTGAAGGTCATGCAGTGCTTGGCCTATACAATCATGGTGAAAATTGTCATTAACGATACTCATTTATATAGCAGTACTTTCCCCCTTTATAAGGAAGGGTGATATTTGTTAAGTGTATAGGTATGGCGAAATAGTCTGCTGTAAAAGCCCTTCATACAGACCCTTTTGCGTCTTTCTGTTTGTAAAATAGA-ACGGACCGGTACCTACATGTTGGTCGGTTTATTTCAGATGAAAA-GAAAA-TCTGTTGGCCCGACT-AAAGCTTCCACTCGGACACGGGCAAAGAAAACCCGAACAACTCGAATTAATGAAGATGTTGGGAACCATCCATC---------------------------------------------------------------GACATCTGGAAAGAAAGCCCAAACACCTCGAATTGATGAAGATGTTGGGAACCATCCATCGA-CATCTGGAA---------------------------------------------------------GTTCTTCAAATAGTGTTGTGATTTCAATGCACCATTCGGACACTGACGAAGACCAACAAGACTCCAACAACCAACGGTCAATTTTGACTCTGAATCGCTC-AAGGACACAAACTGTCTCCATTAACCCCGAAGAGAGCATGCGCAATCGGTTTCCCAGTCAACATTATGAGTCCTCAAGCT-CGGACTCTGAGGGCGATGTCCCGGAGACTTCTCACTCAACGAAAATTACAGGTAATGGCACACCCTCTGCAGTTGCAGAACCAATCAGCTCGCCAATCATGGCTCAAATATCTAAAAGGATAAGGAAACAAATTTGGGCAAATGAATTC-ATTGATTTAGCTTGTCTCCTTCCCCACACGATTAATTCAAACTTAAATAACCC-TCCAACATTTTCTTTGCAAATGGATGGTAATTCTCAGATTTCTTTAACACCTTCCCATAAGTCCAGGAAAA-TTACTACTATTGATACTTGGACAACTGC-CTTTATGAGGTTTGTAGCC-GTATATGCTACAAAATATCCGCTAGAAACACCCCAGCTCATGAAATATGGGGAAATCGTC-CGTGAC-ATAGCGTCAAGGAAACAGGGCCT--TT-CCTTCATGTTCTACGACACCAA-TTTTCGTAAAGCAAGG-GAGACTACTCTCTTACCATGGGACAGACTTCATACTGAATATTGGTTAATGGCCTGCACT-GCTTTCAACAATAACACCTCATCTAATCAGCCCTTT-CCA-C-CCTCTCGGGCCTTTAACAAGGCCCACTCCTACAAGTCCAAAAGATTCTTGGAAAATACTTGCTGGGGCTACAATAGGCCCACAGGATGTAAGACTGTCC-GCTGCTCCCTCCCCCATGTGTGTGGATACTGTAAAGGTCAACACACTGCAGCAAACTGTTCCCTATCAAAAAAGGAACAATTCCCTCGGGGGCCTTCCACTTCATCCTTCAACAGCCCACACCAAAAAAGCAGTAAA-ACTGTCGGTCACTCCGGTTAATATTTCCAAACTAGCTCCCTTTTT-GGAAGGGTACAATATGGGTCAATACTTAATTCAAGGGTTTACTAATGGTTTCAAATTAGGTTATAATGGTCCTCGAATTAACACTTCATGTCCAAATCTC-AAA-TCATGCATGGAAGACCAGGAAATGGTTAAAAGAAAACTGCAAAAAGAGCTTGATGCTGGTCGGATAAAGGGTCCATTTCCTACCAAGCCTTTTCCTATCCTGCGCATTAGTCCAATTGGCCTGGTTCCTAAAAAAGAACCTAACCAATTTCGCATGATACACCATTTAAGTTATCCTGATGGGAATTCGGTCAATTCTTACATAGACAAAAA-CTTGTCGTCGGTGTCGTATGCTTCGTTTGATGATGCAATTCAATTGGTTTTGGAATTGGGTCGAGGCACTTTGCTGAGCAAAACGGATATAGAATCAGCTTTTCGAATC-ATCCCAATCCACTGTCAAGATCATGACTTGCTGGG-TTTCAAATTCAAAGGGGAATTCTACTAT-G-ACG-TGTGC-CTTCCGATGG-GTGCAGCCTCGGCCCCAGCAATTTTCGAACGTTTTAGCACCGCGATTCAATTCATCTGCAACACGCAGCTTGGCATTAAACATATGATTCATATTTTAGATGATTTCCTTATTTTGGGCCCACCTAACTCGGTCATATGTCAAAAAGGTCTTGAGATATTCATAGAGTTCTGTAATTATGTGGGTGTACCAATTAAATCGGAAAAAACAGAAAATGCAACAACATGTCT-TACCT--TTATGGGTTTAGAATTAGATACAATCAAAATGGAAGCGCGGTTACCTAACGAAAAATTGCAAAAACTTCGAGTTCTTCTCTCGTCTGTCAAACGCACAATTAAAC-TGGTAGACCTTCAATCACTGTTAGGTTATCTTAATTTTTGCTGCCAGGTAGTTCGCCCAGGCAGAGCTTTTCTTCGGAGGCTAACTGACCTTACTGCCAATGTGGTAAACCCGAAACATTATATCACTCTGACAAGGGAACACAGGAAAGACATTGCCGCATGGTCCTTTTTCGCAAACAAATTCAATGGAAAAACGTTGCTTGTTGAGAAACGTTGGTTAGAAGCCGATTTTCTCCATTTGCACACAGATGCATCAGGGACACATGGTTTTGGTGCAATTTTCTT-GTCACACTGGTTTTTTGGAGCTTGGTCAGTTCAGTTAAAAACTAGGTGTATCACCTTCAAAGAACTCTTCCCAATTGTTCTGGCTTTGGAGATTTGGGGAGAGCAACTTACAAATAAATGCATTGTTCTGCACACTGACAATATGGCAGTAATGCATATCATAAACCGTCAGACCTCAAAAA-TACCGATTATAATGCATTTAGTACGTAGACTGGTTGTGGCCTGCATGACTCATAACATTTTGGTACGCTCAGAACATGTTGAGGGCAAACGTAACATTTTACCCGATCTCCTTTCTCGCCTGCAGGTTGCAAAGTTCCGTCAACTGGCAAAAGACATGGATGTAGAAGCTACAC-CAGTTCCTCCACACCTAATACTCGTTCCTTGAATTATTGTGTTTTCAATTTGTTAAATAACTCACTGGCACCTTCGACATTTGTAAGCTACAAGAATGCATGGAAACAATACATGGCATTTCATAATCTTTACTATTCAAATGAAAAAGTGCTACCTGTATCGGTATCTCGTTTGAGTCAATTTATAGTTTCATGTCAACATCGTGGCTTACAAGCTTCTACA-ATAACATCTTTTGTGTCTGCAATAGCCTACATCCACAAGAT-ACAAAACTTGACAAATCCGTCTGAGGCTTTTGTTGTAAA-AAA-GCTTCTGCATGGCCTCCGCCGGGGTCAAA-CAGGAGACAAACGACTGCCTTTTACCTCTTGCCATCTTGAAAAAA-TCATTGGCGCGCTACGTGCAGAGTGTCCCTCTGACTACGACATCACCTTGTATACATCCATGATTCTTGTGGCATTCTTTGGCCTCTTCAGAGTGGGAGAGATAGCTTTATCAAAATTGGGGCATAGAAATTTACTGCAAAAATCTTCAGTGCAAATTAACTCGTATCGGTCCAAAGTTACTGACATAATAATCGAAATGAAAAATTACAAACATTCTGCAGGGCGGTCAGCTTTGATTCCTTTAAAACATCAGCCGCGAAAGCTTCTTTGTCCAGTCAGGGCTTTAGTAAAATATTTTAAGCTGTCATCTACCAATGTGGGTCCTTTATTTCAACATCAATCAGGTAATCCTGTTACTACTT-CAGATTTTCGCATTATCCTGCGTAAATGCGTAGTAAGGTGTAATCTGGATCCCATGAATTTCACAGCACATTCCTTACGCATAGGGGGAGCCACTCATGCTCACATGTGTGACATGCCAGTGGATCACATTCAGCGACTTGGTCGCTGGAAATCTAATGCATATCTAAAGTACATTCGCCCTCGTCCTATGCCTCTCCCAAACTGAAACCAGAAACATACACAATTCCAAGCCTCTTT-CCTATATGGGTGTGCCATTTCCTGCTGTTA-TAAATATTGCATATGTTACATTTGTTATTCATATCCTACTGTTATAAAA-GAGGGGACTGTTTGTCATCCATCTATTTTGTTGTTATATATATCCCTACCGTGACAAAGCGGAGGAATTATTTCTTACAGAAATATACTTGTATTCAAGACCTTAAAG-TATGTCAGGATTTCCCTACTGTGATAAAGCAGAGGGCAGTCTTGGTGTGCTTGGAAAAGTTGTT--AAAGCATATTATGTGGAAGGTGTTTCATCTACTGCAATGAATGATTCTTCAGTCAATTGGAAGCACATCTCCTGTGATCACGATGCTTTACCAGATTGCAATAATGTCTGATCATGATACACTGTCTTGAGCAAGACAGTAATTTAGGTAATC-TGAATTCCTGTC-ACTAGTTGTATCTACTGTGACAAAGCAGAGATCCAATGATTGATTAGGATTAGGTATTTAGATTGTGTAGTCTTTAAACTTGATCATATTTTGTACAACTTTGCTTTAGAGTATTGTTTATTGGTATAGTTCATTTATGCTAAGTTTGATTCTATTGTTATCACCTCCAATTAGATGCATATA-CTGTCT-GTTTCACAGTAATAACTCTGGAATACAACAAATGCTAATGTTTGTGAGAAAGTTATTCCTAGATTGATGGGGTGTCTTTT-CCTATCAATACAAGATGACATTTCTGCACAAGTACTCTAATTCAATATTTTTATCTTTTT-AAGATTGATTTTGTTTGTTAGAAATTGCATGACTAGTTATAGTTAGTTTCTTTTTTCTTCTTGCATTTCTTTAACAGCTCCTTGTGGATGCTGGAAATAGTAACAATTTTTGAAGGAAATATTTCGCTCCACAAGCTTTAGACAGTCC-TTA-CTGTGCGGCGGTGTACTCCGTACGTTTGGCGGTTT-GTTTGGCCACCCAGTCAGTAGAA-GTGTAAATTTAGTTGAGTTGTCTTTA-CGACACTCTTACAAGTGAATATGATTTTGTTCTGAGATAACACTCTTAAGAAGTGTAATATTTGTTATGACATTTTGCAATAAATGTCCTTATTCACTCAACACTGTATTATGGTTTTAATTCACTTCTTCCTGCCCTGTCCTGGCTTGTGGATGAATTATTTGAACATTCAATAAATAATATTTTATGCACACATAAAATAATT--TATGGAATGGAAAAGCTTGTTCGGTTAAATAATAGCTACTACTACTAAATGGAGTAAACTTGTTTTTATTAATCTGACCAAT-GACGTTCTTGTTTAC-TA--AAATCT-GA-CCAATGAGAAG--GAAGCGTG-TGACTATGCCGCTTTTAGCAAACCACAAGCCTCCTTCT-TTGGTTAACTGCGTAGTTAAATTCAGCAAAA--
>PACE20_537h_contig_23737:0-12667()_(reversed)
------TTTTATGCACACATAAAATAATT-TATGGAATGGAAAAGCTTGTTCGGTTAAATAATAGCTACTACTACTAAATGGAGTAAACTTGTTTTTATTAATCTGACCAATGACGTTCTTGTTTACTATAATTCGACCAATGAGAAGGAAGCGTGTGA-CTATGCCGCTTTTAGCAAACCACAAGCCTCCTTCTTT-GGTTAACTGCGTAGTTAAATTCAGCAAAATTCAGCGTAGCTAAA-TATATATATTCTCTGCTTAATTATATCACTATAAAGGTGAGCGTTGCGTGTTTTACATAGTTTAT--TAACTGTTTTACCTAGTAGGATCCATCCCT-ATTGTGGCAAC-------------------------------CGT-CTAGTGACAGTTCTTT---TAGAGTTTTCAACGT--TGGACATTGTT--TGTGTTT-ACAAAAA-GAAA-GATGGCCGCGCCCATTA-AGATACAGATCTTCGG--TCATTCCTTTGTATCTCGACTGCGTTTGTTTATTCGTGATGAGGAAAACCTTCGCTACGATCTCGGACTGCATAATTTTCCGTTGGTGCAATACTCTGGATATCCTGGGGCGAACGTGAATCGTTTGATATCGAATCTGGAAGTGGTGAAAGACTT--TGGACCAGACATTCTTG-TGGTGCTTGTGGGTACGAACGATTTATACAAACCCGACATCACCATTGAGGACGTCGCTTCAGGCATTTGTCAGTTGGTCCATAAAGCCTTGTTGGAATTATCCGTGACTCGAGTGATTGTTGGTCAAGTGTTGCATCGTTGCGAGCCGAGTAAACCAACACGGTTCCCAGTTGACATTGATTGGTTCAATGAACGTGTGGACAGGCTAAATGTGCGTCTCGATACCTTGTTGAAATCAAGATTTCCAGGAAAGTCCCACTTATGGAGGATGAAAGGATTCTGGTCAGCCGAAACAAAGAGACGAAATTTCTGTGCGGACGGTTGTCATCTGTCTAGGGATGGACAGTTTAAGTTGCTATCAAATCTCCGGGCAGCTTCTGTTGCAGCAATATGCTCAA-CCATCATATAAACCAGTTAAGTTGGTT----------------------------------------------------------------------------------------------------CATTTACTTCAATCATTATTTAAGTATTTCATTTTTT-ATCAAAAATTGACTTCTTGCTCCACCAAAGCCGACCGACAGGGTTCTAGCCCTGCTTATGTAGGGTCGATTCAGTGAATATCCCAAACTGAACAGTGCGATTTATTAAGGAATTCGTAGGGTCAATGCGGTGCATGTCCCAAGCTACGCTGTGCGTACGTTCCTTTGAATTAATTCCTGCAGTGCATGTCCCACATTATGCAGTGCTTATTATTATTAA----TTTTTTTTT-----------CATTTTTGATAGAACATATTTGTGGGTACAGTGCAGTGCATGTCCCACATTATGGA-GTTGACTATACTTTATAGGGCCAATGCAGTGCATGTCCCTCATTACGCAATGCGTATTTTTCTATGACATACTTTGCGGGGCCAACGCAGTGCATGTC--CCTCATTATGCAGGGCAT-------TATGACATATTTGGTGGGGTCATTGCAGTGCATAT-CCCTCATTACGCAGTGCGTATTTCTCTATGATATTTCCT--------------------------------------------------TGGATCAT--------------------------------------------------------TGCAGTGCATTTC-C-TCATTACGCAGTGCGTATTTTTCTATGACAGATTTCGTGGGGTCAGTGCAGTGCATGTCCCTCATTACGCAGTGCGTATTTTTCTATGATATTTCCTTGGGTCATTGC-AGTGCATTTCCCTCATTACGCAGTGCGTATTTTTCTATGACAGATTTCGTGGGGTCAGTGCAGTGCATGTCCCTCATTACGCAGTGCGTATTTTTCTATGA-----------------------------------------------------------------------------------------------------------------------GCATATTTG--TGGAT-ATCGTGCAGTGCACATCCCCGATTTACATGTGTAAATACAATAAGCACAGGTCAATGCAGAGCA-TGACCAGAATGACACAGTGAGTATAGTAAAAGAAATATTTTGGTTCGAGCATGTCCGATCCATGTTAATATGAATCTTTATTTAAG-GTC-AAATAGTTATTGTTTTATTTGTGTGCAGTCTGTATATCAT-GATTGCTCATAC-TGTTGTGTCTTTATAAGCTGTGCAATATGTTGTGAAGGTCATGCAGTGCTTGGCCTATACAATCATGGTGAAAATTGTCATTAACGATACTCATTTATATAGCAGTGCTTTCCCCCTTTATAAGGAAGGGTGATATTTGTTAAGTGTATAGGTATGGCGAAATAGTCTGCTGTAAAAGCCCTTCATACAGACCCTTTTGCGTCTTTCTGTTTGTAAAATAGA-ACAGACCGGTACCTACATGTTGGTCGGTTTATTTCAGATGAAAA-GAAAA-TCTGTTGGCCCGACT-AAAGCTTCCACTCGGACACGGGCAAAGAAAACCCGAACAACTCGAATTAATGAAGATGTTGGGAACCATCCATC---------------------------------------------------------------GACATCTGGAAAGAAAGCCCAAACACCTCGAATTGA---AGATGTTGGGAACCATCCATCGA-CATCTGGAA---------------------------------------------------------GTTCTTCAAATAGTGTTGTGATTTCAATGCACCATTCGGACACTGACGAAGACCAACAAGACTCCAACAACCAACGGTCAATTTTGACTCTGAATCGCTC-AAGGACACAAACTGTCTCCATTAACCCCGAAGAGAGCATGCGCAATCGGTTTCCCAGTCAACATTATGAGTCCTCAAGCT-CGGACTCTGAGGGCGATGTCCCGGAGATTTCTCACTCAACGAAAATTACAGGTAATGGCACACCCTCTGCAGTTGCAGAACCAATCAGCTCGCCAATCATGGCTCAAATATCTAAAAGGATAAGGAAACAAATTTGGGCAAATGAATTC-ATTGATTTAGCTTGTCTCCTTCCCCACACGATTAATTCAAACTTAAATAACCC-TCCAACATTTTCTTTGCAAATGGATGGTAATTCTCAGATTTCTTTAACACCTTCCCATAAGTCCAGGAAAA-TTACTACTATTGATACTTGGACAACTGC-CTTTATGAGGTTTGTAGCC-GTATATGCTACAAAATATCCGCTAGAAACACCCCAGCTCATGAAATATGGGGAAATCGTC-CGTGAC-ATAGCGTCAAGGAAACAGGGCCT--TT-CCTTCATGTTCTACGACACCAA-TTTTCGTAAAGCAAGG-GAGACTACTCTCTTACCATGGGACAGACTTCATACTGAATATTGGTTAATGGCCTGCACT-GCTTTCAACAATAACACCTCATCTAATCAGCCCTTT-CCA-C-TCTCTCGGGCCTTTAACAAGGCCCACTCCTACAAGTCCAAAAGATTCTTGGAAAATACTTGCTGGGGCTACAATAGGCCCACAGGATGTAAGACTGTCC-GCTGCTCCCTCCCCCATGTGTGTGGATACTGTAAAGGTCAACACACTGCAGCAAACTGTTCCCTATCAAAAAAGGAACAATTCCCTCGGGGGCCTTCCACTTCATCCTTCAACAGCCCACACCAAAAAAGCAGTAAA-ACTGTCGGTCACTCCGGTTAATATTTCCAAACTAGCTCCCTTTTT-GGAAGGGTACAATATGGGTCAATACTTAATTCAAGGGTTTACTAACGGTTTCAAATTAGGTTATAATGGTCCTCGAATTAACACTTCATGTCCAAATCTC-AAA-TCATGCATGGAAGACCAGGAAATGGTTAAAAGAAAACTGCAAAAAGAGCTTGATGCTGGTCGGATAAAGGGTCCATTTCCTACCAAGCCTTTTCCTAACCTGCGCATTAGTCCAATTGGCCTGGTTCCTAAAAAAGAACCTAACCAATTTCGCATGATACACCATTTAAGTTATCCTGATGGGAATTCGGTCAATTCTTACATAGACAAAAA-CTTGTCGTCGGTGTCGTATGCTTCGTTTGATGATGCAATTCAATTGGTTTTGGAATTGGGTCGAGGCACTTTGCTGAGCAAAACGGATATAGAATCAGCTTTTCGAATC-ATCCCAATCCACTGTCAAGATCATGACTTGCTGGG-TTTCAAATTCAAAGGGGAATTCTACTAT-G-ACG-TGTGC-CTTCCGATGG-GTGCAGCCTCGGCCCCAGCAATTTTCGAACGTTTTAGCACCGCGATTCAATTCATCTGCAACACGCAGCTTGGCATTAAACATATGATTCATATTTTAGATGATTTCCTTATTTTGGGCCCACCTAACTCGGTCATATGTCAAAAAGGTCTTGAGATATTCATAGAGTTCTGTAATTATGTGGGTGTACCAATTAAATCGGAAAAAACAGAAAATGCAACAACATGTCT-TACCT--TTATGGGTTTAGAATTAGATACAATCAAAATGGAAGCGCGGTTACCTAACGAAAAATTGCAAAAACTTCGAGTTCTTCTCTCGTCTGTCAAACGCACAATTAAAC-TGGTAGACCTTCAATCACTGTTAGGTTATCTTAATTTTTGCTGCCAGGTAGTTCGCCCAGGCAGAGCTTTTCTTCGGAGGCTAACTGACCTTACTGCCAATGTGGTAAACCCGAAACATTATATCACTCTGACAAGGGAACACAGGAAAGACATTGCCGCATGGTCCTTTTTCGCAAACAAATTCAATGGAAAAACGTTGCTTGTTGAGAAACGTTGGTTAGAAGCCGATTTTCTCCATTTGCACACAGATGCATCAGGGACACATGGTTTTGGTGCAATTTTCTT-GTCACACTGGTTTTTTGGAGCTTGGTCAGTTCAGTTAAAAACTAGGTGTATCACCTTCAAAGAACTCTTCCCAATTGTTCTGGCTTTGGAGATTTGGGGAGAGCAACTTACAAATAAATGCATTGTTCTGCACACTGACAATATGGCAGTAATGCATATCATAAACCGTCAGACCTCAAAAA-TACCGATTATAATGCATTTAGTACGTAGACTGGTTGTGGCCTGCATGACTCATAACATTTTGGTACGCTCAGAACATGTTGAGGGCAAACGTAACATTTTACCCGATCTCCTTTCTCGCCTGCAGGTTGCAAAGTTCCGTCAACTGGCAAAAGACATGGATGTAGAAGCTACAC-CAGTTCCTCCACACCTAATACTCGTTCCTTGAATTATTGTGTTTTCAATTTGTTAAATAACTCACTGGCACCTTCGACATTTGTAAGCTACAAGAATGCATGGAAACAATACATGGCATTTCATAATCTTTACTATTCAAATGAAAAAGTGCTACCTGTATCGGTATCTCGTTTGAGTCAATTTATAGTTTCATGTCAACATCGTGGCTTACAAGCTTCTACA-ATAACATCTTTTGTGTCTGCAATAGCCTACATCCACAAGAT-ACAAAACTTGACAAATCCGTCTGAGGCTTTTGTTGTAAA-AA--GCTTCTGCATGGCCTCCGCCGGGGTCAAA-CAGGAGACAAACGACTGCCTTTTACCTCTTGCCATCTTGAAAAAA-TCATTGGCGCGCTACGTGCAGAGTGTCCCTCTGACTACGACATCACCTTGTATACATCCATGATTCTTGTGGCATTCTTTGGCCTCTTCAGAGTGGGAGAGATAGCTTTATCAAAATTGGGGCATAGAAATTTACTGCAAAAATCTTCAGTGCAAATTAACTCGTATCGGTCCAAAGTTACTGACATAATAATCGAAATGAAAAATTACAAACATTCTGCAGGGCGGTCAGCTTTGATTCCTTTAAAACATCAGCCGCGAAAGCTTCTTTGTCCAGTCAGGGCTTTAGTAAAATATTTTAAGCTGTCATCTACCAATGTGGGTCCTTTATTTCAACATCAATCAGGTAATCCTGTTACTACTT-CAGATTTTCGCATTATCCTGCGTAAATGCGTAGTAAGGTGTAATCTGGATCCCATGAATTTCACAGCACATTCCTTACGCATAGGGGGAGCCACTCATGCTCACATGTGTGACATGCCAGTGGATCACATTCAGCGACTTGGTCGCTGGAAATCTAATGCATATCTAAAGTACATTCGCCCTCGTCCTATGCCTCTCCCAAACTGAAACCAGAAACATACACAATTCCAAGCCTCTTT-CCTATATGGGTGTGCCATTTCCTGCTGTTAATAAATATTGCATATGTTACATTTGTTATTCATGTCCTACTGTTATAAAA-GAGGGGACTGTTTGTCATCCATCTATTTTGTTGTTATATATGTCCCTACCGTGACAAAGCGGAGGAATTATTTCTTACAGAAATATACTTGTATTCAAGACCTTAAAG-TATGTCAGGATTTCCCTACTGTGATAAAGCAGAGGGCAGTCTTGGTGTGCTTGGAAAAGTTGTT--AAAGCATATTATGTGGAAGGTGTTTCATCTACTGCAATGAATGATTCTTCAGTCAATTGGAAGCACATCTCCTGTGATCACGATGCTTTACCAGATTGCAATAATGTCTGATCATGATACACTGTCTTGAGCAAGACAGTAATTTAGGTAATC-TGACTTCCTGTC-ACTAGTTGTATCTACTGTGACAAAGCAGAGATCCAAAGATTGATTAGGATTAGGTATTTAGATTGTGTAGTCTTTAAACTTGATCATATTTTGTACAACTTTGCTTTAAAGTATTGTTTATTGGTATAGTTCGTTTATGCTAAGTTTGATTCTATTGTTATCACCTCCAATTAGATGCATATATCTGTCT-GTTTCACAGTAATAACTCTGGAATACAACAAATGCTAATGTTTGTGAGAAAGTTATTCCTAGATTGATGGGGTGTCTTTT-CCTATCAATACAAGATGACATTTCTGCACAAGTACTCTAATTCAATATTTTTATCTTTTTTAAGATTGATTTTGTTTGTTAGAAATTGCATGACTAGTTATAGTTAGTTTCTTTTTTCTTCTTGCATTTCTTTAACAGCTCCTTGTGGATGCTGGAAATAGTAACAATTTTTGAAGGAAATATTTCGCTCCACAAGCTTTAGACAGTCC-TTA-CTGTGCGGCGGTGTACTCCGTACGTTTGGCGGTTT-GTTTGGCCACCCAGTCAGTAGAAAGTGTAAATTTAGTTGAGTTGTCTTTA-CGACACTCTTACAAGTGAATATGATTTTGTTCTGAGATAACACTCTTAAGAAGTGTAATATTTGTTATGACATTTTGCAATAAATGTCCTTATTCACTCAACACTGTATTATGGTTTTAATTCACTTCTTCCTGTCCTGTCCTGGCTTGTGGATGAATTATTTGAACATTCAATAAATAATATTTTATGCACACATAAAATAATT--TATGGAATGGAAAAGCTTGTTCGGTTAAATAATAGCTACTACTACTAAATGGAGTAAACTTGTTTTTATTAATCTGACCAACAGACGTTCTTGTTTGCCTACATAATCTCGA-CCAATGAGAAG--GAAGCGTG-TGACTATGCCGCTTC-AGCAAACCACAAGCCTCCTTCTCTTGGTTAACTGCGTAGTTAAGTTCAGCAAAA--
>PACE20_537h_contig_17928:0-7668()
------TTTTATGCACACATAAAATAATT-TATGGAATGGAAAAGCTTGTTCGGTTAAATAATAGCTACTACTACTAAATGGAGTAAACTTGTTTTTATTAATCTGACCAATGACGTTCTTGTTTACTATAATCTGACCAATGAGAAGGAAGCGTGTGA-CTATGCCGCTTTTAGCAAACCACAAGCCTCCTTCTTT-GGTTAACTGCGTAGTTAAATTCAGCAAAATTCAGCGTAGCTAAA-TATATATATTCTCTGCTTAATTATATCACTATAAAGGTGAGCGTTGCGTGTTTTACATAGTTTAT--TAACTGTTTTACCTAGTAGGATCCATCCCT-ATTGTGGCAAC-------------------------------CGT-CTAGTGACAGTTCTTT---TAGAGTTTTCAACGT--TGGACATTGTT--TGTGTTT-ACAAAAAAGAAA-GATGGCCGCGCCCATTA-AGATACAGATCTTCGG--TCATTCCTTTGTATCTCGACTGCGTTTGTTTATTCGTGATGAGGAAAACCTTCGCTACGATCTCGGACTGCATAATTTTCCGTTGGTGCAATACTCTGGATATCCTGGGGCGAACGTGAATCGTTTGATATCGAATCTGGAAGTGGTGAAAGACTT--TGGACCAGACATTCTTG-TGGTGCTTGTGGGTACGAACGATTTATACAAACCCGACATCACCATTGAGGACGTCGCTTCAGGCATTTGTCAGTTGGTCCATAAAGCCTTGTTGGAATTATCCGTGACTCGAGTGATTGTTGGTCAAGTGTTGCATCGTTGCGAGCCGAGTAAACCAACACGGTTCCCAGTTGACATTGATTGGTTCAATGAACGTGTGGACAGGCTAAATGTGCGTCTCGATACCTTGTTGAAATCAAGATTTCCAGGAAAGTCCCACTTATGGAGGATGAAAGGATTCTGGTCAGCCGAAACAAAGAGACGAAATTTCTGTGCGGACGGTTGTCATCTGTCTAGGGATGGACAGTTTAAGTTGCTATCAAATCTCCGGGCAGCTTCTGTTGCAGCAATATGCTCAA-CCATCATATAAACCAGTTAAGTTGGTT----------------------------------------------------------------------------------------------------CATTTACTTCAATCATTATTTAAGTATTTCATTTTTT-ATCAAAAATTGACTTCTTGCTCCACCAAAGCCGACCGACAGGGTTCTAGCCCTGCTTATGTAGGGTCGATTCAGTGAATATCCCAAACTGAACAGTGCGATTTATTAAGGAATTCGTAGGGTCAATGCGGTGCATGTCCCAAGCTACGCTGTGCGTACGTTCCTTTGAATTAATTCCTGCAGTGCATGTCCCACATTATGCAGTGCTTATTATTATTAA----TTTTTTTTTT----------CATTTTTGATAGAACATATTTGTGGGTACAGTGCAGTGCATGTCCCACATTATGGA-GTTGACTATACTTTATAGGGCCAATGCAGTGCATGTCCCTCATTACGCAATGCGTATTTTTCTATGACATACTTTGCGGGGCCAACGCAGTGCATGTC--CCTCATTATGCAGGGCAT-------TATGACATATTTGGTGGGGTCATTGCAGTGCATAT-CCCTCATTACGCAGTGCGTATTTCTCTATGATATTTCCT--------------------------------------------------TGGATCAT--------------------------------------------------------TGCAGTGCATTTC-CCTCATTACGCAGTGCGTATTTTTCTATGACAGATTTCGTGGGGTCAGTGCAGTGCATGTCCCTCATTACGCAGTGCGTATTTTTCTATGATATTTCCTTGGGTCATTGC-AGTGCATTTCCCTCATTACGCAGTGCGTATTTTTCTATGACAGATTTCGTGGGGTCAGTGCAGTGCATGTCCCTCATTACGCAGTGCGTATTTTTCTATGA-----------------------------------------------------------------------------------------------------------------------GCATATTTG--TGGAT-ATCGTGCAGTGCACATCCCCGATTTACATGTGTAAATACAATAAGCACAGGTCAATGCAGAGCA-TGACCAGAATGACACAGTGAGTATAGTAAAAGAAATATTTTGGTTCGAGCATGTCCGATCCATGTTAATATGAATCTTTATTTAAG-GTC-AAATAGTTATTGTTTTATTTGTGTGCAGTCTGTATATCAT-GATTGCTCATAC-TGTTGTGTCTTTATAAGCTGTGCAATATGTTGTGAAGGTCATGCAGTGCTTGGCCTATACAATCATGGTGAAAATTGTCATTAACGATACTCATTTATATAGCAGTGCTTTCCCC-TTTATAAGGAAGGGTGATATTTGTTAAGTGTATAGGTATGGCGAAATAGTCTGCTGTAAAAGCCCTTCATACAGACCCTTTTGCGTCTTTCTGTTTGTAAAATAGA-ACAGACCGGTACCTACATGTTGGTCGGTTTATTTCAGATGAAAA-GAAAA-TCTGTTGGCCCGACT-AAAGCTTCCACTCGGACACGGGCAAAGAAAACCCGAACAACTCGAATTAATGAAGATGTTGGGAACCATCCATC---------------------------------------------------------------GACATCTGGAAAGAAAGCCCAAACACCTCGAATTGA---AGATGTTGGGAACCATCCATCGA-CATCTGGAA---------------------------------------------------------GTTCTTCAAATAGTGTTGTGATTTCAATGCACCATTCGGACACTGACGAAGACCAACAAGACTCCAACAACCAACGGTCAATTTTGACTCTGAATCGCTC-AAGGACACAAACTGTCTCCATTAACCCCGAAGAGAGCATGCGCAATCGGTTTCCCAGTCAACATTATGAGTCCTCAAGCT-CGGACTCTGAGGGCGATGTCCCGGAGATTTCTCACTCAACGAAAATTACAGGTAATGGCACACCCTCTGCAGTTGCAGAACTAATCAGCTCGCCAATCATGGCTCAAATATCTAAAAGGATAAGGAAACAAATTTGGGCAAATGAATTC-ATTGATTTAGCTTGTCTCCTTCCCCACACGATTAATTCAAACTTAAATAACCC-TCCAACATTTTCTTTGCAAATGGATGGTAATTCTCAGATTTCTTTAACACCTTCCCATAAGTCCAGGAAAA-TTACTACTATTGATACTTGGACAACTGC-CTTTATGAGGTTTGTAGCC-GTATATGCTACAAAATATCCGCTAGAAACACCCCAGCTCATGAAATATGGGGAAATCGTC-CGTGAC-ATAGCGTCAAGGAAACAGGGCCT--TT-CCTTCATGTTCTACGACACCAA-TTTTCGTAAAGCAAGG-GAGACTACTCTCTTACCATGGGACAGACTTCATACTGAATATTGGTTAATGGCCTGCACT-GCTTTCAACAATAACACCTCATCTAATCAGCCCTTT-CCA-CTCCTCTCGGGCCTTTAACAAGGCCCACTCCTACAAGTCCAAAAGATTCTTGGAAAATACTTGCTGGGGCTACAATAGGCCCACAGGATGTAAGACTGTCC-GCTGCTCCCTCCCCCATGTGTGTGGATACTGTAAAGGTCAACACACTGCAGCAAACTGTTCCCTATCAAAAAAGGAACAATTCCCTCGGGGGCCTTCCACTTCATCCTTCAACAGCCCACACCAAAAAAGCAGTAAA-ACTGTCGGTCACTCCGGTTAATATTTCCAAACTAGCTCCCTTTTT-GGAAGGGTACAATATGGGTCAATACTTAATTCAAGGGTTTACTAACGGTTTCAAATTAGGTTATAATGGTCCTCGAATTAACACTTCATGTCCAAATCTC-AAA-TCATGCATGGAAGACCAGGAAATGGTTAAAAGAAAACTGCAAAAAGAGCTTGATGCTGGTCGGATAAAGGGTCCATTTCCTACCAAGCCTTTTCCTAACCTGCGCATTAGTCCAATTGGCCTGGTTCCTAAAAAAGAACCTAACCAATTTCGCATGATACACCATTTAAGTTATCCTGATGGGAATTCGGTCAATTCTTACATAGACAAAAA-CTTGTCGTCGGTGTCGTATGCTTCGTTTGATGATGCAATTCAATTGGTTTTGGAATTGGGTCGAGGCACTTTGCTGAGCAAAACGGATATAGAATCAGCTTTTCGAATC-ATCCCAATCCACTGTCAAGATCATGACTTGCTGGG-TTTCAAATTCAAAGGGGAATTCTACTAT-G-ACG-TGTGC-CTTCCGATGG-GTGCAGCCTCGGCCCCAGCAATTTTCGAACGTTTTAGCACCGCGATTCAATTCATCTGCAACACGCAGCTTGGCATTAAACATATGATTCATATTTTAGATGATTTCCTTATTTTGGGCCCACCTAACTCGGTCATATGTCAAAAAGGTCTTGAGATATTCATAGAGTTCTGTAATTATGTGGGTGTACCAATTAAATCGGAAAAAACAGAAAATGCAACAACATGTCT-TACCT--TTATGGGTTTAGAATTAGATACAATCAAAATGGAAGCGCGGTTACCTAACGAAAAATTGCAAAAACTTCGAGTTCTTCTCTCGTCTGTCAAACGCACAATTAAAC-TGGTAGACCTTCAATCACTGTTAGGTTATCTTAATTTTTGCTGCCAGGTAGTTCGCCCAGGCAGAGCTTTTCTTCGGAGGCTAACTGACCTTACTGCCAATGTGGTAAACCCGAAACATTATATCACTCTGACAAGGGAACACAGGAAAGACATTGCCGCATGGTCCTTTTTCGCAAACAAATTCAATGGAAAAACGTTGCTTGTTGAGAAACGTTGGTTAGAAGCCGATTTTCTCCATTTGCACACAGATGCATCAGGGACACATGGTTTTGGTGCAATTTTCTT-GTCACACTGGTTTTTTGGAGCTTGGTCAGTTCAGTTAAAAACTAGGTGTATCACCTTCAAAGAACTCTTCCCAATTGTTCTGGCTTTGGAGATTTGGGGAGAGCAACTTACAAATAAATGCATTGTTCTGCACACTGACAATATGGCAGTAATGCATATCATAAACCGTCAGACCTCAAAAA-TACCGATTATAATGCATTTAGTACGTAGACTGGTTGTGGCCTGCATGACTCATAACATTTTGGTACGCTCAGAACATGTTGAGGGCAAACGTAACATTTTACCCGATCTCCTTTCTCGCCTGCAGGTTGCAAAGTTCCGTCAACTGGCAAAAGACATGGATGTAGAAGCTACACTCAGTTCCTCCACACCTAATACTCGTTCCTTGAATTATTGTGTTTTCAATTTGTTAAATAACTCACTGGCACCTTCGACATTTGTAAGCTACAAGAATGCATGGAAACAATACATGGCATTTCATAATCTTTACTATTCAAATGAAAAAGTGCTACCTGTATCGGTATCTCGTTTGAGTCAATTTATAGTTTCATGTCAACATCGTGGCTTACAAGCTTCTACA-ATAACATCTTTTGTGTCTGCAATAGCCTACATCCACAAGAT-ACAAAACTTGACAAATCCGTCTGAGGCTTTTGTTGTAAA-AA--GCTTCTGCATGGCCTCCGCCGGGGTCAAA-CAGGAGACAAACGACTGCCTTTTACCTCTTGCCATCTTGAAAAAA-TCATTGGCGCGCTACGTGCAGAGTGTCCCTCTGACTACGACATCACCTTGTATACATCCATGATTCTTGTGGCATTCTTTGGCCTCTTCAGAGTGGGAGAGATAGCTTTATCAAAATTGGGGCATAGAAATTTACTGCAAAAATCTTCAGTGCAAATTAACTCGTATCGGTCCAAAGTTACTGACATAATAATCGAAATGAAAAATTACAAACATTCTGCAGGGCGGTCAGCTTTGATTCCTTTAAAACATCAGCCGCGAAAGCTTCTTTGTCCAGTCAGGGCTTTAGTAAAATATTTTAAGCTGTCATCTACCAATGTGGGTCCTTTATTTCAACATCAATCAGGTAATCCTGTTACTACTT-CAGATTTTCGCATTATCCTGCGTAAATGCGTAGTAAGGTGTAATCTGGATCCCATGAATTTCACAGCACATTCCTTACGCATAGGGGGAGCCACTCATGCTCACATGTGTGACATGCCAGTGGATCACATTCAGCGACTTGGTCGCTGGAAATCTAATGCATATCTAAAGTACATTCGCCCTCGTCCTATGCCTCTCCCAAACTGAAACCAGAAACATACACAATTCCAAGCCTCTTTTCCTATATGGGTGTGCCATTTCCTGCTGTTAATAAATATTGCATATGTTACATTTGTTATTCATGTCCTACTGTTATAAAA-GAGGGGACTGTTTGTCATCCATCTATTTTGTTGTTATATATGTCCCTACCGTGACAAAGCGGAGGAATTATTTCTTACAGAAATATACTTGTATTCAAGACCTTAAAG-TATGTCAGGATTTCCCTACTGTGATAAAGCAGAGGGCAGTCTTGGTGTGCTTGGAAAAGTTGTT--AAAGCATATTATGTGGAAGGTGTTTCATCTACTGCAATGAATGATTCTTCAGTCAATTGGAAGCACATCTCCTGTGATCACGATGCTTTACCAGATTGCAATAATGTCTGATCATGATACACTGTCTTGAGCAAGACAGTAATTTAGGTAATC-TGACTTCCTGTC-ACTAGTTGTATCTACTGTGACAAAGCAGAGATCCAAAGATTGATTAGGATTAGGTATTTAGATTGTGTAGTCTTTAAACTTGATCATATTTTGTACAACTTTGCTTTAAAGTATTGTTTATTGGTATAGTTCGTTTATGCTAAGTTTGATTCTATTGTTATCACCTCCAATTAGATGCATATA-CTGTCT-GTTTCACAGTAATAACTCTGGAATACAACAAATGCTAATGTTTGTGAGAAAGTTATTCCTAGATTGATGGGGTGTCTTTTTCCTATCAATACAAGATGACATTTCTGCACAAGTACTCTAATTCAATATTTTTATCTTTTT-AAGATTGATTTTGTTTGTTAGAAATTGCATGACTAGTTATAGTTAGTTTCTTTTTTCTTCTTGCATTTCTTTAACAGCTCCTTGTGGATGCTGGAAATAGTAACAATTTTTGAAGGAAATATTTCGCTCCACAAGCTTTAGACAGTCC-TTA-CTGTGCGGCGGTGTACTCCGTACGTTTGGCTGGTT-TGTCGGCCACCCAGTCAGTAGAA-GTGTAAATTTAGTTGAGTTGTCTTTA-CGACACTCTTACAAGTGAATATGATTTTGTTCTGAGATAACACTCTTAAGAAGTGTAATATTTGTTATGACATTTTGCAATAAATGTCCTTATTCACTCAACACTGTATTATGGTTTTAATTCACTT-TTCCTGTCCTGTCCTGGCTTGTGGATGAATTATTTGAACATTCAATAAATAATATTTTATGCACACATAAAATAATT--TATGGAATGGAAAAGCTTGTTCGGTTAAATAATAGCTACTACTACTAAATGGAGTAAACTTGTTTTTATTAATCTGACCAAT-GACGTTCTTGTTTAC-TA--TAATCT-GATCCAATGAGAAG--GAAGCGTG-TGACTATGCCGCTTTTAGCAAACCACAAGCCTCCTTCT-TTGGTTAACTGCGTAGTTGAATTCAGCAAAA--
>PACE20_537h_contig_10690:31735-49202()
------TTTTATGCACACATAAAATAATT-TATGGAATGGAAAAGCTTGTTCGGTTAAATAATAGCTACTACTACTAAATGGAGTAAACTTGTTTTTATTAATCTGACCAATGACGTTCTTGTTTACTATAATCTGACCAATGAGAAGGAAGCGTGTGA-CTATGCCGCTTTTAGCAAACCACAAGCCTCCTTCTTT-GGTTAACTGCGTAGTTAAATTCAGCAAAATTCAGCGTAGCTAAA-TATATAT--TCTCTGCTTAATTATATCACTATAAAGGTGAGCGTTGCGTGTTTTACATAGTTTAT--TAACTGTTTTACCTAGTAGGATCCATCCCT-ATTGTGGCAAC-------------------------------CGT-CTAGTGACAGTTCTTT---TAGAGTTTTCAACGT--TGGACATTGTT--TGTGTTT-ACAAAAAAGAAA-GATGGCCGCGCCCATTA-AGATACAGATCTTCGG--TCATTCCTTTGTATCTCGACTGCGTTTGTTTATTCGTGATGAGGAAAACCTTCGCTACGATCTCGGACTGCATAATTTTCCGTTGGTGCAATACTCTGGATATCCTGGGGCGAACGTGAATCGTTTGATATCGAATCTGGAAGTGGTGAAAGACTT--TGGACCAGACATTCTTG-TGGTGCTTGTGGGTACGAACGATTTATACAAACCCGACATCACCATTGAGGACGTCGCTTCAGGCATTTGTCAGTTGGTCCATAAAGCCTTGTTGGAATTATCCGTGACTCGAGTGATTGTTGGTCAAGTGTTGCATCGTTGCGAGCCGAGTAAACCAACACGGTTCCCAGTTGACATTGATTGGTTCAATGAACGTGTGGACAGGCTAAATGTGCGTCTCGATACCTTGTTGAAATCAAGATTTCCAGGAAAGTCCCACTTATGGAGGATGAAAGGATTCTGGTCAGCCGAAACAAAGAGACGAAATTTCTGTGCGGACGGTTGTCATCTGTCTAGGGATGGACAGTTTAAGTTGCTATCAAATCTCCGGGCAGCTTCTGTTGCAGCAATATGCTCAA-CCATCATATAAACCAGTTAAGTTGGTT----------------------------------------------------------------------------------------------------CATTTACTTCAATCATTATTTAAGTATTTCATTTTTTTATCAAAAATTGACTTCTTGCTCCACCAAAGCCGACCGACAGGGTTCTAGCCCTGCTTATGTAGGGTCGATTCAGTGAATATCCCAAACTGAACAGTGCGATTTATTAAGGAATTCGTAGGGTCAATGCGGTGCATGTCCCAAGCTACGCTGTGCGTACGTTCCTTTGAATTAATTCCTGCAGTGCATGTCCCACATTATGCAGTGCTTATTATTATTAA----TTTTTTTTTT----------CATTTTTGATAGAACATATTTGTGGGTACAGTGCAGTGCATGTCCCACATTATGGA-GTTGACTATACTTTATAGGGCCAATGCAGTGCATGTCCCTCATTACGCAATGCGTATTTTTCTATGACATACTTTGCGGGGCCAACGCAGTGCATGTC--CCTCATTATGCAGGGCAT-------TATGACATATTTGGTGGGGTCATTGCAGTGCATAT-CCCTCATTACGCAGTGCGTATTTCTCTATGATATTTCCT--------------------------------------------------TGGATCAT--------------------------------------------------------TGCAGTGCATTTC-CCTCATTACGCAGTGCGTATTTTTCTATGACAGATTTCGTGGGGTCAGTGCAGTGCATGTCCCTCATTACGCAGTGCGTATTTTTCTATGATATTTCCTTGGGTCATTGC-AGTGCATTTCCCTCATTACGCAGTGCGTATTTTTCTATGACAGATTTCGTGGGGTCAGTGCAGTGCATGTCCCTCATTACGCAGTGCGTATTTTTCTATGA-----------------------------------------------------------------------------------------------------------------------GCATATTTG--TGGAT-ATCGTGCAGTGCACATCCCCGATTTACATGTGTAAAAACAATAAGCACAGGTCAATGCAGAGCA-TGACCAGAATGACACAGTGAGTATAGTAAAAGAAATATTTTGGTTCGAGCATGTCCGATCCATGTTAATATGAATCTTTATTTAAG-GTC-AAATAGTTATTGTTTTATTTGTGTGCAGTCTGTATATCAT-GATTGCTCATAC-TGTTGTGTCTTTATAAGCTGTGCAATATGTTGTGAAGGTCATGCAGTGCTTGGCCTATACAATCATGGTGAAAATTCTCATTAACGATACTCATTTATATAGCAGTGCTTTCCCCCTTTATAAGGAAGGGTGATATTTGTTAAGTGTATAGGTATGGCGAAATAGTCTGCTGTAAAAGCCCTTCATACAGACCCTTTTGCGTCTTTCTGTTTGTAAAATAGA-ACAGACCGGTACCTACATGTTGGTCGGTTTATTTCAGATGAAAA-GAAAA-TCTGTTGGCCCGACT-AAAGCTTCCACTCGGACACGGGCAAAGAAA-CCCGAACAACTCGAATTAATGAAGATGTTGGGAACCATCCATC---------------------------------------------------------------GACATCTGGAAAGAAAGCCCAAACACCTCGAATTGA---AGATGTTGGGAACCATCCATCGA-CATCTGGAA---------------------------------------------------------GTTCTTCAAATAGTGTTGTGATTTCAATGCACCATTCGGACACTGACGAAGACCAACAAGACTCCAACAACCAACGGTCAATTTTGACTCTGAATCGCTC-AAGGACACAAACTGTCTCCATTAACCCCGAAGAGAGCATGCGCAATCGGTTTCCCAGTCAACATTATGAGTCCTCAAGCT-CGGACTCTGAGGGCGATGTCCCGGAGATTTCTCACTCAACGAAAATTACAGGTAATGGCACACCCTCTGCAGTTGCAGAACCAATCAGCTCGCCAATCATGGCTCAAATATCTAAAAGGATAAGGAAACAAATTTGGGCAAATGAATTC-ATTGATTTAGCTTGTCTCCTTCCCCACACGATTAATTCAAACTTAAATAACCC-TCCAACATTTTCTTTGCAAATGGATGGTAATTCTCAGATTTCTTTAACACCTTCCCATAAGTCCAGGAAAA-TTACTACTATTGATACTTGGACAACTGC-CTTTATGAGGTTTGTAGCC-GTATATGCTACAAAATATCCGCTAGAAACACCCCAGCTCATGAAATATGGGGAAATCGTC-CGTGAC-ATAGCGTCAAGGAAACAGGGCCT--TT-CCTTCATGTTCTACGACACCAA-TTTTCGTAAAGCAAGG-GAGACTACTCTCTTACCATGGGACAGACTTCATACTGAATATTGGTTAATGGCCTGCACT-GCTTTCAACAATAACACCTCATCTAATCAGCCCTTT-CCA-C-CCTCTCGGGCCTTTAACAAGGCCCACTCCTACAAGTCCAAAAGATTCTTGGAAAATACTTGCTGGGGCTACAATAGGCCCACAGGATGTAAGACTGTCC-GCTGCTCCCTCCCCCATGTGTGTGGATACTGTAAAGGTCAACACACTGCAGCAAACTGTTCCCTATCAAAAAAGGAACAATTCCCTCGGGGGCCTTCCACTTCATCCTTCAACAGCCCACACCAAAAAAGCAGTAAA-ACTGTCGGTCACTCCGGTTAATATTTCCAAACTAGCTCCCTTTTT-GGAAGGGTACAATATGGGTCAATACTTAATTCAAGGGTTTACTAACGGTTTCAAATTAGGTTATAATGGTCCTCGAATTAACACTTCATGTCCAAATCTC-AAA-TCATGCATGGAAGACCAGGAAATGGTTAAAAGAAAACTGCAAAAAGAGCTTGATGCTGGTCGGATAAAGGGTCCATTTCCTACCAAGCCTTTTCCTAACCTGCGCATTAGTCCAATTGGCCTGGTTCCTAAAAAAGAACCTAACCAATTTCGCATGATACACCATTTAAGTTATCCTGATGGGAATTCGGTCAATTCTTACATAGACAAAAA-CTTGTCGTCGGTGTCGTATGCTTCGTTTGATGATGCAATTCAATTGGTTTTGGAATTGGGTCGAGGCACTTTGCTGAGCAAAACGGATATAGAATCAGCTTTTCGAATC-ATCCCAATCCACTGTCAAGATCATGACTTGCTGGG-TTTCAAATTCAAAGGG-AATTCTACTAT-G-ACG-TGTGC-CTTCCGATGG-GTGCAGCCTCGGCCCCAGCAATTTTCGAACGTTTTAGCACCGCGATTCAATTCATCTGCAACACGCAGCTTGGCATTAAACATATGATTCATATTTTAGATGATTTCCTTATTTTGGGCCCACCTAACTCGGTCATATGTCAAAAAGGTCTTGAGATATTCATAGAGTTCTGTAATTATGTGGGTGTACCAATTAAATCGGAAAAAACAGAAAATGCAACAACATGTCT-TACCT--TTATGGGTTTAGAATTAGATACAATCAAAATGGAAGCGCGGTTACCTAACGAAAAATTGCAAAAACTTCGAGTTCTTCTCTCGTCTGTCAAACGCACAATTAAAC-TGGTAGACCTTCAATCACTGTTAGGTTATCTTAATTTTTGCTGCCAGGTAGTTCGCCCAGGCAGAGCTTTTCTTCGGAGGCTAACTGACCTTACTGCCAATGTGGTAAACCCGAAACATTATATCACTCTGACAAGGGAGCACAGGAAAGACATTGCCGCATGGTCCTTTTTCGCAAACAAATTCAATGGAAAAACGTTGCTTGTTGAGAAACGTTGGTTAGAAGCCGATTTTCTCCATTTGCACACAGATGCATCAGGGACACATGGTTTTGGTGCAATTTTCTTTGTCACACTGGTTTTTTGGAGCTTGGTCAGTTCAGTTAAAAACTAGGTGTATCACCTTCAAAGAACTCTTCCCAATTGTTCTGGCTTTGGAGATTTGGGGAGAGCAACTTGCAAATAAATGCATTGTTCTGCACACTGACAATATGGCAGTAATGCATATCATAAACCGTCAGACCTCAAAAA-TACCGATTATAATGCATTTAGTACGTAGACTGGTTGTGGCCTGCATGACTCATAACATTTTGGTACGCTCAGAACATGTTGAGGGCAAACGTAACATTTTACCCGATCTCCTTTCTCGCCTGCAGGTTGCAAAGTTCCGTCAACTGGCAAAAGACATGGATGTAGAAGCTACAC-CAGTTCCTCCACACCTAATACTCGTTCCTTGAATTATTGTGTTTTCAATTTGTTAAATAACTCACTGGCACCTTCGACATTTGTAAGCTACAAGAATGCATGGAAACAATACATGGCATTTCATAATCTTTACTATTCAAATGAAAAAGTGCTACCTGTATCGGTATCTCGTTTGAGTCAATTTATAGTTTCATGTCAACATCGTGGCTTACAAGCTTCTACA-ATAACATCTTTTGTGTCTGCAACAGCCTACATCCACAAGATTACAAAACTTGACAAATCCGTCTGAGGCTTTTGTTGTAAAGAAA-GCTTCTGCATGGCCTCCGCCAGGGTCAAA-CAGGAGACAAACGACTGCCTTTTACCTCTTGCCATCTTGAAAAAAATCATTGGCGCGCTACGTGCAGAGTGTCCCTCTGACTACGACATCACCTTGTATACATCCATGATTCTTGTGGCATTCTTTGGCCTCTTCAGAGTGGGAGAGATAGCTTTATCAAAATTGGGGCATAGAAATTTACTGCAAAAATCTTCAGTGCAAATTAACTCGTATCGGTCCAAAGTTACTGACATAATAATCGAAATGAAAAATTACAAACATTCTGCAGGGCGGTCAGCTTTGATTCCTTTAAAACATCAGCCGCGAAAGCTTCTTTGTCCAGTCAGGGCTTTAGTAAAATATTTTAAGCTGTCATCTACCAATGTGGGTCCTTTATTTCAACATCAATCAGGTAATCCTGTTACTACTT-CAGATTTTCGCATTATCCTGCGTAAATGCGTAGTAAGGTGTAATCTGGATCCCATGAATTTCACAGCACATTCCTTACGCATAGGGGGAGCCACTCATGCTCACATGTGTGACATGCCAGTGGATCACATTCAGCGACTTGGTCGCTGGAAATCTAATGCATATCTAAAGTACATTCGCCCTCGTCCTATGCCTCTCCCAAACTGAAACCAGAAACATACACAATTCCAAGCCTCTTT-CCTATATGGGTGTGCCATTTCCTGCTGTTAATAAATATTGCATATGTTACATTTGTTATTCATGTCCTACTGTTATAAAA-GAGGGGACTGTTTGTCATCCATCTATTTTGTTGTTATATATGTCCCTACCGTGACAAAGCGGAGGAATTATTTCTTACAGAAATATACTTGTATTCAAGACCTTAAAG-TATGTCAGGATTTCCCTACTGTGATAAAGCAGAGGGCAGTCTTGGTGTGCTTGGAAAAGTTGTT--AAAGCATATTATGTGGAAGGTGTTTCATCTACTGCAATGAATGATTCTTCAGTCAATTGGAAGCACATCTCCTGTGATCACGATGCTTTACCAGATTGCAATAATGTCTGATCATGATACACTGTCTTGAGCAAGACAGTAATTTAGGTAATC-TGACTTCCTGTC-ACTAGTTGTATCTACTGTGACAAAGCAGAGATCCAAAGATTGATTAGGATTAGGTATTTAGATTGTGTAGTCTTTAAACTTGATCATATTTTGTACAACTTTGCTTTAAAGTATTGTTTATTGGTATAGTTCGTTTATGCTAAGTTTGATTCTATTGTTATCACCTCCAATTAGATGCATATA-CTGTCT-GTTTCACAGTAATAACTCTGGAATACAACAAATGCTAATGTTTGTGAGAAAGTTATTCCTAGATTGATGGGGTGTCTTTT-CCTATCAATACAAGATGACATTTCTGCACAAGTACTCTAATTCAATATTTTTATCTTTTT-AAGATTGATTTTGTTTGTTAGATATTGCATGACTAGTTATAGTTAGTTTCTTTTT-CTTCTTGCATTTCTTTAACAGCTCCTTGTGGATGCTGGAAATAGTAACAATTTTTGAAGGAAATATTTCGCTCCACAAGCTTTAGACAGTCCCTTA-CTGTGCGGCGGTGTACTCCGTACGTTTGGCGGTTT-GTTTGGCCACCCAGTCAGTAGAA-GTGTAAATTTAGTTGAGTTGTCTTTA-CGACACTCTTACAAGTGAATATGATTTTGTTCTGAGATAACACTCTTAAGAAGTGTAATATTTGTTATGACATTTTGCAATAAATGTCCTTATTCACTCAACACTGTATTATGGTTTTAATTCACTTCTTCCTGTCCTGTCCTGGCTTGTGGATGAATTATTTGAACATTCAATAAATAATATTTTATGCACACATAAAATAATT--TATGGAATGGAAAAGCTTGTTCGGTTAAATAATAGCTACTACTACTAAATGGAGTAAACTTGTTTTTATTAATCTGACCAAT-GACGTTCTTGTTTAC-TA--TAATCT-GA-CCAATGAGAAG--GAAGCGTG-TGACTATGCCGCTTTTAGCAAACCACAAGCCTCCTTCT-TTGGTTAACTGCGTAGTTAAATTCAGCAAAA--
>ENCE17_3572_1:9263162-9280486()
------TTTTATGCACACATAAAATAATT-TATGGAATGGAAAAGCTTGTTCGGTTAAATAATAGCTACTACTACTAAATGGAGTAAACTTGTTTTTATTAATCTGACCAATGACGTTCTTGTTTACTATAATCTGACCAATGAGAAGGAAGCGTGTGA-CTATGCCACTTTTAGCAAACCACAAGCCTCCTTCTTT-GGTTAACTGCGTAGTTAAATTCAGCAAAATTGAGCGTAGCTAAA-TATATATATTCTCTGCTTAATTATATCACTATAAAGGTGAGCGTTGCGTGTTTTACATAGTTTAT--TAACTGTTTTACCTAGTAGGATCCATCCCT-ATTGTGGCAAC-------------------------------CGT-CTAGTGACAGTTCTTT---TAGAGTTTTCAACGT--TGGACATTGTT--TGTGTTT-ACAAAAAAGAAA-GATGGCCGCGCCCATTA-AGATACAGATCTTCGG--TCATTCCTTTGTATCTCGACTGCGTTTGTTTATTCGTGATGAGGAAAACCTTCGCTACGATCTCGGACTGCATAATTTTCCGTTGGTGCAATACTCTGGATATCCTGGGGCGAACGTGAATCGTTTGATATCGAACCTGGAAGTGGTGAAAGACTT--TGGACCAGGCATTCTTG-TGGTGCTTGTGGGTACGAACGATTTATACAAACCCGACATCACCATTGAGGACGTCGCTTCAGGCATTTGTCAGTTGGTCCATAAAGCCTTGTTGGAATTATCCGTGACTCGAGTGATTGTTGGTCAAGTGTTGCATCGTTGCGAGCCGAGTAAACCAACACGGTTCCCAGTTGACATTGATTGGTTCAATGAACGTGTGGACAGGCTAAATGTGCGTCTCGATACCTTGTTGAAATCAAGATTTCCAGGAAAGTCCCACTTATGGAGGATGAAAGGATTCTGGTCAGCCGAAACAAAGAGACGAAATTTCTGTGCGGACGGTTGTCATCTGTCTAGGGATGGACAGTTTAAGTTGCTATCAAATCTCCGGGCAGCTTCTGTTGCAGCAATATGCTCAA-CCATCATATAAACCAGTTAAGTTGGTT----------------------------------------------------------------------------------------------------CATTTACTTCAATCATTATTTAAGTATTTCATTTTTT-ATCAAAAATTGACTTCTTGCTCCCCCAAAGCCGACCGACAGGGTTCTAGCCCTGCTTATGTAGGGTCGATTCAGTGAATATCCCAAACTGAACAGTGCGATTTATTAAGGAATTCGTAGGGTCAATGCGGTGCATGTCCCAAGCTACGCTGTGCGTACGGTCCTTTGAATTAATTCCTGCAGTGCATGTCCCACATTATGCAGTGCTTATTATTATTAA----TTTTTTTTT-----------CATTTTTGATAGAACATATTTGTGGGTACAGTGCAGTGCATGTCCCACATTATGGA-GTTGACTATACTTTATAGGGCCAATGCAGTGCATGTCCCTCATTACGCAATGCGTATTTTTCTATGACATCCTTTGCGGGGCCAACGCAGTGCATGTC--CCTCATTATGCAGGGCAT-------TATGACATATTTGGTGGGGTCATTGCAGTGCATAT-CCCTCATTACGCAGTGCGTATTTCTCTATGATATTTCCT--------------------------------------------------TGGGTCAT--------------------------------------------------------TGCAGTGCATTTC-CCTCATTACGCAGTGCGTATTTTTCTATGACAGATTTCGTGGGGTCAGTGCAGTGCATGTCCCTCATTACGCAGTGCGTATTTTTCTATGATATTTCCTTGGGTCATTGC-AGTGCATTTCCCTCATTACGCAGTGCGTATTTTTCTATGACATATTTCGTGGGGTCAGTGCAGTGCATGTCCCTCATTACGCAGTGCGTATTTTTCTATGA-----------------------------------------------------------------------------------------------------------------------GCATATTTG--TGGAT-ATCGTGCAGTGCACATCCCCGATTTACATGTGTAAATACAATAAGCACAGGTCAATGCAGAGCA-TGACCAGAATGACACAGTGAGTATAGTAAAAGAAATATTTTGGTTCGAGCATGTCCGATCCATGTTAATATGAATCTTTATTTAAG-GTC-AAATAGTTATTGTTTTATTTGTGTGCAGTCTGTATATCAT-GATTGCTCATAC-TGTTGTGTCTTTATAAGCTGTGCAATATGTTGTGAAGGTCATGCAGTGCTTGGCCTATACAATCATGGTGAAAATTGTCATTAACGATACTCATTTATATAGCAGTGCTTTCCCCCTTTATAAGGAAGGGTGATATTTGTTAAGTGTATAGGTATGGCGAAATAGTCTGCTGTAAAAGCCCTTCATACAGACCCTTTTGCGTCTTTCTGTTTGTAAAATAGA-ACGGACCGGTACCTACATGTTGGTCGGTTTATTTCAGATGAAAA-GAAAA-TCTGTTGGCCCGACT-AAAGCTTCCACTCGGACACGGGCAAAGAAAACCCGAACAACTCGAATTAATGAAGATGTTGGGAACCATCCATC---------------------------------------------------------------GACATCTGGAAAGAAAGCCCAAACACCTCGAATTGATGAAGATGTTGGGAACCATCCATCGA-CATCTGGAA---------------------------------------------------------GTTCTTCAAATAGTGTTGTGATTTCAATGCACCATTCGGACACTGACGAAGACCAACAAGACTCCAACAACCAACGGTCAATTTTGACTCTGAATCGCTC-AAGGACACAAACTGTCTCCATTAACCCCGAAGAGAGCATGCGCAATCGGTTTCCCAGTCAACATTATGAGTCCTCAAGCT-CGGACTCTGAGGGCGATGTCCCGGAGATTTCTCACTCAACGAAAATTACAGGTAATGGCACACCCTCTGCAGTTGCAGAACCAATCAGCTCGCCAATCATGGCTCAAATATCTAAAAGGATAAGGAAACAAATTTGGGCAAATGAATTC-ATTGATTTAGCTTGTCTCCTTCCCCACACGATTAATTCAAACTTAAATAATCC-TCCAACATTTTCTTTGCAAATGGATGGTAATTCTCAGATTTCTTTAACACCTTCCCATAAGTCCAGGAAAA-TTACTACTATTGATACTTGGACAACTGC-CTTTATGAGGTTTGTAGCC-GTATATGCTACAAAATATCCGCTAGAAACACCCCAGCTCATGAAATATGGGGAAATCGTC-CGTGAC-ATAGCGTCAAGGAAACAGGGCCT--TT-CCTTCATGTTCTACGACACCAA-TTTTCGTAAAGCAAGG-GAGACTACTCTCTTACCATGGGACAGACTTCATACTGAATATTGGTTAATGGCCTGCACT-GCTTTCAACAATAACACCTCATCTAATCAGCCCTTT-CCA-C-CCTCTCGGGCCTTTAACAAGGCCCACTCCTACAAGTCCAAAAGATTCTTGGAAAATACTTGCTGGGGCTACAATAGGCCCACAGGATGTAAGACTGTCC-GCTGCTCCCTCCCCCATGTGTGTGGATACTGTAAAGGTCAACACACTGCAGCAAACTGTTCCCTATCAAAAAAGGAACAATTCCCTCGGGGGCCTTCCACTTCATCCTTCAACAGCCCACACCAAAAAAGCAGTAAA-ACTGTCGGTCACTCCGGTTAATATTTCCAAACTAGCTCCCTTTTT-GGAAGGGTACAATATGGGTCAATACTTAATTCAAGGGTTTACTAACGGTTTCAAATTAGGCTATAATGGTCCTCGAATTAACACTTCATGTCCAAATCTC-AAA-TCATGCATGGAAGACCAGGAAATGGTTAAAAGAAAACTGCAAAAAGAGCTTGATGCTGGTCGGATAAAGGGTCCATTTCCTACCAAGCCTTTTCCTAACCTACGCATTAGTCCAATTGGCCTGGTTCCTAAAAAAGAACCTAACCAATTTCGCATGATACACCATTTAAGTTATCCTGATGGGAATTCGGTCAATTCTTACATAGACAAAAA-CTTGTCGTCGGTGTCATATGCTTCGTTTGATGATGCAATTCAATTGGTTTTGGAATTGGGTCGAGGCACTTTGCTGAGCAAAACGGATATAGAATCAGCTTTTCGAATC-ATCCCAATCCACTGTCAAGATCATGACTTGCTGGG-TTTCAAATTCAAAGGGGAATTCTACTAT-G-ACG-TGTGC-CTTCCGATGG-GTGCAGCCTCGGCCCCAGCAATTTTCGAACGTTTTAGCACCGCGATTCAATTCATCTGCAACACGCAGCTTGGCATTAAACATATGATTCATATTTTAGATGATTTCCTTATTTTGGGCCCACCTAACTCGGTCATATGTCAAAAAGGTCTTGAGATATTCATAGAGTTCTGTAATTATGTGGGTGTACCAATTAAATCGGAAAAAACAGAAAATGCAACAACATGTCT-TACCT--TTATGGGTTTAGAATTAGATACAATCAAAATGGAAGCGCGGTTACCTAACGAAAAATTGCAAAAACTTCGAGTTCTTCTCTCGTCTGTCAAACGCACAATTAAAC-TGGTAGACCTTCAATCACTGTTAGGTTATCTTAATTTTTGCTGCCAGGTAGTTCGCCCAGGCAGAGCTTTTCTTCGGAGGCTAACTGACCTTACTGCCAATGTGGTAAACCCGAAACATTATATCACTCTGACAAGGGAACACAGGAAAGACATTGCCGCATGGTCCTTTTTCGCAAACAAATTCAATGGAAAAACGTTGCTTGTTGAGAAACGTTGGTTAGAAGCCGATTTTCTCCATTTGCACACAGATGCATCAGGGACACATGGTTTTGGTGCAATTTTCCT-GTCACACTGGTTTTTTGGAGCTTGGTCAGTTCAGTTAAAAACTAGGTGTATCACCTTCAAAGAACTCTTCCCAATTGTTCTGGCTTTGGAGATTTGGGGAGAGCAACTTACAAATAAATGCATTGTTCTGCACACTGACAATATGGCAGTAATGCATATCATAAACCGTCAGACCTCAAAAA-TACCGATTATAATGCATTTAGTACGTAGACTGGTTGTGGCCTGCATGACTCATAACATTTTGGTACGCTCAGAACATGTTGAGGGCAAACGTAACATTTTACCCGATCTCCTTTCTCGCCTGCAGGTTGCAAAGTTCCGTCAACTGGCAAAAGACATGGATGTAGAAGCTACAC-CAGTTCCTCCACACCTAATACTCGTTCCTTGAATTATTGTGTTTTCAATTTGTTAAATAACTCACTGGCACCTTCGACATTTGTAAGCTACAAGAATGCATGGAAACAATACATGGCATTTCATAATCTTTACTATTCAAATGAAAAAGTGCTACCTGTATCGGTATCTCGTTTGAGTCAATTTATAGTTTCATGTCAACATCGTGGCTTACAAGCTTCTACA-ATAACATCTTTTGTGTCTGCAATAGCCTACATCCACAAGAT-ACAAAACTTGACAAATCCGTCTGAGGCTTTTGTTGTAAA-AAA-GCTTCTGCATGGCCTCCGCCGGGGTCAAA-CAGGAGACAAACGACTGCCTTTTACCTCTTGCCATCTTGAAAAAA-TCATTGGCGCGCTACGTGCAGAGTGTCCCTCTGACTACGACATCACCTTGTATACATCCATGATTCTTGTGGCATTCTTTGGCCTCTTCAGAGTGGGAGAGATAGCTTTATCAAAATTGGGGCATAGAAATTTACTGCAAAAATCTTCAGTGCAAATTAACTCGTATCGGTCCAAAGTTACTGACATAATAATCGAGATGAAAAATTACAAACATTCTGCAGGGCGGTCAGCTTTGATTCCTTTAAAACATCAGCCGCGAAAGCTTCTTTGTCCAGTCAGGGCTTTAGTAAAATATTTTAAGCTGTCATCTACCAATGTGGGTCCTTTATTTCAACATCAATCAGGTAATCCTGTTACTACTT-CAGATTTTCGCATTATCCTGCGTAAATGCGTAGTAAGGTGTAATCTGGATCCCATGAATTTCACAGCACATTCCTTACGCATAGGGGGAGCCACTCATGCTCACATGTGTGACATGCCAGTGGATCACATTCAGCGACTTGGTCGCTGGAAATCTAATGCATATCTAAAGTACATTCGCCCTCGTCCTATGCCTCTCCCAAACTGAAACCAGAAACATACACAATTCCAAGCCTCTTT-CCTATATGGGTGTGCCATTTCCTGCTGTTA-TAAATATTGCATATGTTACATTTGTTATTCATATCCTACTGTTATAAAA-GAGGGGACTGTTTGTCATCCATCTAATTTGTTGTTATATATATCCCTACCGTGACAAAGCGGAGGAATTATTTCTTACAGAAATATACTTGTATTCAAGACCTTAAAG-TATGTCAGGATTTCCCTACTGTGATAAAGCAGAGGGCAGTCTTGGTGTGCTTGGAAAAGTTGTT--AAAGCATTTTATGTGGAAGGTGTTTCATCTACTGCAATGAATGATTCTTCAGTCAATTGGAAGCACATCTCCTGTGATCACGATGCTTTACCAGATTGCAATAATGTCTGATCATGATACACTGTCTTGAGCAAGACAGTAATTTAGGTAATC-TGAATTCCTGTC-ACTAGTTGTATCTACTGTGACAAAGCAGAGATCCAATGATTGATTAGGATTAGGTATTTAGATTGTGTAGTCTTTAAACTTGATCATATTTTGTACAACTTTGCTTTAGAGTATTGTTTATTGGTATAGTTCATTTATGCTAAGTTTGATTCTATTGTTATCACCTCCAATTAGATGCATATA-CTGTCT-GTTTCACAGTAATAACTCTGGAATACAACAAATGCTAATGTTTGTGAGAAAGTTATTCCTAGATTGATGGGGTGTCTTTT-CCTATCAATACAAGATGACATTTCTGCACAAGTACTCTAATTCAATATTTTTATCTTTTT-AAGATTGATTTTGTTTGTTAGAAATTGCATGACTAGTTATAGTTAGTTTCTTTTTTCTTCTTGCATTTCTTTAACAGCTCCTTGTGGATGCTGGAAATAGTAACAATTTTTGAAGGAAATATTTCGCTCCACAAGCTTTAGACAGTCC-TTA-CTGTGCGGCGGTGTACTCCGTACGTTTGGCGGTTT-GTTTGGCCACCCAGTCAGTAGAA-GTGTAAATTTAGTTGAGTTGTCTTTA-CGACACTCTTACAAGTGAATATGATTTTGTTCTGAGATAACACTCTTAAGAAGTGTAATATTTGTTATGACATTTTGCAATAAATGTCCTTATTCAATCAACACTGTATTATGGTTTTAATTCACTTCTTCCTGTCCTGTCCTGGCTTGTGGATGAATTATTTGAACATTCAATAAATAATATTTTATGCACACATAAAATAATT--TATGGAATGGAAAAGCTTGTTCGGTTAAATAATAGCTACTACTACTAAATGGAGTAAACTTGTTTTTATTAATCTGACCAAT-GACGTTCTTGTTTAC-TA--TAATCT-GA-CCAATGAGAAG--GAAGCGTG-TGACTATGCCACTTTTAGCAAACCACAAGCCTCCTTCT-TTGGTTAACTGCGTAGTTAAATTCAGCAAAA--
>PACE20_537h_contig_17984:4867-17521()
------TTTTATGCACACATAAAATAATT-TATGGAATGGAAAAGCTTGTTCGGTTAAATAATAGCTACTACTACTAAATGGAGTAAACTTGTTTTTATTAATCTGACCAATGACGTTCTTGTTTACTATAATCTGACCAATGAGAAGGAAGCGTGTGA-CTATGCCGCTTTTAGCAAACCACAAGCCTCCTTCTTT-GGTTAACTGCGTAGTTAAATTCAGCAAAATTCAGCGTAGCTAAA-TATATATATTCTCTGCTTAATTATATCACTATAAAGGTGAGCGTTGCGTGTTTTACATAGTTTAT--TAACTGTTTTACCTAGTAGGATCCATCCCT-ATTGTGGCAAC-------------------------------CGT-CTAGTGACAGTTCTTT---TAGAGTTTTCAACGT--TGGACATTGTT--TGTGTTT-ACAAAAAAGAAA-GATGGCCGCGCCCATTA-AGATACAGATCTTCGG--TCATTCCTTTGTATCTCGACTGCGTTTGTTTATTCGTGATGAGGAAAACCTTCGCTACGATCTCGGACTGCATAATTTTCCGTTGGTGCAATACTCTGGATATCCTGGGGCGAACGTGAATCGTTTGATATCGAATCTGGAAGTGGTGAAAGACTT--TGGACCAGACATTCTTG-TGGTGCTTGTGGGTACGAACGATTTATACAAACCCGACATCACCATTGAGGACGTCGCTTCAGGCATTTGTCAGTTGGTCCATAAAGCCTTGTTGGAATTATCCGTGACTCGAGTGATTGTTGGTCAAGTGTTGCATCGTTGCGAGCCGAGTAAACCAACACGGTTCCCAGTTGACATTGATTGGTTCAATGAACGTGTGGACAGGCTAAATGTGCGTCTCGATACCTTGTTGAAATCAAGATTTCCAGGAAAGTCCCACTTATGGAGGATGAAAGGATTCTGGTCAGCCGAAACAAAGAGACGAAATTTCTGTGCGGACGGTTGTCATCTGTCTAGGGATGGACAGTTTAAGTTGCTATCAAATCTCCGGGCAGCTTCTGTTGCAGCAATATGCTCAA-CCATCATATAAACCAGTTAAGTTGGTT----------------------------------------------------------------------------------------------------CATTTACTTCAATCATTATTTAAGTATTTCATTTTTT-ATCAAAAATTGACTTCTTGCTCCACCAAAGCCGACCGACAGGGTTCTAGCCCTGCTTATGTAGGGTCGATTCAGTGAATATCCCAAACTGAACAGTGCGATTTATTAAGGAATTCGTAGGGTCAATGCGGTGCATGTCCCAAGCTACGCTGTGCGTACGTTCCTTTGAATTAATTCCTGCAGTGCATGTCCCACATTATGCAGTGCTTATTATTATTAA----TTTTTTTTT-----------CATTTTTGATAGAACATATTTGTGGGTACAGTGCAGTGCATGTCCCACATTATGGA-GTTGACTATACTTTATAGGGCCAATGCAGTGCATGTCCCTCATTACGCAATGCGTATTTTTCTATGACATACTTTGCGGGGCCAACGCAGTGCATGTC--CCTCATTATGCAGGGCAT-------TATGACATATTTGGTGGGGTCATTGCAGTGCATAT-CCCTCATTACGCAGTGCGTATTTCTCTATGATATTTCCT--------------------------------------------------TGGATCAT--------------------------------------------------------TGCAGTGCATTTC-CCTCATTACGCAGTGCGTATTTTTCTATGACAGATTTCGTGGGGTCAGTGCAGTGCATGTCCCTCATTACGCAGTGCGTATTTTTCTATGATATTTCCTTGGGTCATTGC-AGTGCATTTCCCTCATTACGCAGTGCGTATTTTTCTATGACAGATTTCGTGGGGTCAGTGCAGTGCATGTCCCTCATTACGCAGTGCGTATTTTTCTATGA-----------------------------------------------------------------------------------------------------------------------GCATATTTG--TGGAT-ATCGTGCAGTGCACATCCCCGATTTACATGTGTAAATACAATAAGCACAGGTCAATGCAGAGCA-TGACCAGAATGACACAGTGAGTATAGTAAAAGAAATATTTTGGTTCGAGCATGTCCGATCCATGTTAATATGAATCTTTATTTAAG-GTC-AAATAGTTATTGTTTTATTTGTGTGCAGTCTGTATATCAT-GATTGCTCATAC-TGTTGTGTCTTTATAAGCTGTGCAATATGTTGTGAAGGTCATGCAGTGCTTGGCCTATACAATCATGGTGAAAATTGTCATTAACGATACTCATTTATATAGCAGTGCTTTCCCCCTTTATAAGGAAGGGTGATATTTGTTAAGTGTATAGGTATGGCGAAATAGTCTGCTGTAAAAGCCCTTCATACAGACCCTTTTGCGTCTTTCTGTTTGTAAAATAGA-ACAGACCGGTACCTACATGTTGGTCGGTTTATTTTAGATGAAAA-GAAAA-TCTGTTGGCCCGACT-AAAGCTTCCACTCGGACACGGGCAAAGAAAACCCGAACAACTCGAATTAATGAAGATGTTGGGAACCATCCATC---------------------------------------------------------------GACATCTGGAAAGAAAGCCCAAACACCTCGAATTGA---AGATGTTGGGAACCATCCATCGA-CATCTGGAA---------------------------------------------------------GTTCTTCAAATAGTGTTGTGATTTCAATGCACCATTCGGACACTGACGAAGACCAACAAGACTCCAACAACCAACGGTCAATTTTGACTCTGAATCGCTC-AAGGACACAAACTGTCTCCATTAACCCCGAAGAGAGCATGCGCAATCGGTTTCCCAGTCAACATTATGAGTCCTCAAGCT-CGGACTCTGAGGGCGATGTCCCGGAGATTTCTCACTCAACGAAAATTACAGGTAATGGCACACCCTCTGCAGTTGCAGAACCAATCAGCTCGCCAATCATGGCTCAAATATCTAAAAGGATAAGGAAACAAATTTGGGCAAATGAATTC-ATTGATTTAGCTTGTCTCCTTCCCCACACGATTAATTCAAACTTAAATAACCC-TCCAACATTTTCTTTGCAAATGGATGGTAATTCTCAGATTTCTTTAACACCTTCCCATAAGTCCAGGAAAA-TTACTACTATTGATACTTGGACAACTGC-CTTTATGAGGTTTGTAGCC-GTATATGCTACAAAATATCCGCTAGAAACACCCCAGCTCATGAAATATGGGGAAATCGTC-CGTGAC-ATAGCGTCAAGGAAACAGGGCCT--TT-CCTTCATGTTCTACGACACCAA-TTTTCGTAAAGCAAGG-GAGACTACTCTCTTACCATGGGACAGACTTCATACTGAATATTGGTTAATGGCCTGCACT-GCTTTCAACAATAACACCTCATCTAATCAGCCCTTT-CCA-C-CCTCTCGGGCCTTTAACAAGGCCCACTCCTACAAGTCCAAAAGATTCTTGGAAAATACTTGCTGGGGCTACAATAGGCCCACAGGATGTAAGACTGTCC-GCTGCTCCCTCCCCCATGTGTGTGGATACTGTAAAGGTCAACACACTGCAGCAAACTGTTCCCTATCAAAAAAGGAACAATTCCCTCGGGGGCCTTCCACTTCATCCTTCAACAGCCCACACCAAAAAAGCAGTAAA-ACTGTCGGTCACTCCGGTTAATATTTCCAAACTAGCTCCCTTTTT-GGAAGGGTACAATATGGGTCAATACTTAATTCAAGGGTTTACTAACGGTTTCAAATTAGGTTATAATGGTCCTCGAATTAACACTTCATGTCCAAATCTC-AAA-TCATGCATGGAAGACCAGGAAATGGTTAAAAGAAAACTGCAAAAAGAGCTTGATGCTGGTCGGATAAAGGGTCCATTTCCTACCAAGCCTTTTCCTAACCTGCGCATTAGTCCAATTGGCCTGGTTCCTAAAAAAGAACCTAACCAATTTCGCATGATACACCATTTAAGTTATCCTGATGGGAATTCGGTCAATTCTTACATAGACAAAAA-CTTGTCGTCGGTGTCGTATGCTTCGTTTGATGATGCAATTCAATTGGTTTTGGAATTGGGTCGAGGCACTTTGCTGAGCAAAACGGATATAGAATCAGCTTTTCGAATC-ATCCCAATCCACTGTCAAGATCATGACTTGCTGGG-TTTCAAATTCAAAAGGGAATTCTACTAT-G-ACG-TGTGC-CTTCCGATGG-GTGCAGCCTCGGCCCCAGCAATTTTCGAACGTTTTAGCACCGCGATTCAATTCATCTGCAACACGCAGCTTGGCATTAAACATATGATTCATATTTTAGATGATTTCCTTATTTTGGGCCCACCTAACTCGGTCATATGTCAAAAAGGTCTTGAGATATTCATAGAGTTCTGTAATTATGTGGGTGTACCAATTAAATCGGAAAAAACAGAAAATGCAACAACATGTCT-TACCT--TTATGGGTTTAGAATTAGATACAATCAAAATGGAAGCGCGGTTACCTAACGAAAAATTGCAAAAACTTCGAGTTCTTCTCTCGTCTGTCAAACGCACAATTAAAC-TGGTAGACCTTCAATCACTGTTAGGTTATCTTAATTTTTGCTGCCAGGTAGTTCGCCCAGGCAGAGCTTTTCTTCGGAGGCTAACTGACCTTACTGCCAATGTGGTAAACCCGAAACATTATATCACTCTGACAAGGGAACACAGGAAAGACATTGCCGCATGGTCCTTTTTCGCAAACAAATTCAATGGAAAAACGTTGCTTGTTGAGAAACGTTGGTTAGAAGCCGATTTTCTCCATTTGCACACAGATGCATCAGGGACACATGGTTTTGGTGCAATTTTCTT-GTCACACTGGTTTTTTGGAGCTTGGTCAGTTCAGTTAAAAACTAGGTGTATCACCTTCAAAGAACTCTTCCCAATTGTTCTGGCTTTGGAGATTTGGGGAGAGCAACTTACAAATAAATGCATTGTTCTGCACACTGACAATATGGCAGTAATGCATATCATAAACCGTCAGACCTCAAAAA-TACCGATTATAATGCATTTAGTACGTAGACTGGTTGTGGCCTGCATGACTCATAACATTTTGGTACGCTCAGAACATGTTGAGGGCAAACGTAACATTTTACCCGATCTCCTTTCTCGCCTGCAGGTTGCAAAGTTCCGTCAACTGGCAAAAGACATGGATGTAGAAGCTACAC-CAGTTCCTCCACACCTAATACTCGTTCCTTGAATTATTGTGTTTTCAATTTGTTAAATAACTCACTGGCACCTTCGACATTTGTAAGCTACAAGAATGCATGGAAACAATACATGGCATTTCATAATCTTTACTATTCAAATGAGAAAGTGCTACCTGTATCGGTATCTCGTTTGAGTCAATTTATAGTTTCATGTCAACATCGTGGCTTACAAGCTTCTACA-ATAACATCTTTTGTGTCTGCAATAGCCTACATCCACAAGAT-ACAAAACTTGACAAATCCGTCTGAGGCTTTTGTTGTAAA-AAAAGCTTCTGCATGGCCTCCGCCGGGGTCAAA-CAGGAGACAAACGACTGCCTTTTACCTCTTGCCATCTTGAAAAAA-TCATTGGCGCGCTACGTGCAGAGTGTCCCTCTGACTACGACATCACCTTGTATACATCCATGATTCTTGTGGCATTCTTTGGCCTCTTCAGAGTGGGAGAGATAGCTTTATCAAAATTGGGGCATAGAAATTTACTGCAAAAATCTTCAGTGCAAATTAACTCGTATCGGTCCAACGTTACTGACATAATAATCGAAATGAAAAATTACAAACATTCTGCAGGGCGGTCAGCTTTGATTCCTTTAAAACATCAGCCGCGAAAGCTTCTTTGTCCAGTCAGGGCTTTAGTAAAATATTTTAAGCTGTCATCTACCAATGTGGGTCCTTTATTTCAACATCAATCAGGTAATCCTGTTACTACTT-CAGATTTTCGCATTATCCTGCGTAAATGCGTAGTAAGGTGTAATCTGGATCCCATGAATTTCACAGCACATTCCTTACGCATAGGGGGAGCCACTCATGCTCACATGTGTGACATGCCAGTGGATCACATTCAGCGACTTGGTCGCTGGAAATCTAATGCATATCTAAAGTACATTCGCCCTCGTCCTATGCCTCTCCCAAACTGAAACCAGAAACATACACAATTCCAAGCCTCTTT-CCTATATGGGTGTGCCATTTCCTGCTGTTAATAAATATTGCATATGTTACATTTGTTATTCATGTCCTACTGTTATAAAA-GAGGGGACTGTTTGTCATCCATCTATTTTGTTGTTATATATGTCCCTACCGTGACAAAGCGGAGGAATTATTTCTTACAGAAATATACTTGTATTCAAGACCTTAAAG-TATGTCAGGATTTCCCTACTGTGATAAAGCAGAGGGCAGTCTTGGTGTGCTTGGAAAAGTTGTT--AAAGCATATTATGTGGAAGGTGTTTCATCTACTGCAATGAATGATTCTTCAGTCAATTGGAAGCACATCTCCTGTGATCACGATGCTTTACCAGATTGCAATAATGTCTGATCATGATACACTGTCTTGAGCAAGACAGTAATTTAGGTAATC-TGACTTCCTGTC-ACTAGTTGTATCTACTGTGACAAAGCAGAGATCCAAAGATTGATTAGGATTATGTATTTAGATTGTGTAGTCTTTAAACTTGATCATATTTTGTACAACTTTGCTTTAAAGTATTGTTTATTGGTATAGTTCGTTTATGCTAAGTTTGATTCTATTGTTATCACCTCCAATTAGATGCATATA-CTGTAT-GTTTCACAGTAATAACTCTGGAATACAACAAATGCTAATGTTTGTGAGAAAGTTATTCCTAGATTGATGGGGTGTCTTTT-CCTATCAATACAAGATTACATTTCTGCACAAGTACTCTAATTCAATATTTTTATCTTTTT-AAGATAGATTTTGTTTGTTAGAAATTGCATGACTAGTTATAGTTAGTTTCTTTTTTCTTCTTGCATTTCTTTAACAGCTCCTTGTGGATGCTGGAAATAGTAACAATTTTTGAAGGAAATATTTCGCTCCACAAGCTTTAGACAGTCC-TTA-CTGTGCGGCGGTGTACTCCGTACGTTTGGCGGTTT-GTTTGGCCACCCAGTCAGTAGAA-GTGTAAATTTAGTTGAGTTGTCTTTA-CGACACTCTTACAAGTGAATATGATTTTGTTCTGAGATAACACTCTTAAGAAGTGTAATATTTGTTATGACATTTTGCAATAAATGTCCTTATTCACTCAACACTGTATTATGGTTTTAATTCACTTCTTCCTGTCCTGTCCTGGCTTGTGGATGAATTATTTGAACATTCAATAAATAATATTGTATGCACACATAAAATAATT--TATGGAATGGAAAAGCTTGTTCGGTTAAATAATAGCTACTACTACTAAATGGAGTAAACTTGTTTTTATTAATCTGACCAAT-GACGTTCTTGTTTAC-TA--TAATCT-GA-CCAATGAGAAG--GAAGCGTG-TGACTATGCCGCTTTTAGCAAACCACAAGCCTCCTTCT-TTGGTTAACTGCGTAGTTAAATTCAGCAAAA--
>ENCE22_1202h_contig_31659:0-7619()_(reversed)
------TTTTATGCACACATAAAATAATT-TATGGAATGGAAAAGCTTGTTCGGTTAAATAATAGCTACTACTACTAAATGGAGTAAACTTGTTTTTATTAATCTGACCAATGACGTTCTTGTTTACTATAATCTGACCAATGAGAAGGAAGCGTGTGA-CTATGCCGCTTTTAGCAAACCACAAGCCTCCTTCTTT-GGTTAACTGCGTAGTTAAATTCAGCAAAATTCAGCGTAGCTAAA-TATATATATTCTCTGCTTAATTATATCACTATAAAGGTGAGCGTTGCGTGTTTTACATAGTTTAT--TAACTGTTTTACCTAGTAGGATCCATCCCT-ATTGTGGCAAC-------------------------------CGT-CTAGTGACAGTTCTTT---TAGAGTTTTCAACGT--TGGACATTGTT--TGTGTTT-ACAAAAAAGAAA-GATGGCCGCGCCCATTA-AGATACAGATCTTCGG--TCATTCCTTTGTATCTCGACTGCGTTTGTTTATTCGTGATGAGGAAAACCTTCGCTACGATCTCGGACTGCATAATTTTCCGTTGGTGCAATACTCTGGATATCCTGGGGCGAACGTGAATCGTTTGATATCGAATCTGGAAGTGGTGAAAGACTT--TGGACCAGACATTCTTG-TGGTGCTTGTGGGTACGAACGATTTATACAAACCCGACATCACCATTGAGGACGTCGCTTCAGGCATTTGTCAGTTGGTCCATAAAGCCTTGTTGGAATTATCCGTGACTCGAGTGATTGTTGGTCAAGTGTTGCATCGTTGCGAGCCGAGTAAACCAACACGGTTCCCAGTTGACATTGATTGGTTCAATGAACGTGTGGACAGGCTAAATGTGCGTCTCGATACCTTGTTGAAATCAAGATTTCCAGGAAAGTCCCACTTATGGAGGATGAAAGGATTCTGGTCAGCCGAAACAAAGAGACGAAATTTCTGTGCGGACGGTTGTCATCTGTCTAGGGATGGACAGTTTAAGTTGCTATCAAATCTCCGGGCAGCTTCTGTTGCAGCAATATGCTCAA-CCATCATATAAACCAGTTAAGTTGGTT----------------------------------------------------------------------------------------------------CATTTACTTCAATCATTATTTAAGTATTTCATTTTTT-ATCAAAAATTGACTTCTTGCTCCACCAAAGCCGACCGACAGGGTTCTAGCCCTGCTTATGTAGGGTCGATTCAGTGAATATCCCAAACTGAACAGTGCGATTTATTAAGGAATTCGTAGGGTCAATGCGGTGCATGTCCCAAGCTACGCTGTGCGTACGTTCCTTTGAATTAATTCCTGCAGTGCATGTCCCACATTATGCAGTGCTTATTATTATTAA----TTTTTTTTTT----------CATTTTTGATAGAACATATTTGTGGGTACAGTGCAGTGCATGTCCCACATTATGGA-GTTGACTATACTTTATAGGGCCAATGCAGTGCATGTCCCTCATTACGCAATGCGTATTTTTCTATGACATACTTTGCGGGGCCAACGCAGTGCATGTC--CCTCATTATGCAGGGCAT-------TATGACATATTTGGTGGGGTCATTGCAGTGCATAT-CCCTCATTACGCAGTGCGTATTTCTCTATGATATTTCCT--------------------------------------------------TGGATCAT--------------------------------------------------------TGCAGTGCATTTC-CCTCATTACGCAGTGCGTATTTTTCTATGACAGATTTCGTGGGGTCAGTGCAGTGCATGTCCCTCATTACGCAGTGCGTATTTTTCTATGATATTTCCTTGGGTCATTGC-AGTGCATTTCCCTCATTACGCAGTGCGTATTTTTCTATGACAGATTTCGTGGGGTCAGTGCAGTGCATGTCCCTCATTACGCAGTGCGTATTTTTCTATGA-----------------------------------------------------------------------------------------------------------------------GCATATTTG--TGGAT-ATCGTGCAGTGCACATCCCCGATTTACATGTGTAAATACAATAAGCACAGGTCAATGCAGAGCA-TGACCAGAATGACACAGTGAGTATAGTAAAAGAAATATTTTGGTTCGAGCATGTCCGATCCATGTTAATATGAATCTTTATTTAAG-GTC-AAATAGTTATTGTTTTATTTGTGTGCAGTCTGTATATCAT-GATTGCTCATAC-TGTTGTGTCTTTATAAGCTGTGCAATATGTTGTGAAGGTCATGCAGTGCTTGGCCTATACAATCATGGTGAAAATTGTCATTAACGATACTCATTTATATAGCAGTGCTTTCCCCCTTTATAAGGAAGGGTGATATTTGTTAAGTGTATAGGTATGGCGAAATAGTCTGCTGTAAAAGCCCTTCATACAGACCCTTTTGCGTCTTTCTGTTTGTAAAATAGA-ACAGACCGGTACCTACATGTTGGTCGGTTTATTTCAGATGAAAA-GAAAA-TCTGTTGGCCCGACT-AAAGCTTCCACTCGGACACGGGCAAAGAAAACCCGAACAACTCGAATTAATGAAGATGTTGGGAACCATCCATC---------------------------------------------------------------GACATCTGGAAAGAAAGCCCAAACACCTCGAATTGA---AGATGTTGGGAACCATCCATCGA-CATCTGGAA---------------------------------------------------------GTTCTTCAAATAGTGTTGTGATTTCAATGCACCATTCGGACACTGACGAAGACCAACAAGACTCCAACAACCAACGGTCAATTTTGACTCTGAATCGCTC-AAGGACACAAACTGTCTCCATTAACCCCGAAGAGAGCATGCGCAATCGGTTTCCCAGTCAACATTATGAGTCCTCAAGCT-CGGACTCTGAGGGCGATGTCCCGGAGATTTCTCACTCAACGAAAATTACAGGTAATGGCACACCCTCTGCAGTTGCAGAACCAATCAGCTCGCCAATCATGGCTCAAATATCTAAAAGGATAAGGAAACAAATTTGGGCAAATGAATTC-ATTGATTTAGCTTGTCTCCTTCCCCACACGATTAATTCAAACTTAAATAACCC-TCCAACATTTTCTTTGCAAATGGATGGTAATTCTCAGATTTCTTTAACACCTTCCCATAAGTCCAGGAAAA-TTACTACTATTGATACTTGGACAACTGC-CTTTATGAGGTTTGTAGCC-GTATATGCTACAAAATATCCGCTAGAAACACCCCAGCTCATGAAATATGGGGAAATCGTC-CGTGAC-ATAGCGTCAAGGAAACAGGGCCT--TT-CCTTCATGTTCTACGACACCAA-TTTTCGTAAAGCAAGG-GAGACTACTCTCTTACCATGGGACAGACTTCATACTGAATATTGGTTAATGGCCTGCACT-GCTTTCAACAATAACACCTCATCTAATCAGCCCTTT-CCA-C-CCTCTCGGGCCTTTAACAAGGCCCACTCCTACAAGTCCAAAAGATTCTTGGAAAATACTTGCTGGGGCTACAATAGGCCCACAGGATGTAAGACTGTCC-GCTGCTCCCTCCCCCATGTGTGTGGATACTGTAAAGGTCAACACACTGCAGCAAACTGTTCCCTATCAAAAAAGGAACAATTCCCTCGGGGGCCTTCCACTTCATCCTTCAACAGCCCACACCAAAAAAGCAGTAAA-ACTGTCGGTCACTCCGGTTAATATTTCCAAACTAGCTCCCTTTTT-GGAAGGGTACAATATGGGTCAATACTTAATTCAAGGGTTTACTAACGGTTTCAAATTAGGTTATAATGGTCCTCGAATTAACACTTCATGTCCAAATCTC-AAA-TCATGCATGGAAGACCAGGAAATGGTTAAAAGAAAACTGCAAAAAGAGCTTGATGCTGGTCGGATAAAGGGTCCATTTCCTACCAAGCCTTTTCCTAACCTGCGCATTAGTCCAATTGGCCTGGTTCCTAAAAAAGAACCTAACCAATTTCGCATGATACACCATTTAAGTTATCCTGATGGGAATTCGGTCAATTCTTACATAGACAAAAA-CTTGTCGTCGGTGTCGTATGCTTCGTTTGATGATGCAATTCAATTGGTTTTGGAATTGGGTCGAGGCACTTTGCTGAGCAAAACGGATATAGAATCAGCTTTTCGAATC-ATCCCAATCCACTGTCAAGATCATGACTTGCTGGG-TTTCAAATTCAAAGGGGAATTCTACTAT-G-ACG-TGTGC-CTTCCGATGG-GTGCAGCCTCGGCCCCAGCAATTTTCGAACGTTTTAGCACCGCGATTCAATTCATCTGCAACACGCAGCTTGGCATTAAACATATGATTCATATTTTAGATGATTTCCTTATTTTGGGCCCACCTAACTCGGTCATATGTCAAAAAGGTCTTGAGATATTCATAGAGTTCTGTAATTATGTGGGTGTACCAATTAAATCGGAAAAAACAGAAAATGCAACAACATGTCT-TACCT--TTATGGGTTTAGAATTAGATACAATCAAAATGGAAGCGCGGTTACCTAACGAAAAATTGCAAAAACTTCGAGTTCTTCTCTCGTCTGTCAAACGCACAATTAAAC-TGGTAGACCTTCAATCACTGTTAGGTTATCTTAATTTTTGCTGCCAGGTAGTTCGCCCAGGCAGAGCTTTTCTTCGGAGGCTAACTGACCTTACTGCCAATGTGGTAAACCCGAAACATTATATCACTCTGACAAGGGAACACAGGAAAGACATTGCCGCATGGTCCTTTTTCGCAAACAAATTCAATGGAAAAACGTTGCTTGTTGAGAAACGTTGGTTAGAAGCCGATTTTCTCCATTTGCACACAGATGCATCAGGGACACATGGTTTTGGTGCAATTTTCTT-GTCACACTGGTTTTTTGGAGCTTGGTCAGTTCAGTTAAAAACTAGGTGTATCACCTTCAAAGAACTCTTCCCAATTGTTCTGGCTTTGGAGATTTGGGGAGAGCAACTTACAAATAAATGCATTGTTCTGCACACTGACAATATGGCAGTAATGCATATCATAAACCGTCAGACCTCAAAAA-TACCGATTATAATGCATTTAGTACGTAGACTGGTTGTGGCCTGCATGACTCATAACATTTTGGTACGCTCAGAACATGTTGAGGGCAAACGTAACATTTTACCCGATCTCCTTTCTCGCCTGCAGGTTGCAAAGTTCCGTCAACTGGCAAAAGACATGGATGTAGAAGCTACAC-CAGTTCCTCCACACCTAATACTCGTTCCTTGAATTATTGTGTTTTCAATTTGTTAAATAACTCACTGGCACCTTCGACATTTGTAAGCTACAAGAATGCATGGAAACAATACATGGCATTTCATAATCTTTACTATTCAAATGAAAAAGTGCTACCTGTATCGGTATCTCGTTTGAGTCAATTTATAGTTTCATGTCAACATCGTGGCTTACAAGCTTCTACA-ATAACATCTTTTGTGTCTGCAATAGCCTACATCCACAAGAT-ACAAAACTTGACAAATCCGTCTGAGGCTTTTGTTGTAAA-AAA-GCTTCTGCATGGCCTCCGCCGGGGTCAAA-CAGGAGACAAACGACTGCCTTTTACCTCTTGCCATCTTGAAAAAA-TCATTGGCGCGCTACGTGCAGAGTGTCCCTCTGACTACGACATCACCTTGTATACATCCATGATTCTTGTGGCATTCTTTGGCCTCTTCAGAGTGGGAGAGATAGCTTTATCAAAATTGGGGCATAGAAATTTACTGCAAAAATCTTCAGTGCAAATTAACTCGTATCGGTCCAAAGTTACTGACATAATAATCGAAATGAAAAATTACAAACATTCTGCAGGGCGGTCAGCTTTGATTCCTTTAAAACATCAGCCGCGAAAGCTTCTTTGTCCAGTCAGGGCTTTAGTAAAATATTTTAAGCTGTCATCTACCAATGTGGGTCCTTTATTTCAACATCAATCAGGTAATCCTGTTACTACTT-CAGATTTTCGCATTATCCTGCGTAAATGCGTAGTAAGGTGTAATCTGGATCCCATGAATTTCACAGCACATTCCTTACGCATAGGGGGAGCCACTCATGCTCACATGTGTGACATGCCAGTGGATCACATTCAGCGACTTGGTCGCTGGAAATCTAATGCATATCTAAAGTACATTCGCCCTCGTCCTATGCCTCTCCCAAACTGAAACCAGAAACATACACAATTCCAAGCCTCTTT-CCTATATGGGTGTGCCATTTCCTGCTGTTAATAAATATTGCATATGTTACATTTGTTATTCATGTCCTACTGTTATAAAA-GAGGGGACTGTTTGTCATCCATCTATTTTGTTGTTATATATGTCCCTACCGTGACAAAGCGGAGGAATTATTTCTTACAGAAATATACTTGTATTCAAGACCTTAAAG-TATGTCAGGATTTCCCTACTGTGATAAAGCAGAGGGCAGTCTTGGTGTGCTTGGAAAAGTTGTT--AAAGCATATTATGTGGAAGGTGTTTCATCTACTGCAATGAATGATTCTTCAGTCAATTGGAAGCACATCTCCTGTGATCACGATGCTTTACCAGATTGCAATAATGTCTGATCATGATACACTGTCTTGAGCAAGACAGTAATTTAGGTAATC-TGACTTCCTGTC-ACTAGTTGTATCTACTGTGACAAAGCAGAGATCCAAAGATTGATTAGGATTAGGTATTTAGATTGTGTAGTCTTTAAACTTGATCATATTTTGTACAACTTTGCTTTAAAGTATTGTTTATTGGTATAGTTCGTTTATGCTAAGTTTGATTCTATTGTTATCACCTCCAATTAGATGCATATA-CTGTCT-GTTTCACAGTAATAACTCTGGAATACAACAAATGCTAATGTTTGTGAGAAAGTTATTCCTAGATTGATGGGGTGTCTTTT-CCTATCAATACAAGATGACATTTCTGCACAAGTACTCTAATTCAATATTTTTATCTTTTT-AAGATTGATTTTGTTTGTTAGAAATTGCATGACTAGTTATAGTTAGTTTCTTTTTTCTTCTTGCATTTCTTTAACAGCTCCTTGTGGATGCTGGAAATAGTAACAATTTTTGAAGGAAATATTTCGCTCCACAAGCTTTAGACAGTCC-TTA-CTGTGCGGCGGTGTACTCCGTACGTTTGGCGGTTT-GTTTGGCCACCCAGTCAGTAGAA-GTGTAAATTTAGTTGAGTTGTCTTTA-CGACACTCTTACAAGTGAATATGATTTTGTTCTGAGATAACACTCTTAAGAAGTGTAATATTTGTTATGACATTTTGCAATAAATGTCCTTATTCACTCAACACTGTATTATGGTTTTAATTCACTTCTTCCTGTCCTGTCCTGGCTTGTGGATGAATTATTTGAACATTCAATAAATAATATTTTATGCACACATAAAATAATT--TATGGAATGGAAAAGCTTGTTCGGTTAAATAATAGCTACTACTACTAAATGGAGTAAACTTGTTTTTATTAATCTGACCAAT-GACGTTCTTGTTTAC-TA--TAATCT-GA-CCAATGAGAAG--GAAGCGTG-TGACTATGCCGCTTTTAGCAAACCACAAGCCTCCTTCT-TTGGTTAACTGCGTAGTTAAATTCAGCAAAA--
>ENCE22_1202h_contig_16334:0-12658()_(reversed)
------TTTTATGCACACATAAAATAATT-TATGGAATGGAAAAGCTTGTTCGGTTAAATAATAGCTACTACTACTAAATGGAGTAAACTTGTTTTTATTAATCTGACCAATGACGTTCTTGTTTACTATAATCTGACCAATGAGAAGGAAGCGTGTGA-CTATGCCGCTTTTAGCAAACCACAAGCCTCCTTCTTT-GGTTAACTGCGTAGTTAAATTCAGCAAAATTCAGCGTAGCTAAA-TATATATATTCTCTGCTTAATTATATCACTATAAAGGTGAGCGTTGCGTGTTTTACATAGTTTAT--TAACTGTTTTACCTAGTAGGATCCATCCCT-ATTGTGGCAAC-------------------------------CGT-CTAGTGACAGTTCTTT---TAGAGTTTTCAACGT--TGGACATTGTT--TGTGTTT-ACAAACAAGAAA-GATGGCCGCGCCCATTA-AGATACAGATCTTCGG--TCATTCCTTTGTATCTCGACTGCGTTTGTTTATTCGTGATGAGGAAAACCTTCGCTACGATCTCGGACTGCATAATTTTCCGTTGGTGCAATACTCTGGATATCCTGGGGCGAACGTGAATCGTTTGATATCGAATCTGGAAGTGGTGAAAGACTT--TGGACCAGACATTCTTG-TGGTGCTTGTGGGTACGAACGATTTATACAAACCCGACATCACCATTGAGGACGTCGCTTCAGGCATTTGTCAGTTGGTCCATAAAGCCTTGTTGGAATTATCCGTGACTCGAGTGATTGTTGGTCAAGTGTTGCATCGTTGCGAGCCGAGTAAACCAACACGGTTCCCAGTTGACATTGATTGGTTCAATGAACGTGTGGACAGGCTAAATGTGCGTCTCGATACCTTGTTGAAATCAAGATTTCCAGGAAAGTCCCACTTATGGAGGATGAAAGGATTCTGGTCAGCCGAAACAAAGAGACGAAATTTCTGTGCGGACGGTTGTCATCTGTCTAGGGATGGACAGTTTAAGTTGCTATCAAATCTCCGGGCAGCTTCTGTTGCAGCAATATGCTCAA-CCATCATATAAACCAGTTAAGTTGGTT----------------------------------------------------------------------------------------------------CATTTACTTCAATCATTATTTAAGTATTTCATTTTTT-ATCAAAAATTGACTTCTTGCTCCACCAAAGCCGACCGACAGGGTTCTAGCCCTGCTTATGTAGGGTCGATTCAGTGAATATCCCAAACTGAACAGTGCGATTTATTAAGGAATTCGTAGGGTCAATGCGGTGCATGTCCCAAGCTACGCTGTGCGTACGTTCCTTTGAATTAATTCCTGCAGTGCATGTCCCACATTATGCAGTGCTTATTATTATTAA----TTTTTTTTTT----------CATTTTTGATAGAACATATTTGTGGGTACAGTGCAGTGCATGTCCCACATTATGGA-GTTGACTATACTTTATAGGGCCAATGCAGTGCATGTCCCTCATTACGCAATGCGTATTTTTCTATGACATACTTTGCGGGGCCAACGCAGTGCATGTC--CCTCATTATGCAGGGCAT-------TATGACATATTTGGTGGGGTCATTGCAGTGCATAT-CCCTCATTACGCAGTGCGTATTTCTCTATGATATTTCCT--------------------------------------------------TGGATCAT--------------------------------------------------------TGCAGTGCATTTC-CCTCATTACGCAGTGCGTATTTTTCTATGACAGATTTCGTGGGGTCAGTGCAGTGCATGTCCCTCATTACGCAGTGCGTATTTTTCTATGATATTTCCTTGGGTCATTGC-AGTGCATTTCCCTCATTACGCAGTGCGTATTTTTCTATGACAGATTTCGTGGGGTCAGTGCAGTGCATGTCCCTCATTACGCAGTGCGTATTTTTCTATGA-----------------------------------------------------------------------------------------------------------------------GCATATTTG--TGGAT-ATCGTGCAGTGCACATCCCCGATTTACATGTGTAAATACAATAAGCACAGGTCAATGCAGAGCA-TGACCAGAATGACACAGTGAGTATAGTAAAAGAAATATTTTGGTTCGAGCATGTCCGATCCATGTTAATATGAATCTTTATTTAAG-GTC-AAATAGTTATTGTTTTATTTGTGTGCAGTCTGTATATCAT-GATTGCTCATAC-TGTTGTGTCTTTATAAGCTGTGCAATATGTTGTGAAGGTCATGCAGTGCTTGGCCTATACAATCATGGTGAAAATTGTCATTAACGATACTCATTTATATAGCAGTGCTTTCCCCCTTTATAAGGAAGGGTGATATTTGTTAAGTGTATAGGTATGGCGAAATAGTCTGCTGTAAAAGCCCTTCATACAGACCCTTTTGCGTCTTTCTGTTTGTAAAATAGA-ACAGACCGGTACCTACATGTTGGTCGGTTTATTTCAGATGAAAA-GAAAA-TCTGTTGGCCCGACT-AAAGCTTCCACTCGGACACGGGCAAAGAAAACCCGAACAACTCGAATTAATGAAGATGTTGGGAACCATCCATC---------------------------------------------------------------GACATCTGGAAAGAAAGCCCAAACACCTCGAATTGA---AGATGTTGGGAACCATCCATCGA-CATCTGGAA---------------------------------------------------------GTTCTTCAAATAGTGTTGTGATTTCAATGCACCATTCGGACACTGACGAAGACCAACAAGACTCCAACAACCAACGGTCAATTTTGACTCTGAATCGCTC-AAGGACACAAACTGTCTCCATTAACCCCGAAGAGAGCATGCGCAATCGGTTTCCCAGTCAACATTATGAGTCCTCAAGCT-CGGACTCTGAGGGCGATGTCCCGGAGATTTCTCACTCAACGAAAATTACAGGTAATGGCACACCCTCTGCAGTTGCAGAACCAATCAGCTCGCCAATCATGGCTCAAATATCTAAAAGGATAAGGAAACAAATTTGGGCAAATGAATTC-ATTGATTTAGCTTGTCTCCTTCCCCACACGATTAATTCAAACTTAAATAACCC-TCCAACATTTTCTTTGCAAATGGATGGTAATTCTCAGATTTCTTTAACACCTTCCCATAAGTCCAGGAAAA-TTACTACTATTGATACTTGGACAACTGC-CTTTATGAAGTTTGTAGCC-GTATATGCTACAAAATATCCGCTAGAAACACCCCAGCTCATGAAATATGGGGAAATCGTC-CGTGAC-ATAGCGTCAAGGAAACAGGGCCT--TT-CCTTCATGTTCTACGACACCAA-TTTTCGTAAAGCAAGG-GAGACTACTCTCTTACCATGGGACAGACTTCATACTGAATATTGGTTAATGGCCTGCACT-GCTTTCAACAATAACACCTCATCTAATCAGCCCTTT-CCA-CTCCTCTCGGGCCTTTAACAAGGCCCACTCCTACAAGTCCAAAAGATTCTTGGAAAATACTTGCTGGGGCTACAATAGGCCCACAGGATGTAAGACTGTCC-GCTGCTCCCTCCCCCATGTGTGTGGATACTGTAAAGGTCAACACACTGCAGCAAACTGTTCCCTATCAAAAAAGGAACAATTCCCTCGGGGGCCTTCCACTTCATCCTTCAACAGCCCACACCAAAAAAGCAGTAAA-ACTGTCGGTCACTCCGGTTAATATTTCCAAACTAGCTCCCTTTTT-GGAAGGGTACAATATGGGTCAATACTTAATTCAAGGGTTTACTAACGGTTTCAAATTAGGTTATAATGGTCCTCGAATTAACACTTCATGTCCAAATCTC-AAA-TCATGCATGGAAGACCAGGAAATGGTTAAAAGAAAACTGCAAAAAGAGCTTGATGCTGGTCGGATAAAGGGTCCATTTCCTACCAAGCCTTTTCCTAACCTGCGCATTAGTCCAATTGGCCTGGTTCCTAAAAAAGAACCTAACCAATTTCGCATGATACACCATTTAAGTTATCCTGATGGGAATTCGGTCAATTCTTACATAGACAAAAA-CTTGTCGTCGGTGTCGTATGCTTCGTTTGATGATGCAATTCAATTGGTTTTGGAATTGGGTCGAGGCACTTTGCTGAGCAAAACGGATATAGAATCAGCTTTTCGAATC-ATCCCAATCCACTGTCAAGATCATGACTTGCTGGG-TTTCAAATTCAAAGGGGAATTCTACTAT-G-ACG-TGTGC-CTTCCGATGG-GTGCAGCCTCGGCCCCAGCAATTTTCGAACGTTTTAGCACCGCGATTCAATTCATCTGCAACACGCAGCTTGGCATTAAACATATGATTCATATTTTAGATGATTTCCTTATTTTGGGCCCACCTAACTCGGTCATATGTCAAAAAGGTCTTGAGATATTCATAGAGTTCTGTAATTATGTGGGTGTACCAATTAAATCGGAAAAAACAGAAAATGCAACAACATGTCT-TACCT--TTATGGGTTTAGAATTAGATACAATCAAAATGGAAGCGCGGTTACCTAACGAAAAATTGCAAAAACTTCGAGTTCTTCTCTCGTCTGTCAAACGCACAATTAAAC-TGGTAGACCTTCAATCACTGTTAGGTTATCTTAATTTTTGCTGCCAGGTAGTTCGCCCAGGCAGAGCTTTTCTTCGGAGGCTAACTGACCTTACTGCCAATGTGGTAAACCCGAAACATTATATCACTCTGACAAGGGAACACAGGAAAGACATTGCCGCATGGTCCTTTTTCGCAAACAAATTCAATGGAAAAACGTTGCTTGTTGAGAAACGTTGGTTAGAAGCCGATTTTCTCCATTTGCACACAGATGCATCAGGGACACATGGTTTTGGTGCAATTTTCTT-GTCACACTGGTTTTTTGGAGCTTGGTCAGTTCAGTTAAAAACTAGGTGTATCACCTTCAAAGAACTCTTCCCAATTGTTCTGGCTTTGGAGATTTGGGGAGAGCAACTTACAAATAAATGCATTGTTCTGCACACTGACAATATGGCAGTAATGCATATCATAAACCGTCAGACCTCAAAAA-TACCGATTATAATGCATTTAGTACGTAGACTGGTTGTGGCCTGCATGACTCATAACATTTTGGTACGCTCAGAACATGTTGAGGGCAAACGTAACATTTTACCCGATCTCCTTTCTCGCCTGCAGGTTGCAAAGTTCCGTCAACTGGCAAAAGACATGGATGTAGAAGCTACAC-CAGTTCCTCCACACCTAATACTCGTTCCTTGAATTATTGTGTTTTCAATTTGTTAAATAACTCACTGGCACCTTCGACATTTGTAAGCTACAAGAATGCATGGAAACAATACATGGCATTTCATAATCTTTACTATTCAAATGAAAAAGTGCTACCTGTATCGGTATCTCGTTTGAGTCAATTTATAGTTTCATGTCAACATCGTGGCTTACAAGCTTCTACA-ATAACATCTTTTGTGTCTGCAATAGCCTACATCCACAAGAT-ACAAAACTTGACAAATCCGTCTGAGGCTTTTGTTGTAAA-AA--GCTTCTGCATGGCCTCCGCCGGGGTCAAA-CAGGAGACAAACGACTGCCTTTTACCTCTTGCCATCTTGAAAAAA-TCATTGGCGCGCTACGTGCAGAGTGTCCCTCTGACTACGACATCACCTTGTATACATCCATGATTCTTGTGGCATTCTTTGGCCTCTTCAGAGTGGGAGAGATAGCTTTATCAAAATTGGGGCATAGAAATTTACTGCAAAAATCTTCAGTGCAAATTAACTCGTATCGGTCCAAAGTTACTGACATAATAATCGAAATGAAAAATTACAAACATTCTGCAGGGCGGTCAGCTTTGATTCCTTTAAAACATCAGCCGCGAAAGCTTCTTTGTCCAGTCAGGGCTTTAGTAAAATATTTTAAGCTGTCATCTACCAATGTGGGTCCTTTATTTCAACATCAATCAGGTAATCCTGTTACTACTT-CAGATTTTCGCATTATCCTGCGTAAATGCGTAGTAAGGTGTAATCTGGATCCCATGAATTTCACAGCACATTCCTTACGCATAGGGGGAGCCACTCATGCTCACATGTGTGACATGCCAGTGGATCACATTCAGCGACTTGGTCGCTGGAAATCTAATGCATATCTAAAGTACATTCGCCCTCGTCCTATGCCTCTCCCAAACTGAAACCAGAAACATACACAATTCCAAGCCTCTTT-CCTATATGGGTGTGCCATTTCCTGCTGTTAATAAATATTGCATATGTTACATTTGTTATTCATGTCCTACTGTTATAAAA-GAGGGGACTGTTTGTCATCCATCTATTTTGTTGTTATATATGTCCCTACCGTGACAAAGCGGAGGAATTATTTCTTACAGAAATATACTTGTATTCAAGACCTTAAAG-TATGTCAGGATTTCCCTACTGTGATAAAGCAGAGGGCAGTCTTGGTGTGCTTGGAAAAGTTGTT--AAAGCATATTATGTGGAAGGTGTTTCATCTACTGCAATGAATGATTCTTCAGTCAATTGGAAGCACATCTCCTGTGATCACGATGCTTTACCAGATTGCAATAATGTCTGATCATGATACACTGTCTTGAGCAAGACAGTAATTTAGGTAATC-TGACTTCCTGTC-ACTAGTTGTATCTACTGTGACAAAGCAGAGATCCAAAGATTGATTAGGATTAGGTATTTAGATTGTGTAGTCTTTAAACTTGATCATATTTTGTACAACTTTGCTTTAAAGTATTGTTTATTGGTATAGTTCGTTTATGCTAAGTTTGATTCTATTGTTATCACCTCCAATTAGATGCATATA-CTGTCT-GTTTCACAGTAATAACTCTGGAATACAACAAATGCTAATGTTTGTGAGAAAGTTATTCCTAGATTGATGGGGTGTCTTTT-CCTATCAATACAAGATGACATTTCTGCACAAGTACTCTAATTCAATATTTTTATCTTTTT-AAGATTGATTTTGTTTGTTAGAAATTGCATGACTAGTTATAGTTAGTTTCTTTTTTCTTCTTGCATTTCTTTAACAGCTCCTTGTGGATGCTGGAAATAGTAACAATTTTTGAAGGAAATATTTCGCTCCACAAGCTTTAGACAGTCC-TTA-CTGTGCGGCGGTGTACTCCGTACGTTTGGCGGTTT-GTTTGGCCACCCAGTCAGTAGAA-GTGTAAATTTAGTTGAGTTGTCTTTA-CGACACTCTTACAAGTGAATATGATTTTGTTCTGAGATAACACTCTTAAGAAGTGTAATATTTGTTATGACATTTTGCAATAAATGTCCTTATTCACTCAACACTGTATTATGGTTTTAATTCACTTCTTCCTGTCCTGTCCTGGCTTGTGGATGAATTATTTGAACATTCAATAAATAATATTTTATGCACACATAAAATAATT--TATGGAATGGAAAAGCTTGTTCGGTTAAATAATAGCTACTACTACTAAATGGAGTAAACTTGTTTTTATTAATCTGACCAAT-GACGTTCTTGTTTAC-TA--TAATCT-GA-CCAATGAGAAG--GAAGCGTG-TGACTATGCCGCTTTTAGCAAACCACAAGCCTCCTTCT-TTGGTTAACTGCGTAGTTAAATTCAGCAAAA--
>PACE20_537h_contig_15681:290524-303190()
------TTTTATGCACACATAAAATAATT-TATGGAATGGAAAAGCTTGTTCGGTTAAATAATAGCTACTACTACTAAATGGAGTAAACTTGTTTTTATTAATCTGACCAATGACGTTCTTGTTTACTATAATCTGACCAATGAGAAGGAAGCGTGTGA-CTATGCCGCTTTTAGCAAACCACAAGCCTCCTTCTTT-GGTTAACTGCGTAGTTAAATTCAGCAAAATTCAGCGTAGCTAAA-TATATATATTCTCTGCTTAATTATATCACTATAAAGGTGAGCGTTGCGTGTTTTACATAGTTTAT--TAACTGTTTTACCTAGTAGGATCCATCCCT-ATTGTGGCAAC-------------------------------CGT-CTAGTGACAGTTCTTT---TAGAGTTTTCAACGT--TGGACATTGTT--TGTGTTT-ACAAAAAAGAAA-GATGGCCGCGCCCATTA-AGATACAGATCTTCGG--TCATTCCTTTGTATCTCGACTGCGTTTGTTTATTCGTGATGAGGAAAACCTTCGCTACGATCTCGGACTGCATAATTTTCCGTTGGTGCAATACTCTGGATATCCTGGGGCGAACGTGAATCGTTTGATATCGAATCTGGAAGTGGTGAAAGACTT--TGGACCAGACATTCTTG-TGGTGCTTGTGGGTACGAACGATTTATACAAACCCGACATCACCATTGAGGACGTCGCTTCAGGCATTTGTCAGTTGGTCCATAAAGCCTTGTTGGAATTATCCGTGACTCGAGTGATTGTTGGTCAAGTGTTGCATCGTTGCGAGCCGAGTAAACCAACACGGTTCCCAGTTGACATTGATTGGTTCAATGAACGTGTGGACAGGCTAAATGTGCGTCTCGATACCTTGTTGAAATCAAGATTTCCAGGAAAGTCCCACTTATGGAGGATGAAAGGATTCTGGTCAGCCGAAACAAAGAGACGAAATTTCTGTGCGGACGGTTGTCATCTGTCTAGGGATGGACAGTTTAAGTTGCTATCAAATCTCCGGGCAGCTTCTGTTGCAGCAATATGCTCAA-CCATCATATAAACCAGTTAAGTTGGTT----------------------------------------------------------------------------------------------------CATTTACTTCAATCATTATTTAAGTATTTCATTTTTT-ATCAAAAATTGACTTCTTGCTCCACCAAAGCCGACCGACAGGGTTCTAGCCCTGCTTATGTAGGGTCGATTCAGTGAATATCCCAAACTGAACAGTGCGATTTATTAAGGAATTCGTAGGGTCAATGCGGTGCATGTCCCAAGCTACGCTGTGCGTACGTTCCTTTGAATTAATTCCTGCAGTGCATGTCCCACATTATGCAGTGCTTATTATTATTAA----TTTTTTTTTT----------CATTTTTGATAGAACATATTTGTGGGTACAGTGCAGTGCATGTCCCACATTATGGA-GTTGACTATACTTTATAGGGCCAATGCAGTGCATGTCCCTCATTACGCAATGCGTATTTTTCTATGACATACTTTGCGGGGCCAACGCAGTGCATGTC--CCTCATTATGCAGGGCAT-------TATGACATATTTGGTGGGGTCATTGCAGTGCATAT-CCCTCATTACGCAGTGCGTATTTCTCTATGATATTTCCT--------------------------------------------------TGGATCAT--------------------------------------------------------TGCAGTGCATTTC-CCTCATTACGCAGTGCGTATTTTTCTATGACAGATTTCGTGGGGTCAGTGCAGTGCATGTCCCTCATTACGCAGTGCGTATTTTTCTATGATATTTCCTTGGGTCATTGC-AGTGCATTTCCCTCATTACGCAGTGCGTATTTTTCTATGACAGATTTCGTGGGGTCAGTGCAGTGCATGTCCCTCATTACGCAGTGCGTATTTTTCTATGA-----------------------------------------------------------------------------------------------------------------------GCATATTTG--TGGAT-ATCGTGCAGTGCACATCCCCGATTTACATGTGTAAATACAATAAGCACAGGTCAATGCAGAGCA-TGACCAGAATGACACAGTGAGTATAGTAAAAGAAATATTTTGGTTCGAGCATGTCCGATCCATGTTAATATGAATCTTTATTTAAG-GTC-AAATAGTTATTGTTTTATTTGTGTGCAGTCTGTATATCAT-GATTGCTCATAC-TGTTGTGTCTTTATAAGCTGTGCAATATGTTGTGAAGGTCATGCAGTGCTTGGCCTATACAATCATGGTGAAAATTGTCATTAACGATACTCATTTATATAGCAGTGCTTTCCCCCTTTATAAGGAAGGGTGATATTTGTTAAGTGTATAGGTATGGCGAAATAGTCTGCTGTAAAAGCCCTTCATACAGACCCTTTTGCGTCTTTCTGTTTGTAAAATAGA-ACAGACCGGTACCTACATGTTGGTCGGTTTATTTCAGATGAAAA-GAAAA-TCTGTTGGCCCGACT-AAAGCTTCCACTCGGACACGGGCAAAGAAAACCCGAACAACTCGAATTAATGAAGATGTTGGGAACCATCCATC---------------------------------------------------------------GACATCTGGAAAGAAAGCCCAAACACCTCGAATTGA---AGATGTTGGGAACCATCCATCGA-CATCTGGAA---------------------------------------------------------GTTCTTCAAATAGTGTTGTGATTTCAATGCACCATTCGGACACTGACGAAGACCAACAAGACTCCAACAACCAACGGTCAATTTTGACTCTGAATCGCTC-AAGGACACAAACTGTCTCCATTAACCCCGAAGAGAGCATGCGCAATCGGTTTCCCAGTCAACATTATGAGTCCTCAAGCT-CGGACTCTGAGGGCGATGTCCCGGAGATTTCTCACTCAACGAAAATTACAGGTAATGGCACACCCTCTGCAGTTGCAGAACCAATCAGCTCGCCAATCATGGCTCAAATATCTAAAAGGATAAGGAAACAAATTTGGGCAAATGAATTC-ATTGATTTAGCTTGTCTCCTTCCCCACACGATTAATTCAAACTTAAATAACCC-TCCAACATTTTCTTTGCAAATGGATGGTAATTCTCAGATTTCTTTAACACCTTCCCATAAGTCCAGGAAAA-TTACTACTATTGATACTTGGACAACTGC-CTTTATGAGGTTTGTAGCC-GTATATGCTACAAAATATCCGCTAGAAACACCCCAGCTCATGAAATATGGGGAAATCGTC-CGTGAC-ATAGCGTCAAGGAAACAGGGCCT--TT-CCTTCATGTTCTACGACACCAA-TTTTCGTAAAGCAAGG-GAGACTACTCTCTTACCATGGGACAGACTTCATACTGAATATTGGTTAATGGCCTGCACT-GCTTTCAACAATAACACCTCATCTAATCAGCCCTTT-CCA-C-CCTCTCGGGCCTTTAACAAGGCCCACTCCTACAAGTCCAAAAGATTCTTGGAAAATACTTGCTGGGGCTACAATAGGCCCACAGGATGTAAGACTGTCC-GCTGCTCCCTCCCCCATGTGTGTGGATACTGTAAAGGTCAACACACTGCAGCAAACTGTTCCCTATCAAAAAAGGAACAATTCCCTCGGGGGCCTTCCACTTCATCCTTCAACAGCCCACACCAAAAAAGCAGTAAA-ACTGTCGGTCACTCCGGTTAATATTTCCAAACTAGCTCCCTTTTT-GGAAGGGTACAATATGGGTCAATACTTAATTCAAGGGTTTACTAACGGTTTCAAATTAGGTTATAATGGTCCTCGAATTAACACTTCATGTCCAAATCTC-AAA-TCATGCATGGAAGACCAGGAAATGGTTAAAAGAAAACTGCAAAAAGAGCTTGATGCTGGTCGGATAAAGGGTCCATTTCCTACCAAGCCTTTTCCTAACCTGCGCATTAGTCCAATTGGCCTGGTTCCTAAAAA-GAACCTAACCAATTTCGCATGATACACCATTTAAGTTATCCTGATGGGAATTCGGTCAATTCTTACATAGACAAAAA-CTTGTCGTCGGTGTCGTATGCTTCGTTTGATGATGCAATTCAATTGGTTTTGGAATTGGGTCGAGGCACTTTGCTGAGCAAAACGGATATAGAATCAGCTTTTCGAATC-ATCCCAATCCACTGTCAAGATCATGACTTGCTGGG-TTTCAAATTCAAAGGGGAATTCTACTAT-G-ACG-TGTGC-CTTCCGATGG-GTGCAGCCTCGGCCCCAGCAATTTTCGAACGTTTTAGCACCGCGATTCAATTCATCTGCAACACGCAGCTTGGCATTAAACATATGATTCATATTTTAGATGATTTCCTTATTTTGGGCCCACCTAACTCGGTCATATGTCAAAAAGGTCTTGAGATATTCATAGAGTTCTGTAATTATGTGGGTGTACCAATTAAATCGGAAAAAACAGAAAATGCAACAACATGTCT-TACCT--TTATGGGTTTAGAATTAGATACAATCAAAATGGAAGCGCGGTTACCTAACGAAAAATTGCAAAAACTTCGAGTTCTTCTCTCGTCTGTCAAACGCACAATTAAAC-TGGTAGACCTTCAATCACTGTTAGGTTATCTTAATTTTTGCTGCCAGGTAGTTCGCCCAGGCAGAGCTTTTCTTCGGAGGCTAACTGACCTTACTGCCAATGTGGTAAACCCGAAACATTATATCACTCTGACAAGGGAACACAGGAAAGACATTGCCGCATGGTCCTTTTTCGCAAACAAATTCAATGGAAAAACGTTGCTTGTTGAGAAACGTTGGTTAGAAGCCGATTTTCTCCATTTGCACACAGATGCATCAGGGACACATGGTTTTGGTGCAATTTTCTT-GTCACACTGGTTTTTTGGAGCTTGGTCAGTTCAGTTAAAAACTAGGTGTATCACCTTCAAAGAACTCTTCCCAATTGTTCTGGCTTTGGAGATTTGGGGAGAGCAACTTACAAATAAATGCATTGTTCTGCACACTGACAATATGGCAGTAATGCATATCATAAACCGTCAGACCTCAAAAA-TACCGATTATAATGCATTTAGTACGTAGACTGGTTGTGGCCTGCATGACTCATAACATTTTGGTACGCTCAGAACATGTTGAGGGCAAACGTAACATTTTACCCGATCTCCTTTCTCGCCTGCAGGTTGCAAAGTTCCGTCAACTGGCAAAAGACATGGATGTAGAAGCTACAC-CAGTTCCTCCACACCTAATACTCGTTCCTTGAATTATTGTGTTTTCAATTTGTTAAATAACTCACTGGCACCTTCGACATTTGTAAGCTACAAGAATGCATGGAAACAATACATGGCATTTCATAATCTTTACTATTCAAATGAAAAAGTGCTACCTGTATCGGTATCTCGTTTGAGTCAATTTATAGTTTCATGTCAACATCGTGGCTTACAAGCTTCTACA-ATAACATCTTTTGTGTCTGCAATAGCCTACATCCACAAGAT-ACAAAACTTGACAAATCCGTCTGAGGCTTTTGTTGTAAA-AAA-GCTTCTGCATGGCCTCCGCCGGGGTCAAA-CAGGAGACAAACGACTGCCTTTTACCTCTTGCCATCTTGAAAAAA-TCATTGGCGCGCTACGTGCAGAGTGTCCCTCTGACTACGACATCACCTTGTATACATCCATGATTCTTGTGGCATTCTTTGGCCTCTTCAGAGTGGGAGAGATAGCTTTATCAAAATTGGGGCATAGAAATTTACTGCAAAAATCTTCAGTGCAAATTAACTCGTATCGGTCCAAAGTTACTGACATAATAATCGAAATGAAAAATTACAAACATTCTGCAGGGCGGTCAGCTTTGATTCCTTTAAAACATCAGCCGCGAAAGCTTCTTTGTCCAGTCAGGGCTTTAGTAAAATATTTTAAGCTGTCATCTACCAATGTGGGTCCTTTATTTCAACATCAATCAGGTAATCCTGTTACTACTT-CAGATTTTCGCATTATCCTGCGTAAATGCGTAGTAAGGTGTAATCTGGATCCCATGAATTTCACAGCACATTCCTTACGCATAGGGGGAGCCACTCATGCTCACATGTGTGACATGCCAGTGGATCACATTCAGCGACTTGGTCGCTGGAAATCTAATGCATATCTAAAGTACATTCGCCCTCGTCCTATGCCTCTCCCAAACTGAAACCAGAAACATACACAATTCCAAGCCTCTTT-CCTATATGGGTGTGCCATTTCCTGCTGTTAATAAATATTGCATATGTTACATTTGTTATTCATGTCCTACTGTTATAAAA-GAGGGGACTGTTTGTCATCCATCTATTTTGTTGTTATATATGTCCCTACCGTGACAAAGCGGAGGAATTATTTCTTACAGAAATATACTTGTATTCAAGACCTTAAAG-TATGTCAGGATTTCCCTACTGTGATAAAGCAGAGGGCAGTCTTGGTGTGCTTGGAAAAGTTGTT--AAAGCATATTATGTGGAAGGTGTTTCATCTACTGCAATGAATGATTCTTCAGTCAATTGGAAGCACATCTCCTGTGATCACGATGCTTTACCAGATTGCAATAATGTCTGATCATGATACACTGTCTTGAGCAAGACAGTAATTTAGGTAATC-TGACTTCCTGTC-ACTAGTTGTATCTACTGTGACAAAGCAGAGATCCAAAGATTGATTAGGATTAGGTATTTAGATTGTGTAGTCTTTAAACTTGATCATATTTTGTACAACTTTGCTTTAAAGTATTGTTTATTGGTATAGTTCGTTTATGCTAAGTTTGATTCTATTGTTATCACCTCCAATTAGATGCATATA-CTGTCT-GTTTCACAGTAATAACTCTGGAATACAACAAATGCTAATGTTTGTGAGAAAGTTATTCCTAGATTGATGGGGTGTCTTTT-CCTATCAATACAAGATGACATTTCTGCACAAGTACTCTAATTCAATATTTTTATCTTTTT-AAGATTGATTTTGTTTGTTAGAAATTGCATGACTAGTTATAGTTAGTTTCTTTTTTCTTCTTGCATTTCTTTAACAGCTCCTTGTGGATGCTGGAAATAGTAACAATTTTTGAAGGAAATATTTCGCTCCACAAGCTTTAGACAGTCC-TTA-CTGTGCGGCGGTGTACTCCGTACGTTTGGCGGTTT-GTTTGGCCACCCAGTCAGTAGAA-GTGTAAATTTAGTTGAGTTGTCTTTA-CGACACTCTTACAAGTGAATATGATTTTGTTCTGAGATAACACTCTTAAGAAGTGTAATATTTGTTATGACATTTTGCAATAAATGTCCTTATTCACTCAACACTGTATTATGGTTTTAATTCACTTCTTCCTGTCCTGTCCTGGCTTGTGGATGAATTATTTGAACATTCAATAAATAATATTTTATGCACACATAAAATAATT--TATGGAATGGAAAAGCTTGTTCGGTTAAATAATAGCTACTACTACTAAATGGAGTAAACTTGTTTTTATTAATCTGACCAAT-GACGTTCTTGTTTAC-TA--TAATCT-GA-CCAATGAGAAG--GAAGCGTG-TGACTATGCCGCTTTTAGCAAACCACAAGCCTCCTTCT-TTGGTTAACTGCGTAGTTAAATTCAGCAAAA--
>PACE20_537h_contig_12285:11237-28515()
------TTTTATGCACACATAAAATAATT-TATGGAATGGAAAAGCTTGTTCGGTTAAATAATAGCTACTACTACTAAATGGAGTAAACTTGTTTTTATTAATCTGACCAATGACGTTCTTGTTTACTATAATCTGACCAATGAGAAGGAAGCGTGTGA-CTATGCCGCTTTTAGCAAACCACAAGCCTCCTTCTTT-GGTTAACTGCGTAGTTAAATTCAGCAAAATTCAGCGTAGCTAAA-TATATATATTCTCTGCTTAATTATATCACTATAAAGGTGAGCGTTGCGTGTTTTACATAGTTTAT--TAACTGTTTTACCTAGTAGGATCCATCCCT-ATTGTGGCAAC-------------------------------CGT-CTAGTGACAGTTCTTT---TAGAGTTTTCAACGT--TGGACATTGTT--TGTGTTT-ACAAAAAAGAAA-GATGGCCGCGCCCATTA-AGATACAGATCTTCGG--TCATTCCTTTGTATCTCGACTGCGTTTGTTTATTCGTGATGAGGAAAACCTTCGCTACGATCTCGGACTGCATAATTTTCCGTTGGTGCAATACTCTGGATATCCTGGGGCGAACGTGAATCGTTTGATATCGAATCTGGAAGTGGTGAAAGACTT--TGGACCAGACATTCTTG-TGGTGCTTGTGGGTACGAACGATTTATACAAACCCGACATCACCATTGAGGACGTCGCTTCAGGCATTTGTCAGTTGGTCCATAAAGCCTTGTTGGAATTATCCGTGACTCGAGTGATTGTTGGTCAAGTGTTGCATCGTTGCGAGCCGAGTAAACCAACACGGTTCCCAGTTGACATTGATTGGTTCAATGAACGTGTGGACAGGCTAAATGTGCGTCTCGATACCTTGTTGAAATCAAGATTTCCAGGAAAGTCCCACTTATGGAGGATGAAAGGATTCTGGTCAGCCGAAACAAAGAGACGAAATTTCTGTGCGGACGGTTGTCATCTGTCTAGGGATGGACAGTTTAAGTTGCTATCAAATCTCCGGGCAGCTTCTGTTGCAGCAATATGCTCAA-CCATCATATAAACCAGTTAAGTTGGTT----------------------------------------------------------------------------------------------------CATTTACTTCAATCATTATTTAAGTATTTCATTTTTT-ATCAAAAATTGACTTCTTGCTCCACCAAAGCCGACCGACAGGGTTCTAGCCCTGCTTATGTAGGGTCGATTCAGTGAATATCCCAAACTGAACAGTGCGATTTATTAAGGAATTCGTAGGGTCAATGCGGTGCATGTCCCAAGCTACGCTGTGCGTACGTTCCTTTGAATTAATTCCTGCAGTGCATGTCCCACATTATGCAGTGCTTATTATTATTAA----TTTTTTTTTT----------CATTTTTGATAGAACATATTTGTGGGTACAGTGCAGTGCATGTCCCACATTATGGA-GTTGACTATACTTTATAGGGCCAATGCAGTGCATGTCCCTCATTACGCAATGCGTATTTTTCTATGACATACTTTGCGGGGCCAACGCAGTGCATGTC--CCTCATTATGCAGGGCAT-------TATGACATATTTGGTGGGGTCATTGCAGTGCATAT-CCCTCATTACGCAGTGCGTATTTCTCTATGATATTTCCT--------------------------------------------------TGGATCAT--------------------------------------------------------TGCAGTGCATTTC-CCTCATTACGCAGTGCGTATTTTTCTATGACAGATTTCGTGGGGTCAGTGCAGTGCATGTCCCTCATTACGCAGTGCGTATTTTTCTATGATATTTCCTTGGGTCATTGC-AGTGCATTTCCCTCATTACGCAGTGCGTATTTTTCTATGACAGATTTCGTGGGGTCAGTGCAGTGCATGTCCCTCATTACGCAGTGCGTATTTTTCTATGA-----------------------------------------------------------------------------------------------------------------------GCATATTTG--TGGAT-ATCGTGCAGTGCACATCCCCGATTTACATGTGTAAATACAATAAGCACAGGTCAATGCAGAGCA-TGACCAGAATGACACAGTGAGTATAGTAAAAGAAATATTTTGGTTCGAGCATGTCCGATCCATGTTAATATGAATCTTTATTTAAG-GTC-AAATAGTTATTGTTTTATTTGTGTGCAGTCTGTATATCAT-GATTGCTCATAC-TGTTGTGTCTTTATAAGCTGTGCAATATGTTGTGAAGGTCATGCAGTGCTTGGCCTATACAATCATGGTGAAAATTGTCATTAACGATACTCATTTATATAGCAGTGCTTTCCCCCTTTATAAGGAAGGGTGATATTTGTTAAGTGTATAGGTATGGCGAAATAGTCTGCTGTAAAAGCCCTTCATACAGACCCTTTTGCGTCTTTCTGTTTGTAAAATAGA-ACAGACCGGTACCTACATGTTGGTCGGTTTATTTCAGATGAAAA-GAAAA-TCTGTTGGCCCGACT-AAAGCTTCCACTCGGACACGGGCAAAGAAAACCCGAACAACTCGAATTAATGAAGATGTTGGGAACCATCCATC---------------------------------------------------------------GACATCTGGAAAGAAAGCCCAAACACCTCGAATTGA---AGATGTTGGGAACCATCCATCGA-CATCTGGAA---------------------------------------------------------GTTCTTCAAATAGTGTTGTGATTTCAATGCACCATTCGGACACTGACGAAGACCAACAAGACTCCAACAACCAACGGTCAATTTTGACTCTGAATCGCTC-AAGGACACAAACTGTCTCCATTAACCCCGAAGAGAGCATGCGCAATCGGTTTCCCAGTCAACATTATGAGTCCTCAAGCT-CGGACTCTGAGGGCGATGTCCCGGAGATTTCTCACTCAACGAAAATTACAGGTAATGGCACACCCTCTGCAGTTGCAGAACCAATCAGCTCGCCAATCATGGCTCAAATATCTAAAAGGATAAGGAAACAAATTTGGGCAAATGAATTC-ATTGATTTAGCTTGTCTCCTTCCCCACACGATTAATTCAAACTTAAATAACCC-TCCAACATTTTCTTTGCAAATGGATGGTAATTCTCAGATTTCTTTAACACCTTCCCATAAGTCCAGGAAAA-TTACTACTATTGATACTTGGACAACTGC-CTTTATGAGGTTTGTAGCC-GTATATGCTACAAAATATCCGCTAGAAACACCCCAGCTCATGAAATATGGGGAAATCGTC-CGTGAC-ATAGCGTCAAGGAAACAGGGCCT--TT-CCTTCATGTTCTACGACACCAA-TTTTCGTAAAGCAAGG-GAGACTACTCTCTTACCATGGGACAGACTTCATACTGAATATTGGTTAATGGCCTGCACT-GCTTTCAACAATAACACCTCATCTAATCAGCCCTTT-CCA-C-CCTCTCGGGCCTTTAACAAGGCCCACTCCTACAAGTCCAAAAGATTCTTGGAAAATACTTGCTGGGGCTACAATAGGCCCACAGGATGTAAGACTGTCC-GCTGCTCCCTCCCCCATGTGTGTGGATACTGTAAAGGTCAACACACTGCAGCAAACTGTTCCCTATCAAAAAAGGAACAATTCCCTCGGGGGCCTTCCACTTCATCCTTCAACAGCCCACACCAAAAAAGCAGTAAA-ACTGTCGGTCACTCCGGTTAATATTTCCAAACTAGCTCCCTTTTT-GGAAGGGTACAATATGGGTCAATACTTAATTCAAGGGTTTACTAACGGTTTCAAATTAGGTTATAATGGTCCTCGAATTAACACTTCATGTCCAAATCTC-AAA-TCATGCATGGAAGACCAGGAAATGGTTAAAAGAAAACTGCAAAAAGAGCTTGATGCTGGTCGGATAAAGGGTCCATTTCCTACCAAGCCTTTTCCTAACCTGCGCATTAGTCCAATTGGCCTGGTTCCTAAAAAAGAACCTAACCAATTTCGCATGATACACCATTTAAGTTATCCTGATGGGAATTCGGTCAATTCTTACATAGACAAAAA-CTTGTCGTCGGTGTCGTATGCTTCGTTTGATGATGCAATTCAATTGGTTTTGGAATTGGGTCGAGGCACTTTGCTGAGCAAAACGGATATAGAATCAGCTTTTCGAATC-ATCCCAATCCACTGTCAAGATCATGACTTGCTGGG-TTTCAAATTCAAAGGG-AATTCTACTAT-G-ACG-TGTGC-CTTCCGATGG-GTGCAGCCTCGGCCCCAGCAATTTTCGAACGTTTTAGCACCGCGATTCAATTCATCTGCAACACGCAGCTTGGCATTAAACATATGATTCATATTTTAGATGATTTCCTTATTTTGGGCCCACCTAACTCGGTCATATGTCAAAAAGGTCTTGAGATATTCATAGAGTTCTGTAATTATGTGGGTGTACCAATTAAATCGGAAAAAACAGAAAATGCAACAACATGTCT-TACCT--TTATGGGTTTAGAATTAGATACAATCAAAATGGAAGCGCGGTTACCTAACGAAAAATTGCAAAAACTTCGAGTTCTTCTCTCGTCTGTCAAACGCACAATTAAAC-TGGTAGACCTTCAATCACTGTTAGGTTATCTTAATTTTTGCTGCCAGGTAGTTCGCCCAGGCAGAGCTTTTCTTCGGAGGCTAACTGACCTTACTGCCAATGTGGTAAACCCGAAACATTATATCACTCTGACAAGGGAACACAGGAAAGACATTGCCGCATGGTCCTTTTTCGCAAACAAATTCAATGGAAAAACGTTGCTTGTTGAGAAACGTTGGTTAGAAGCCGATTTTCTCCATTTGCACACAGATGCATCAGGGACACATGGTTTTGGTGCAATTTTCTT-GTCACACTGGTTTTTTGGAGCTTGGTCAGTTCAGTTAAAAACTAGGTGTATCACCTTCAAAGAACTCTTCCCAATTGTTCTGGCTTTGGAGATTTGGGGAGAGCAACTTACAAATAAATGCATTGTTCTGCACACTGACAATATGGCAGTAATGCATATCATAAACCGTCAGACCTCAAAAA-TACCGATTATAATGCATTTAGTACGTAGACTGGTTGTGGCCTGCATGACTCATAACATTTTGGTACGCTCAGAACATGTTGAGGGCAAACGTAACATTTTACCCGATCTCCTTTCTCGCCTGCAGGTTGCAAAGTTCCGTCAACTGGCAAAAGACATGGATGTAGAAGCTACAC-CAGTTCCTCCACACCTAATACTCGTTCCTTGAATTATTGTGTTTTCAATTTGTTAAATAACTCACTGGCACCTTCGACATTTGTAAGCTACAAGAATGCATGGAAACAATACATGGCATTTCATAATCTTTACTATTCAAATGAAAAAGTGCTACCTGTATCGGTATCTCGTTTGAGTCAATTTATAGTTTCATGTCAACATCGTGGCTTACAAGCTTCTACA-ATAACATCTTTTGTGTCTGCAATAGCCTACATCCACAAGAT-ACAAAACTTGACAAATCCGTCTGAGGCTTTTGTTGTAAA-AAA-GCTTCTGCATGGCCTCCGCCGGGGTCAAA-CAGGAGACAAACGACTGCCTTTTACCTCTTGCCATCTTGAAAAAA-TCATTGGCGCGCTACGTGCAGAGTGTCCCTCTGACTACGACATCACCTTGTATACATCCATGATTCTTGTGGCATTCTTTGGCCTCTTCAGAGTGGGAGAGATAGCTTTATCAAAATTGGGGCATAGAAATTTACTGCAAAAATCTTCAGTGCAAATTAACTCGTATCGGTCCAAAGTTACTGACATAATAATCGAAATGAAAAATTACAAACATTCTGCAGGGCGGTCAGCTTTGATTCCTTTAAAACATCAGCCGCGAAAGCTTCTTTGTCCAGTCAGGGCTTTAGTAAAATATTTTAAGCTGTCATCTACCAATGTGGGTCCTTTATTTCAACATCAATCAGGTAATCCTGTTACTACTT-CAGATTTTCGCATTATCCTGCGTAAATGCGTAGTAAGGTGTAATCTGGATCCCATGAATTTCACAGCACATTCCTTACGCATAGGGGGAGCCACTCATGCTCACATGTGTGACATGCCAGTGGATCACATTCAGCGACTTGGTCGCTGGAAATCTAATGCATATCTAAAGTACATTCGCCCTCGTCCTATGCCTCTCCCAAACTGAAACCAGAAACATACACAATTCCAAGCCTCTTT-CCTATATGGGTGTGCCATTTCCTGCTGTTAATAAATATTGCATATGTTACATTTGTTATTCATGTCCTACTGTTATAAAA-GAGGGGACTGTTTGTCATCCATCTATTTTGTTGTTATATATGTCCCTACCGTGACAAAGCGGAGGAATTATTTCTTACAGAAATATACTTGTATTCAAGACCTTAAAG-TATGTCAGGATTTCCCTACTGTGATAAAGCAGAGGGCAGTCTTGGTGTGCTTGGAAAAGTTGTT--AAAGCATATTATGTGGAAGGTGTTTCATCTACTGCAATGAATGATTCTTCAGTCAATTGGAAGCACATCTCCTGTGATCACGATGCTTTACCAGATTGCAATAATGTCTGATCATGATACACTGTCTTGAGCAAGACAGTAATTTAGGTAATC-TGACTTCCTGTC-ACTAGTTGTATCTACTGTGACAAAGCAGAGATCCAAAGATTGATTAGGATTAGGTATTTAGATTGTGTAGTCTTTAAACTTGATCATATTTTGTACAACTTTGCTTTAAAGTATTGTTTATTGGTATAGTTCGTTTATGCTAAGTTTGATTCTATTGTTATCACCTCCAATTAGATGCATATA-CTGTCT-GTTTCACAGTAATAACTCTGGAATACAACAAATGCTAATGTTTGTGAGAAAGTTATTCCTAGATTGATGGGGTGTCTTTT-CCTATCAATACAAGATGACATTTCTGCACAAGTACTCTAATTCAATATTTTTATCTTTTT-AAGATTGATTTTGTTTGTTAGAAATTGCATGACTAGTTATAGTTAGTTTCTTTTTTCTTCTTGCATTTCTTTAACAGCTCCTTGTGGATGCTGGAAATAGTAACAATTTTTGAAGGAAATATTTCGCTCCACAAGCTTTAGACAGTCC-TTA-CTGTGCGGCGGTGTACTCCGTACGTTTGGCGGTTT-GTTTGGCCACCCAGTCAGTAGAA-GTGTAAATTTAGTTGAGTTGTCTTTA-CGACACTCTTACAAGTGAATATGATTTTGTTCTGAGATAACACTCTTAAGAAGTGTAATATTTGTTATGACATTTTGCAATAAATGTCCTTATTCACTCAACACTGTATTATGGTTTTAATTCACTTCTTCCTGTCCTGTCCTGGCTTGTGGATGAATTATTTGAACATTCAATAAATAATATTTTATGCACACATAAAATAATT--TATGGAATGGAAAAGCTTGTTCGGTTAAATAATAGCTACTACTACTAAATGGAGTAAACTTGTTTTTATTAATCTGACCAAT-GACGTTCTTGTTTAC-TA--TAATCT-GA-CCAATGAGAAG--GAAGCGTG-TGACTATGCCGCTTTTAGCAAACCACAAGCCTCCTTCT-TTGGTTAACTGCGTAGTTAATTGATCTGTAA--
>PACE20_537h_contig_11024:0-12478()_(reversed)
------TTTTATGCACACATAAAATAATT-TATGGAATGGAAAAGCTTGTTCGGTTAAATAATAGCTACTACTACTAAATGGAGTAAACTTGTTTTTATTAATCTGACCAATGACGTTCTTGTTTACTATAATCTGACCAATGAGAAGGAAGCGTGTGA-CTATGCCGCTTTTAGCAAACCACAAGCCTCCTTCTTT-GGTTAACTGCGTAGTTAAATTCAGCAAAATTCAGCGTAGCTAAA-TATATATATTCTCTGCTTAATTATATCACTATAAAGGTGAGCGTTGCGTGTTTTACATAGTTTAT--TAACTGTTTTACCTAGTAGGATCCATCCCT-ATTGTGGCAAC-------------------------------CGT-CTAGTGACAGTTCTTT---TAGAGTTTTCAACGT--TGGACATTGTT--TGTGTTT-ACAAAAAAGAAA-GATGGCCGCGCCCATTA-AGATACAGATCTTCGG--TCATTCCTTTGTATCTCGACTGCGTTTGTTTATTCGTGATGAGGAAAACCTTCGCTACGATCTCGGACTGCATAATTTTCCGTTGGTGCAATACTCTGGATATCCTGGGGCGAACGTGAATCGTTTGATATCGAATCTGGAAGTGGTGAAAGACTT--TGGACCAGACATTCTTG-TGGTGCTTGTGGGTACGAACGATTTATACAAACCCGACATCACCATTGAGGACGTCGCTTCAGGCATTTGTCAGTTGGTCCATAAAGCCTTGTTGGAATTATCCGTGACTCGAGTGATTGTTGGTCAAGTGTTGCATCGTTGCGAGCCGAGTAAACCAACACGGTTCCCAGTTGACATTGATTGGTTCAATGAACGTGTGGACAGGCTAAATGTGCGTCTCGATACCTTGTTGAAATCAAGATTTCCAGGAAAGTCCCACTTATGGAGGATGAAAGGATTCTGGTCAGCCGAAACAAAGAGACGAAATTTCTGTGCGGACGGTTGTCATCTGTCTAGGGATGGACAGTTTAAGTTGCTATCAAATCTCCGGGCAGCTTCTGTTGCAGCAATATGCTCAA-CCATCATATAAACCAGTTAAGTTGGTT----------------------------------------------------------------------------------------------------CATTTACTTCAATCATTATTTAAGTATTTCATTTTTT-ATCAAAAATTGACTTCTTGCTCCACCAAAGCCGACCGACAGGGTTCTAGCCCTGCTTATGTAGGGTCGATTCAGTGAATATCCCAAACTGAACAGTGCGATTTATTAAGGAATTCGTAGGGTCAATGCGGTGCATGTCCCAAGCTACGCTGTGCGTACGTTCCTTTGAATTAATTCCTGCAGTGCATGTCCCACATTATGCAGTGCTTATTATTATTAA----TTTTTTTTTT----------CATTTTTGATAGAACATATTTGTGGGTACAGTGCAGTGCATGTCCCACATTATGGA-GTTGACTATACTTTATAGGGCCAATGCAGTGCATGTCCCTCATTACGCAATGCGTATTTTTCTATGACATACTTTGCGGGGCCAACGCAGTGCATGTC--CCTCATTATGCAGGGCAT-------TATGACATATTTGGTGGGGTCATTGCAGTGCATAT-CCCTCATTACGCAGTGCGTATTTCTCTATGATATTTCCT--------------------------------------------------TGGATCAT--------------------------------------------------------TGCAGTGCATTTC-CCTCATTACGCAGTGCGTATTTTTCTATGACAGATTTCGTGGGGTCAGTGCAGTGCATGTCCCTCATTACGCAGTGCGTATTTTTCTATGATATTTCCTTGGGTCATTGC-AGTGCATTTCCCTCATTACGCAGTGCGTATTTTTCTATGACAGATTTCGTGGGGTCAGTGCAGTGCATGTCCCTCATTACGCAGTGCGTATTTTTCTATGA-----------------------------------------------------------------------------------------------------------------------GCATATTTG--TGGAT-ATCGTGCAGTGCACATCCCCGATTTACATGTGTAAATACAATAAGCACAGGTCAATGCAGAGCA-TGACCAGAATGACACAGTGAGTATAGTAAAAGAAATATTTTGGTTCGAGCATGTCCGATCCATGTTAATATGAATCTTTATTTAAG-GTC-AAATAGTTATTGTTTTATTTGTGTGCAGTCTGTATATCAT-GATTGCTCATAC-TGTTGTGTCTTTATAAGCTGTGCAATATGTTGTGAAGGTCATGCAGTGCTTGGCCTATACAATCATGGTGAAAATTGTCATTAACGATACTCATTTATATAGCAGTGCTTTCCCCCTTTATAAGGAAGGGTGATATTTGTTAAGTGTATAGGTATGGCGAAATAGTCTGCTGTAAAAGCCCTTCATACAGACCCTTTTGCGTCTTTCTGTTTGTAAAATAGA-ACAGACCGGTACCTACATGTTGGTCGGTTTATTTCAGATGAAAA-GAAAA-TCTGTTGGCCCGACT-AAAGCTTCCACTCGGACACGGGCAAAGAAAACCCGAACAACTCGAATTAATGAAGATGTTGGGAACCATCCATC---------------------------------------------------------------GACATCTGGAAAGAAAGCCCAAACACCTCGAATTGA---AGATGTTGGGAACCATCCATCGA-CATCTGGAA---------------------------------------------------------GTTCTTCAAATAGTGTTGTGATTTCAATGCACCATTCGGACACTGACGAAGACCAACAAGACTCCAACAACCAACGGTCAATTTTGACTCTGAATCGCTC-AAGGACACAAACTGTCTCCATTAACCCCGAAGAGAGCATGCGCAATCGGTTTCCCAGTCAACATTATGAGTCCTCAAGCT-CGGACTCTGAGGGCGATGTCCCGGAGATTTCTCACTCAACGAAAATTACAGGTAATGGCACACCCTCTGCAGTTGCAGAACCAATCAGCTCGCCAATCATGGCTCAAATATCTAAAAGGATAAGGAAACAAATTTGGGCAAATGAATTC-ATTGATTTAGCTTGTCTCCTTCCCCACACGATTAATTCAAACTTAAATAACCC-TCCAACATTTTCTTTGCAAATGGATGGTAATTCTCAGATTTCTTTAACACCTTCCCATAAGTCCAGGAAAA-TTACTACTATTGATACTTGGACAACTGC-CTTTATGAGGTTTGTAGCC-GTATATGCTACAAAATATCCGCTAGAAACACCCCAGCTCATGAAATATGGGGAAATCGTC-CGTGAC-ATAGCGTCAAGGAAACAGGGCCT--TT-CCTTCATGTTCTACGACACCAA-TTTTCGTAAAGCAAGG-GAGACTACTCTCTTACCATGGGACAGACTTCATACTGAATATTGGTTAATGGCCTGCACT-GCTTTCAACAATAACACCTCATCTAATCAGCCCTTT-CCA-C-CCTCTCGGGCCTTTAACAAGGCCCACTCCTACAAGTCCAAAAGATTCTTGGAAAATACTTGCTGGGGCTACAATAGGCCCACAGGATGTAAGACTGTCC-GCTGCTCCCTCCCCCATGTGTGTGGATACTGTAAAGGTCAACACACTGCAGCAAACTGTTCCCTATCAAAAAAGGAACAATTCCCTCGGGGGCCTTCCACTTCATCCTTCAACAGCCCACACCAAAAAAGCAGTAAA-ACTGTCGGTCACTCCGGTTAATATTTCCAAACTAGCTCCCTTTTT-GGAAGGGTACAATATGGGTCAATACTTAATTCAAGGGTTTACTAACGGTTTCAAATTAGGTTATAATGGTCCTCGAATTAACACTTCATGTCCAAATCTC-AAA-TCATGCATGGAAGACCAGGAAATGGTTAAAAGAAAACTGCAAAAAGAGCTTGATGCTGGTCGGATAAAGGGTCCATTTCCTACCAAGCCTTTTCCTAACCTGCGCATTAGTCCAATTGGCCTGGTTCCTAAAAAAGAACCTAACCAATTTCGCATGATACACCATTTAAGTTATCCTGATGGGAATTCGGTCAATTCTTACATAGACAAAAA-CTTGTCGTCGGTGTCGTATGCTTCGTTTGATGATGCAATTCAATTGGTTTTGGAATTGGGTCGAGGCACTTTGCTGAGCAAAACGGATATAGAATCAGCTTTTCGAATC-ATCCCAATCCACTGTCAAGATCATGACTTGCTGGG-TTTCAAATTCAA-GGGGAATTCTACTAT-G-ACG-TGTGC-CTTCCGATGG-GTGCAGCCTCGGCCCCAGCAATTTTCGAACGTTTTAGCACCGCGATTCAATTCATCTGCAACACGCAGCTTGGCATTAAACATATGATTCATATTTTAGATGATTTCCTTATTTTGGGCCCACCTAACTCGGTCATATGTCAAAAAGGTCTTGAGATATTCATAGAGTTCTGTAATTATGTGGGTGTACCAATTAAATCGGAAAAAACAGAAAATGCAACAACATGTCT-TACCT--TTATGGGTTTAGAATTAGATACAATCAAAATGGAAGCGCGGTTACCTAACGAAAAATTGCAAAAACTTCGAGTTCTTCTCTCGTCTGTCAAACGCACAATTAAAC-TGGTAGACCTTCAATCACTGTTAGGTTATCTTAATTTTTGCTGCCAGGTAGTTCGCCCAGGCAGAGCTTTTCTTCGGAGGCTAACTGACCTTACTGCCAATGTGGTAAACCCGAAACATTATATCACTCTGACAAGGGAACACAGGAAAGACATTGCCGCATGGTCCTTTTTCGCAAACAAATTCAATGGAAAAACGTTGCTTGTTGAGAAACGTTGGTTAGAAGCCGATTTTCTCCATTTGCACACAGATGCATCAGGGACACATGGTTTTGGTGCAATTTTCTT-GTCACACTGGTTTTTTGGAGCTTGGTCAGTTCAGTTAAAAACTAGGTGTATCACCTTCAAAGAACTCTTCCCAATTGTTCTGGCTTTGGAGATTTGGGGAGAGCAACTTACAAATAAATGCATTGTTCTGCACACTGACAATATGGCAGTAATGCATATCATAAACCGTCAGACCTCAAAAA-TACCGATTATAATGCATTTAGTACGTAGACTGGTTGTGGCCTGCATGACTCATAACATTTTGGTACGCTCAGAACATGTTGAGGGCAAACGTAACATTTTACCCGATCTCCTTTCTCGCCTGCAGGTTGCAAAGTTCCGTCAACTGGCAAAAGACATGGATGTAGAAGCTACAC-CAGTTCCTCCACACCTAATACTCGTTCCTTGAATTATTGTGTTTTCAATTTGTTAAATAACTCACTGGCACCTTCGACATTTGTAAGCTACAAGAATGCATGGAAACAATACATGGCATTTCATAATCTTTACTATTCAAATGAAAAAGTGCTACCTGTATCGGTATCTCGTTTGAGTCAATTTATAGTTTCATGTCAACATCGTGGCTTACAAGCTTCTACA-ATAACATCTTTTGTGTCTGCAATAGCCTACATCCACAAGAT-ACAAAACTTAACAAATCCGTCTGAGGCTTTTGTTGTAAA-AAA-GCTTCTGCATGGCCTCCGCCGGGGTCAAA-CAGGAGACAAACGACTGCCTTTTACCTCTTGCCATCTTGAAAAAA-TCATTGGCGCGCTACGTGCAGAGTGTCCCTCTGACTACGACATCACCTTGTATACATCCATGATTCTTGTGGCATTCTTTGGCCTCTTCAGAGTGGGAGAGATAGCTTTATCAAAATTGGGGCATAGAAATTTACTGCAAAAATCTTCAGTGCAAATTAACTCGTATCGGTCCAAAGTTACTGACATAATAATCGAAATGAAAAATTACAAACATTCTGCAGGGCGGTCAGCTTTGATTCCTTTAAAACATCAGCCGCGAAAGCTTCTTTGTCCAGTCAGGGCTTTAGTAAAATATTTTAAGCTGTCATCTACCAATGTGGGTCCTTTATTTCAACATCAATCAGGTAATCCTGTTACTACTT-CAGATTTTCGCATTATCCTGCGTAAATGCGTAGTAAGGTGTAATCTGGATCCCATGAATTTCACAGCACATTCCTTACGCATAGGGGGAGCCACTCATGCTCACATGTGTGACATGCCAGTGGATCACATTCAGCGACTTGGTCGCTGGAAATCTAATGCATATCTAAAGTACATTCACCCTCGTCCTATGCCTCTCCCAAACTGAAACCAGAAACATACACAATTCCAAGCCTCTTT-CCTATATGGGTGTGCCATTTCCTGCTGTTAATAAATATTGCATATGTTACATTTGTTATTCATGTCCTACTGTTATAAAA--AGGGGACTGTTTGTCATCCATCTATTTTGTTGTTATATATGTCCCTACCGTGACAAAGCGGAGGAATTATTTCTTACAGAAATATACTTGTATTCAAGACCTTAAAG-TATGTCAGGATTTCCCTACTGTGATAAAGCAGAGGGCAGTCTTGGTGTGCTTGGAAAAGTTGTT--AAAGCATATTATGTGGAAGGTGTTTCATCTACTGCAATGAATGATTCTTCAGTCAATTGGAAGCACATCTCCTGTGATCACGATGCTTTACCAGATTGCAATAATGTCTGATCATGATACACTGTCTTGAGCAAGACAGTAATTTAGGTAATC-TGACTTCCTGTC-ACTAGTTGTATCTACTGTGACAAAGCAGAGATCCAAAGATTGATTAGGATTAGGTATTTAGATTGTGTAGTCTTTAAACTTGATCATATTTTGTACAACTTTGCTTTAAAGTATTGTTTATTGGTATAGTTCGTTTATGCTAAGTTTGATTCTATTGTTATCACCTCCAATTAGATGCATATA-CTGTCT-GTTTCACAGTAATAACTCTGGAATACAACAAATGCTAATGTTTGTGAGAAAGTTATTCCTAGATTGATGGGGTGTCTTTT-CCTATCAATACAAGATGACATTTCTGCACAAGTACTCTAATTCAATATTTTTATCTTTTT-AAGATTGATTTTGTTTGTTAGAAATTGCATGACTAGTTATAGTTAGTTTCTTTTTTCTTCTTGCATTTCTTTAACAGCTCCTTGTGGATGCTGGAAATAGTAACAATTTTTGAAGGAAATATTTCGCTCCACAAGCTTTAGACAGTCC-TTA-CTGTGCGGCGGTGTACTCCGTACGTTTGGCGGTTTTGTTTGGCCACCCAGTCAGTAGAA-GTGTAAATTTAGTTGAGTTGTCTTTA-CGACACTCTTACAAGTGAATATGATTTTGTTCTGAGATAACACTCTTAAGAAGTGTAATATTTGTTATGACATTTTGCAATAAATGTCCTTATTCACTCAACACTGTATTATGGTTTTAATTCACTTCTTCCTGTCCTGTCCTGGCTTGTGGATGAATTATTTGAACATTCAATAAATAATATTTTATGCACACATAAAATAATT--TATGGAATGGAAAAGCTTGTTCGGTTAAATAATAGCTACTACTACTAAATGGAGTAAACTTGTTTTTATTAATCTGACCAAT-GACGTTCTTGTTTAC-TA--TAATCT-GA-CCAATGAGAAG--GAAGCGTG-TGACTATGCCGCTTTTAGCAAACCACAAGCCTCCTTCT-TTGGTTAACTGCGTAGTTAAATTCAGCAAAA--
>ENCE17_3572_16:10634116-10651581()_(reversed)
------TTTTATGCACACATAAAATAATT-TATGGAATGGAAAAGCTTGTTCGGTTAAATAATAGCTACTACTACTAAATGGAGTAAACTTGTTTTTATTAATCTGACCAATGACGTTCTTGTTTACTAAAATCTGACCAATGAGAAGGAAGCGTGTGA-CTATGCCGCTTTTAGCAAACCACAAGCCTCCTTCTTT-GGTTAACTGCGTAGTTAAATTCAGCAAAATTCAGCGTAGCTAAA-TATATATATTCTCTGCTTAATTATATCACTATAAAGGTGAGCGTTGCGTGTTTTACATAGTTTAT--TAACTGTTTTACCTAGTAGGATCCATCCCT-ATTGTGGCAAC-------------------------------CGT-CTAGTGACAGTTCTTT---TAGAGTTTTCAACGT--TGGACATTGTT--TGTGTTT-ACAAAAAAGAAA-GATGGCCGCGCCCATTA-AGATACAGATCTTCGG--TCATTCCTTTGTATCTCGACTGCGTTTGTTTATTCGTGATGAGGAAAACCTTCGCTACGATCTCGGACTGCATAATTTTCCGTTGGTGCAATACTCTGGATATCCTGGGGCGAACGTGAATCGTTTGATATCGAATCTGGAAGTGGTGAAAGACTT--TGGACCAGACATTCTTG-TGGTGCTTGTGGGTACGAACGATTTATTCAAACCCGACATCACCATTGAGGACGTCGCTTCAGGCATTTGTCAGTTGGTCCATAAAGCCTTGTTGGAATTATCCGTGACTCGAGTGATTGTTGGTCAAGTGTTGCATCGTTGCGAGCCGAGTAAACCAACACGGTTCCCAGTTGACATTGATTGGTTCAATGAACGTGTGGACAGGCTAAATGTGCGTCTCGATACCTTGTTGAAATCAAGATTTCCAGGAAAGTCCCACTTATGGAGGATGAAAGGATTCTGGTCAGCCGAAACAAAGAGACGAAATTTCTGTGCGGACGGTTGTCATCTGTCTAGGGATGGACAGTTTAAGTTGCTATCAAATCTCCGGGCAGCTTCTGTTGCAGCAATATGCTCAA-CCATCATATAAACCAGTTAAGTTGGTT----------------------------------------------------------------------------------------------------CATTTACTTCAATCATTATTTAAGTATTTCATTTTTT-ATCTAAAATTGACTTCTTGCTCCACCAAAGCCGACCGACAGGGTTCTAGCCCTGCTTAGGTAGGGTCGATTCAGTGAATATCCCAAACTGAACAGTGCGATTTATTAAGGAATTCGTAGGGTCAATGCGGTGCATGTCCCAAGCTACGCTGTGCGTACGTTCCTTTGAATTAATTCCTGCAGTGCATGTCCCACATTATGCAGTGCTTATTATTATTAA----TTTTTTTTTT----------CATTTTTGATAGAACATATTTGTGGGTACAGTGCAGTGCATGTCCCACATTATGGA-GTTGACTATACTTTATAGGGCCAATGCAATGCATGTCCCTCATTACGCAATGCGTATTTTTCTATGACATACTTTGCGGGGCCAACGCAGTGCATGTC--CCTCATTATGCAGGGCAT-------TATGACATATTTGGTGGGGTCATTGCAGTGCATAT-CCCTCATTACGCAGTGCGTATTTCTCTATGATATTTCCT--------------------------------------------------TGGATCAT--------------------------------------------------------TGCAGTGCATTTC-CCTCATTACGCAGTGCGTATTTTTCTATGACAGATTTCGTGGGGTCAGTGCAGTGCATGTCCCTCATTACGCAGTGCGTATTTTTCTATGATATTTCCTTGGGTCATTGC-AGTGCATTTCCCTCATTACGCAGTGCGTATTTTTCTATGACAGATTTCGTGGGGTCAGTGCAGTGCATGTCCCTCATTACGCAGTGCGTATTTTTCTATGA-----------------------------------------------------------------------------------------------------------------------GCATATTTG--TGGAT-ATCGTGCAGTGCACATCCCCGATTTACATGTGTAAATACAATAAGCACAGGTCAATGCAGAGCA-TGACCAGAATGACACAGTGAGTATAGTAAAAGAAATATTTTGGTTCGAGCATGTCCGATCCATGTTAATATGAATCTTTATTTAAG-GTC-AAATAGTCATTGTTTTATTTGTGTGCAGTCTGTATATCAT-GATTGCTCATAC-TGTTGTGTCTTTATAAGCTGTGCAATATGTTGTGAAGGTCATGCAGTGCTTGGCCTATACAATCATGGTGAAAATTGTCATTAACGATACTCATTTATATAGCAGTGCTTTCCCCCTTTATAAGGAAGGGTGATATTTGTTAAGGGTATAGGTATGGCGAAATAGTCTGCTGTAAAAGCCCTTCATACAGACCCTTTTGCGTCTTTCTGTTTGTAAAATAGA-ACGGACCGGTACCTACATGTTGGTCGGTTTATTTCAGATGAAAA-GAAAA-TCTGTTGGCCCGACT-AAAGCTTCCACTCGGACACGGGCAAAGAAAACCCGAACAACTCGAATTAATGAAGATGTTGGGAACCATCCATC---------------------------------------------------------------GACATCTGGAAAGAAAGCCCAAACACCTCGAATTGA---AGATGTTGGGAACCATCCATCGA-CATCTGGAA---------------------------------------------------------GTTCTTCAAATAGTGTTGTGATTTCAATGCACCATTCGGACACTGACGAAGACCAACAAGACTCCAACAACCAACGGTCAATTTTGACTCTGAATCGCTC-AAGGACACAAACTGTCTCCATTAACCCCGAAGAGAGCATGCGCAATCGGTTTCCCAGTCAACATTATGAGTCCTCAAGCT-CGGACTCTGAGGGCGATGTCCCGGAGATTTCTCACTCAACGAAAATTACAGGTAATGGCACACCCTCTGCAGTTGCAGAACCAATCAGCTCGCCAATCATGGCTCAAATATCTAAAAGGATAAGGAAACAAATTTGGGCAAATGAATTC-ATTGATTTAGCTTGTCTCCTTCCCCACACGATTAATTCAAACTTAAATAACCC-TCCAACATTTTCTTTGCAAATGGATGGTAATTCTCAGATTTCTTTAACACCTTCCCATAAGTCCAGGAAAA-TTACTACTATTGATACTTGGACAACTGC-CTTTATGAGGTTTGTAGCC-GTATATGCTACAAAATATCCGCTAGAAACACCCCAGCTCATGAAATATGGGGAAATCGTC-CGTGAC-ATAGCGTCAAGGAAACAGGGCCT--TT-CCTTCATGTTCTACGACACCAA-TTTTCGTAAAGCAAGG-GAGACTACTCTCTTACCATGGGACAGACTTCATACTGAATATTGGTTAATGGCCTGCACT-GCTTTCAACAATAACACCTCATCTAATCAGCCCTTT-CCA-C-CCTCTCGGGCCTTTAACAAGGCCCACTCCTACAAGTCCAAAAGATTCTTGGAAAATACTTGCTGGGGCTACAATAGGCCCACAGGATGTAAGACTGTCC-GCTGCTCCCTCCCCCATGTGTGTGGATACTGTAAAGGTCAACACACTGCAGCAAACTGTTCCCTATCAAAAAAGGAACAATTCCCTCGGGGGCCTTCCACTTCATCCTTCAACAGCCCACACCAAAAAAGCAGTAAA-ACTGTCGGTCACTCCGGTTAATATTTCCAAACTAGCTCCCTTTTT-GGAAGGGTACAATATGGGTCAATACTTAATTCAAGGGTTTACTAACGGTTTCAAATTAGGTTATAATGGTCCTCGAATTAACACTTCATGTCCAAATCTC-AAA-TCATGCATGGAAGACCAGGAAATGGTTAAAAGAAAACTGCAAAAAGAGCTTGATGCTGGTCGGATAAAGGGTCCATTTCCTACCAAGCCTTTTCCTAACCTGCGCATTAGTCCAATTGGCCTGGTTCCTAAAAAAGAACCTAACCAATTTCGCATGATACACCATTTAAGTTATCCTGATGGGAATTCGGTCAATTCTTACATAGAAAAAAA-CTTGTCGTCGGTGTCGTATGCTTCGTTCGATGATGCAATTCAATTGGTTTTGGAATTGGGTCGAGGCACTTTGCTGAGCAAAACGGATATAGAATCAGCTTTTCGAATC-ATCCCAATCCACTGTCAAGATCATGACTTGCTGGG-TTTCAAATTCAAAGGGGAATTCTACTAT-G-ACG-TGTGC-CTTCCGATGG-GTGCAGCCTCGGCCCCAGCAATTTTCGAACGTTTTAGCACCGCGATTCAATTCATCTGCAACACGCAGCTTGGCATTAAACATATGATTCATATTTTAGATGATTTCCTTATTTTGGGCCCACCTAACTCGGTCATATGTCAAAAAGGTCTTGAGATATTCATAGAGTTCTGTAATTATGTGGGTGTACCAATTAAATCGGAAAAAACAGAAAATGCAACAACATGTCT-TACCT--TTATGGGTTTAGAATTAGATACAATCAAAATGGAAGCGCGGTTACCTAACGAAAAATTGCAAAAACTTCGAGTTCTTCTCTCGTCTGTCAAACGCACAATTAAAC-TGGTAGACCTTCAATCACTGTTAGGTTATCTTAATTTTTGCTGCCAGGTAGTTCGCCCAGGCAGAGCTTTTCTTCGGAGGCTAACTGACCTTACTGCCAATGTGGTAAACCCGAAACATTATATCACTCTGACAAGGGAACACAGGAAAGACATTGCCGCATGGTCCTTTTTCGCAAACAAATTCAATGGAAAAACGTTGCTTGTTGAGAAACGTTGGTTAGAAGCCGATTTTCTCCATTTGCACACAGATGCATCAGGGACACATGGTTTTGGTGCAATTTTCTT-GTCACACTGGTTTTTTGGAGCTTGGTCAGTTCAGTTAAAAACTAGGTGTATCACCTTCAAAGAACTCTTCCCAATTGTTCTGGCTTTGGAGATTTGGGGAGAGCAACTTACAAATAAATGCATTGTTCTGCACACTGACAATATGGCAGTAATGCATATCATAAACCGTCAGACCTCAAAAA-TACCGATTATAATGCATTTAGTACGTAGACTGGTTGTGGCCTGCATGACTCATAACATTTTGGTACGCTCAGAACATGTTGAGGGCAAACGTAACATTTTACCCGATCTCCTTTCTCGCCTGCAGGTTGCAAAGTTCCGTCAACTGGCAAAAGACATGGATGTAGAAGCTACAC-CAGTTCCTCCACACCTAATACTCGTTCCTTGAATTATTGTGTTTTCAATTTGTTAAATAACTCACTGGCACCTTCGACATTTGTAAGCTACAAGAATGCATGGAAACAATACATGGCATTTCATAATCTTTACTATTCAAATGAAAAAGTGCTACCTGTATCGGTATCTCGTTTGAGTCAATTTATAGTTTCATGTCAACATCGTGGCTTACAAGCTTCTACA-ATAACATCTTTTGTGTCTGCAATAGCCTACATCCACAAGAT-ACAAAACTTGACAAATCCGTCTGAGGCTTTTGTTGTAAA-AAA-GCTTCTGCATGGCCTCCGCCGGGGTCAAA-CAGGAGACAAACGACTGCCTTTTACCTCTTGCCATCTTGAAAAAA-TCATTGGCGCGCTACGTGCAGAGTGTCCCTCTGACTACGACATCACCTTGTATACATCCATGATTCTTGTGGCATTCTTTGGCCTCTTCAGAGTGGGAGAGATAGCTTTATCAAAATTGGGGCATAGAAATTTACTGCAAAAATCTTCAGTGCAAATTAACTCGTATCGGTCCAAAGTTACTGACATAATAATCGAAATGAAAAATTACAAACATTCTGCAGGGCGGTCAGCTTTGATTCCTTTAAAACATCAGCCGCGAAAGCTTCTTTGTCCAGTCAGGGCTTTAGTAAAATATTTTAAGCTGTCATCTACCAATGTGGGTCCTTTATTTCAACATCAATCAGGTAATCCTGTTACTACTT-CAGATTTTCGCATTATCCTGCGTAAATGCGTAGTAAGGTGTAATCTGGATCCCATGAATTTCACAGCACATTCCTTACGCATAGGGGGAGCCACTCATGCTCACATGTGTGACATGCCAGTGGATCACATTCAGCGACTTGGTCGCTGGAAATCTAATGCATATCTAAAGTACATTCGCCCTCGTCCTATGCCTCTCCCAAACTGAAACCAGAAACATACACAATTCCAAGCCTCTTT-CCTATATGGGTGTGCCATTTCCTGCTGTTA-TAAATATTGCATATGTTACATTTGTTATTCATATCCTACTGTTATAAAA-GAGGGGACTGTTTGTCATCCATCTATTTTGTTGTTATATATATCCCTACCGTGACAAAGCGGAGGAATTATTTCTTACAGAAATATACTTGTATTCAAGACCTTAAAG-TATGTCAGGATTTCCCTACTGTGATAAAGCAGAGGGCAGTCTTGGTGTGCTTGGAAAAGTTGTT--AAAGCATATTATGTGGAAGGTGTTTCATCTACTGCAATGAATGATTCTTCAGTCAATTGGAAGCACATCTCCTGTGATCACGATGCTTTACCAGATTGCAATAATGTCTGATCATGATACACTGTCTTGAGCAAGACAGTAATTTAGGTAATC-TGAATTCCTGTC-ACTAGTTGTATCTACTGTGACAAAGCAGAGATCCAATGATTGATTAGGATTAGGTATTTAGATTGTGTAGTCTTTAAACTTGATCGTATTTTGTACAACTTTGCTTTAAAGTATTGTTTATTGGTATAGTTCATTTATGCTAAATTTGATTCTATTGTTATCACCTCCAATTAGATGCATATA-CTGTCT-GTTTCACAGTAATAACTCTGGAATACAACAAATGCTAATGTTTGTGAGAAAGTTATTCCTAGATTGATGGGGTGTCTTTT-CCTATCAATACAAGATGACATTTCTGCACAAGTACTCTAATTCAATATCTTTATCTTTTT-AAGATTGATTTTGTTTGTTAGAAATTGCATGACTAGTTATAGTTAGTTTCTTTTTTCTTCTTGCATTTCTTTAACAGCTCCTTGTGGATGCTGGAAATAGTAACAATTTTTGAAGGAAATATTTCGCTCCACAAGCTTTAGACAGTCC-TTA-CTGTGCGGCGGTGTACTCCGTACGTTTGGCGGTTT-GTTTGGCCACCCAGTCAGTAGAA-GTGTAAATTTAGTTGAGTTGTCTTTA-CGACACTCTTACAAGTGAATATGATTTTGTTCTGAGATAACACTCTTAAGAAGTGTAATATTTGTTATGACATTTTGCAATAAATGTCCTTATTCACTCAACACTGTATTATGGTTTTAATTCACTTCTTCCTGTCCTGTCCTGGCTTGTGGATGAATTATTTGAACATTCAATAAATAATATTTTATGCACACATAAAATAATT--TATGGAATGGAAAAGCTTGTTCGGTTAAATAATAGCTACTACTACTAAATGGAGTAAACTTGTTTTTATTAATCTGACCAAT-GACGTTCTTGTTTAC-TA--AAATCT-GA-CCAATGAGAAG--GAAGCGTG-TGACTATGCCGCTTTTAGCAAACCACAAGCCTCCTTCT-TTGGTTAACTGCGTAGTTAAATTCAGCAAAA--
>PACE20_537h_contig_30803:0-12657()_(reversed)
------TTTTATGCACACATAAAATAATT-TATGGAATGGAAAAGCTTGTTCGGTTAAATAATAGCTACTACTACTAAATGGAGTAAACTTGTTTTTATTAATCTGACCAATGACGTTCTTGTTTACTATAATCTGACCAATGAGAAGGAAGCGTGTGA-CTATGCCGCTTTTAGCAAACCACAAGCCTCCTTCTTT-GGTTAACTGCGTAGTTAAATTCAGCAAAATTCAGCGTAGCTAAA-TATATATATTCTCTGCTTAATTATATCACTATAAAGGTGAGCGTTGCGTGTTTTACATAGTTTAT--TAACTGTTTTACCTAGTAGGATCCATCCCT-ATTGTGGCAAC-------------------------------CGT-CTAGTGACAGTTCTTT---TAGAGTTTTCAACGT--TGGACATTGTT--TGTGTTT-ACAAAAAAGAAA-GATGGCCGCGCCCATTA-AGATACAGATCTTCGG--TCATTCCTTTGTATCTCGACTGCGTTTGTTTATTCGTGATGAGGAAAACCTTCGCTACGATCTCGGACTGCATAATTTTCCGTTGGTGCAATACTCTGGATATCCTGGGGCGAACGTGAATCGTTTGATATCGAATCTGGAAGTGGTGAAAGACTT--TGGACCAGACATTCTTG-TGGTGCTTGTGGGTACGAACGATTTATACAAACCCGACATCACCATTGAGGACGTCGCTTCAGGCATTTGTCAGTTGGTCCATAAAGCCTTGTTGGAATTATCCGTGACTCGAGTGATTGTTGGTCAAGTGTTGCATCGTTGCGAGCCGAGTAAACCAACACGGTTCCCAGTTGACATTGATTGGTTCAATGAACGTGTGGACAGGCTAAATGTGCGTCTCGATACCTTGTTGAAATCAAGATTTCCAGGAAAGTCCCACTTATGGAGGATGAAAGGATTCTGGTCAGCCGAAACAAAGAGACGAAATTTCTGTGCGGACGGTTGTCATCTGTCTAGGGATGGACAGTTTAAGTTGCTATCAAATCTCCGGGCAGCTTCTGTTGCAGCAATATGCTCAA-CCATCATATAAACCAGTTAAGTTGGTT----------------------------------------------------------------------------------------------------CATTTACTTCAATCATTATTTAAGTATTTCATTTTTT-ATCAAAAATTGACTTCTTGCTCCACCAAAGCCGACCGACAGGGTTCTAGCCCTGCTTATGTAGGGTCGATTCAGTGAATATCCCAAACTGAACAGTGCGATTTATTAAGGAATTCGTAGGGTCAATGCGGTGCATGTCCCAAGCTACGCTGTGCGTACGTTCCTTTGAATTAATTCCTGCAGTGCATGTCCCACATTATGCAGTGCTTATTATTATTAA----TTTTTTTTTT----------CATTTTTGATAGAACATATTTGTGGGTACAGTGCAGTGCATGTCCCACATTATGGA-GTTGACTATACTTTATAGGGCCAATGCAGTGCATGTCCCTCATTACGCAATGCGTATTTTTCTATGACATACTTTGCGGGGCCAACGCAGTGCATGTC--CCTCATTATGCAGGGCAT-------TATGACATATTTGGTGGGGTCATTGCAGTGCATAT-CCCTCATTACGCAGTGCGTATTTCTCTATGATATTTCCT--------------------------------------------------TGGATCAT--------------------------------------------------------TGCAGTGCATTTC-CCTCATTACGCAGTGCGTATTTTTCTATGACAGATTTCGTGGGGTCAGTGCAGTGCATGTCCCTCATTACGCAGTGCGTATTTTTCTATGATATTTCCTTGGGTCATTGC-AGTGCATTTCCCTCATTACGCAGTGCGTATTTTTCTATGACAGATTTCGTGGGGTCAGTGCAGTGCATGTCCCTCATTACGCAGTGCGTATTTTTCTATGA-----------------------------------------------------------------------------------------------------------------------GCATATTTG--TGGAT-ATCGTGCAGTGCACATCCCCGATTTACATGTGTAAATACAATAAGCACAGGTCAATGCAGAGCA-TGACCAGAATGACACAGTGAGTATAGTAAAAGAAATATTTTGGTTCGAGCATGTCCGATCCATGTTAATATGAATCTTTATTTAAG-GTC-AAATAGTTATTGTTTTATTTGTGTGCAGTCTGTATATCAT-GATTGCTCATAC-TGTTGTGTCTTTATAAGCTGTGCAATATGTTGTGAAGGTCATGCAGTGCTTGGCCTATACAATCATGGTGAAAATTGTCATTAACGATACTCATTTATATAGCAGTGCTTTCCCCCTTTATAAGGAAGGGTGATATTTGTTAAGTGTATAGGTATGGCGAAATAGTCTGCTGTAAAAGCCCTTCATACAGACCCTTTTGCGTCTTTCTGTTTGTAAAATAGA-ACAGACCGGTACCTACATGTTGGTCGGTTTATTTCAGATGAAAA-GAAAA-TCTGTTGGCCCGACT-AAAGCTTCCACTCGGACACGGGCAAAGAAAACCCGAACAACTCGAATTAATGAAGATGTTGGGAACCATCCATC---------------------------------------------------------------GACATCTGGAAAGAAAGCCCAAACACCTCGAATTGA---AGATGTTGGGAACCATCCATCGA-CATCTGGAA---------------------------------------------------------GTTCTTCAAATAGTGTTGTGATTTCAATGCACCATTCGGACACTGACGAAGACCAACAAGACTCCAACAACCAACGGTCAATTTTGACTCTGAATCGCTC-AAGGACACAAACTGTCTCCATTAACCCCGAAGAGAGCATGCGCAATCGGTTTCCCAGTCAACATTATGAGTCCTCAAGCT-CGGACTCTGAGGGCGATGTCCCGGAGATTTCTCACTCAACGAAAATTACAGGTAATGGCACACCCTCTGCAGTTGCAGAACCAATCAGCTCGCCAATCATGGCTCAAATATCTAAAAGGATAAGGAAACAAATTTGGGCAAATGAATTC-ATTGATTTAGCTTGTCTCCTTCCCCACACGATTAATTCAAACTTAAATAACCC-TCCAACATTTTCTTTGCAAATGGATGGTAATTCTCAGATTTCTTTAACACCTTCCCATAAGTCCAGGAAAA-TTACTACTATTGATACTTGGACAACTGC-CTTTATGAGGTTTGTAGCC-GTATATGCTACAAAATATCCGCTAGAAACACCCCAGCTCATGAAATATGGGGAAATCGTC-CGTGAC-ATAGCGTCAAGGAAACAGGGCCT--TT-CCTTCATGTTCTACGACACCAA-TTTTCGTAAAGCAAGG-GAGACTACTCTCTTACCATGGGACAGACTTCATACTGAATATTGGTTAATGGCCTGCACT-GCTTTCAACAATAACACCTCATCTAATCAGCCCTTT-CCA-C-CCTCTCGGGCCTTTAACAAGGCCCACTCCTACAAGTCCAAAAGATTCTTGGAAAATACTTGCTGGGGCTACAATAGGCCCACAGGATGTAAGACTGTCC-GCTGCTCCCTCCCCCATGTGTGTGGATACTGTAAAGGTCAACACACTGCAGCAAACTGTTCCCTATCAAAAAAGGAACAATTCCCTCGGGGGCCTTCCACTTCATCCTTCAACAGCCCACACCAAAAAAGCAGTAAA-ACTGTCGGTCACTCCGGTTAATATTTCCAAACTAGCTCCCTTTTT-GGAAGGGTACAATATGGGTCAATACTTAATTCAAGGGTTTACTAACGGTTTCAAATTAGGTTATAATGGTCCTCGAATTAACACTTCATGTCCAAATCTC-AAA-TCATGCATGGAAGACCAGGAAATGGTTAAAAGAAAACTGCAAAAAGAGCTTGATGCTGGTCGGATAAAGGGTCCATTTCCTACCAAGCCTTTTCCTAACCTGCGCATTAGTCCAATTGGCCTGGTTCCTAAAAA-GAACCTAACCAATTTCGCATGATACACCATTTAAGTTATCCTGATGGGAATTCGGTCAATTCTTACATAGACAAAAA-CTTGTCGTCGGTGTCGTATGCTTCGTTTGATGATGCAATTCAATTGGTTTTGGAATTGGGTCGAGGCACTTTGCTGAGCAAAACGGATATAGAATCAGCTTTTCGAATC-ATCCCAATCCACTGTCAAGATCATGACTTGCTGGG-TTTCAAATTCAAAGGGGAATTCTACTAT-G-ACG-TGTGC-CTTCCGATGG-GTGCAGCCTCGGCCCCAGCAATTTTCGAACGTTTTAGCACCGCGATTCAATTCATCTGCAACACGCAGCTTGGCATTAAACATATGATTCATATTTTAGATGATTTCCTTATTTTGGGCCCACCTAACTCGGTCATATGTCAAAAAGGTCTTGAGATATTCATAGAGTTCTGTAATTATGTGGGTGTACCAATTAAATCGGAAAAAACAGAAAATGCAACAACATGTCT-TACCT--TTATGGGTTTAGAATTAGATACAATCAAAATGGAAGCGCGGTTACCTAACGAAAAATTGCAAAAACTTCGAGTTCTTCTCTCGTCTGTCAAACGCACAATTAAAC-TGGTAGACCTTCAATCACTGTTAGGTTATCTTAATTTTTGCTGCCAGGTAGTTCGCCCAGGCAGAGCTTTTCTTCGGAGGCTAACTGACCTTACTGCCAATGTGGTAAACCCGAAACATTATATCACTCTGACAAGGGAACACAGGAAAGACATTGCCGCATGGTCCTTTTTCGCAAACAAATTCAATGGAAAAACGTTGCTTGTTGAGAAACGTTGGTTAGAAGCCGATTTTCTCCATTTGCACACAGATGCATCAGGGACACATGGTTTTGGTGCAATTTTCTT-GTCACACTGGTTTTTTGGAGCTTGGTCAGTTCAGTTAAAAACTAGGTGTATCACCTTCAAAGAACTCTTCCCAATTGTTCTGGCTTTGGAGATTTGGGGAGAGCAACTTACAAATAAATGCATTGTTCTGCACACTGACAATATGGCAGTAATGCATATCATAAACCGTCAGACCTCAAAAA-TACCGATTATAATGCATTTAGTACGTAGACTGGTTGTGGCCTGCATGACTCATAACATTTTGGTACGCTCAGAACATGTTGAGGGCAAACGTAACATTTTACCCGATCTCCTTTCTCGCCTGCAGGTTGCAAAGTTCCGTCAACTGGCAAAAGACATGGATGTAGAAGCTACAC-CAGTTCCTCCACACCTAATACTCGTTCCTTGAATTATTGTGTTTTCAATTTGTTAAATAACTCACTGGCACCTTCGACATTTGTAAGCTACAAGAATGCATGGAAACAATACATGGCATTTCATAATCTTTACTATTCAAATGAAAAAGTGCTACCTGTATCGGTATCTCGTTTGAGTCAATTTATAGTTTCATGTCAACATCGTGGCTTACAAGCTTCTACA-ATAACATCTTTTGTGTCTGCAATAGCCTACATCCACAAGAT-ACAAAACTTGACAAATCCGTCTGAGGCTTTTGTTGTAAA-AAA-GCTTCTGCATGGCCTCCGCCGGGGTCAAA-CAGGAGACAAACGACTGCCTTTTACCTCTTGCCATCTTGAAAAAA-TCATTGGCGCGCTACGTGCAGAGTGTCCCTCTGACTACGACATCACCTTGTATACATCCATGATTCTTGTGGCATTCTTTGGCCTCTTCAGAGTGGGAGAGATAGCTTTATCAAAATTGGGGCATAGAAATTTACTGCAAAAATCTTCAGTGCAAATTAACTCGTATCGGTCCAAAGTTACTGACATAATAATCGAAATGAAAAATTACAAACATTCTGCAGGGCGGTCAGCTTTGATTCCTTTAAAACATCAGCCGCGAAAGCTTCTTTGTCCAGTCAGGGCTTTAGTAAAATATTTTAAGCTGTCATCTACCAATGTGGGTCCTTTATTTCAACATCAATCAGGTAATCCTGTTACTACTT-CAGATTTTCGCATTATCCTGCGTAAATGCGTAGTAAGGTGTAATCTGGATCCCATGAATTTCACAGCACATTCCTTACGCATAGGGGGAGCCACTCATGCTCACATGTGTGACATGCCAGTGGATCACATTCAGCGACTTGGTCGCTGGAAATCTAATGCATATCTAAAGTACATTCGCCCTCGTCCTATGCCTCTCCCAAACTGAAACCAGAAACATACACAATTCCAAGCCTCTTT-CCTATATGGGTGTGCCATTTCCTGCTGTTAATAAATATTGCATATGTTACATTTGTTATTCATGTCCTACTGTTATAAAA-GAGGGGACTGTTTGTCATCCATCTATTTTGTTGTTATATATGTCCCTACCGTGACAAAGCGGAGGAATTATTTCTTACAGAAATATACTTGTATTCAAGACCTTAAAG-TATGTCAGGATTTCCCTACTGTGATAAAGCAGAGGGCAGTCTTGGTGTGCTTGGAAAAGTTGTT--AAAGCATATTATGTGGAAGGTGTTTCATCTACTGCAATGAATGATTCTTCAGTCAATTGGAAGCACATCTCCTGTGATCACGATGCTTTACCAGATTGCAATAATGTCTGATCATGATACACTGTCTTGAGCAAGACAGTAATTTAGGTAATC-TGACTTCCTGTC-ACTAGTTGTATCTACTGTGACAAAGCAGAGATCCAAAGATTGATTAGGATTAGGTATTTAGATTGTGTAGTCTTTAAACTTGATCATATTTTGTACAACTTTGCTTTAAAGTATTGTTTATTGGTATAGTTCGTTTATGCTAAGTTTGATTCTATTGTTATCACCTCCAATTAGATGCATATA-CTGTCT-GTTTCACAGTAATAACTCTGGAATACAACAAATGCTAATGTTTGTGAGAAAGTTATTCCTAGATTGATGGGGTGTCTTTT-CCTATCAATACAAGATGACATTTCTGCACAAGTACTCTAATTCAATATTTTTATCTTTTT-AAGATTGATTTTGTTTGTTAGAAATTGCATGACTAGTTATAGTTAGTTTCTTTTTTCTTCTTGCATTTCTTTAACAGCTCCTTGTGGATGCTGGAAATAGTAACAATTTTTGAAGGAAATATTTCGCTCCACAAGCTTTAGACAGTCC-TTA-CTGTGCGGCGGTGTACTCCGTACGTTTGGCGGTTT-GTTTGGCCACCCAGTCAGTAGAA-GTGTAAATTTAGTTGAGTTGTCTTTA-CGACACTCTTACAAGTGAATATGATTTTGTTCTGAGATAACACTCTTAAGAAGTGTAATATTTGTTATGACATTTTGCAATAAATGTCCTTATTCACTCAACACTGTATTATGGTTTTAATTCACTTCTTCCTGTCCTGTCCTGGCTTGTGGATGAATTATTTGAACATTCAATAAATAATATTTTATGCACACATAAAATAATT--TATGGAATGGAAAAGCTTGTTCGGTTAAATAATAGCTACTACTACTAAATGGAGTAAACTTGTTTTTATTAATCTGACCAAT-GACGTTCTTGTTTAC-TA--TAATCT-GA-CCAATGAGAAG--GAAGCGTG-TGACTATGCCGCTTTTAGCAAACCACAAGCCTCCTTCT-TTGGTTAACTGCGTAGTTAAATTCAGCAAAA--
>ENCE22_1202h_contig_29440:0-7646()_(reversed)
------TTTTATGCACACATAAAATAATT-TATGGAATGGAAAAGCTTGTTCGGTTAAATAATAGCTACTACTACTAAATGGAGTAAACTTGTTTTTATTAATCTGACCAATGACGTTCTTGTTTACTATAATCTGACCAATGAGAAGGAAGCGTGTGA-CTATGCCGCTTTTAGCAAACCACAAGCCTCCTTCTTT-GGTTAACTGCGTAGTTAAATTCAGCAAAATTCAGCGTAGCTAAA-TATATATATTCTCTGCTTAATTATATCACTATAAAGGTGAGCGTTGCGTGTTTTACATAGTTTAT--TAACTGTTTTACCTAGTAGGATCCATCCCT-ATTGTGGCAAC-------------------------------CGT-CTAGTGACAGTTCTTT---TAGAGTTTTCAACGT--TGGACATTGTT--TGTGTTT-ACAAAAAAGAAA-GATGGCCGCGCCCATTA-AGATACAGATCTTCGG--TCATTCCTTTGTATCTCGACTGCGTTTGTTTATTCGTGATGAGGAAAACCTTCGCTACGATCTCGGACTGCATAATTTTCCGTTGGTGCAATACTCTGGATATCCTGGGGCGAACGTGAATCGTTTGATATCGAATCTGGAAGTGGTGAAAGACTT--TGGACCAGACATTCTTG-TGGTGCTTGTGGGTACGAACGATTTATACAAACCCGACATCACCATTGAGGACGTCGCTTCAGGCATTTGTCAGTTGGTCCATAAAGCCTTGTTGGAATTATCCGTGACTCGAGTGATTGTTGGTCAAGTGTTGCATCGTTGCGAGCCGAGTAAACCAACACGGTTCCCAGTTGACATTGATTGGTTCAATGAACGTGTGGACAGGCTAAATGTGCGTCTCGATACCTTGTTGAAATCAAGATTTCCAGGAAAGTCCCACTTATGGAGGATGAAAGGATTCTGGTCAGCCGAAACAAAGAGACGAAATTTCTGTGCGGACGGTTGTCATCTGTCTAGGGATGGACAGTTTAAGTTGCTATCAAATCTCCGGGCAGCTTCTGTTGCAGCAATATGCTCAA-CCATCATATAAACCAGTTAAGTTGGTT----------------------------------------------------------------------------------------------------CATTTACTTCAATCATTATTTAAGTATTTCATTTTTT-ATCAAAAATTGACTTCTTGCTCCACCAAAGCCGACCGACAGGGTTCTAGCCCTGCTTATGTAGGGTCGATTCAGTGAATATCCCAAACTGAACAGTGCGATTTATTAAGGAATTCGTAGGGTCAATGCGGTGCATGTCCCAAGCTACGCTGTGCGTACGTTCCTTTGAATTAATTCCTGCAGTGCATGTCCCACATTATGCAGTGCTTATTATTATTAA----TTTTTTTTTT----------CATTTTTGATAGAACATATTTGTGGGTACAGTGCAGTGCATGTCCCACATTATGGA-GTTGACTATACTTTATAGGGCCAATGCAGTGCATGTCCCTCATTACGCAATGCGTATTTTTCTATGACATACTTTGCGGGGCCAACGCAGTGCATGTC--CCTCATTATGCAGGGCAT-------TATGACATATTTGGTGGGGTCATTGCAGTGCATAT-CCCTCATTACGCAGTGCGTATTTCTCTATGATATTTCCT--------------------------------------------------TGGATCAT--------------------------------------------------------TGCAGTGCATTTC-CCTCATTACGCAGTGCGTATTTTTCTATGACAGATTTCGTGGGGTCAGTGCAGTGCATGTCCCTCATTACGCAGTGCGTATTTTTCTATGATATTTCCTTGGGTCATTGC-AGTGCATTTCCCTCATTACGCAGTGCGTATTTTTCTATGACAGATTTCGTGGGGTCAGTGCAGTGCATGTCCCTCATTACGCAGTGCGTATTTTTCTATGA-----------------------------------------------------------------------------------------------------------------------GCATATTTG--TGGAT-ATCGTGCAGTGCACATCCCCGATTTACATGTGTAAATACAATAAGCACAGGTCAATGCAGAGCA-TGACCAGAATGACACAGTGAGTATAGTAAAAGAAATATTTTGGTTCGAGCATGTCCGATCCATGTTAATATGAATCTTTATTTAAG-GTC-AAATAGTTATTGTTTTATTTGTGTGCAGTCTGTATATCAT-GATTGCTCATAC-TGTTGTGTCTTTATAAGCTGTGCAATATGTTGTGAAGGTCATGCAGTGCTTGGCCTATACAATCATGGTGAAAATTGTCATTAACGATACTCATTTATATAGCAGTGCTTTCCCCCTTTATAAGGAAGGGTGATATTTGTTAAGTGTATAGGTATGGCGAAATAGTCTGCTGTAAAAGCCCTTCATACAGACCCTTTTGCGTCTTTCTGTTTGTAAAATAGA-ACAGACCGGTACCTACATGTTGGTCGGTTTATTTCAGATGAAAA-GAAAA-TCTGTTGGCCCGACT-AAAGCTTCCACTCGGACACGGGCAAAGAAAACCCGAACAACTCGAATTAATGAAGATGTTGGGAACCATCCATC---------------------------------------------------------------GACATCTGGAAAGAAAGCCCAAACACCTCGAATTGA---AGATGTTGGGAACCATCCATCGA-CATCTGGAA---------------------------------------------------------GTTCTTCAAATAGTGTTGTGATTTCAATGCACCATTCGGACACTGACGAAGACCAACAAGACTCCAACAACCAACGGTCAATTTTGACTCTGAATCGCTC-AAGGACACAAACTGTCTCCATTAACCCCGAAGAGAGCATGCGCAATCGGTTTCCCAGTCAACATTATGAGTCCTCAAGCT-CGGACTCTGAGGGCGATGTCCCGGAGATTTCTCACTCAACGAAAATTACAGGTAATGGCACACCCTCTGCAGTTGCAGAACCAATCAGCTCGCCAATCATGGCTCAAATATCTAAAAGGATAAGGAAACAAATTTGGGCAAATGAATTC-ATTGATTTAGCTTGTCTCCTTCCCCACACGATTAATTCAAACTTAAATAACCC-TCCAACATTTTCTTTGCAAATGGATGGTAATTCTCAGATTTCTTTAACACCTTCCCATAAGTCCAGGAAAA-TTACTACTATTGATACTTGGACAACTGCTCTTTATGAGGTTTGTAGCC-GTATATGCTACAAAATATCCGCTAGAAACACCCCAGCTCATGAAATATGGGGAAATCGTC-CGTGAC-ATAGCGTCAAGGAAACAGGGCCT--TT-CCTTCATGTTCTACGACACCAA-TTTTCGTAAAGCAAGG-GAGACTACTCTCTTACCATGGGACAGACTTCATACTGAATATTGGTTAATGGCCTGCACT-GCTTTCAACAATAACACCTCATCTAATCAGCCCTTTTCCA-CTCCTCTCGGGCCTTTAACAAGGCCCACTCCTACAAGTCCAAAAGATTCTTGGAAAATACTTGCTGGGGCTACAATAGGCCCACAGGATGTAAGACTGTCC-GCTGCTCCCTCCCCCATGTGTGTGGATACTGTAAAGGTCAACACACTGCAGCAAACTGTTCCCTATCAAAAAAGGAACAATTCCCTCGGGGGCCTTCCACTTCATCCTTCAACAGCCCACACCAAAAA-GCAGTAAA-ACTGTCGGTCACTCCGGTTAATATTTCCAAACTAGCTCCCTTTT--GGAAGGGTACAATATGGGTCAATACTTAATTCAAGGGTTTACTAACGGTTTCAAATTAGGTTATAATGGTCCTCGAATTAACACTTCATGTCCAAATCTC-AAA-TCATGCATGGAAGACCAGGAAATGGTTAAAAGAAAACTGCAAAAAGAGCTTGATGCTGGTCGGATAAAGGGTCCATTTCCTACCAAGCCTTTTCCTAACCTGCGCATTAGTCCAATTGGCCTGGTTCCTAAAAA-GAACCTAACCAATTTCGCATGATACACCATTTAAGTTATCCTGATGGGAATTCGGTCAATTCTTACATAGACAAAAA-CTTGTCGTCGGTGTCGTATGCTTCGTTTGATGATGCAATTCAATTGGTTTTGGAATTGGGTCGAGGCACTTTGCTGAGCAAAACGGATATAGAATCAGCTTTTCGAATC-ATCCCAATCCACTGTCAAGATCATGACTTGCTGGG-TTTCAAATTCAAAGGGGAATTCTACTAT-G-ACG-TGTGC-CTTCCGATGG-GTGCAGCCTCGGCCCCAGCAATTTTCGAACGTTTTAGCACCGCGATTCAATTCATCTGCAACACGCAGCTTGGCATTAAACATATGATTCATATTTTAGATGATTTCCTTATTTTGGGCCCACCTAACTCGGTCATATGTCAAAAAGGTCTTGAGATATTCATAGAGTTCTGTAATTATGTGGGTGTACCAATTAAATCGGAAAAAACAGAAAATGCAACAACATGTCT-TACCT--TTATGGGTTTAGAATTAGATACAATCAAAATGGAAGCGCGGTTACCTAACGAAAAATTGCAAAAACTTCGAGTTCTTCTCTCGTCTGTCAAACGCACAATTAAAC-TGGTAGACCTTCAATCACTGTTAGGTTATCTTAATTTTTGCTGCCAGGTAGTTCGCCCAGGCAGAGCTTTTCTTCGGAGGCTAACTGACCTTACTGCCAATGTGGTAAACCCGAAACATTATATCACTCTGACAAGGGAACACAGGAAAGACATTGCCGCATGGTCCTTTTTCGCAAACAAATTCAATGGAAAAACGTTGCTTGTTGAGAAACGTTGGTTAGAAGCCGATTTTCTCCATTTGCACACAGATGCATCAGGGACACATGGTTTTGGTGCAATTTTCTT-GTCACACTGGTTTTTTGGAGCTTGGTCAGTTCAGTTAAAAACTAGGTGTATCACCTTCAAAGAACTCTTCCCAATTGTTCTGGCTTTGGAGATTTGGGGAGAGCAACTTACAAATAAATGCATTGTTCTGCACACTGACAATATGGCAGTAATGCATATCATAAACCGTCAGACCTCAAAAA-TACCGATTATAATGCATTTAGTACGTAGACTGGTTGTGGCCTGCATGACTCATAACATTTTGGTACGCTCAGAACATGTTGAGGGCAAACGTAACATTTTACCCGATCTCCTTTCTCGCCTGCAGGTTGCAAAGTTCCGTCAACTGGCAAAAGACATGGATGTAGAAGCTACAC-CAGTTCCTCCACACCTAATACTCGTTCCTTGAATTATTGTGTTTTCAATTTGTTAAATAACTCACTGGCACCTTCGACATTTGTAAGCTACAAGAATGCATGGAAACAATACATGGCATTTCATAATCTTTACTATTCAAATGAAAAAGTGCTACCTGTATCGGTATCTCGTTTGAGTCAATTTATAGTTTCATGTCAACATCGTGGCTTACAAGCTTCTACA-ATAACATCTTTTGTGTCTGCAATAGCCTACATCCACAAGAT-ACAAAACTTGACAAATCCGTCTGAGGCTTTTGTTGTAAA-AA--GCTTCTGCATGGCCTCCGCCGGGGTCAAA-CAGGAGACAAACGACTGCCTTTTACCTCTTGCCATCTTGAAAAAA-TCATTGGCGCGCTACGTGCAGAGTGTCCCTCTGACTACGACATCACCTTGTATACATCCATGATTCTTGTGGCATTCTTTGGCCTCTTCAGAGTGGGAGAGATAGCTTTATCAAAATTGGGGCATAGAAATTTACTGCAAAAATCTTCAGTGCAAATTAACTCGTATCGGTCCAAAGTTACTGACATAATAATCGAAATGAAAAATTACAAACATTCTGCAGGGCGGTCAGCTTTGATTCCTTTAAAACATCAGCCGCGAAAGCTTCTTTGTCCAGTCAGGGCTTTAGTAAAATATTTTAAGCTGTCATCTACCAATGTGGGTCCTTTATTTCAACATCAATCAGGTAATCCTGTTACTACTT-CAGATTTTCGCATTATCCTGCGTAAATGCGTAGTAAGGTGTAATCTGGATCCCATGAATTTCACAGCACATTCCTTACGCATAGGGGGAGCCACTCATGCTCACATGTGTGACATGCCAGTGGATCACATTCAGCGACTTGGTCGCTGGAAATCTAATGCATATCTAAAGTACATTCGCCCTCGTCCTATGCCTCTCCCAAACTGAAACCAGAAACATACACAATTCCAAGCCTCTTT-CCTATATGGGTGTGCCATTTCCTGCTGTTAATAAATATTGCATATGTTACATTTGTTATTCATGTCCTACTGTTATAAAA-GAGGGGACTGTTTGTCATCCATCTATTTTGTTGTTATATATGTCCCTACCGTGACAAAGCGGAGGAATTATTTCTTACAGAAATATACTTGTATTCAAGACCTTAAAG-TATGTCAGGATTTCCCTACTGTGATAAAGCAGAGGGCAGTCTTGGTGTGCTTGGAAAAGTTGTT--AAAGCATATTATGTGGAAGGTGTTTCATCTACTGCAATGAATGATTCTTCAGTCAATTGGAAGCACATCTCCTGTGATCACGATGCTTTACCAGATTGCAATAATGTCTGATCATGATACACTGTCTTGAGCAAGACAGTAATTTAGGTAATC-TGACTTCCTGTC-ACTAGTTGTATCTACTGTGACAAAGCAGAGATCCAAAGATTGATTAGGATTAGGTATTTAGATTGTGTAGTCTTTAAACTTGATCATATTTTGTACAACTTTGCTTTAAAGTATTGTTTATTGGTATAGTTCGTTTATGCTAAGTTTGATTCTATTGTTATCACCTCCAATTAGATGCATATA-CTGTCT-GTTTCACAGTAATAACTCTGGAATACAACAAATGCTAATGTTTGTGAGAAAGTTATTCCTAGATTGATGGGGTGTCTTTT-CCTATCAATACAAGATGACATTTCTGCACAAGTACTCTAATTCAATATTTTTATCTTTTT-AAGATTGATTTTGTTTGTTAGAAATTGCATGACTAGTTATAGTTAGTTTCTTTTTTCTTCTTGCATTTCTTTAACAGCTCCTTGTGGATGCTGGAAATAGTAACAATTTTTGAAGGAAATATTTCGCTCCACAAGCTTTAGACAGTCC-TTA-CTGTGCGGCGGTGTACTCCGTACGTTTGGCGGTTT-GTTTGGCCACCCAGTCAGTAGAA-GTGTAAATTTAGTTGAGTTGTCTTTA-CGACACTCTTACAAGTGAATATGATTTTGTTCTGAGATAACACTCTTAAGAAGTGTAATATTTGTTATGACATTTTGCAATAAATGTCCTTATTCACTCAACACTGTATTATGGTTTTAATTCACTTCTTCCTGTCCTGTCCTGGCTTGTGGATGAATTATTTGAACATTCAATAAATAATATTTTATGCACACATAAAATAATT--TATGGAATGGAAAAGCTTGTTCGGTTAAATAATAGCTACTACTACTAAATGGAGTAAACTTGTTTTTATTAATCTGACCAAT-GACGTTCTTGTTTAC-TA--TAATCT-GA-CCAATGAGAAG--GAAGCGTG-TGACTATGCCGCTTTTAGCAAACCACAAGCCTCCTTCT-TTGGTTAACTGCGTAGTTAAATTCAGCAAAA--
>ENCE22_1202h_contig_21022:81461-93930()_(reversed)
------TTTTATGCACACATAAAATAATT-TATGGAATGGAAAAGCTTGTTCGGTTAAATAATAGCTACTACTACTAAATGGAGTAAACTTGTTTTTATTAATCTGACCAATGACGTTCTTGTTTACTATAATCTGACCAATGAGAAGGAAGCGTGTGA-CTATGCCGCTTTTAGCAAACCACAAGCCTCCTTCTTT-GGTTAACTGCGTAGTTAAATTCAGCAAAATTCAGCGTAGCTAAA-TATATATATTCTCTGCTTAATTATATCACTATAAAGGTGAGCGTTGCGTGTTTTACATAGTTTAT--TAACTGTTTTACCTAGTAGGATCCATCCCT-ATTGTGGCAAC-------------------------------CGT-CTAGTGACAGTTCTTT---TAGAGTTTTCAACGT--TGGACATTGTT--TGTGTTT-ACAAAA--GAAA-GATGGCCGCGCCCATTA-AGATACAGATCTTCGG--TCATTCCTTTGTATCTCGACTGCGTTTGTTTATTCGTGATGAGGAAAACCTTCGCTACGATCTCGGACTGCATAATTTTCCGTTGGTGCAATACTCTGGATATCCTGGGGCGAACGTGAATCGTTTGATATCGAATCTGGAAGTGGTGAAAGACTT--TGGACCAGACATTCTTG-TGGTGCTTGTGGGTACGAACGATTTATACAAACCCGACATCACCATTGAGGACGTCGCTTCAGGCATTTGTCAGTTGGTCCATAAAGCCTTGTTGGAATTATCCGTGACTCGAGTGATTGTTGGTCAAGTGTTGCATCGTTGCGAGCCGAGTAAACCAACACGGTTCCCAGTTGACATTGATTGGTTCAATGAACGTGTGGACAGGCTAAATGTGCGTCTCGATACCTTGTTGAAATCAAGATTTCCAGGAAAGTCCCACTTATGGAGGATGAAAGGATTCTGGTCAGCCGAAACAAAGAGACGAAATTTCTGTGCGGACGGTTGTCATCTGTCTAGGGATGGACAGTTTAAGTTGCTATCAAATCTCCGGGCAGCTTCTGTTGCAGCAATATGCTCAA-CCATCATATAAACCAGTTAAGTTGGTT----------------------------------------------------------------------------------------------------CATTTACTTCAATCATTATTTAAGTATTTCACTTTTT-ATCAAAAATTGACTTCTTGCTCCACCAAAGCCGACCGACAGGGTTCTAGCCCTGCTTATGTAGGGTCGATTCAGTGAATATCCCAAACTGAACAGTGCGATTTATTAAGGAATTCGTAGGGTCAATGCGGTGCATGTCCCAAGCTACGCTGTGCGTACGTTCCTTTGAATTAATTCCTGCAGTGCATGTCCCACATTATGCAGTGCTTATTATTATTAA----TTTTTTTTT-----------CATTTTTGATAGAACATATTTGTGGGTACAGTGCAGTGCATGTCCCACATTATGGA-GTTGACTATACTTTATAGGGCCAATGCAGTGCATGTCCCTCATTACGCAATGCGTATTTTTCTATGACATACTTTGCGGGGCCAACGCAGTGCATGTC--CCTCATTATGCAGGGCAT-------TATGACATATTTGGTGGGGTCATTGCAGTGCATAT-CCCTCATTACGCAGTGCGTATTTCTCTATGATATTTCCT--------------------------------------------------TGGATCAT--------------------------------------------------------TGCAGTGCATTTC-CCTCATTACGCAGTGCGTATTTTTCTATGACAGATTTCGTGGGGTCAGTGCAGTGCATGTCCCTCATTACGCAGTGCGTATTTTTCTATGATATTTCCTTGGGTCATTGC-AGTGCATTTCCCTCATTACGCAGTGCGTATTTTTCTATGACAGATTTCGTGGGGTCAGTGCAGTGCATGTCCCTCATTACGCAGTGCGTATTTTTCTATGA-----------------------------------------------------------------------------------------------------------------------GCATATTTG--TGGAT-ATCGTGCAGTGCACATCCCCGATTTACATGTGTAAATACAATAAGCACAGGTCAATGCAGAGCA-TGACCAGAATGACACAGTGAGTATAGTAAAAGAAATATTTTGGTTCGAGCATGTCCGATCCATGTTAATATGAATCTTTATTTAAG-GTC-AAATAGTTATTGTTTTATTTGTGTGCAGTCTGTATATCAT-GATTGCTCATAC-TGTTGTGTCTTTATAAGCTGTGCAATATGTTGTGAAGGTCATGCAGTGCTTGGCCTATACAATCATGGTGAAAATTGTCATTAACGATACTCATTTATATAGCAGTGCTTTCCCCCTTTATAAGGAAGGGTGATATTTGTTAAGTGTATAGGTATGGCGAAATAGTCTGCTGTAAAAGCCCTTCATACAGACCCTTTTGCGTCTTTCTGTTTGTAAAATAGA-ACAGACCGGTACCTACATGTTGGTCGGTTTATTTCAGATGAAAA-GAAAA-TCTGTTGGCCCGACT-AAAGCTTCCACTCGGACACGGGCAAAGAAAACCCGAACAACTCGAATTAATGAAGATGTTGGGAACCATCCATC---------------------------------------------------------------GACATCTGGAAAGAAAGCCCAAACACCTCGAATTGA---AGATGTTGGGAACCATCCATCGA-CATCTGGAA---------------------------------------------------------GTTCTTCAAATAGTGTTGTGATTTCAATGCACCATTCGGACACTGACGAAGACCAACAAGACTCCAACAACCAACGGTCAATTTTGACTCTGAATCGCTC-AAGGACACAAACTGTCTCCATTAACCCCGAAGAGAGCATGCGCAATCGGTTTCCCAGTCAACATTATGAGTCCTCAAGCT-CGGACTCTGAGGGCGATGTCCCGGAGATTTCTCACTCAACGAAAATTACAGGTAATGGCACACCCTCTGCAGTTGCAGAACCAATCAGCTCGCCAATCATGGCTCAAATATCTAAAAGGATAAGGAAACAAATTTGGGCAAATGAATTC-ATTGATTTAGCTTGTCTCCTTCCCCACACGATTAATTCAAACTTAAATAACCC-TCCAACATTTTCTTTGCAAATGGATGGTAATTCTCAGATTTCTTTAACACCTTCCCATAAGTCCAGGAAAA-TTACTACTATTGATACTTGGACAACTGC-CTTTATGAGGTTTGTAGCC-GTATATGCTACAAAATATCCGCTAGAAACACCCCAGCTCATGAAATATGGGGAAATCGTC-CGTGAC-ATAGCGTCAAGGAAACAGGGCCT--TT-CCTTCATGTTCTACGACACCAA-TTTTCGTAAAGCAAGG-GAGACTACTCTCTTACCATGGGACAGACTTCATACTGAATATTGGTTAATGGCCTGCACT-GCTTTCAACAATAACACCTCATCTAATCAGCCCTTT-CCA-C-CCTCTCGGGCCTTTAACAAGGCCCACTCCTACAAGTCCAAAAGATTCTTGGAAAATACTTGCTGGGGCTACAATAGGCCCACAGGATGTAAGACTGTCC-GCTGCTCCCTCCCCCATGTGTGTGGATACTGTAAAGGTCAACACACTGCAGCAAACTGTTCCCTATCAAAAAAGGAACAATTCCCTCGGGGGCCTTCCACTTCATCCTTCAACAGCCCACACCAAAAAAGCAGTAAA-ACTGTCGGTCACTCCGGTTAATATTTCCAAACTAGCTCCCTTTTT-GGAAGGGTACAATATGGGTCAATACTTAATTCAAGGGTTTACTAACGGTTTCAAATTAGGTTATAATGGTCCTCGAATTAACACTTCATGTCCAAATCTC-AAA-TCATGCATGGAAGACCAGGAAATGGTTAAAAGAAAACTGCAAAAAGAGCTTGATGCTGGTCGGATAAAGGGTCCATTTCCTACCAAGCCTTTTCCTAACCTGCGCATTAGTCCAATTGGCCTGGTTCCTAAAAAAGAACCTAACCAATTTCGCATGATACACCATTTAAGTTATCCTGATGGGAATTCGGTCAATTCTTACATAGACAAAAAACTTGTCGTCGGTGTCGTATGCTTCGTTTGATGATGCAATTCAATTGGTTTTGGAATTGGGTCGAGGCACTTTGCTGAGCAAAACGGATATAGAATCAGCTTTTCGAATC-ATCCCAATCCACTGTCAAGATCATGACTTGCTGGG-TTTCAAATTCAAAGGGGAATTCTACTAT-G-ACG-TGTGC-CTTCCGATGG-GTGCAGCCTCGGCCCCAGCAATTTTCGAACGTTTTAGCACCGCGATTCAATTCATCTGCAACACGCAGCTTGGCATTAAACATATGATTCATATTTTAGATGATTTCCTTATTTTGGGCCCACCTAACTCGGTCATATGTCAAAAAGGTCTTGAGATATTCATAGAGTTCTGTAATTATGTGGGTGTACCAATTAAATCGGAAAAAACAGAAAATGCAACAACATGTCT-TACCT--TTATGGGTTTAGAATTAGATACAATCAAAATGGAAGCGCGGTTACCTAACGAAAAATTGCAAAAACTTCGAGTTCTTCTCTCGTCTGTCAAACGCACAATTAAAC-TGGTAGACCTTCAATCACTGTTAGGTTATCTTAATTTTTGCTGCCAGGTAGTTCGCCCAGGCAGAGCTTTTCTTCGGAGGCTAACTGACCTTACTGCCAATGTGGTAAACCCGAAACATTATATCACTCTGACAAGGGAACACAGGAAAGACATTGCCGCATGGTCCTTTTTCGCAAACAAATTCAATGGAAAAACGTTGCTTGTTGAGAAACGTTGGTTAGAAGCCGATTTTCTCCATTTGCACACAGATGCATCAGGGACACATGGTTTTGGTGCAATTTTCTT-GTCACACTGGTTTTTTGGAGCTTGGTCAGTTCAGTTAAAAACTAGGTGTATCACCTTCAAAGAACTCTTCCCAATTGTTCTGGCTTTGGAGATTTGGGGAGAGCAACTTACAAATAAATGCATTGTTCTGCACACTGACAATATGGCAGTAATGCATATCATAAACCGTCAGACCTCAAAAAATACCGATTATAATGCATTTAGTACGTAGACTGGTTGTGGCCTGCATGACTCATAACATTTTGGTACGCTCAGAACATGTTGAGGGCAAACGTAACATTTTACCCGATCTCCTTTCTCGCCTGCAGGTTGCAAAGTTCCGTCAACTGGCAAAAGACATGGATGTAGAAGCTACAC-CAGTTCCTCCACACCTAATACTCGTTCCTTGAATTATTGTGTTTTCAATTTGTTAAATAACTCACTGGCACCTTCGACATTTGTAAGCTACAAGAATGCATGGAAACAATACATGGCATTTCATAATCTTTACTATTCAAATGAAAAAGTGCTACCTGTATCGGTATCTCGTTTGAGTCAATTTATAGTTTCATGTCAACATCGTGGCTTACAAGCTTCTACA-ATAACATCTTTTGTGTCTGCAATAGCCTACATCCACAAGAT-ACAAAACTTGACAAATCCGTCTGAGGCTTTTGTTGTAAA-AAA-GCTTCTGCATGGCCTCCGCCGGGGTCAAA-CAGGAGACAAACGACTGCCTTTTACCTCTTGCCATCTTGAAAAAA-TCATTGGCGCGCTACGTGCAGAGTGTCCCTCTGACTACGACATCACCTTGTATACATCCATGATTCTTGTGGCATTCTTTGGCCTCTTCCGAGTGGGAGAGATAGCTTTATCAAAATTGGGGCATAGAAATTTACTGCAAAAATCTTCAGTGCAAATTAACTCGTATCGGTCCAAAGTTACTGACATAATAATCGAAATGAAAAATTACAAACATTCTGCAGGGCGGTCAGCTTTGATTCCTTTAAAACATCAGCCGCGAAAGCTTCTTTGTCCAGTCAGGGCTTTAGTAAAATATTTTAAGCTGTCATCTACCAATGTGGGTCCTTTATTTCAACATCAATCAGGTAATCCTGTTACTACTT-CAGATTTTCGCATTATCCTGCGTAAATGCGTAGTAAGGTGTAATCTGGATCCCATGAATTTCACAGCACATTCCTTACGCATAGGGGGAGCCACTCATGCTCACATGTGTGACATGCCAGTGGATCACATTCAGCGACTTGGTCGCTGGAAATCTAATGCATATCTAAAGTACATTCGCCCTCGTCCTATGCCTCTCCCAAACTGAAACCAGAAACATACACAATTCCAAGCCTCTTT-CCTATATGGGTGTGCCATTTCCTGCTGTTAATAAATATTGCATATGTTACATTTGTTATTCATGTCCTACTGTTATAAAA-GAGGGGACTGTTTGTCATCCATCTATTTTGTTGTTATATATGTCCCTACCGTGACAAAGCGGAGGAATTATTTCTTACAGAAATATACTTGTATTCAAGACCTTAAAG-TATGTCAGGATTTCCCTACTGTGATAAAGCAGAGGGCAGTCTTGGTGTGCTTGGAAAAGTTGTT--AAAGCATATTATGTGGAAGGTGTTTCATCTACTGCAATGAATGATTCTTCAGTCAATTGGAAGCACATCTCCTGTGATCACGATGCTTTACCAGATTGCAATAATGTCTGATCATGATACACTGTCTTGAGCAAGACAGTAATTTAGGTAATC-TGACTTCCTGTC-ACTAGTTGTATCTACTGTGACAAAGCAGAGATCCAAAGATTGATTAGGATTAGGTATTTAGATTGTGTAGTCTTTAAACTTGATCATATTTTGTACAACTTTGCTTTAAAGTATTGTTTATTGGTATAGTTCGTTTATGCTAAGTTTGATTCTATTGTTATCACCTCCAATTAGATGCATATA-CTGTCT-GTTTCACAGTAATAACTCTGGAATACAACAAATGCTAATGTTTGTGAGAAAGTTATTCCTAGATTGATGGGGTGTCTTTT-CCTATCAATACAAGATGACATTTCTGCACAAGTACTCTAATTCAATATTTTTATCTTTTT-AAGATTGATTTTGTTTGTTAGAAATTGCATGACTAGTTATAGTTAGTTTCTTTTTTCTTCTTGCATTTCTTTAACAGGTCCTTGTGGATGCTGGAAATAGTAACAATTTTTGAAGGAAATATTTCGCTCCACAAGCTTTAGACAGTCC-TTA-CTGTGCGGCGGTGTACTCCGTACGTTTGGCGGTTT-GTTTGGCCACCCAGTCAGTAGAA-GTGTAAATTTAGTTGAGTTGTCTTTA-CGACACTCTTACAAGTGAATATGATTTTGTTCTGAGATAACACTCTTAAGAAGTGTAATATTTGTTATGACATTTTGCAATAAATGTCCTTATTCACTCAACACTGTATTATGGTTTTAATTCACTTCTTCCTGTCCTGTCCTGGCTTGTGGATGAATTATTTGAACATTCAATAAATAATATTTTATGCACACATAAAATAATT--TATGGAATGGAAAAGCTTGTTCGGTTAAATAATAGCTACTACTACTAAATGGAGTAAACTTGTTTTTATTAATCTGACCAAT-GACGTTCTTGTTTAC-TA--TAATCT-GA-CCAATGAGAAG--GAAGCGTG-TGACTATGCCGCTTTTAGCAAACCACAAGCCTCCTTCT-TTGGTTAACTGCGTAGTTAAATTCAGCAAAA--
>ENCE22_1202h_contig_33295:0-7639()_(reversed)
------TTTTATGCACACATAAAATAATT-TATGGAATGGAAAAGCTTGTTCGGTTAAATAATAGCTACTACTACTAAATGGAGTAAACTTGTTTTTATTAATCTGACCAATGACGTTCTTGTTTACTATAATCTGACCAATGAGAAGGAAGCGTGTGA-CTATGCCGCTTTTAGCAAACCACAAGCCTCCTTCTTT-GGTTAACTGCGTAGTTAAATTCAGCAAAATTCAGCGTAGCTAAA-TATATATATTCTCTGCTTAATTATATCACTATAAAGGTGAGCGTTGCGTGTTTTACATAGTTTAT--TAACTGTTTTACCTAGTAGGATCCATCCCT-ATTGTGGCAAC-------------------------------CGT-CTAGTGACAGTTCTTT---TAGAGTTTTCAACGT--TGGACATTGTT--TGTGTTT-ACAAAAAAGAAA-GATGGCCGCGCCCATTA-AGATACAGATCTTCGG--TCATTCCTTTGTATCTCGACTGCGTTTGTTTATTCGTGATGAGGAAAACCTTCGCTACGATCTCGGACTGCATAATTTTCCGTTGGTGCAATACTCTGGATATCCTGGGGCGAACGTGAATCGTTTGATATCGAATCTGGAAGTGGTGAAAGACTT--TGGACCAGACATTCTTG-TGGTGCTTGTGGGTACGAACGATTTATACAAACCCGACATCACCATTGAGGACGTCGCTTCAGGCATTTGTCAGTTGGTCCATAAAGCCTTGTTGGAATTATCCGTGACTCGAGTGATTGTTGGTCAAGTGTTGCATCGTTGCGAGCCGAGTAAACCAACACGGTTCCCAGTTGACATTGATTGGTTCAATGAACGTGTGGACAGGCTAAATGTGCGTCTCGATACCTTGTTGAAATCAAGATTTCCAGGAAAGTCCCACTTATGGAGGATGAAAGGATTCTGGTCAGCCGAAACAAAGAGACGAAATTTCTGTGCGGACGGTTGTCATCTGTCTAGGGATGGACAGTTTAAGTTGCTATCAAATCTCCGGGCAGCTTCTGTTGCAGCAATATGCTCAA-CCATCATATAAACCAGTTAAGTTGGTT----------------------------------------------------------------------------------------------------CATTTACTTCAATCATTATTTAAGTATTTCATTTTTT-ATCAAAAATTGACTTCTTGCTCCACCAAAGCCGACCGACAGGGTTCTAGCCCTGCTTATGTAGGGTCGATTCAGTGAATATCCCAAACTGAACAGTGCGATTTATTAAGGAATTCGTAGGGTCAATGCGGTGCATGTCCCAAGCTACGCTGTGCGTACGTTCCTTTGAATTAATTCCTGCAGTGCATGTCCCACATTATGCAGTGCTTATTATTATTAA----TTTTTTTTTT----------CATTTTTGATAGAACATATTTGTGGGTACAGTGCAGTGCATGTCCCACATTATGGA-GTTGACTATACTTTATAGGGCCAATGCAGTGCATGTCCCTCATTACGCAATGCGTATTTTTCTATGACATACTTTGCGGGGCCAACGCAGTGCATGTC--CCTCATTATGCAGGGCAT-------TATGACATATTTGGTGGGGTCATTGCAGTGCATAT-CCCTCATTACGCAGTGCGTATTTCTCTATGATATTTCCT--------------------------------------------------TGGATCAT--------------------------------------------------------TGCAGTGCATTTC-CCTCATTACGCAGTGCGTATTTTTCTATGACAGATTTCGTGGGGTCAGTGCAGTGCATGTCCCTCATTACGCAGTGCGTATTTTTCTATGATATTTCCTTGGGTCATTGC-AGTGCATTTCCCTCATTACGCAGTGCGTATTTTTCTATGACAGATTTCGTGGGGTCAGTGCAGTGCATGTCCCTCATTACGCAGTGCGTATTTTTCTATGA-----------------------------------------------------------------------------------------------------------------------GCATATTTG--TGGAT-ATCGTGCAGTGCACATCCCCGATTTACATGTGTAAATACAATAAGCACAGGTCAATGCAGAGCA-TGACCAGAATGACACAGTGAGTATAGTAAAAGAAATATTTTGGTTCGAGCATGTCCGATCCATGTTAATATGAATCTTTATTTAAG-GTC-AAATAGTTATTGTTTTATTTGTGTGCAGTCTGTATATCAT-GATTGCTCATAC-TGTTGTGTCTTTATAAGCTGTGCAATATGTTGTGAAGGTCATGCAGTGCTTGGCCTATACAATCATGGTGAAAATTGTCATTAACGATACTCATTTATATAGCAGTGCTTTCCCCCTTTATAAGGAAGGGTGATATTTGTTAAGTGTATAGGTATGGCGAAATAGTCTGCTGTAAAAGCCCTTCATACAGACCCTTTTGCGTCTTTCTGTTTGTAAAATAGA-ACAGACCGGTACCTACATGTTGGTCGGTTTATTTCAGATGAAAA-GAAAA-TCTGTTGGCCCGACT-AAAGCTTCCACTCGGACACGGGCAAAGAAAACCCGAACAACTCGAATTAATGAAGATGTTGGGAACCATCCATC---------------------------------------------------------------GACATCTGGAAAGAAAGCCCAAACACCTCGAATTGA---AGATGTTGGGAACCATCCATCGA-CATCTGGAA---------------------------------------------------------GTTCTTCAAATAGTGTTGTGATTTCAATGCACCATTCGGACACTGACGAAGACCAACAAGACTCCAACAACCAACGGTCAATTTTGACTCTGAATCGCTC-AAGGACACAAACTGTCTCCATTAACCCCGAAGAGAGCATGCGCAATCGGTTTCCCAGTCAACATTATGAGTCCTCAAGCT-CGGACTCTGAGGGCGATGTCCCGGAGATTTCTCACTCAACGAAAATTACAGGTAATGGCACACCCTCTGCAGTTGCAGAACCAATCAGCTCGCCAATCATGGCTCAAATATCTAAAAGGATAAGGAAACAAATTTGGGCAAATGAATTC-ATTGATTTAGCTTGTCTCCTTCCCCACACGATTAATTCAAACTTAAATAACCC-TCCAACATTTTCTTTGCAAATGGATGGTAATTCTCAGATTTCTTTAACACCTTCCCATAAGTCCAGGAAAA-TTACTACTATTGATACTTGGACAACTGC-CTTTATGAGGTTTGTAGCC-GTATATGCTACAAAATATCCGCTAGAAACACCCCAGCTCATGAAATATGGGGAAATCGTC-CGTGAC-ATAGCGTCAAGGAAACAGGGCCT--TT-CCTTCATGTTCTACGACACCAA-TTTTCGTAAAGCAAGG-GAGACTACTCTCTTACCATGGGACAGACTTCATACTGAATATTGGTTAATGGCCTGCACT-GCTTTCAACAATAACACCTCATCTAATCAGCCCTTT-CCA-C-CCTCTCGGGCCTTTAACAAGGCCCACTCCTACAAGTCCAAAAGATTCTTGGAAAATACTTGCTGGGGCTACAATAGGCCCACAGGATGTAAGACTGTCC-GCTGCTCCCTCCCCCATGTGTGTGGATACTGTAAAGGTCAACACACTGCAGCAAACTGTTCCCTATCAAAAAAGGAACAATTCCCTCGGGGGCCTTCCACTTCATCCTTCAACAGCCCACACCAAAAAAGCAGTAAA-ACTGTCGGTCACTCCGGTTAATATTTCCAAACTAGCTCCCTTTTT-GGAAGGGTACAATATGGGTCAATACTTAATTCAAGGGTTTACTAACGGTTTCAAATTAGGTTATAATGGTCCTCGAATTAACACTTCATGTCCAAATCTC-AAA-TCATGCATGGAAGACCAGGAAATGGTTAAAAGAAAACTGCAAAAAGAGCTTGATGCTGGTCGGATAAAGGGTCCATTTCCTACCAAGCCTTTTCCTAACCTGCGCATTAGTCCAATTGGCCTGGTTCCTAAAAAAGAACCTAACCAATTTCGCATGATACACCATTTAAGTTATCCTGATGGGAATTCGGTCAATTCTTACATAGACAAAAA-CTTGTCGTCGGTGTCGTATGCTTCGTTTGATGATGCAATTCAATTGGTTTTGGAATTGGGTCGAGGCACTTTGCTGAGCAAAACGGATATAGAATCAGCTTTTCGAATC-ATCCCAATCCACTGTCAAGATCATGACTTGCTGGG-TTTCAAATTCAAAGGGGAATTCTACTAT-G-ACG-TGTGC-CTTCCGATGG-GTGCAGCCTCGGCCCCAGCAATTTTCGAACGTTTTAGCACCGCGATTCAATTCATCTGCAACACGCAGCTTGGCATTAAACATATGATTCATATTTTAGATGATTTCCTTATTTTGGGCCCACCTAACTCGGTCATATGTCAAAAAGGTCTTGAGATATTCATAGAGTTCTGTAATTATGTGGGTGTACCAATTAAATCGGAAAAAACAGAAAATGCAACAACATGTCT-TACCT--TTATGGGTTTAGAATTAGATACAATCAAAATGGAAGCGCGGTTACCTAACGAAAAATTGCAAAAACTTCGAGTTCTTCTCTCGTCTGTCAAACGCACAATTAAAC-TGGTAGACCTTCAATCACTGTTAGGTTATCTTAATTTTTGCTGCCAGGTAGTTCGCCCAGGCAGAGCTTTTCTTCGGAGGCTAACTGACCTTACTGCCAATGTGGTAAACCCGAAACATTATATCACTCTGACAAGGGAACACAGGAAAGACATTGCCGCATGGTCCTTTTTCGCAAACAAATTCAATGGAAAAACGTTGCTTGTTGAGAAACGTTGGTTAGAAGCCGATTTTCTCCATTTGCACACAGATGCATCAGGGACACATGGTTTTGGTGCAATTTTCTT-GTCACACTGGTTTTT-GGAGCTTGGTCAGTTCAGTTAAAAACTAGGTGTATCACCTTCAAAGAACTCTTCCCAATTGTTCTGGCTTTGGAGATTTGGGGAGAGCAACTTACAAATAAATGCATTGTTCTGCACACTGACAATATGGCAGTAATGCATATCATAAACCGTCAGACCTCAAAAA-TACCGATTATAATGCATTTAGTACGTAGACTGGTTGTGGCCTGCATGACTCATAACATTTTGGTACGCTCAGAACATGTTGAGGGCAAACGTAACATTTTACCCGATCTCCTTTCTCGCCTGCAGGTTGCAAAGTTCCGTCAACTGGCAAAAGACATGGATGTAGAAGCTACAC-CAGTTCCTCCACACCTAATACTCGTTCCTTGAATTATTGTGTTTTCAATTTGTTAAATAACTCACTGGCACCTTCGACATTTGTAAGCTACAAGAATGCATGGAAACAATACATGGCATTTCATAATCTTTACTATTCAAATGAAAAAGTGCTACCTGTATCGGTATCTCGTTTGAGTCAATTTATAGTTTCATGTCAACATCGTGGCTTACAAGCTTCTACA-ATAACATCTTTTGTGTCTGCAATAGCCTACATCCACAAGAT-ACAAAACTTGACAAATCCGTCTGAGGCTTTTGTTGTAAA-AAA-GCTTCTGCATGGCCTCCGCCGGGGTCAAA-CAGGAGACAAACGACTGCCTTTTACCTCTTGCCATCTTGAAAAAA-TCATTGGCGCGCTACGTGCAGAGTGTCCCTCTGACTACGACATCACCTTGTATACATCCATGATTCTTGTGGCATTCTTTGGCCTCTTCAGAGTGGGAGAGATAGCTTTATCAAAATTGGGGCATAGAAATTTACTGCAAAAATCTTCAGTGCAAATTAACTCGTATCGGTCCAAAGTTACTGACATAATAATCGAAATGAAAAATTACAAACATTCTGCAGGGCGGTCAGCTTTGATTCCTTTAAAACATCAGCCGCGAAAGCTTCTTTGTCCAGTCAGGGCTTTAGTAAAATATTTTAAGCTGTCATCTACCAATGTGGGTCCTTTATTTCAACATCAATCAGGTAATCCTGTTACTACTT-CAGATTTTCGCATTATCCTGCGTAAATGCGTAGTAAGGTGTAATCTGGATCCCATGAATTTCACAGCACATTCCTTACGCATAGGGGGAGCCACTCATGCTCACATGTGTGACATGCCAGTGGATCACATTCAGCGACTTGGTCGCTGGAAATCTAATGCATATCTAAAGTACATTCGCCCTCGTCCTATGCCTCTCCCAAACTGAAACCAGAAACATACACAATTCCAAGCCTCTTT-CCTATATGGGTGTGCCATTTCCTGCTGTTAATAAATATTGCATATGTTACATTTGTTATTCATGTCCTACTGTTATAAAA-GAGGGGACTGTTTGTCATCCATCTATTTTGTTGTTATATATGTCCCTACCGTGACAAAGCGGAGGAATTATTTCTTACAGAAATATACTTGTATTCAAGACCTTAAAG-TATGTCAGGATTTCCCTACTGTGATAAAGCAGAGGGCAGTCTTGGTGTGCTTGGAAAAGTTGTT--AAAGCATATTATGTGGAAGGTGTTTCATCTACTGCAATGAATGATTCTTCAGTCAATTGGAAGCACATCTCCTGTGATCACGATGCTTTACCAGATTGCAATAATGTCTGATCATGATACACTGTCTTGAGCAAGACAGTAATTTAGGTAATC-TGACTTCCTGTC-ACTAGTTGTATCTACTGTGACAAAGCAGAGATCCAAAGATTGATTAGGATTAGGTATTTAGATTGTGTAGTCTTTAAACTTGATCATATTTTGTACAACTTTGCTTTAAAGTATTGTTTATTGGTATAGTTCGTTTATGCTAAGTTTGATTCTATTGTTATCACCTCCAATTAGATGCATATA-CTGTCT-GTTTCACAGTAATAACTCTGGAATACAACAAATGCTAATGTTTGTGAGAAAGTTATTCCTAGATTGATGGGGTGTCTTTT-CCTATCAATACAAGATGACATTTCTGCACAAGTACTCTAATTCAATATTTTTATCTTTTT-AAGATTGATTTTGTTTGTTAGAAATTGCATGACTAGTTATAGTTAGTTTCTTTTTTCTTCTTGCATTTCTTTAACAGCTCCTTGTGGATGCTGGAAATAGTAACAATTTTTGAAGGAAATATTTCGCTCCACAAGCTTTAGACAGTCC-TTA-CTGTGCGGCGGTGTACTCCGTACGTTTGGCGGTTT-GTTTGGCCACCCAGTCAGTAGAA-GTGTAAATTTAGTTGAGTTGTCTTTA-CGACACTCTTACAAGTGAATATGATTTTGTTCTGAGATAACACTCTTAAGAAGTGTAATATTTGTTATGACATTTTGCAATAAATGTCCTTATTCACTCAACACTGTATTATGGTTTTAATTCACTTCTTCCTGTCCTGTCCTGGCTTGTGGATGAATTATTTGAACATTCAATAAATAATATTTTATGCACACATAAAATAATT--TATGGAATGGAAAAGCTTGTTCGGTTAAATAATAGCTACTACTACTAAATGGAGTAAACTTGTTTTTATTAATCTGACCAAT-GACGTTCTTGTTTAC-TA--TAATCT-GA-CCAATGAGAAG--GAAGCGTG-TGACTATGCCGCTTTTAGCAAACCACAAGCCTCCTTCT-TTGGTTAACTGCGTAGTTAAATTCAGCAAAA--
>ENCE22_1202h_contig_16590:2057-19511()
------ACAATTGCACACATAAAATAATT-TATGGAATGGAAAAGCTTGTTCGGTTAAATAATAGCTACTACTACTAAATGGAGTAAACTTGTTTTTATTAATCTGACCAATGACGTTCTTGTTTACTATAATCTGACCAATGAGAAGGAAGCGTGTGA-CTATGCCGCTTTTAGCAAACCACAAGCCTCCTTCTTT-GGTTAACTGCGTAGTTAAATTCAGCAAAATTCAGCGTAGCTAAA-TATATATATTCTCTGCTTAATTATATCACTATAAAGGTGAGCGTTGCGTGTTTTACATAGTTTAT--TAACTGTTTTACCTAGTAGGATCCATCCCT-ATTGTGGCAAC-------------------------------CGT-CTAGTGACAGTTCTTT---TAGAGTTTTCAACGT--TGGACATTGTT--TGTGTTT-ACAAAAA-GAAA-GATGGCCGCGCCCATTA-AGATACAGATCTTCGG--TCATTCCTTTGTATCTCGACTGCGTTTGTTTATTCGTGATGAGGAAAACCTTCGCTACGATCTCGGACTGCATAATTTTCCGTTGGTGCAATACTCTGGATATCCTGGGGCGAACGTGAATCGTTTGATATCGAATCTGGAAGTGGTGAAAGACTT--TGGACCAGACATTCTTG-TGGTGCTTGTGGGTACGAACGATTTATACAAACCCGACATCACCATTGAGGACGTCGCTTCAGGCATTTGTCAGTTGGTCCATAAAGCCTTGTTGGAATTATCCGTGACTCGAGTGATTGTTGGTCAAGTGTTGCATCGTTGCGAGCCGAGTAAACCAACACGGTTCCCAGTTGACATTGATTGGTTCAATGAACGTGTGGACAGGCTAAATGTGCGTCTCGATACCTTGTTGAAATCAAGATTTCCAGGAAAGTCCCACTTATGGAGGATGAAAGGATTCTGGTCAGCCGAAACAAAGAGACGAAATTTCTGTGCGGACGGTTGTCATCTGTCTAGGGATGGACAGTTTAAGTTGCTATCAAATCTCCGGGCAGCTTCTGTTGCAGCAATATGCTCAA-CCATCATATAAACCAGTTAAGTTGGTT----------------------------------------------------------------------------------------------------CATTTACTTCAATCATTATTTAAGTATTTCATTTTTT-ATCAAAAATTGACTTCTTGCTCCACCAAAGCCGACCGACAGGGTTCTAGCCCTGCTTATGTAGGGTCGATTCAGTGAATATCCCAAACTGAACAGTGCGATTTATTAAGGAATTCGTAGGGTCAATGCGGTGCATGTCCCAAGCTACGCTGTGCGTACGTTCCTTTGAATTAATTCCTGCAGTGCATGTCCCACATTATGCAGTGCTTATTATTATTAA----TTTTTTTTTT----------CATTTTTGATAGAACATATTTGTGGGTACAGTGCAGTGCATGTCCCACATTATGGA-GTTGACTATACTTTATAGGGCCAATGCAGTGCATGTCCCTCATTACGCAATGCGTATTTTTCTATGACATACTTTGCGGGGCCAACGCAGTGCATGTC--CCTCATTATGCAGGGCAT-------TATGACATATTTGGTGGGGTCATTGCAGTGCATAT-CCCTCATTACGCAGTGCGTATTTCTCTATGATATTTCCT--------------------------------------------------TGGATCAT--------------------------------------------------------TGCAGTGCATTTC-CCTCATTACGCAGTGCGTATTTTTCTATGACAGATTTCGTGGGGTCAGTGCAGTGCATGTCCCTCATTACGCAGTGCGTATTTTTCTATGATATTTCCTTGGGTCATTGC-AGTGCATTTCCCTCATTACGCAGTGCGTATTTTTCTATGACAGATTTCGTGGGGTCAGTGCAGTGCATGTCCCTCATTACGCAGTGCGTATTTTTCTATGA-----------------------------------------------------------------------------------------------------------------------GCATATTTG--TGGAT-ATCGTGCAGTGCACATCCCCGATTTACATGTGTAAATACAATAAGCACAGGTCAATGCAGAGCA-TGACCAGAATGACACAGTGAGTATAGTAAAAGAAATATTTTGGTTCGAGCATGTCCGATCCATGTTAATATGAATCTTTATTTAAG-GTC-AAATAGTTATTGTTTTATTTGTGTGCAGTCTGTATATCAT-GATTGCTCATAC-TGTTGTGTCTTTATAAGCTGTGCAATATGTTGTGAAGGTCATGCAGTGCTTGGCCTATACAATCATGGTGAAAATTGTCATTAACGATACTCATTTATATAGCAGTGCTTTCCCCCTTTATAAGGAAGGGTGATATTTGTTAAGTGTATAGGTATGGCGAAATAGTCTGCTGTAAAAGCCCTTCATACAGACCCTTTTGCGTCTTTCTGTTTGTAAAATAGA-ACAGACCGGTACCTACATGTTGGTCGGTTTATTTCAGATGAAAA-GAAAA-TCTGTTGGCCCGACT-AAAGCTTCCACTCGGACACGGGCAAAGAAAACCCGAACAACTCGAATTAATGAAGATGTTGGGAACCATCCATC---------------------------------------------------------------GACATCTGGAAAGAAAGCCCAAACACCTCGAATTGA---AGATGTTGGGAACCATCCATCGA-CATCTGGAA---------------------------------------------------------GTTCTTCAAATAGTGTTGTGATTTCAATGCACCATTCGGACACTGACGAAGACCAACAAGACTCCAACAACCAACGGTCAATTTTGACTCTGAATCGCTC-AAGGACACAAACTGTCTCCATTAACCCCGAAGAGAGCATGCGCAATCGGTTTCCCAGTCAACATTATGAGTCCTCAAGCT-CGGACTCTGAGGGCGATGTCCCGGAGATTTCTCACTCAACGAAAATTACAGGTAATGGCACACCCTCTGCAGTTGCAGAACCAATCAGCTCGCCAATCATGGCTCAAATATCTAAAAGGATAAGGAAACAAATTTGGGCAAATGAATTC-ATTGATTTAGCTTGTCTCCTTCCCCACACGATTAATTCAAACTTAAATAACCC-TCCAACATTTTCTTTGCAAATGGATGGTAATTCTCAGATTTCTTTAACACCTTCCCATAAGTCCAGGAAAA-TTACTACTATTGATACTTGGACAACTGC-CTTTATGAAGTTTGTAGCC-GTATATGCTACAAAATATCCGCTAGAAACACCCCAGCTCATGAAATATGGGGAAATCGTC-CGTGAC-ATAGCGTCAAGGAAACAGGGCCT--TT-CCTTCATGTTCTACGACACCAA-TTTTCGTAAAGCAAGG-GAGACTACTCTCTTACCATGGGACAGACTTCATACTGAATATTGGTTAATGGCCTGCACT-GCTTTCAACAATAACACCTCATCTAATCAGCCCTTT-CCA-C-CCTCTCGGGCCTTTAACAAGGCCCACTCCTACAAGTCCAAAAGATTCTTGGAAAATACTTGCTGGGGCTACAATAGGCCCACAGGATGTAAGACTGTCC-GCTGCTCCCTCCCCCATGTGTGTGGATACTGTAAAGGTCAACACACTGCAGCAAACTGTTCCCTATCAAAAAAGGAACAATTCCCTCGGGGGCCTTCCACTTCATCCTTCAACAGCCCACACCAAAAAAGCAGTAAA-ACTGTCGGTCACTCCGGTTAATATTTCCAAACTAGCTCCCTTTTT-GGAAGGGTACAATATGGGTCAATACTTAATTCAAGGGTTTACTAACGGTTTCAAATTAGGTTATAATGGTCCTCGAATTAACACTTCATGTCCAAATCTC-AAA-TCATGCATGGAAGACCAGGAAATGGTTAAAAGAAAACTGCAAAAAGAGCTTGATGCTGGTCGGATAAAGGGTCCATTTCCTACCAAGCCTTTTCCTAACCTGCGCATTAGTCCAATTGGCCTGGTTCCTAAAAAAGAACCTAACCAATTTCGCATGATACACCATTTAAGTTATCCTGATGGGAATTCGGTCAATTCTTACATAGACAAAAA-CTTGTCGTCGGTGTCGTATGCTTCGTTTGATGATGCAATTCAATTGGTTTTGGAATTGGGTCGAGGCACTTTGCTGAGCAAAACGGATATAGAATCAGCTTTTCGAATC-ATCCCAATCCACTGTCAAGATCATGACTTGCTGGG-TTTCAAATTCAAAGGGGAATTCTACTAT-G-ACG-TGTGC-CTTCCGATGG-GTGCAGCCTCGGCCCCAGCAATTTTCGAACGTTTTAGCACCGCGATTCAATTCATCTGCAACACGCAGCTTGGCATTAAACATATGATTCATATTTTAGATGATTTCCTTATTTTGGGCCCACCTAACTCGGTCATATGTCAAAAAGGTCTTGAGATATTCATAGAGTTCTGTAATTATGTGGGTGTACCAATTAAATCGGAAAAAACAGAAAATGCAACAACATGTCT-TACCT--TTATGGGTTTAGAATTAGATACAATCAAAATGGAAGCGCGGTTACCTAACGAAAAATTGCAAAAACTTCGAGTTCTTCTCTCGTCTGTCAAACGCACAATTAAAC-TGGTAGACCTTCAATCACTGTTAGGTTATCTTAATTTTTGCTGCCAGGTAGTTCGCCCAGGCAGAGCTTTTCTTCGGAGGCTAACTGACCTTACTGCCAATGTGGTAAACCCGAAACATTATATCACTCTGACAAGGGAACACAGGAAAGACATTGCCGCATGGTCCTTTTTCGCAAACAAATTCAATGGAAAAACGTTGCTTGTTGAGAAACGTTGGTTAGAAGCCGATTTTCTCCATTTGCACACAGATGCATCAGGGACACATGGTTTTGGTGCAATTTTCTT-GTCACACTGGTTTTTTGGAGCTTGGTCAGTTCAGTTAAAAACTAGGTGTATCACCTTCAAAGAACTCTTCCCAATTGTTCTGGCTTTGGAGATTTGGGGAGAGCAACTTACAAATAAATGCATTGTTCTGCACACTGACAATATGGCAGTAATGCATATCATAAACCGTCAGACCTCAAAAA-TACCGATTATAATGCATTTAGTATGTAGACTGGTTGTGGCCTGCATGACTCATAACATTTTGGTACGCTCAGAACATGTTGAGGGCAAACGTAACATTTTACCCGATCTCCTTTCTCGCCTGCAGGTTGCAAAGTTCCGTCAACTGGCAAAAGACATGGATGTAGAAGCTACAC-CAGTTCCTCCACACCTAATACTCGTTCCTTGAATTATTGTGTTTTCAATTTGTTAAATAACTCACTGGCACCTTCGACATTTGTAAGCTACAAGAATGCATGGAAACAATACATGGCATTTCATAATCTTTACTATTCAAATGAAAAAGTGCTACCTGTATCGGTATCTCGTTTGAGTCAATTTATAGTTTCATGTCAACATCGTGGCTTACAAGCTTCTACA-ATAACATCTTTTGTGTCTGCAATAGCCTACATCCACAAGAT-ACAAAACTTGACAAATCCGTCTGAGGCTTTTGTTGTAAA-AAA-GCTTCTGCATGGCCTCCGCCGGGGTCAAA-CAGGAGACAAACGACTGCCTTTTACCTCTTGCCATCTTGAAAAAA-TCATTGGCGCGCTACGTGCAGAGTGTCCCTCTGACTACGACATCACCTTGTATACATCCATGATTCTTGTGGCATTCTTTGGCCTCTTCAGAGTGGGAGAGATAGCTTTATCAAAATTGGGGCATAGAAATTTACTGCAAAAATCTTCAGTGCAAATTAACTCGTATCGGTCCAAAGTTACTGACATAATAATCGAAATGAAAAATTACAAACATTCTGCAGGGCGGTCAGCTTTGATTCCTTTAAAACATCAGCCGCGAAAGCTTCTTTGTCCAGTCAGGGCTTTAGTAAAATATTTTAAGCTGTCATCTACCAATGTGGGTCCTTTATTTCAACATCAATCAGGTAATCCTGTTACTACTT-CAGATTTTCGCATTATCCTGCGTAAATGCGTAGTAAGGTGTAATCTGGATCCCATGAATTTCACAGCACATTCCTTACGCATAGGGGGAGCCACTCATGCTCACATGTGTGACATGCCAGTGGATCACATTCAGCGACTTGGTCGCTGGAAATCTAATGCATATCTAAAGTACATTCGCCCTCGTCCTATGCCTCTCCCAAACTGAAACCAGAAACATACACAATTCCAAGTCTCTTT-CCTATATGGGTGTGCCATTTCCTGCTGTTAATAAATATTGCATATGTTACATTTGTTATTCATGTCCTACTGTTATAAAA-GAGGGGACTGTTTATCATCCATCTATTTTGTTGTTATATATGTCCCTACCGTGACAAAGCGGAGGAATTATTTCTTACAGAAATATACTTGTATTCAAGACCTTAAAG-TATGTCAGGATTTCCCTACTGTGATAAAGCAGAGGGCAGTCTTGGTGTGCTTGGAAAAGTTGTT--AAAGCATATTATGTGGAAGGTGTTTCATCTACTGCAATGAATGATTCTTCAGTCAATTGGAAGCACATCTCCTGTGATCACGATGCTTTACCAGATTGCAATAATGTCTGATCATGATACACTGTCTTGAGCAAGACAGTAATTTAGGTAATC-TGACTTCCTGTC-ACTAGTTGTATCTACTGTGACAAAGCAGAGATCCAAAGATTGATTAGGATTAGGTATTTAGATTGTGTAGTCTTTAAACTTGATCATATTTTGTACAACTTTGCTTTAAAGTATTGTTTATTGGTATAGTTCGTTTATGCTAAGTTTGATTCTATTGTTATCACCTCCAATTAGATGCATATA-CTGTCT-GTTTCACAGTAATAACTCTGGAATACAACAAATGCTAATGTTTGTGAGAAAGTTATTCCTAGATTGATGGGGTGTCTTTT-CCTATCAATACAAGATGACATTTCTGCACAAGTACTCTAATTCAATATTTTTATCTTTTT-AAGATTGATTTTGTTTGTTAGAAATTGCATGACTAGTTATAGTTAGTTTCTTTTTTCTTCTTGCATTTCTTTAACAGCTCCTTGTGGATGCTGGAAATAGTAACAATTTTTGAAGGAAATATTTCGCTCCACAAGCTTTAGACAGTCC-TTA-CTGTGCGGCGGTGTACTCCGTACGTTTGGCGGTTT-GTTTGGCCACCCAGTCAGTAGAA-GTGTAAATTTAGTTGAGTTGTCTTTA-CGACACTCTTACAAGTGAATATGATTTTGTTCTGAGATAACACTCTTAAGAAGTGTAATATTTGTTATGACATTTTGCAATAAATGTCCTTATTCACTCAACACTGTATTATGGTTTTAATTCACTTCTTCCTGTCCTGTCCTGGCTTGTGGATGAATTATTTGAACATTCAATAAATAATATTTTATGCACACATAAAATAATT--TATGGAATGGAAAAGCTTGTTCGGTTAAATAATAGCTACTACTACTAAATGGAGTAAACTTGTTTTTATTAATCTGACCAAT-GACGTTCTTGTTTAC-TA--TAATCT-GA-CCAATGAGAAG--GAAGCGTG-TGACTATGCCGCTTTTAGCAAACCACAAGCCTCCTTCT-TTGGTTAACTGCGTAGTTAAATTCAGCAAAA--
>ENCE22_1202h_contig_24551:0-9826()_(reversed)
------TTTTATGCACACATAAAATAATT-TATGGAATGGAAAAGCTTGTTCGGTTAAATAATAGCTACTACTACTAAATGGAGTAAACTTGTTTTTATTAATCTGACCAATGACGTTCTTGTTTACTATAATCTGACCAATGAGAAGGAAGCGTGTGA-CTATGCCGCTTTTAGCAAACCACAAGCCTCCTTCTTT-GGTTAACTGCGTAGTTAAATTCAGCAAAATTCAGCGTAGCTAAA-TATATATATTCTCTGCTTAATTATATCACTATAAAGGTGAGCGTTGCGTGTTTTACATAGTTTAT--TAACTGTTTTACCTAGTAGGATCCATCCCT-ATTGTGGCAAC-------------------------------CGT-CTAGTGACAGTTCTTT---TAGAGTTTTCAACGT--TGGACATTGTT--TGTGTTT-ACAAAAAAGAAA-GATGGCCGCGCCCATTA-AGATACAGATCTTCGG--TCATTCCTTTGTATCTCGACTGCGTTTGTTTATTCGTGATGAGGAAAACCTTCGCTACGATCTCGGACTGCATAATTTTCCGTTGGTGCAATACTCTGGATATCCTGGGGCGAACGTGAATCGTTTGGTATCGAATCTGGAAGTGGTGAAAGACTT--TGGACCAGACATTCTTG-TGGTGCTTGTGGGTACGAACGATTTATACAAACCCGACATCACCATTGAGGACGTCGCTTCAGGCATTTGTCAGTTGGTCCATAAAGCCTTGTTGGAATTATCCGTGACTCGAGTGATTGTTGGTCAAGTGTTGCATCGTTGCGAGCCGAGTAAACCAACACGGTTCCCAGTTGACATTGATTGGTTCAATGAACGTGTGGACAGGCTAAATGTGCGTCTCGATACCTTGTTGAAATCAAGATTTCCAGGAAAGTCCCACTTATGGAGGATGAAAGGATTCTGGTCAGCCGAAACAAAGAGACGAAATTTCTGTGCGGACGGTTGTCATCTGTCTAGGGATGGACAGTTTAAGTTGCTATCAAATCTCCGGGCAGCTTCTGTTGCAGCAATATGCTCAA-CCATCATATAAACCAGTTAAGTTGGTT----------------------------------------------------------------------------------------------------CATTTACTTCAATCATTATTTAAGTATTTCATTTTTT-ATCAAAAATTGACTTCTTGCTCCACCAAAGCCGACCGACAGGGTTCTAGCCCTGCTTATGTAGGGTCGATTCAGTGAATATCCCAAACTGAACAGTGCGATTTATTAAGGAATTCGTAGGGTCAATGCGGTGCATGTCCCAAGCTACGCTGTGCGTACGTTCCTTTGAATTAATTCCTGCAGTGCATGTCCCACATTATGCAGTGCTTATTATTATTAA----TTTTTTTTT-----------CATTTTTGATAGAACATATTTGTGGGTACAGTGCAGTGCATGTCCCACATTATGGA-GTTGACTATACTTTATAGGGCCAATGCAGTGCATGTCCCTCATTACGCAATGCGTATTTTTCTATGACATACTTTGCGGGGCCAACGCAGTGCATGTC--CCTCATTATGCAGGGCAT-------TATGACATATTTGGTGGGGTCATTGCAGTGCATAT-CCCTCATTACGCAGTGCGTATTTCTCTATGATATTTCCT--------------------------------------------------TGGATCAT--------------------------------------------------------TGCAGTGCATTTC-CCTCATTACGCAGTGCGTATTTTTCTATGACAGATTTCGTGGGGTCAGTGCAGTGCATGTCCCTCATTACGCAGTGCGTATTTTTCTATGATATTTCCTTGGGTCATTGC-AGTGCATTTCCCTCATTACGCAGTGCGTATTTTTCTATGACAGATTTCGTGGGGTCAGTGCAGTGCATGTCCCTCATTACGCAGTGCGTATTTTTCTATGA-----------------------------------------------------------------------------------------------------------------------GCATATTTG--TGGAT-ATCGTGCAGTGCACATCCCCGATTTACATGTGTAAATACAATAAGCACAGGTCAATGCAGAGCA-TGACCAGAATGACACAGTGAGTATAGTAAAAGAAATATTTTGGTTCGAGCATGTCCGATCCATGTTAATATGAATCTTTATTTAAG-GTC-AAATAGTTATTGTTTTATTTGTGTGCAGTCTGTATATCAT-GATTGCTCATAC-TGTTGTGTCTTTATAAGCTGTGCAATATGTTGTGAAGGTCATGCAGTGCTTGGCCTATACAATCATGGTGAAAATTGTCATTAACGATACTCATTTATATAGCAGTGCTTTCCCCCTTTATAAGGAAGGGTGATATTTGTTAAGTGTATAGGTATGGCGAAATAGTCTGCTGTAAAAGCCCTTCATACAGACCCTTTTGCGTCTTTCTGTTTGTAAAATAGA-ACAGACCGGTACCTACATGTTGGTCGGTTTATTTCAGATGAAAAAGAAAA-TCTGTTGGCCCGACT-AAAGCTTCCACTCGGACACGGGCAAAGAAAACCCGAACAACTCGAATTAATGAAGATGTTGGGAACCATCCATC---------------------------------------------------------------GACATCTGGAAAGAAAGCCCAAACACCTCGAATTGA---AGATGTTGGGAACCATCCATCGA-CATCTGGAA---------------------------------------------------------GTTCTTCAAATAGTGTTGTGATTTCAATGCACCATTCGGACACTGACGAAGACCAACAAGACTCCAACAACCAACGGTCAATTTTGACTCTGAATCGCTC-AAGGACACAAACTGTCTCCATTAACCCCGAAGAGAGCATGCGCAATCGGTTTCCCAGTCAACATTATGAGTCCTCAAGCT-CGGACTCTGAGGGCGATGTCCCGGAGATTTCTCACTCAACGAAAATTACAGGTAATGGCACACCCTCTGCAGTTGCAGAACCAATCAGCTCGCCAATCATGGCTCAAATATCTAAAAGGATAAGGAAACAAATTTGGGCAAATGAATTC-ATTGATTTAGCTTGTCTCCTTCCCCACACGATTAATTCAAACTTAAATAACCC-TCCAACATTTTCTTTGCAAATGGATGGTAATTCTCAGATTTCTTTAACACCTTCCCATAAGTCCAGGAAAA-TTACTACTATTGATACTTGGACAACTGC-CTTTATGAGGTTTGTAGCC-GTATATGCTACAAAATATCCGCTAGAAACACCCCAGCTCATGAAATATGGGGAAATCGTC-CGTGAC-ATAGCGTCAAGGAAACAGGGCCT--TT-CCTTCATGTTCTACGACACCAA-TTTTCGTAAAGCAAGG-GAGACTACTCTCTTACCATGGGACAGACTTCATACTGAATATTGGTTAATGGCCTGCACT-GCTTTCAACAATAACACCTCATCTAATCAGCCCTTT-CCA-CTCCTCTCGGGCCTTTAACAAGGCCCACTCCTACAAGTCCAAAAGATTCTTGGAAAATACTTGCTGGGGCTACAATAGGCCCACAGGATGTAAGACTGTCC-GCTGCTCCCTCCCCCATGTGTGTGGATACTGTAAAGGTCAACACACTGCAGCAAACTGTTCCCTATCAAAAAAGGAACAATTCCCTCGGGGGCCTTCCACTTCATCCTTCAACAGCCCACACCAAAAAAGCAGTAAA-ACTGTCGGTCACTCCGGTTAATATTTCCAAACTAGCTCCCTTTTT-GGAAGGGTACAATATGGGTCAATACTTAATTCAAGGGTTTACTAACGGTTTCAAATTAGGTTATAATGGTCCTCGAATTAACACTTCATGTCCAAATCTC-AAA-TCATGCATGGAAGACCAGGAAATGGTTAAAAGAAAACTGCAAAAAGAGCTTGATGCTGGTCGGATAAAGGGTCCATTTCCTACCAAGCCTTTTCCTAACCTGCGCATTAGTCCAATTGGCCTGGTTCCTAAAAAAGAACCTAACCAATTTCGCATGATACACCATTTAAGTTATCCTGATGGGAATTCGGTCAATTCTTACATAGACAAAAA-CTTGTCGTCGGTGTCGTATGCTTCGTTTGATGATGCAATTCAATTGGTTTTGGAATTGGGTCGAGGCACTTTGCTGAGCAAAACGGATATAGAATCAGCTTTTCGAATC-ATCCCAATCCACTGTCAAGATCATGACTTGCTGGG-TTTCAAATTCAAAGGGGAATTCTACTAT-G-ACG-TGTGC-CTTCCGATGG-GTGCAGCCTCGGCCCCAGCAATTTTCGAACGTTTTAGCACCGCGATTCAATTCATCTGCAACACGCAGCTTGGCATTAAACATATGATTCATATTTTAGATGATTTCCTTATTTTGGGCCCACCTAACTCGGTCATATGTCAAAAAGGTCTTGAGATATTCATAGAGTTCTGTAATTATGTGGGTGTACCAATTAAATCGGAAAAAACAGAAAATGCAACAACATGTCT-TACCT--TTATGGGTTTAGAATTAGATACAATCAAAATGGAAGCGCGGTTACCTAACGAAAAATTGCAAAAACTTCGAGTTCTTCTCTCGTCTGTCAAACGCACAATTAAAC-TGGTAGACCTTCAATCACTGTTAGGTTATCTTAATTTTTGCTGCCAGGTAGTTCGCCCAGGCAGAGCTTTTCTTCGGAGGCTAACTGACCTTACTGCCAATGTGGTAAACCCGAAACATTATATCACTCTGACAAGGGAACACAGGAAAGACATTGCCGCATGGTCCTTTTTCGCAAACAAATTCAATGGAAAAACGTTGCTTGTTGAGAAACGTTGGTTAGAAGCCGATTTTCTCCATTTGCACACAGATGCATCAGGGACACATGGTTTTGGTGCAATTTTCTT-GTCACACTGGTTTTTTGGAGCTTGGTCAGTTCAGTTAAAAACTAGGTGTATCACCTTCAAAGAACTCTTCCCAATTGTTCTGGCTTTGGAGATTTGGGGAGAGCAACTTACAAATAAATGCATTGTTCTGCACACTGACAATATGGCAGTAATGCATATCATAAACCGTCAGACCTCAAAAA-TACCGATTATAATGCATTTAGTACGTAGACTGGTTGTGGCCTGCATGACTCATAACATTTTGGTACGCTCAGAACATGTTGAGGGCAAACGTAACATTTTACCCGATCTCCTTTCTCGCCTGCAGGTTGCAAAGTTCCGTCAACTGGCAAAAGACATGGATGTAGAAGCTACAC-CAGTTCCTCCACACCTAATACTCGTTCCTTGAATTATTGTGTTTTCAATTTGTTAAATAACTCACTGGCACCTTCGACATTTGTAAGCTACAAGAATGCATGGAAACAATACATGGCATTTCATAATCTTTACTATTCAAATGAAAAAGTGCTACCTGTATCGGTATCTCGTTTGAGTCAATTTATAGTTTCATGTCAACATCGTGGCTTACAAGCTTCTACA-ATAACATCTTTTGTGTCTGCAATAGCCTACATCCACAAGAT-ACAAAACTTGACAAATCCGTCTGAGGCTTTTGTTGTAAA-AA--GCTTCTGCATGGCCTCCGCCGGGGTCAAA-CAGGAGACAAACGACTGCCTTTTACCTCTTGCCATCTTGAAAAA--TCATTGGCGCGCTACGTGCAGAGTGTCCCTCTGACTACGACATCACCTTGTATACATCCATGATTCTTGTGGCATTCTTTGGCCTCTTCAGAGTGGGAGAGATAGCTTTATCAAAATTGGGGCATAGAAATTTACTGCAAAAATCTTCAGTGCAAATTAACTCGTATCGGTCCAAAGTTACTGACATAATAATCGAAATGAAAAATTACAAACATTCTGCAGGGCGGTCAGCTTTGATTCCTTTAAAACATCAGCCGCGAAAGCTTCTTTGTCCAGTCAGGGCTTTAGTAAAATATTTTAAGCTGTCATCTACCAATGTGGGTCCTTTATTTCAACATCAATCAGGTAATCCTGTTACTACTT-CAGATTTTCGCATTATCCTGCGTAAATGCGTAGTAAGGTGTAATCTGGATCCCATGAATTTCACAGCACATTCCTTACGCATAGGGGGAGCCACTCATGCTCACATGTGTGACATGCCAGTGGATCACATTCAGCGACTTGGTCGCTGGAAATCTAATGCATATCTAAAGTACATTCGCCCTCGTCCTATGCCTCTCCCAAACTGAAACCAGAAACATACACAATTCCAAGCCTCTTT-CCTATATGGGTGTGCCATTTCCTGCTGTTAATAAATATTGCATATGTTACATTTGTTATTCATGTCCTACTGTTATAAAA-GAGGGGACTGTTTGTCATCCATCTATTTTGTTGTTATATATGTCCCTACCGTGACAAAGCGGAGGAATTATTTCTTACAGAAATATACTTGTATTCAAGACCTTAAAG-TATGTCAGGATTTCCCTACTGTGATAAAGCAGAGGGCAGTCTTGGTGTGCTTGGAAAAGTTGTT--AAAGCATATTATGTGGAAGGTGTTTCATCTACTGCAATGAATGATTCTTCAGTCAATTGGAAGCACATCTCCTGTGATCACGATGCTTTACCAGATTGCAATAATGTCTGATCATGATACACTGTCTTGAGCAAGACAGTAATTTAGGTAATC-TGACTTCCTGTC-ACTAGTTGTATCTACTGTGACAAAGCAGAGATCCAAAGATTGATTAGGATTAGGTATTTAGATTGTGTAGTCTTTAAACTTGATCATATTTTGTACAACTTTGCTTTAAAGTATTGTTTATTGGTATAGTTCGTTTATGCTAAGTTTGATTCTATTGTTATCACCTCCAATTAGATGCATATA-CTGTCT-GTTTCACAGTAATAACTCTGGAATACAACAAATGCTAATGTTTGTGAGAAAGTTATTCCTAGATTGATGGGGTGTCTTTT-CCTATCAATACAAGATGACATTTCTGCACAAGTACTCTAATTCAATATTTTTATCTTTTT-AAGATTGATTTTGTTTGTTAGAAATTGCATGACTAGTTATAGTTAGTTTCTTTTTTCTTCTTGCATTTCTTTAACAGCTCCTTGTGGATGCTGGAAATAGTAACAATTTTTGAAGGAAATATTTCGCTCCACAAGCTTTAGACAGTCC-TTA-CTGTGCGGCGGTGTACTCCGTACGTTTGGCGGTTT-GTTTGGCCACCCAGTCAGTAGAA-GTGTAAATTTAGTTGAGTTGTCTTTA-CGACACTCTTACAAGTGAATATGATTTTGTTCTGAGATAACACTCTTAAGAAGTGTAATATTTGTTATGACATTTTGCAATAAATGTCCTTATTCACTCAACACTGTATTATGGTTTTAATTCACTTCTTCCTGTCCTGTCCTGGCTTGTGGATGAATTATTTGAACATTCAATAAATAATATTTTATGCACACATAAAATAATT--TATGGAATGGAAAAGCTTGTTCGGTTAAATAATAGCTACTACTACTAAATGGAGTAAACTTGTTTTTATTAATCTGACCAAT-GACGTTCTTGTTTAC-TA--TAATCT-GA-CCAATGAGAAG--GAAGCGTG-TGACTATGCCGCTTTTAGCAAACCACAAGCCTCCTTCT-TTGGTTAACTGCGTAGTTAAATTCAGCAAAA--
>ENCE22_1202h_contig_24424:6188-23498()
------TTTTATGCACACATAAAATAATT-TATGGAATGGAAAAGCTTGTTCGGTTAAATAATAGCTACTACTACTAAATGGAGTAAACTTGTTTTTATTAATCTGACCAATGACGTTCTTGTTTACTATAATCTGACCAATGAGAAGGAAGCGTGTGA-CTATGCCGCTTTTAGCAAACCACAAGCCTCCTTCTTT-GGTTAACTGCGTAGTTAAATTCAGCAAAATTCAGCGTAGCTAAA-TATATATATTCTCTGCTTAATTATATCACTATAAAGGTGAGCGTTGCGTGTTTTACATAGTTTAT--TAACTGTTTTACCTAGTAGGATCCATCCCT-ATTGTGGCAAC-------------------------------CGT-CTAGTGACAGTTCTTT---TAGAGTTTTCAACGT--TGGACATTGTT--TGTGTTT-ACAAAAAAGAAA-GATGGCCGCGCCCATTA-AGATACAGATCTTCGG--TCATTCCTTTGTATCTCGACTGCGTTTGTTTATTCGTGATGAGGAAAACCTTCGCTACGATCTCGGACTGCATAATTTTCCGTTGGTGCAATACTCTGGATATCCTGGGGCGAACGTGAATCGTTTGATATCGAATCTGGAAGTGGTGAAAGACTT--TGGACCAGACATTCTTG-TGGTGCTTGTGGGTACGAACGATTTATACAAACCCGACATCACCATTGAGGACGTCGCTTCAGGCATTTGTCAGTTGGTCCATAAAGCCTTGTTGGAATTATCCGTGACTCGAGTGATTGTTGGTCAAGTGTTGCATCGTTGCGAGCCGAGTAAACCAACACGGTTCCCAGTTGACATTGATTGGTTCAATGAACGTGTGGACAGGCTAAATGTGCGTCTCGATACCTTGTTGAAATCAAGATTTCCAGGAAAGTCCCACTTATGGAGGATGAAAGGATTCTGGTCAGCCGAAACAAAGAGACGAAATTTCTGTGCGGACGGTTGTCATCTGTCTAGGGATGGACAGTTTAAGTTGCTATCAAATCTCCGGGCAGCTTCTGTTGCAGCAATATGCTCAA-CCATCATATAAACCAGTTAAGTTGGTT----------------------------------------------------------------------------------------------------CATTTACTTCAATCATTATTTAAGTATTTCATTTTTT-ATCAAAAATTGACTTCTTGCTCCACCAAAGCCGACCGACAGGGTTCTAGCCCTGCTTATGTAGGGTCGATTCAGTGAATATCCCAAACTGAACAGTGCGATTTATTAAGGAATTCGTAGGGTCAATGCGGTGCATGTCCCAAGCTACGCTGTGCGTACGTTCCTTTGAATTAATTCCTGCAGTGCATGTCCCACATTATGCAGTGCTTATTATTATTAA----TTTTTTTTTT----------CATTTTTGATAGAACATATTTGTGGGTACAGTGCAGTGCATGTCCCACATTATGGA-GTTGACTATACTTTATAGGGCCAATGCAGTGCATGTCCCTCATTACGCAATGCGTATTTTTCTATGACATACTTTGCGGGGCCAACGCAGTGCATGTC--CCTCATTATGCAGGGCAT-------TATGACATATTTGGTGGGGTCATTGCAGTGCATAT-CCCTCATTACGCAGTGCGTATTTCTCTATGATATTTCCT--------------------------------------------------TGGATCAT--------------------------------------------------------TGCAGTGCATTTC-CCTCATTACGCAGTGCGTATTTTTCTATGACAGATTTCGTGGGGTCAGTGCAGTGCATGTCCCTCATTACGCAGTGCGTATTTTTCTATGATATTTCCTTGGGTCATTGC-AGTGCATTTCCCTCATTACGCAGTGCGTATTTTTCTATGACAGATTTCGTGGGGTCAGTGCAGTGCATGTCCCTCATTACGCAGTGCGTATTTTTCTATGA-----------------------------------------------------------------------------------------------------------------------GCATATTTG--TGGAT-ATCGTGCAGTGCACATCCCCGATTTACATGTGTAAATACAATAAGCACAGGTCAATGCAGAGCA-TGACCAGAATGACACAGTGAGTATAGTAAAAGAAATATTTTGGTTCGAGCATGTCCGATCCATGTTAATATGAATCTTTATTTAAG-GTC-AAATAGTTATTGTTTTATTTGTGTGCAGTCTGTATATCAT-GATTGCTCATAC-TGTTGTGTCTTTATAAGCTGTGCAATATGTTGTGAAGGTCATGCAGTGCTTGGCCTATACAATCATGGTGAAAATTGTCATTAACGATACTCATTTATATAGCAGTGCTTTCCCCCTTTATAAGGAAGGGTGATATTTGTTAAGTGTATAGGTATGGCGAAATAGTCTGCTGTAAAAGCCCTTCATACAGACCCTTTTGCGTCTTTCTGTTTGTAAAATAGA-ACAGACCGGTACCTACATGTTGGTCGGTTTATTTCAGATGAAAA-GAAAA-TCTGTTGGCCCGACT-AAAGCTTCCACTCGGACACGGGCAAAGAAAACCCGAACAACTCGAATTAATGAAGATGTTGGGAACCATCCATC---------------------------------------------------------------GACATCTGGAAAGAAAGCCCAAACACCTCGAATTGA---AGATGTTGGGAACCATCCATCGA-CATCTGGAA---------------------------------------------------------GTTCTTCAAATAGTGTTGTGATTTCAATGCACCATTCGGACACTGACGAAGACCAACAAGACTCCAACAACCAACGGTCAATTTTGACTCTGAATCGCTC-AAGGACACAAACTGTCTCCATTAACCCCGAAGAGAGCATGCGCAATCGGTTTCCCAGTCAACATTATGAGTCCTCAAGCT-CGGACTCTGAGGGCGATGTCCCGGAGATTTCTCACTCAACGAAAATTACAGGTAATGGCACACCCTCTGCAGTTGCAGAACCAATCAGCTCGCCAATCATGGCTCAAATATCTAAAAGGATAAGGAAACAAATTTGGGCAAATGAATTC-ATTGATTTAGCTTGTCTCCTTCCCCACACGATTAATTCAAACTTAAATAACCC-TCCAACATTTTCTTTGCAAATGGATGGTAATTCTCAGATTTCTTTAACACCTTCCCATAAGTCCAGGAAAA-TTACTACTATTGATACTTGGACAACTGC-CTTTATGAGGTTTGTAGCC-GTATATGCTACAAAATATCCGCTAGAAACACCCCAGCTCATGAAATATGGGGAAATCGTC-CGTGAC-ATAGCGTCAAGGAAACAGGGCCT--TT-CCTTCATGTTCTACGACACCAA-TTTTCGTAAAGCAAGG-GAGACTACTCTCTTACCATGGGACAGACTTCATACTGAATATTGGTTAATGGCCTGCACT-GCTTTCAACAATAACACCTCATCTAATCAGCCCTTT-CCA-C-CCTCTCGGGCCTTTAACAAGGCCCACTCCTACAAGTCCAAAAGATTCTTGGAAAATACTTGCTGGGGCTACAATAGGCCCACAGGATGTAAGACTGTCC-GCTGCTCCCTCCCCCATGTGTGTGGATACTGTAAAGGTCAACACACTGCAGCAAACTGTTCCCTATCAAAAAAGGAACAATTCCCTCGGGGGCCTTCCACTTCATCCTTCAACAGCCCACACCAAAAAAGCAGTAAA-ACTGTCGGTCACTCCGGTTAATATTTCCAAACTAGCTCCCTTTTT-GGAAGGGTACAATATGGGTCAATACTTAATTCAAGGGTTTACTAACGGTTTCAAATTAGGTTATAATGGTCCTCGAATTAACACTTCATGTCCAAATCTC-AAA-TCATGCATGGAAGACCAGGAAATGGTTAAAAGAAAACTGCAAAAAGAGCTTGATGCTGGTCGGATAAAGGGTCCATTTCCTACCAAGCCTTTTCCTAACCTGCGCATTAGTCCAATTGGCCTGGTTCCTAAAAAAGAACCTAACCAATTTCGCATGATACACCATTTAAGTTATCCTGATGGGAATTCGGTCAATTCTTACATAGACAAAAA-CTTGTCGTCGGTGTCGTATGCTTCGTTTGATGATGCAATTCAATTGGTTTTGGAATTGGGTCGAGGCACTTTGCTGAGCAAAACGGATATAGAATCAGCTTTTCGAATC-ATCCCAATCCACTGTCAAGATCATGACTTGCTGGG-TTTCAAATTCAAAGGGGAATTCTACTAT-G-ACG-TGTGC-CTTCCGATGG-GTGCAGCCTCGGCCCCAGCAATTTTCGAACGTTTTAGCACCGCGATTCAATTCATCTGCAACACGCAGCTTGGCATTAAACATATGATTCATATTTTAGATGATTTCCTTATTTTGGGCCCACCTAACTCGGTCATATGTCAAAAAGGTCTTGAGATATTCATAGAGTTCTGTAATTATGTGGGTGTACCAATTAAATCGGAAAAAACAGAAAATGCAACAACATGTCT-TACCT--TTATGGGTTTAGAATTAGATACAATCAAAATGGAAGCGCGGTTACCTAACGAAAAATTGCAAAAACTTCGAGTTCTTCTCTCGTCTGTCAAACGCACAATTAAAC-TGGTAGACCTTCAATCACTGTTAGGTTATCTTAATTTTTGCTGCCAGGTAGTTCGCCCAGGCAGAGCTTTTCTTCGGAGGCTAACTGACCTTACTGCCAATGTGGTAAACCCGAAACATTATATCACTCTGACAAGGGAACACAGGAAAGACATTGCCGCATGGTCCTTTTTCGCAAACAAATTCAATGGAAAAACGTTGCTTGTTGAGAAACGTTGGTTAGAAGCCGATTTTCTCCATTTGCACACAGATGCATCAGGGACACATGGTTTTGGTGCAATTTTCTT-GTCACACTGGTTTTT-GGAGCTTGGTCAGTTCAGTTAAAAACTAGGTGTATCACCTTCAAAGAACTCTTCCCAATTGTTCTGGCTTTGGAGATTTGGGGAGAGCAACTTACAAATAAATGCATTGTTCTGCACACTGACAATATGGCAGTAATGCATATCATAAACCGTCAGACCTCAAAAA-TACCGATTATAATGCATTTAGTACGTAGACTGGTTGTGGCCTGCATGACTCATAACATTTTGGTACGCTCAGAACATGTTGAGGGCAAACGTAACATTTTACCCGATCTCCTTTCTCGCCTGCAGGTTGCAAAGTTCCGTCAACTGGCAAAAGACATGGATGTAGAAGCTACAC-CAGTTCCTCCACACCTAATACTCGTTCCTTGAATTATTGTGTTTTCAATTTGTTAAATAACTCACTGGCACCTTCGACATTTGTAAGCTACAAGAATGCATGGAAACAATACATGGCATTTCATAATCTTTACTATTCAAATGAAAAAGTGCTACCTGTATCGGTATCTCGTTTGAGTCAATTTATAGTTTCATGTCAACATCGTGGCTTACAAGCTTCTACA-ATAACATCTTTTGTGTCTGCAATAGCCTACATCCACAAGAT-ACAAAACTTGACAAATCCGTCTGAGGCTTTTGTTGTAAA-AAA-GCTTCTGCATGGCCTCCGCCGGGGTCAAA-CAGGAGACAAACGACTGCCTTTTACCTCTTGCCATCTTGAAAAAA-TCATTGGCGCGCTACGTGCAGAGTGTCCCTCTGACTACGACATCACCTTGTATACATCCATGATTCTTGTGGCATTCTTTGGCCTCTTCAGAGTGGGAGAGATAGCTTTATCAAAATTGGGGCATAGAAATTTACTGCAAAAATCTTCAGTGCAAATTAACTCGTATCGGTCCAAAGTTACTGACATAATAATCGAAATGAAAAATTACAAACATTCTGCAGGGCGGTCAGCTTTGATTCCTTTAAAACATCAGCCGCGAAAGCTTCTTTGTCCAGTCAGGGCTTTAGTAAAATATTTTAAGCTGTCATCTACCAATGTGGGTCCTTTATTTCAACATCAATCAGGTAATCCTGTTACTACTT-CAGATTTTCGCATTATCCTGCGTAAATGCGTAGTAAGGTGTAATCTGGATCCCATGAATTTCACAGCACATTCCTTACGCATAGGGGGAGCCACTCATGCTCACATGTGTGACATGCCAGTGGATCACATTCAGCGACTTGGTCGCTGGAAATCTAATGCATATCTAAAGTACATTCGCCCTCGTCCTATGCCTCTCCCAAACTGAAACCAGAAACATACACAATTCCAAGCCTCTTT-CCTATATGGGTGTGCCATTTCCTGCTGTTAATAAATATTGCATATGTTACATTTGTTATTCATGTCCTACTGTTATAAAA-GAGGGGACTGTTTGTCATCCATCTATTTTGTTGTTATATATGTCCCTACCGTGACAAAGCGGAGGAATTATTTCTTACAGAAATATACTTGTATTCAAGACCTTAAAG-TATGTCAGGATTTCCCTACTGTGATAAAGCAGAGGGCAGTCTTGGTGTGCTTGGAAAAGTTGTT--AAAGCATATTATGTGGAAGGTGTTTCATCTACTGCAATGAATGATTCTTCAGTCAATTGGAAGCACATCTCCTGTGATCACGATGCTTTACCAGATTGCAATAATGTCTGATCATGATACACTGTCTTGAGCAAGACAGTAATTTAGGTAATC-TGACTTCCTGTC-ACTAGTTGTATCTACTGTGACAAAGCAGAGATCCAAAGATTGATTAGGATTAGGTATTTAGATTGTGTAGTCTTTAAACTTGATCATATTTTGTACAACTTTGCTTTAAAGTATTGTTTATTGGTATAGTTCGTTTATGCTAAGTTTGATTCTATTGTTATCACCTCCAATTAGATGCATATA-CTGTCT-GTTTCACAGTAATAACTCTGGAATACAACAAATGCTAATGTTTGTGAGAAAGTTATTCCTAGATTGATGGGGTGTCTTTT-CCTATCAATACAAGATGACATTTCTGCACAAGTACTCTAATTCAATATTTTTATCTTTTT-AAGATTGATTTTGTTTGTTAGAAATTGCATGACTAGTTATAGTTAGTTTCTTTTTTCTTCTTGCATTTCTTTAACAGCTCCTTGTGGATGCTGGAAATAGTAACAATTTTTGAAGGAAATATTTCGCTCCACAAGCTTTAGACAGTCC-TTA-CTGTGCGGCGGTGTACTCCGTACGTTTGGCGGTTT-GTTTGGCCACCCAGTCAGTAGAA-GTGTAAATTTAGTTGAGTTGTCTTTA-CGACACTCTTACAAGTGAATATGATTTTGTTCTGAGATAACACTCTTAAGAAGTGTAATATTTGTTATGACATTTTGCAATAAATGTCCTTATTCACTCAACACTGTATTATGGTTTTAATTCACTTCTTCCTGTCCTGTCCTGGCTTGTGGATGAATTATTTGAACATTCAATAAATAATATTTTATGCACACATAAAATAATT--TATGGAATGGAAAAGCTTGTTCGGTTAAATAATAGCTACTACTACTAAATGGAGTAAACTTGTTTTTATTAATCTGACCAAT-GACGTTCTTGTTTAC-TA--TAATCT-GA-CCAATGAGAAG--GAAGCGTG-TGACTATGCCGCTTTTAGCAAACCACAAGCCTCCTTCT-TTGGTTAACTGCGTAGTTAAATTCAGCAAAA--
>ENCE22_1202h_contig_31004:0-7645()_(reversed)
------TTTTATGCACACATAAAATAATT-TATGGAATGGAAAAGCTTGTTCGGTTAAATAATAGCTACTACTACTAAATGGAGTAAACTTGTTTTTATTAATCTGACCAATGACGTTCTTGTTTACTATAATCTGACCAATGAGAAGGAAGCGTGTGA-CTATGCCGCTTTTAGCAAACCACAAGCCTCCTTCTTT-GGTTAACTGCGTAGTTAAATTCAGCAAAATTCAGCGTAGCTAAA-TATATATATTCTCTGCTTAATTATATCACTATAAAGGTGAGCGTTGCGTGTTTTACATAGTTTAT--TAACTGTTTTACCTAGTAGGATCCATCCCT-ATTGTGGCAAC-------------------------------CGT-CTAGTGACAGTTCTTT---TAGAGTTTTCAACGT--TGGACATTGTT--TGTGTTT-ACAAAAAAGAAA-GATGGCCGCGCCCATTA-AGATACAGATCTTCGG--TCATTCCTTTGTATCTCGACTGCGTTTGTTTATTCGTGATGAGGAAAACCTTCGCTACGATCTCGGACTGCATAATTTTCCGTTGGTGCAATACTCTGGATATCCTGGGGCGAACGTGAATCGTTTGATATCGAATCTGGAAGTGGTGAAAGACTT--TGGACCAGACATTCTTG-TGGTGCTTGTGGGTACGAACGATTTATACAAACCCGACATCACCATTGAGGACGTCGCTTCAGGCATTTGTCAGTTGGTCCATAAAGCCTTGTTGGAATTATCCGTGACTCGAGTGATTGTTGGTCAAGTGTTGCATCGTTGCGAGCCGAGTAAACCAACACGGTTCCCAGTTGACATTGATTGGTTCAATGAACGTGTGGACAGGCTAAATGTGCGTCTCGATACCTTGTTGAAATCAAGATTTCCAGGAAAGTCCCACTTATGGAGGATGAAAGGATTCTGGTCAGCCGAAACAAAGAGACGAAATTTCTGTGCGGACGGTTGTCATCTGTCTAGGGATGGACAGTTTAAGTTGCTATCAAATCTCCGGGCAGCTTCTGTTGCAGCAATATGCTCAA-CCATCATATAAACCAGTTAAGTTGGTT----------------------------------------------------------------------------------------------------CATTTACTTCAATCATTATTTAAGTATTTCATTTTTT-ATCAAAAATTGACTTCTTGCTCCACCAAAGCCGACCGACAGGGTTCTAGCCCTGCTTATGTAGGGTCGATTCAGTGAATATCCCAAACTGAACAGTGCGATTTATTAAGGAATTCGTAGGGTCAATGCGGTGCATGTCCCAAGCTACGCTGTGCGTACGTTCCTTTGAATTAATTCCTGCAGTGCATGTCCCACATTATGCAGTGCTTATTATTATTAA----TTTTTTTTT-----------CATTTTTGATAGAACATATTTGTGGGTACAGTGCAGTGCATGTCCCACATTATGGA-GTTGACTATACTTTATAGGGCCAATGCAGTGCATGTCCCTCATTACGCAATGCGTATTTTTCTATGACATACTTTGCGGGGCCAACGCAGTGCATGTC--CCTCATTATGCAGGGCAT-------TATGACATATTTGGTGGGGTCATTGCAGTGCATAT-CCCTCATTACGCAGTGCGTATTTCTCTATGATATTTCCT--------------------------------------------------TGGATCAT--------------------------------------------------------TGCAGTGCATTTC-CCTCATTACGCAGTGCGTATTTTTCTATGACAGATTTCGTGGGGTCAGTGCAGTGCATGTCCCTCATTACGCAGTGCGTATTTTTCTATGATATTTCCTTGGGTCATTGC-AGTGCATTTCCCTCATTACGCAGTGCGTATTTTTCTATGACAGATTTCGTGGGGTCAGTGCAGTGCATGTCCCTCATTACGCAGTGCGTATTTTTCTATGA-----------------------------------------------------------------------------------------------------------------------GCATATTTG--TGGAT-ATCGTGCAGTGCACATCCCCGATTTACATGTGTAAATACAATAAGCACAGGTCAATGCAGAGCA-TGACCAGAATGACACAGTGAGTATAGTAAAAGAAATATTTTGGTTCGAGCATGTCCGATCCATGTTAATATGAATCTTTATTTAAG-GTC-AAATAGTTATTGTTTTATTTGTGTGCAGTCTGTATATCAT-GATTGCTCATAC-TGTTGTGTCTTTATAAGCTGTGCAATATGTTGTGAAGGTCATGCAGTGCTTGGCCTATACAATCATGGTGAAAATTGTCATTAACGATACTCATTTATATAGCAGTGCTTTCCCCCTTTATAAGGAAGGGTGATATTTGTTAAGTGTATAGGTATGGCGAAATAGTCTGCTGTAAAAGCCCTTCATACAGACCCTTTTGCGTCTTTCTGTTTGTAAAATAGA-ACAGACCGGTACCTACATGTTGGTCGGTTTATTTCAGATGAAAA-GAAAA-TCTGTTGGCCCGACT-AAAGCTTCCACTCGGACACGGGCAAAGAAAACCCGAACAACTCGAATTAATGAAGATGTTGGGAACCATCCATC---------------------------------------------------------------GACATCTGGAAAGAAAGCCCAAACACCTCGAATTGA---AGATGTTGGGAACCATCCATCGA-CATCTGGAA---------------------------------------------------------GTTCTTCAAATAGTGTTGTGATTTCAATGCACCATTCGGACACTGACGAAGACCAACAAGACTCCAACAACCAACGGTCAATTTTGACTCTGAATCGCTC-AAGGACACAAACTGTCTCCATTAACCCCGAAGAGAGCATGCGCAATCGGTTTCCCAGTCAACATTATGAGTCCTCAAGCT-CGGACTCTGAGGGCGATGTCCCGGAGATTTCTCACTCAACGAAAATTACAGGTAATGGCACACCCTCTGCAGTTGCAGAACCAATCAGCTCGCCAATCATGGCTCAAATATCTAAAAGGATAAGGAAACAAATTTGGGCAAATGAATTC-ATTGATTTAGCTTGTCTCCTTCCCCACACGATTAATTCAAACTTAAATAACCC-TCCAACATTTTCTTTGCAAATGGATGGTAATTCTCAGATTTCTTTAACACCTTCCCATAAGTCCAGGAAAA-TTACTACTATTGATACTTGGACAACTGC-CTTTATGAGGTTTGTAGCC-GTATATGCTACAAAATATCCGCTAGAAACACCCCAGCTCATGAAATATGGGGAAATCGTC-CGTGAC-ATAGCGTCAAGGAAACAGGGCCT--TT-CCTTCATGTTCTACGACACCAA-TTTTCGTAAAGCAAGG-GAGACTACTCTCTTACCATGGGACAGACTTCATACTGAATATTGGTTAATGGCCTGCACT-GCTTTCAACATTAACACCTCATCTAATCAGCCCTTT-CCA-C-CCTCTCGGGCCTTTAACAAGGCCCACTCCTACAAGTCCAAAAGATTCTTGGAAAATACTTGCTGGGGCTACAATAGGCCCACAGGATGTAAGACTGTCC-GCTGCTCCCTCCCCCATGTGTGTGGATACTGTAAAGGTCAACACACTGCAGCAAACTGTTCCCTATCAAAAAAGGAACAATTCCCTCGGGGGCCTTCCACTTCATCCTTCAACAGCCCACACCAAAAAAGCAGTAAA-ACTGTCGGTCACTCCGGTTAATATTTCCAAACTAGCTCCCTTTTT-GGAAGGGTACAATATGGGTCAATACTTAATTCAAGGGTTTACTAACGGTTTCAAATTAGGTTATAATGGTCCTCGAATTAACACTTCATGTCCAAATCTC-AAA-TCATGCATGGAAGACCAGGAAATGGTTAAAAGAAAACTGCAAAAAGAGCTTGATGCTGGTCGGATAAAGGGTCCATTTCCTACCAAGCCTTTTCCTAACCTGCGCATTAGTCCAATTGGCCTGGTTCCTAAAAAAGAACCTAACCAATTTCGCATGATACACCATTTAAGTTATCCTGATGGGAATTCGGTCAATTCTTACATAGACAAAAA-CTTGTCGTCGGTGTCGTATGCTTCGTTTGATGATGCAATTCAATTGGTTTTGGAATTGGGTCGAGGCACTTTGCTGAGCAAAACGGATATAGAATCAGCTTTTCGAATC-ATCCCAATCCACTGTCAAGATCATGACTTGCTGGG-TTTCAAATTCAAAGGGGAATTCTACTAT-G-ACG-TGTGC-CTTCCGATGG-GTGCAGCCTCGGCCCCAGCAATTTTCGAACGTTTTAGCACCGCGATTCAATTCATCTGCAACACGCAGCTTGGCATTAAACATATGATTCATATTTTAGATGATTTCCTTATTTTGGGCCCACCTAACTCGGTCATATGTCAAAAAGGTCTTGAGATATTCATAGAGTTCTGTAATTATGTGGGTGTACCAATTAAATCGGAAAAAACAGAAAATGCAACAACATGTCT-TACCT--TTATGGGTTTAGAATTAGATACAATCAAAATGGAAGCGCGGTTACCTAACGAAAAATTGCAAAAACTTCGAGTTCTTCTCTCGTCTGTCAAACGCACAATTAAAC-TGGTAGACCTTCAATCACTGTTAGGTTATCTTAATTTTTGCTGCCAGGTAGTTCGCCCAGGCAGAGCTTTTCTTCGGAGGCTAACTGACCTTACTGCCAATGTGGTAAACCCGAAACATTATATCACTCTGACAAGGGAACACAGGAAAGACATTGCCGCATGGTCCTTTTTCGCAAACAAATTCAATGGAAAAACGTTGCTTGTTGAGAAACGTTGGTTAGAAGCCGATTTTCTCCATTTGCACACAGATGCATCAGGGACACATGGTTTTGGTGCAATTTTCTT-GTCACACTGGTTTTTTGGAGCTTGGTCAGTTCAGTTAAAAACTAGGTGTATCACCTTCAAAGAACTCTTCCCAATTGTTCTGGCTTTGGAGATTTGGGGAGAGCAACTTACAAATAAATGCATTGTTCTGCACACTGACAATATGGCAGTAATGCATATCATAAACCGTCAGACCTCAAAAA-TACCGATTATAATGCATTTAGTACGTAGACTGGTTGTGGCCTGCATGACTCATAACATTTTGGTACGCTCAGAACATGTTGAGGGCAAACGTAACATTTTACCCGATCTCCTTTCTCGCCTGCAGGTTGCAAAGTTCCGTCAACTGGCAAAAGACATGGATGTAGAAGCTACAC-CAGTTCCTCCACACCTAATACTCGTTCCTTGAATTATTGTGTTTTCAATTTGTTAAATAACTCACTGGCACCTTCGACATTTGTAAGCTACAAGAATGCATGGAAACAATACATGGCATTTCATAATCTTTACTATTCAAATGAAAAAGTGCTACCTGTATCGGTATCTCGTTTGAGTCAATTTATAGTTTCATGTCAACATCGTGGCTTACAAGCTTCTACA-ATAACATCTTTTGTGTCTGCAATAGCCTACATCCACAAGAT-ACAAAACTTGACAAATCCGTCTGAGGCTTTTGTTGTAAA-AAA-GCTTCTGCATGGCCTCCGCCGGGGTCAAA-CAGGAGACAAACGACTGCCTTTTACCTCTTGCCATCTTGAAAAAA-TCATTGGCGCGCTACGTGCAGAGTGTCCCTCTGACTACGACATCACCTTGTATACATCCATGATTCTTGTGGCATTCTTTGGCCTCTTCAGAGTGGGAGAGATAGCTTTATCAAAATTGGGGCATAGAAATTTACTGCAAAAATCTTCAGTGCAAATTAACTCGTATCGGTCCAAAGTTACTGACATAATAATCGAAATGAAAAATTACAAACATTCTGCAGGGCGGTCAGCTTTGATTCCTTTAAAACATCAGCCGCGAAAGCTTCTTTGTCCAGTCAGGGCTTTAGTAAAATATTTTAAGCTGTCATCTACCAATGTGGGTCCTTTATTTCAACATCAATCAGGTAATCCTGTTACTACTT-CAGATTTTCGCATTATCCTGCGTAAATGCGTAGTAAGGTGTAATCTGGATCCCATGAATTTCACAGCACATTCCTTACGCATAGGGGGAGCCACTCATGCTCACATGTGTGACATGCCAGTGGATCACATTCAGCGACTTGGTCGCTGGAAATCTAATGCATATCTAAAGTACATTCGCCCTCGTCCTATGCCTCTCCCAAACTGAAACCAGAAACATACACAATTCCAAGCCTCTTT-CCTATATGGGTGTGCCATTTCCTGCTGTTAATAAATATTGCATATGTTACATTTGTTATTCATGTCCTACTGTTATAAAA-GAGGGGACTGTTTGTCATCCATCTATTTTGTTGTTATATATGTCCCTACCGTGACAAAGCGGAGGAATTATTTCTTACAGAAATATACTTGTATTCAAGACCTTAAAG-TATGTCAGGATTTCCCTACTGTGATAAAGCAGAGGGCAGTCTTGGTGTGCTTGGAAAAGTTGTT--AAAGCATATTATGTGGAAGGTGTTTCATCTACTGCAATGAATGATTCTTCAGTCAATTGGAAGCACATCTCCTGTGATCACGATGCTTTACCAGATTGCAATAATGTCTGATCATGATACACTGTCTTGAGCAAGACAGTAATTTAGGTAATC-TGACTTCCTGTC-ACTAGTTGTATCTACTGTGACAAAGCAGAGATCCAAAGATTGATTAGGATTAGGTATTTAGATTGTGTAGTCTTTAAACTTGATCATATTTTGTACAACTTTGCTTTAAAGTATTGTTTATTGGTATAGTTCGTTTATGCTAAGTTTGATTCTATTGTTATCACCTCCAATTAGATGCATATA-CTGTCT-GTTTCACAGTAATAACTCTGGAATACAACAAATGCTAATGTTTGTGAGAAAGTTATTCCTAGATTGATGGGGTGTCTTTT-CCTATCAATACAAGATGACATTTCTGCACAAGTACTCTAATTCAATATTTTTATCTTTTT-AAGATTGATTTTGTTTGTTAGAAATTGCATGACTAGTTATAGTTAGTTTCTTTTTTCTTCTTGCATTTCTTTAACAGCTCCTTGTGGATGCTGGAAATAGTAACAATTTTTGAAGGAAATATTTCGCTCCACAAGCTTTAGACAGTCC-TTA-CTGTGCGGCGGTGTACTCCGTACGTTTGGCGGTTT-GTTTGGCCACCCAGTCAGTAGAA-GTGTAAATTTAGTTGAGTTGTCTTTA-CGACACTCTTACAAGTGAATATGATTTTGTTCTGAGATAACACTCTTAAGAAGTGTAATATTTGTTATGACATTTTGCAATAAATGTCCTTATTCACTCAACACTGTATTATGGTTTTAATTCACTTCTTCCTGTCCTGTCCTGGCTTGTGGATGAATTATTTGAACATTCAATAAATAATATTTTATGCACACATAAAATAATT--TATGGAATGGAAAAGCTTGTTCGGTTAAATAATAGCTACTACTACTAAATGGAGTAAACTTGTTTTTATTAATCTGACCAAT-GACGTTCTTGTTTAC-TA--TAATCT-GA-CCAATGAGAAG--GAAGCGTG-TGACTATGCCGCTTTTAGCAAACCACAAGCCTCCTTCT-TTGGTTAACTGCGTAGTTAAATTCAGCAAAA--
>ENCE22_1202h_contig_15793:0-7659()
------TTTTATGCACACATAAAATAATT-TATGGAATGGAAAAGCTTGTTCGGTTAAATAATAGCTACTACTACTAAATGGAGTAAACTTGTTTTTATTAATCTGACCAATGACGTTCTTGTTTACTATAATCTGACCAATGAGAAGGAAGCGTGTGA-CTATGCCGCTTTTAGCAAACCACAAGCCTCCTTCTTT-GGTTAACTGCGTAGTTAAATTCAGCAAAATTCAGCGTAGCTAAA-TATATATATTCTCTGCTTAATTATATCACTATAAAGGTGAGCGTTGCGTGTTTTACATAGTTTAT--TAACTGTTTTACCTAGTAGGATCCATCCCT-ATTGTGGCAAC-------------------------------CGT-CTAGTGACAGTTCTTT---TAGAGTTTTCAACGT--TGGACATTGTT--TGTGTTT-ACAAAAA-GAAA-GATGGCCGCGCCCATTA-AGATACAGATCTTCGG--TCATTCCTTTGTATCTCGACTGCGTTTGTTTATTCGTGATGAGGAAAACCTTCGCTACGATCTCGGACTGCATAATTTTCCGTTGGTGCAATACTCTGGATATCCTGGGGCGAACGTGAATCGTTTGATATCGAATCTGGAAGTGGTGAAAGACTT--TGGACCAGACATTCTTG-TGGTGCTTGTGGGTACGAACGATTTATACAAACCCGACATCACCATTGAGGACGTCGCTTCAGGCATTTGTCAGTTGGTCCATAAAGCCTTGTTGGAATTATCCGTGACTCGAGTGATTGTTGGTCAAGTGTTGCATCGTTGCGAGCCGAGTAAACCAACACGGTTCCCAGTTGACATTGATTGGTTCAATGAACGTGTGGACAGGCTAAATGTGCGTCTCGATACCTTGTTGAAATCAAGATTTCCAGGAAAGTCCCACTTATGGAGGATGAAAGGATTCTGGTCAGCCGAAACAAAGAGACGAAATTTCTGTGCGGACGGTTGTCATCTGTCTAGGGATGGACAGTTTAAGTTGCTATCAAATCTCCGGGCAGCTTCTGTTGCAGCAATATGCTCAA-CCATCATATAAACCAGTTAAGTTGGTT----------------------------------------------------------------------------------------------------CATTTACTTCAATCATTATTTAAGTATTTCATTTTTT-ATCAAAAATTGACTTCTTGCTCCACCAAAGCCGACCGACAGGGTTCTAGCCCTGCTTATGTAGGGTCGATTCAGTGAATATCCCAAACTGAACAGTGCGATTTATTAAGGAATTCGTAGGGTCAATGCGGTGCATGTCCCAAGCTACGCTGTGCGTACGTTCCTTTGAATTAATTCCTGCAGTGCATGTCCCACATTATGCAGTGCTTATTATTATTAA----TTTTTTTTTT----------CATTTTTGATAGAACATATTTGTGGGTACAGTGCAGTGCATGTCCCACATTATGGA-GTTGACTATACTTTATAGGGCCAATGCAGTGCATGTCCCTCATTACGCAATGCGTATTTTTCTATGACATACTTTGCGGGGCCAACGCAGTGCATGTC--CCTCATTATGCAGGGCAT-------TATGACATATTTGGTGGGGTCATTGCAGTGCATAT-CCCTCATTACGCAGTGCGTATTTCTCTATGATATTTCCT--------------------------------------------------TGGATCAT--------------------------------------------------------TGCAGTGCATTTC-CCTCATTACGCAGTGCGTATTTTTCTATGACAGATTTCGTGGGGTCAGTGCAGTGCATGTCCCTCATTACGCAGTGCGTATTTTTCTATGATATTTCCTTGGGTCATTGC-AGTGCATTTCCCTCATTACGCAGTGCGTATTTTTCTATGACAGATTTCGTGGGGTCAGTGCAGTGCATGTCCCTCATTACGCAGTGCGTATTTTTCTATGA-----------------------------------------------------------------------------------------------------------------------GCATATTTG--TGGAT-ATCGTGCAGTGCACATCCCCGATTTACATGTGTAAATACAATAAGCACAGGTCAATGCAGAGCA-TGACCAGAATGACACAGTGAGTATAGTAAAAGAAATATTTTGGTTCGAGCATGTCCGATCCATGTTAATATGAATCTTTATTTAAG-GTC-AAATAGTTATTGTTTTATTTGTGTGCAGTCTGTATATCAT-GATTGCTCATAC-TGTTGTGTCTTTATAAGCTGTGCAATATGTTGTGAAGGTCATGCAGTGCTTGGCCTATACAATCATGGTGAAAATTGTCATTAACGATACTCATTTATATAGCAGTGCTTTCCCCCTTTATAAGGAAGGGTGATATTTGTTAAGTGTATAGGTATGGCGAAATAGTCTGCTGTAAAAGCCCTTCATACAGACCCTTTTGCGTCTTTCTGTTTGTAAAATAGA-ACAGACCGGTACCTACATGTTGGTCGGTTTATTTCAGATGAAAA-GAAAA-TCTGTTGGCCCGACT-AAAGCTTCCACTCGGACACGGGCAAAGAAAACCCGAACAACTCGAATTAATGAAGATGTTGGGAACCATCCATC---------------------------------------------------------------GACATCTGGAAAGAAAGCCCAAACACCTCGAATTGA---AGATGTTGGGAACCATCCATCGA-CATCTGGAA---------------------------------------------------------GTTCTTCAAATAGTGTTGTGATTTCAATGCACCATTCGGACACTGACGAAGACCAACAAGACTCCAACAACCAACGGTCAATTTTGACTCTGAATCGCTC-AAGGACACAAACTGTCTCCATTAACCCCGAAGAGAGCATGCGCAATCGGTTTCCCAGTCAACATTATGAGTCCTCAAGCT-CGGACTCTGAGGGCGATGTCCCGGAGATTTCTCACTCAACGAAAATTACAGGTAATGGCACACCCTCTGCAGTTGCAGAACCAATCAGCTCGCCAATCATGGCTCAAATATCTAAAAGGATAAGGAAACAAATTTGGGCAAATGAATTC-ATTGATTTAGCTTGTCTCCTTCCCCACACGATTAATTCAAACTTAAATAACCC-TCCAACATTTTCTTTGCAAATGGATGGTAATTCTCAGATTTCTTTAACACCTTCCCATAAGTCCAGGAAAA-TTACTACTATTGATACTTGGACAACTGC-CTTTATGAGGTTTGTAGCC-GTATATGCTACAAAATATCCGCTAGAAACACCCCAGCTCATGAAATATGGGGAAATCGTC-CGTGAC-ATAGCGTCAAGGAAACAGGGCCT--TT-CCTTCATGTTCTACGACACCAA-TTTTCGTAAAGCAAGG-GAGACTACTCTCTTACCATGGGACAGACTTCATACTGAATATTGGTTAATGGCCTGCACT-GCTTTCAACAATAACACCTCATCTAATCAGCCCTTT-CCA-CTCCTCTCGGGCCTTTAACAAGGCCCACTCCTACAAGTCCAAAAGATTCTTGGAAAATACTTGCTGGGGCTACAATAGGCCCACAGGATGTAAGACTGTCC-GCTGCTCCCTCCCCCATGTGTGTGGATACTGTAAAGGTCAACACACTGCAGCAAACTGTTCCCTATCAAAAAAGGAACAATTCCCTCGGGGGCCTTCCACTTCATCCTTCAACAGCCCACACCAAAAAAGCAGTAAA-ACTGTCGGTCACTCCGGTTAATATTTCCAAACTAGCTCCCTTTTT-GGAAGGGTACAATATGGGTCAATACTTAATTCAAGGGTTTACTAACGGTTTCAAATTAGGTTATAATGGTCCTCGAATTAACACTTCATGTCCAAATCTC-AAA-TCATGCATGGAAGACCAGGAAATGGTTAAAAGAAAACTGCAAAAAGAGCTTGATGCTGGTCGGATAAAGGGTCCATTTCCTACCAAGCCTTTTCCTAACCTGCGCATTAGTCCAATTGGCCTGGTTCCTAAAAA-GAACCTAACCAATTTCGCATGATACACCATTTAAGTTATCCTGATGGGAATTCGGTCAATTCTTACATAGACAAAAA-CTTGTCGTCGGTGTCGTATGCTTCGTTTGATGATGCAATTCAATTGGTTTTGGAATTGGGTCGAGGCACTTTGCTGAGCAAAACGGATATAGAATCAGCTTTTCGAATC-ATCCCAATCCACTGTCAAGATCATGACTTGCTGGG-TTTCAAATTCAAAGGGGAATTCTACTAT-G-ACG-TGTGC-CTTCCGATGG-GTGCAGCCTCGGCCCCAGCAATTTTCGAACGTTTTAGCACCGCGATTCAATTCATCTGCAACACGCAGCTTGGCATTAAACATATGATTCATATTTTAGATGATTTCCTTATTTTGGGCCCACCTAACTCGGTCATATGTCAAAAAGGTCTTGAGATATTCATAGAGTTCTGTAATTATGTGGGTGTACCAATTAAATCGGAAAAAACAGAAAATGCAACAACATGTCT-TACCT--TTATGGGTTTAGAATTAGATACAATCAAAATGGAAGCGCGGTTACCTAACGAAAAATTGCAAAAACTTCGAGTTCTTCTCTCGTCTGTCAAACGCACAATTAAAC-TGGTAGACCTTCAATCACTGTTAGGTTATCTTAATTTTTGCTGCCAGGTAGTTCGCCCAGGCAGAGCTTTTCTTCGGAGGCTAACTGACCTTACTGCCAATGTGGTAAACCCGAAACATTATATCACTCTGACAAGGGAACACAGGAAAGACATTGCCGCATGGTCCTTTTTCGCAAACAAATTCAATGGAAAAACGTTGCTTGTTGAGAAACGTTGGTTAGAAGCCGATTTTCTCCATTTGCACACAGATGCATCAGGGACACATGGTTTTGGTGCAATTTTCTT-GTCACACTGGTTTTTTGGAGCTTGGTCAGTTCAGTTAAAAACTAGGTGTATCACCTTCAAAGAACTCTTCCCAATTGTTCTGGCTTTGGAGATTTGGGGAGAGCAACTTACAAATAAATGCATTGTTCTGCACACTGACAATATGGCAGTAATGCATATCATAAACCGTCAGACCTCAAAAA-TACCGATTATAATGCATTTAGTACGTAGACTGGTTGTGGCCTGCATGACTCATAACATTTTGGTACGCTCAGAACATGTTGAGGGCAAACGTAACATTTTACCCGATCTCCTTTCTCGCCTGCAGGTTGCAAAGTTCCGTCAACTGGCAAAAGACATGGATGTAGAAGCTACAC-CAGTTCCTCCACACCTAATACTCGTTCCTTGAATTATTGTGTTTTCAATTTGTTAAATAACTCACTGGCACCTTCGACATTTGTAAGCTACAAGAATGCATGGAAACAATACATGGCATTTCATAATCTTTACTATTCAAATGAAAAAGTGCTACCTGTATCGGTATCTCGTTTGAGTCAATTTATAGTTTCATGTCAACATCGTGGCTTACAAGCTTCTACA-ATAACATCTTTTGTGTCTGCAATAGCCTACATCCACAAGAT-ACAAAACTTGACAAATCCGTCTGAGGCTTTTGTTGTAAA-AA--GCTTCTGCATGGCCTCCGCCGGGGTCAAA-CAGGAGACAAACGACTGCCTTTTACCTCTTGCCATCTTGAAAAAA-TCATTGGCGCGCTACGTGCAGAGTGTCCCTCTGACTACGACATCACCTTGTATACATCCATGATTCTTGTGGCATTCTTTGGCCTCTTCAGAGTGGGAGAGATAGCTTTATCAAAATTGGGGCATAGAAATTTACTGCAAAAATCTTCAGTGCAAATTAACTCGTATCGGTCCAAAGTTACTGACATAATAATCGAAATGAAAAATTACAAACATTCTGCAGGGCGGTCAGCTTTGATTCCTTTAAAACATCAGCCGCGAAAGCTTCTTTGTCCAGTCAGGGCTTTAGTAAAATATTTTAAGCTGTCATCTACCAATGTGGGTCCTTTATTTCAACATCAATCAGGTAATCCTGTTACTACTT-CAGATTTTCGCATTATCCTGCGTAAATGCGTAGTAAGGTGTAATCTGGATCCCATGAATTTCACAGCACATTCCTTACGCATAGGGGGAGCCACTCATGCTCACATGTGTGACATGCCAGTGGATCACATTCAGCGACTTGGTCGCTGGAAATCTAATGCATATCTAAAGTACATTCGCCCTCGTCCTATGCCTCTCCCAAACTGAAACCAGAAACATACACAATTCCAAGCCTCTTT-CCTATATGGGTGTGCCATTTCCTGCTGTTAATAAATATTGCATATGTTACATTTGTTATTCATGTCCTACTGTTATAAAA-GAGGGGACTGTTTGTCATCCATCTATTTTGTTGTTATATATGTCCCTACCGTGACAAAGCGGAGGAATTATTTCTTACAGAAATATACTTGTATTCAAGACCTTAAAG-TATGTCAGGATTTCCCTACTGTGATAAAGCAGAGGGCAGTCTTGGTGTGCTTGGAAAAGTTGTT--AAAGCATATTATGTGGAAGGTGTTTCATCTACTGCAATGAATGATTCTTCAGTCAATTGGAAGCACATCTCCTGTGATCACGATGCTTTACCAGATTGCAATAATGTCTGATCATGATACACTGTCTTGAGCAAGACAGTAATTTAGGTAATC-TGACTTCCTGTC-ACTAGTTGTATCTACTGTGACAAAGCAGAGATCCAAAGATTGATTAGGATTAGGTATTTAGATTGTGTAGTCTTTAAACTTGATCATATTTTGTACAACTTTGCTTTAAAGTATTGTTTATTGGTATAGTTCGTTTATGCTAAGTTTGATTCTATTGTTATCACCTCCAATTAGATGCATATA-CTGTCT-GTTTCACAGTAATAACTCTGGAATACAACAAATGCTAATGTTTGTGAGAAAGTTATTCCTAGATTGATGGGGTGTCTTTT-CCTATCAATACAAGATGACATTTCTGCACAAGTACTCTAATTCAATATTTTTATCTTTTT-AAGATTGATTTTGTTTGTTAGAAATTGCATGACTAGTTATAGTTAGTTTCTTTTTTCTTCTTGCATTTCTTTAACAGCTCCTTGTGGATGCTGGAAATAGTAACAATTTTTGAAGGAAATATTTCGCTCCACAAGCTTTAGACAGTCC-TTA-CTGTGCGGCGGTGTACTCCGTACGTTTGGCGGTTT-GTTTGGCCACCCAGTCAGTAGAA-GTGTAAATTTAGTTGAGTTGTCTTTA-CGACACTCTTACAAGTGAATATGATTTTGTTCTGAGATAACACTCTTAAGAAGTGTAATATTTGTTATGACATTTTGCAATAAATGTCCTTATTCACTCAACACTGTATTATGGTTTTAATTCACTTCTTCCTGTCCTGTCCTGGCTTGTGGATGAATTATTTGAACATTCAATAAATAATATTTTATGCACACATAAAATAATT--TATGGAATGGAAAAGCTTGTTCGGTTAAATAATAGCTACTACTACTAAATGGAGTAAACTTGTTTTTATTAATCTGACCAAT-GACGTTCTTGTTTAC-TA--TAATCT-GA-CCAATGAGAAG--GAAGCGTG-TGACTATGCCGCTTTTAGCAAACCACAAGCCTCCTTCT-TTGGTTAACTGCGTAGTTAAATTCAGCAAAA--
>ENCE22_1202h_contig_39300:17408-29877()_(reversed)
------TTTTATGCACACATAAAATAATT-TATGGAATGGAAAAGCTTGTTCGGTTAAATAATAGCTACTACTACTAAATGGAGTAAACTTGTTTTTATTAATCTGACCAATGACGTTCTTGTTTACTATAATCTGACCAATGAGAAGGAAGCGTGTGA-CTATGCCGCTTTTAGCAAACCACAAGCCTCCTTCTTT-GGTTAACTGCGTAGTTAAATTCAGCAAAATTCAGCGTAGCTAAA-TATATATATTCTCTGCTTAATTATATCACTATAAAGGTGAGCGTTGCGTGTTTTACATAGTTTAT--TAACTGTTTTACCTAGTAGGATCCATCCCT-ATTGTGGCAAC-------------------------------CGT-CTAGTGACAGTTCTTT---TAGAGTTTTCAACGT--TGGACATTGTT--TGTGTTT-ACAAAAAAGAAA-GATGGCCGCGCCCATTA-AGATACAGATCTTCGG--TCATTCCTTTGTATCTCGACTGCGTTTGTTTATTCGTGATGAGGAAAACCTTCGCTACGATCTCGGACTGCATAATTTTCCGTTGGTGCAATACTCTGGATATCCTGGGGCGAACGTGAATCGTTTGATATCGAATCTGGAAGTGGTGAAAGACTT--TGGACCAGACATTCTTG-TGGTGCTTGTGGGTACGAACGATTTATACAAACCCGACATCACCATTGAGGACGTCGCTTCAGGCATTTGTCAGTTGGTCCATAAAGCCTTGTTGGAATTATCCGTGACTCGAGTGATTGTTGGTCAAGTGTTGCATCGTTGCGAGCCGAGTAAACCAACACGGTTCCCAGTTGACATTGATTGGTTCAATGAACGTGTGGACAGGCTAAATGTGCGTCTCGATACCTTGTTGAAATCAAGATTTCCAGGAAAGTCCCACTTATGGAGGATGAAAGGATTCTGGTCAGCCGAAACAAAGAGACGAAATTTCTGTGCGGACGGTTGTCATCTGTCTAGGGATGGACAGTTTAAGTTGCTATCAAATCTCCGGGCAGCTTCTGTTGCAGCAATATGCTCAA-CCATCATATAAACCAGTTAAGTTGGTT----------------------------------------------------------------------------------------------------CATTTACTTCAATCATTATTTAAGTATTTCATTTTTT-ATCAAAAATTGACTTCTTGCTCCACCAAAGCCGACCGACAGGGTTCTAGCCCTGCTTATGTAGGGTCGATTCAGTGAATATCCCAAACTGAACAGTGCGATTTATTAAGGAATTCGTAGGGTCAATGCGGTGCATGTCCCAAGCTACGCTGTGCGTACGTTCCTTTGAATTAATTCCTGCAGTGCATGTCCCACATTATGCAGTGCTTATTATTATTAA----TTTTTTTTTT----------CATTTTTGATAGAACATATTTGTGGGTACAGTGCAGTGCATGTCCCACATTATGGAAGTTGACTATACTTTATAGGGCCAATGCAGTGCATGTCCCTCATTACGCAATGCGTATTTTTCTATGACATACTTTGCGGGGCCAACGCAGTGCATGTC--CCTCATTATGCAGGGCAT-------TATGACATATTTGGTGGGGTCATTGCAGTGCATAT-CCCTCATTACGCAGTGCGTATTTCTCTATGATATTTCCT--------------------------------------------------TGGATCAT--------------------------------------------------------TGCAGTGCATTTC-CCTCATTACGCAGTGCGTATTTTTCTATGACAGATTTCGTGGGGTCAGTGCAGTGCATGTCCCTCATTACGCAGTGCGTATTTTTCTATGATATTTCCTTGGGTCATTGC-AGTGCATTTCCCTCATTACGCAGTGCGTATTTTTCTATGACAGATTTCGTGGGGTCAGTGCAGTGCATGTCCCTCATTACGCAGTGCGTATTTTTCTATGA-----------------------------------------------------------------------------------------------------------------------GCATATTTG--TGGAT-ATCGTGCAGTGCACATCCCCGATTTACATGTGTAAATACAATAAGCACAGGTCAATGCAGAGCA-TGACCAGAATGACACAGTGAGTATAGTAAAAGAAATATTTTGGTTCGAGCATGTCCGATCCATGTTAATATGAATCTTTATTTAAG-GTC-AAATAGTTATTGTTTTATTTGTGTGCAGTCTGTATATCAT-GATTGCTCATAC-TGTTGTGTCTTTATAAGCTGTGCAATATGTTGTGAAGGTCATGCAGTGCTTGGCCTATACAATCATGGTGAAAATTGTCATTAACGATACTCATTTATATAGCAGTGCTTTCCCCCTTTATAAGGAAGGGTGATATTTGTTAAGTGTATAGGTATGGCGAAATAGTCTGCTGTAAAAGCCCTTCATACAGACCCTTTTGCGTCTTTCTGTTTGTAAAATAGA-ACAGACCGGTACCTACATGTTGGTCGGTTTATTTCAGATGAAAA-GAAAA-TCTGTTGGCCCGACT-AAAGCTTCCACTCGGACACGGGCAAAGAAAACCCGAACAACTCGAATTAATGAAGATGTTGGGAACCATCCATC---------------------------------------------------------------GACATCTGGAAAGAAAGCCCAAACACCTCGAATTGA---AGATGTTGGGAACCATCCATCGA-CATCTGGAA---------------------------------------------------------GTTCTTCAAATAGTGTTGTGATTTCAATGCACCATTCGGACACTGACGAAGACCAACAAGACTCCAACAACCAACGGTCAATTTTGACTCTGAATCGCTC-AAGGACACAAACTGTCTCCATTAACCCCGAAGAGAGCATGCGCAATCGGTTTCCCAGTCAACATTATGAGTCCTCAAGCT-CGGACTCTGAGGGCGATGTCCCGGAGATTTCTCACTCAACGAAAATTACAGGTAATGGCACACCCTCTGCAGTTGCAGAACCAATCAGCTCGCCAATCATGGCTCAAATATCTAAAAGGATAAGGAAACAAATTTGGGCAAATGAATTC-ATTGATTTAGCTTGTCTCCTTCCCCACACGATTAATTCAAACTTAAATAACCC-TCCAACATTTTCTTTGCAAATGGATGGTAATTCTCAGATTTCTTTAACACCTTCCCATAAGTCCAGGAAAA-TTACTACTATTGATACTTGGACAACTGC-CTTTATGAGGTTTGTAGCC-GTATATGCTACAAAATATCCGCTAGAAACACCCCAGCTCATGAAATATGGGGAAATCGTC-CGTGAC-ATAGCGTCAAGGAAACAGGGCCT--TT-CCTTCATGTTCTACGACACCAA-TTTTCGTAAAGCAAGG-GAGACTACTCTCTTACCATGGGACAGACTTCATACTGAATATTGGTTAATGGCCTGCACT-GCTTTCAACAATAACACCTCATCTAATCAGCCCTTT-CCA-C-CCTCTCGGGCCTTTAACAAGGCCCACTCCTACAAGTCCAAAAGATTCTTGGAAAATACTTGCTGGGGCTACAATAGGCCCACAGGATGTAAGACTGTCC-GCTGCTCCCTCCCCCATGTGTGTGGATACTGTAAAGGTCAACACACTGCAGCAAACTGTTCCCTATCAAAAAAGGAACAATTCCCTCGGGGGCCTTCCACTTCATCCTTCAACAGCCCACACCAAAAAAGCAGTAAA-ACTGTCGGTCACTCCGGTTAATATTTCCAAACTAGCTCCCTTTTT-GGAAGGGTACAATATGGGTCAATACTTAATTCAAGGGTTTACTAACGGTTTCAAATTAGGTTATAATGGTCCTCGAATTAACACTTCATGTCCAAATCTC-AAA-TCATGCATGGAAGACCAGGAAATGGTTAAAAGAAAACTGCAAAA-GAGCTTGATGCTGGTCGGATAAAGGGTCCATTTCCTACCAAGCCTTTTCCTAACCTGCGCATTAGTCCAATTGGCCTGGTTCCTAAAAAAGAACCTAACCAATTTCGCATGATACACCATTTAAGTTATCCTGATGGGAATTCGGTCAATTCTTACATAGACAAAAA-CTTGTCGTCGGTGTCGTATGCTTCGTTTGATGATGCAATTCAATTGGTTTTGGAATTGGGTCGAGGCACTTTGCTGAGCAAAACGGATATAGAATCAGCTTTTCGAATC-ATCCCAATCCACTGTCAAGATCATGACTTGCTGGG-TTTCAAATTCAAAGGGGAATTCTACTAT-G-ACG-TGTGC-CTTCCGATGG-GTGCAGCCTCGGCCCCAGCAATTTTCGAACGTTTTAGCACCGCGATTCAATTCATCTGCAACACGCAGCTTGGCATTAAACATATGATTCATATTTTAGATGATTTCCTTATTTTGGGCCCACCTAACTCGGTCATATGTCAAAAAGGTCTTGAGATATTCATAGAGTTCTGTAATTATGTGGGTGTACCAATTAAATCGGAAAAAACAGAAAATGCAACAACATGTCT-TACCT--TTATGGGTTTAGAATTAGATACAATCAAAATGGAAGCGCGGTTACCTAACGAAAAATTGCAAAAACTTCGAGTTCTTCTCTCGTCTGTCAAACGCACAATTAAAC-TGGTAGACCTTCAATCACTGTTAGGTTATCTTAATTTTTGCTGCCAGGTAGTTCGCCCAGGCAGAGCTTTTCTTCGGAGGCTAACTGACCTTACTGCCAATGTGGTAAACCCGAAACATTATATCACTCTGACAAGGGAACACAGGAAAGACATTGCCGCATGGTCCTTTT-CGCAAACAAATTCAATGGAAAAACGTTGCTTGTTGAGAAACGTTGGTTAGAAGCCGATTTTCTCCATTTGCACACAGATGCATCAGGGACACATGGTTTTGGTGCAATTTTCTT-GTCACACTGGTTTTT-GGAGCTTGGTCAGTTCAGTTAAAAACTAGGTGTATCACCTTCAAAGAACTCTTCCCAATTGTTCTGGCTTTGGAGATTTGGGGAGAGCAACTTACAAATAAATGCATTGTTCTGCACACTGACAATATGGCAGTAATGCATATCATAAACCGTCAGACCTCAAAAA-TACCGATTATAATGCATTTAGTACGTAGACTGGTTGTGGCCTGCATGACTCATAACATTTTGGTACGCTCAGAACATGTTGAGGGCAAACGTAACATTTTACCCGATCTCCTTTCTCGCCTGCAGGTTGCAAAGTTCCGTCAACTGGCAAAAGACATGGATGTAGAAGCTACAC-CAGTTCCTCCACACCTAATACTCGTTCCTTGAATTATTGTGTTTTCAATTTGTTAAATAACTCACTGGCACCTTCGACATTTGTAAGCTACAAGAATGCATGGAAACAATACATGGCATTTCATAATCTTTACTATTCAAATGAAAAAGTGCTACCTGTATCGGTATCTCGTTTGAGTCAATTTATAGTTTCATGTCAACATCGTGGCTTACAAGCTTCTACA-ATAACATCTTTTGTGTCTGCAATAGCCTACATCCACAAGAT-ACAAAACTTGACAAATCCGTCTGAGGCTTTTGTTGTAAA-AAA-GCTTCTGCATGGCCTCCGCCGGGGTCAAA-CAGGAGACAAACGACTGCCTTTTACCTCTTGCCATCTTGAAAAAA-TCATTGGCGCGCTACGTGCAGAGTGTCCCTCTGACTACGACATCACCTTGTATACATCCATGATTCTTGTGGCATTCTTTGGCCTCTTCAGAGTGGGAGAGATAGCTTTATCAAAATTGGGGCATAGAAATTTACTGCAAAAATCTTCAGTGCAAATTAACTCGTATCGGTCCAAAGTTACTGACATAATAATCGAAATGAAAAATTACAAACATTCTGCAGGGCGGTCAGCTTTGATTCCTTTAAAACATCAGCCGCGAAAGCTTCTTTGTCCAGTCAGGGCTTTAGTAAAATATTTTAAGCTGTCATCTACCAATGTGGGTCCTTTATTTCAACATCAATCAGGTAATCCTGTTACTACTT-CAGATTTTCGCATTATCCTGCGTAAATGCGTAGTAAGGTGTAATCTGGATCCCATGAATTTCACAGCACATTCCTTACGCATAGGGGGAGCCACTCATGCTCACATGTGTGACATGCCAGTGGATCACATTCAGCGACTTGGTCGCTGGAAATCTAATGCATATCTAAAGTACATTCGCCCTCGTCCTATGCCTCTCCCAAACTGAAACCAGAAACATACACAATTCCAAGCCTCTTT-CCTATATGGGTGTGCCATTTCCTGCTGTTAATAAATATTGCATATGTTACATTTGTTATTCATGTCCTACTGTTATAAAA-GAGGGGACTGTTTGTCATCCATCTATTTTGTTGTTATATATGTCCCTACCGTGACAAAGCGGAGGAATTATTTCTTACAGAAATATACTTGTATTCAAGACCTTAAAG-TATGTCAGGATTTCCCTACTGTGATAAAGCAGAGGGCAGTCTTGGTGTGCTTGGAAAAGTTGTT--AAAGCATATTATGTGGAAGGTGTTTCATCTACTGCAATGAATGATTCTTCAGTCAATTGGAAGCACATCTCCTGTGATCACGATGCTTTACCAGATTGCAATAATGTCTGATCATGATACACTGTCTTGAGCAAGACAGTAATTTAGGTAATC-TGACTTCCTGTC-ACTAGTTGTATCTACTGTGACAAAGCAGAGATCCAAAGATTGATTAGGATTAGGTATTTAGATTGTGTAGTCTTTAAACTTGATCATATTTTGTACAACTTTGCTTTAAAGTATTGTTTATTGGTATAGTTCGTTTATGCTAAGTTTGATTCTATTGTTATCACCTCCAATTAGATGCATATA-CTGTCT-GTTTCACAGTAATAACTCTGGAATACAACAAATGCTAATGTTTGTGAGAAAGTTATTCCTAGATTGATGGGGTGTCTTTT-CCTATCAATACAAGATGACATTTCTGCACAAGTACTCTAATTCAATATTTTTATCTTTTT-AAGATTGATTTTGTTTGTTAGAAATTGCATGACTAGTTATAGTTAGTTTCTTTTTTCTTCTTGCATTTCTTTAACAGCTCCTTGTGGATGCTGGAAATAGTAACAATTTTTGAAGGAAATATTTCGCTCCACAAGCTTTAGACAGTCC-TTA-CTGTGCGGCGGTGTACTCCGTACGTTTGGCGGTTT-GTTTGGCCACCCAGTCAGTAGAA-GTGTAAATTTAGTTGAGTTGTCTTTA-CGACACTCTTACAAGTGAATATGATTTTGTTCTGAGATAACACTCTTAAGAAGTGTAATATTTGTTATGACATTTTGCAATAAATGTCCTTATTCACTCAACACTGTATTATGGTTTTAATTCACTTCTTCCTGTCCTGTCCTGGCTTGTGGATGAATTATTTGAACATTCAATAAATAATATTTTATGCACACATAAAATAATT--TATGGAATGGAAAAGCTTGTTCGGTTAAATAATAGCTACTACTACTAAATGGAGTAAACTTGTTTTTATTAATCTGACCAAT-GACGTTCTTGTTTAC-TA--TAATCT-GA-CCAATGAGAAG--GAAGCGTG-TGACTATGCCGCTTTTAGCAAACCACAAGCCTCCTTCT-TTGGTTAACTGCGTAGTTAAATTCAGCAAAA--
>PACE20_537h_contig_45091:0-8896()_(reversed)
------TTTTATGCACACATAAAATAATT-TATGGAATGGAAAAGCTTGTTCGGTTAAATAATAGCTACTACTACTAAATGGAGTAAACTTGTTTTTATTAATCTGACCAATGACGTTCTTGTTTACTATAATCTGACCAATGAGAAGGAAGCGTGTGA-CTATGCCGCTTTTAGCAAACCACAAGCCTCCTTCTTT-GGTTAACTGCGTAGTTAAATTCAGCAAAATTCAGCGTAGCTAAA-TATATATATTCTCTGCTTAATTATATCACTATAAAGGTGAGCGTTGCGTGTTTTACATAGTTTAT--TAACTGTTTTACCTAGTAGGATCCATCCCT-ATTGTGGCAAC-------------------------------CGT-CTAGTGACAGTTCTTT---TAGAGTTTTCAACGT--TGGACATTGTT--TGTGTTT-ACAAAAAAGAAA-GATGGCCGCGCCCATTA-AGATACAGATCTTCGG--TCATTCCTTTGTATCTCGACTGCGTTTGTTTATTCGTGATGAGGAAAACCTTCGCTACGATCTCGGACTGCATAATTTTCCGTTGGTGCAATACTCTGGATATCCTGGGGCGAACGTGAATCGTTTGATATCGAATCTGGAAGTGGTGAAAGACTT--TGGACCAGACATTCTTG-TGGTGCTTGTGGGTACGAACGATTTATACAAACCCGACATCACCATTGAGGACGTCGCTTCAGGCATTTGTCAGTTGGTCCATAAAGCCTTGTTGGAATTATCCGTGACTCGAGTGATTGTTGGTCAAGTGTTGCATCGTTGCGAGCCGAGTAAACCAACACGGTTCCCAGTTGACATTGATTGGTTCAATGAACGTGTGGACAGGCTAAATGTGCGTCTCGATACCTTGTTGAAATCAAGATTTCCAGGAAAGTCCCACTTATGGAGGATGAAAGGATTCTGGTCAGCCGAAACAAAGAGACGAAATTTCTGTGCGGACGGTTGTCATCTGTCTAGGGATGGACAGTTTAAGTTGCTATCAAATCTCCGGGCAGCTTCTGTTGCAGCAATATGCTCAA-CCATCATATAAACCAGTTAAGTTGGTT----------------------------------------------------------------------------------------------------CATTTACTTCAATCATTATTTAAGTATTTCATTTTTT-ATCAAAAATTGACTTCTTGCTCCACCAAAGCCGACCGACAGGGTTCTAGCCCTGCTTATGTAGGGTCGATTCAGTGAATATCCCAAACTGAACAGTGCGATTTATTAAGGAATTCGTAGGGTCAATGCGGTGCATGTCCCAAGCTACGCTGTGCGTACGTTCCTTTGAATTAATTCCTGCAGTGCATGTCCCACATTATGCAGTGCTTATTATTATTAA----TTTTTTTTTT----------CATTTTTGATAGAACATATTTGTGGGTACAGTGCAGTGCATGTCCCACATTATGGA-GTTGACTATACTTTATAGGGCCAATGCAGTGCATGTCCCTCATTACGCAATGCGTATTTTTCTATGACATACTTTGCGGGGCCAACGCAGTGCATGTC--CCTCATTATGCAGGGCAT-------TATGACATATTTGGTGGGGTCATTGCAGTGCATAT-CCCTCATTACGCAGTGCGTATTTCTCTATGATATTTCCT--------------------------------------------------TGGATCAT--------------------------------------------------------TGCAGTGCATTTC-C-TCATTACGCAGTGCGTATTTTTCTATGACAGATTTCGTGGGGTCAGTGCAGTGCATGTCCCTCATTACGCAGTGCGTATTTTTCTATGATATTTCCTTGGGTCATTGC-AGTGCATTTCCCTCATTACGCAGTGCGTATTTTTCTATGACAGATTTCGTGGGGTCAGTGCAGTGCATGTCCCTCATTACGCAGTGCGTATTTTTCTATGA-----------------------------------------------------------------------------------------------------------------------GCATATTTG--TGGAT-ATCGTGCAGTGCACATCCCCGATTTACATGTGTAAATACAATAAGCACAGGTCAATGCAGAGCA-TGACCAGAATGACACAGTGAGTATAGTAAAAGAAATATTTTGGTTCGAGCATGTCCGATCCATGTTAATATGAATCTTTATTTAAG-GTC-AAATAGTTATTGTTTTATTTGTGTGCAGTCTGTATATCAT-GATTGCTCATAC-TGTTGTGTCTTTATAAGCTGTGCAATATGTTGTGAAGGTCATGCAGTGCTTGGCCTATACAATCATGGTGAAAATTGTCATTAACGATACTCATTTATATAGCAGTGCTTTCCCC-TTTATAAGGAAGGGTGATATTTGTTAAGTGTATAGGTATGGCGAAATAGTCTGCTGTAAAAGCCCTTCATACAGACCCTTTTGCGTCTTTCTGTTTGTAAAATAGA-ACAGACCGGTACCTACATGTTGGTCGGTTTATTTCAGATGAAAA-GAAAA-TCTGTTGGCCCGACT-AAAGCTTCCACTCGGACACGGGCAAAGAAAACCCGAACAACTCGAATTAATGAAGATGTTGGGAACCATCCATC---------------------------------------------------------------GACATCTGGAAAGAAAGCCCAAACACCTCGAATTGA---AGATGTTGGGAACCATCCATCGA-CATCTGGAA---------------------------------------------------------GTTCTTCAAATAGTGTTGTGATTTCAATGCACCATTCGGACACTGACGAAGACCAACAAGACTCCAACAACCAACGGTCAATTTTGACTCTGAATCGCTC-AAGGACACAAACTGTCTCCATTAACCCCGAAGAGAGCATGCGCAATCGGTTTCCCAGTCAACATTATGAGTCCTCAAGCT-CGGACTCTGAGGGCGATGTCCCGGAGATTTCTCACTCAACGAAAATTACAGGTAATGGCACACCCTCTGCAGTTGCAGAACCAATCAGCTCGCCAATCATGGCTCAAATATCTAAAAGGATAAGGAAACAAATTTGGGCAAATGAATTC-ATTGATTTAGCTTGTCTCCTTCCCCACACGATTAATTCAAACTTAAATAACCC-TCCAACATTTTCTTTGCAAATGGATGGTAATTCTCAGATTTCTTTAACACCTTCCCATAAGTCCAGGAAAA-TTACTACTATTGATACTTGGACAACTGC-CTTTATGAGGTTTGTAGCC-GTATATGCTACAAAATATCCGCTAGAAACACCCCAGCTCATGAAATATGGGGAAATCGTC-CGTGAC-ATAGCGTCAAGGAAACAGGGCCT--TT-CCTTCATGTTCTACGACACCAA-TTTTCGTAAAGCAAGG-GAGACTACTCTCTTACCATGGGACAGACTTCATACTGAATATTGGTTAATGGCCTGCACT-GCTTTCAACAATAACACCTCATCTAATCAGCCCTTTTCCA-CTCCTCTCGGGCCTTTAACAAGGCCCACTCCTACAAGTCCAAAAGATTCTTGGAAAATACTTGCTGGGGCTACAATAGGCCCACAGGATGTAAGACTGTCC-GCTGCTCCCTCCCCCATGTGTGTGGATACTGTAAAGGTCAACACACTGCAGCAAACTGTTCCCTATCAAAAAAGGAACAATTCCCTCGGGG-CCTTCCACTTCATCCTTCAACAGCCCACACCAAAAAAGCAGTAAA-ACTGTCGGTCACTCCGGTTAATATTTCCAAACTAGCTCCCTTTTT-GGAAGGGTACAATATGGGTCAATACTTAATTCAAGGGTTTACTAACGGTTTCAAATTAGGTTATAATGGTCCTCGAATTAACACTTCATGTCCAAATCTC-AAA-TCATGCATGGAAGACCAGGAAATGGTTAAAAGAAAACTGCAAAAAGAGCTTGATGCTGGTCGGATAAAGGGTCCATTTCCTACCAAGCCTTTTCCTAACCTGCGCATTAGTCCAATTGGCCTGGTTCCTAAAAAAGAACCTAACCAATTTCGCATGATACACCATTTAAGTTATCCTGATGGGAATTCGGTCAATTCTTACATAGACAAAAA-CTTGTCGTCGGTGTCGTATGCTTCGTTTGATGATGCAATTCAATTGGTTTTGGAATTGGGTCGAGGCACTTTGCTGAGCAAAACGGATATAGAATCAGCTTTTCGAATC-ATCCCAATCCACTGTCAAGATCATGACTTGCTGGG-TTTCAAATTCAAAGGGGAATTCTACTAT-G-ACG-TGTGC-CTTCCGATGG-GTGCAGCCTCGGCCCCAGCAATTTTCGAACGTTTTAGCACCGCGATTCAATTCATCTGCAACACGCAGCTTGGCATTAAACATATGATTCATATTTTAGATGATTTCCTTATTTTGGGCCCACCTAACTCGGTCATATGTCAAAAAGGTCTTGAGATATTCATAGAGTTCTGTAATTATGTGGGTGTACCAATTAAATCGGAAAAAACAGAAAATGCAACAACATGTCT-TACCT--TTATGGGTTTAGAATTAGATACAATCAAAATGGAAGCGCGGTTACCTAACGAAAAATTGCAAAAACTTCGAGTTCTTCTCTCGTCTGTCAAACGCACAATTAAAC-TGGTAGACCTTCAATCACTGTTAGGTTATCTTAATTTTTGCTGCCAGGTAGTTCGCCCAGGCAGAGCTTTTCTTCGGAGGCTAACTGACCTTACTGCCAATGTGGTAAACCCGAAACATTATATCACTCTGACAAGGGAACACAGGAAAGACATTGCCGCATGGTCCTTTTTCGCAAACAAATTCAATGGAAAAACGTTGCTTGTTGAGAAACGTTGGTTAGAAGCCGATTTTCTCCATTTGCACACAGATGCATCAGGGACACATGGTTTTGGTGCAATTTTCTT-GTCACACTGGTTTTTTGGAGCTTGGTCAGTTCAGTTAAAAACTAGGTGTATCACCTTCAAAGAACTCTTCCCAATTGTTCTGGCTTTGGAGATTTGGGGAGAGCAACTTACAAATAAATGCATTGTTCTGCACACTGACAATATGGCAGTAATGCATATCATAAACCGTCAGACCTCAAAAA-TACCGATTATAATGCATTTAGTACGTAGACTGGTTGTGGCCTGCATGACTCATAACATTTTGGTACGCTCAGAACATGTTGAGGGCAAACGTAACATTTTACCCGATCTCCTTTCTCGCCTGCAGGTTGCAAAGTTCCGTCAACTGGCAAAAGACATGGATGTAGAAGCTACAC-CAGTTCCTCCACACCTAATACTCGTTCCTTGAATTATTGTGTTTTCAATTTGTTAAATAACTCACTGGCACCTTCGACATTTGTAAGCTACAAGAATGCATGGAAACAATACATGGCATTTCATAATCTTTACTATTCAAATGAAAAAGTGCTACCTGTATCGGTATCTCGTTTGAGTCAATTTATAGTTTCATGTCAACATCGTGGCTTACAAGCTTCTACA-ATAACATCTTTTGTGTCTGCAATAGCCTACATCCACAAGAT-ACAAAACTTGACAAATCCGTCTGAGGCTTTTGTTGTAAA-AA--GCTTCTGCATGGCCTCCGCCGGGGTCAAA-CAGGAGACAAACGACTGCCTTTTACCTCTTGCCATCTTGAAAAAA-TCATTGGCGCGCTACGTGCAGAGTGTCCCTCTGACTACGACATCACCTTGTATACATCCATGATTCTTGTGGCATTCTTTGGCCTCTTCAGAGTGGGAGAGATAGCTTTATCAAAATTGGGGCATAGAAATTTACTGCAAAAATCTTCAGTGCAAATTAACTCGTATCGGTCCAAAGTTACTGACATAATAATCGAAATGAAAAATTACAAACATTCTGCAGGGCGGTCAGCTTTGATTCCTTTAAAACATCAGCCGCGAAAGCTTCTTTGTCCAGTCAGGGCTTTAGTAAAATATTTTAAGCTGTCATCTACCAATGTGGGTCCTTTATTTCAACATCAATCAGGTAATCCTGTTACTACTT-CAGATTTTCGCATTATCCTGCGTAAATGCGTAGTAAGGTGTAATCTGGATCCCATGAATTTCACAGCACATTCCTTACGCATAGGGGGAGCCACTCATGCTCACATGTGTGACATGCCAGTGGATCACATTCAGCGACTTGGTCGCTGGAAATCTAATGCATATCTAAAGTACATTCGCCCTCGTCCTATGCCTCTCCCAAACTGAAACCAGAAACATACACAATTCCAAGCCTCTTT-CCTATATGGGTGTGCCATTTCCTGCTGTTAATAAATATTGCATATGTTACATTTGTTATTCATGTCCTACTGTTATAAAA-GAGGGGACTGTTTGTCATCCATCTATTTTGTTGTTATATATGTCCCTACCGTGACAAAGCGGAGGAATTATTTCTTACAGAAATATACTTGTATTCAAGACCTTAAAG-TATGTCAGGATTTCCCTACTGTGATAAAGCAGAGGGCAGTCTTGGTGTGCTTGGAAAAGTTGTT--AAAGCATATTATGTGGAAGGTGTTTCATCTACTGCAATGAATGATTCTTCAGTCAATTGGAAGCACATCTCCTGTGATCACGATGCTTTACCAGATTGCAATAATGTCTGATCATGATACACTGTCTTGAGCAAGACAGTAATTTAGGTAATC-TGACTTCCTGTC-ACTAGTTGTATCTACTGTGACAAAGCAGAGATCCAAAGATTGATTAGGATTAGGTATTTAGATTGTGTAGTCTTTAAACTTGATCATATTTTGTACAACTTTGCTTTAAAGTATTGTTTATTGGTATAGTTCGTTTATGCTAAGTTTGATTCTATTGTTATCACCTCCAATTAGATGCATATA-CTGTCT-GTTTCACAGTAATAACTCTGGAATACAACAAATGCTAATGTTTGTGAGAAAGTTATTCCTAGATTGATGGGGTGTCTTTT-CCTATCAATACAAGATGACATTTCTGCACAAGTACTCTAATTCAATATTTTTATCTTTTT-AAGATTGATTTTGTTTGTTAGAAATTGCATGACTAGTTATAGTTAGTTTCTTTTTTCTTCTTGCATTTCTTTAACAGCTCCTTGTGGATGCTGGAAATAGTAACAATTTTTGAAGGAAATATTTCGCTCCACAAGCTTTAGACAGTCC-TTA-CTGTGCGGCGGTGTACTCCGTACGTTTGGCGGTTT-GTTTGGCCACCCAGTCAGTAGAA-GTGTAAATTTAGTTGAGTTGTCTTTA-CGACACTCTTACAAGTGAATATGATTTTGTTCTGAGATAACACTCTTAAGAAGTGTAATATTTGTTATGACATTTTGCAATAAATGTCCTTATTCACTCAACACTGTATTATGGTTTTAATTCACTTCTTCCTGTCCTGTCCTGGCTTGTGGATGAATTATTTGAACATTCAATAAATAATATTTTATGCACACATAAAATAATT--TATGGAATGGAAAAGCTTGTTCGGTTAAATAATAGCTACTACTACTAAATGGAGTAAACTTGTTTTTATTAATCTGACCAAT-GACGTTCTTGTTTAC-TA--TAATCT-GA-CCAATGAGAAG--GAAGCGTG-TGACTATGCCGCTTTTAGCAAACCACAAGCCTCCTTCT-TTGGTTAACTGCGTAGTTAAATTCAGCAAAA--
>ENCE22_1202h_contig_23389:0-8175()
------TTTTATGCACACATAAAATAATT-TATGGAATGGAAAAGCTTGTTCGGTTAAATAATAGCTACTACTACTAAATGGAGTAAACTTGTTTTTATTAATCTGACCAATGACGTTCTTGTTTACTATAATCTGACCAATGAGAAGGAAGCGTGTGA-CTATGCCGCTTTTAGCAAACCACAAGCCTCCTTCTTT-GGTTAACTGCGTAGTTAAATTCAGCAAAATTCAGCGTAGCTAAA-TATATATATTCTCTGCTTAATTATATCACTATAAAGGTGAGCGTTGCGTGTTTTACATAGTTTAT--TAACTGTTTTACCTAGTAGGATCCATCCCT-ATTGTGGCAAC-------------------------------CGT-CTAGTGACAGTTCTTT---TAGAGTTTTCAACGT--TGGACATTGTT--TGTGTTT-ACAAAAAAGAAA-GATGGCCGCGCCCATTA-AGATACAGATCTTCGG--TCATTCCTTTGTATCTCGACTGCGTTTGTTTATTCGTGATGAGGAAAACCTTCGCTACGATCTCGGACTGCATAATTTTCCGTTGGTGCAATACTCTGGATATCCTGGGGCGAACGTGAATCGTTTGATATCGAATCTGGAAGTGGTGAAAGACTT--TGGACCAGACATTCTTG-TGGTGCTTGTGGGTACGAACGATTTATACAAACCCGACATCACCATTGAGGACGTCGCTTCAGGCATTTGTCAGTTGGTCCATAAAGCCTTGTTGGAATTATCCGTGACTCGAGTGATTGTTGGTCAAGTGTTGCATCGTTGCGAGCCGAGTAAACCAACACGGTTCCCAGTTGACATTGATTGGTTCAATGAACGTGTGGACAGGCTAAATGTGCGTCTCGATACCTTGTTGAAATCAAGATTTCCAGGAAAGTCCCACTTATGGAGGATGAAAGGATTCTGGTCAGCCGAAACAAAGAGACGAAATTTCTGTGCGGACGGTTGTCATCTGTCTAGGGATGGACAGTTTAAGTTGCTATCAAATCTCCGGGCAGCTTCTGTTGCAGCAATATGCTCAA-CCATCATATAAACCAGTTAAGTTGGTT----------------------------------------------------------------------------------------------------CATTTACTTCAATCATTATTTAAGTATTTCATTTTTT-ATCAAAAATTGACTTCTTGCTCCACCAAAGCCGACCGACAGGGTTCTAGCCCTGCTTATGTAGGGTCGATTCAGTGAATATCCCAAACTGAACAGTGCGATTTATTAAGGAATTCGTAGGGTCAATGCGGTGCATGTCCCAAGCTACGCTGTGCGTACGTTCCTTTGAATTAATTCCTGCAGTGCATGTCCCACATTATGCAGTGCTTATTATTATTAA----TTTTTTTTT-----------CATTTTTGATAGAACATATTTGTGGGTACAGTGCAGTGCATGTCCCACATTATGGA-GTTGACTATACTTTATAGGGCCAATGCAGTGCATGTCCCTCATTACGCAATGCGTATTTTTCTATGACATACTTTGCGGGGCCAACGCAGTGCATGTC--CCTCATTATGCAGGGCAT-------TATGACATATTTGGTGGGGTCATTGCAGTGCATAT-CCCTCATTACGCAGTGCGTATTTCTCTATGATATTTCCT--------------------------------------------------TGGATCAT--------------------------------------------------------TGCAGTGCATTTC-CCTCATTACGCAGTGCGTATTTTTCTATGACAGATTTCGTGGGGTCAGTGCAGTGCATGTCCCTCATTACGCAGTGCGTATTTTTCTATGATATTTCCTTGGGTCATTGC-AGTGCATTTCCCTCATTACGCAGTGCGTATTTTTCTATGACAGATTTCGTGGGGTCAGTGCAGTGCATGTCCCTCATTACGCAGTGCGTATTTTTCTATGA-----------------------------------------------------------------------------------------------------------------------GCATATTTG--TGGAT-ATCGTGCAGTGCACATCCCCGATTTACATGTGTAAATACAATAAGCACAGGTCAATGCAGAGCA-TGACCAGAATGACACAGTGAGTATAGTAAAAGAAATATTTTGGTTCGAGCATGTCCGATCCATGTTAATATGAATCTTTATTTAAG-GTC-AAATAGTTATTGTTTTATTTGTGTGCAGTCTGTATATCAT-GATTGCTCATAC-TGTTGTGTCTTTATAAGCTGTGCAATATGTTGTGAAGGTCATGCAGTGCTTGGCCTATACAATCATGGTGAAAATTGTCATTAACGATACTCATTTATATAGCAGTGCTTTCCCCCTTTATAAGGAAGGGTGATATTTGTTAAGTGTATAGGTATGGCGAAATAGTCTGCTGTAAAAGCCCTTCATACAGACCCTTTTGCGTCTTTCTGTTTGTAAAATAGA-ACAGACCGGTACCTACATGTTGGTCGGTTTATTTCAGATGAAAA-GAAAA-TCTGTTGGCCCGACT-AAAGCTTCCACTCGGACACGGGCAAAGAAAACCCGAACAACTCGAATTAATGAAGATGTTGGGAACCATCCATC---------------------------------------------------------------GACATCTGGAAAGAAAGCCCAAACACCTCGAATTGA---AGATGTTGGGAACCATCCATCGA-CATCTGGAA---------------------------------------------------------GTTCTTCAAATAGTGTTGTGATTTCAATGCACCATTCGGACACTGACGAAGACCAACAAGACTCCAACAACCAACGGTCAATTTTGACTCTGAATCGCTC-AAGGACACAAACTGTCTCCATTAACCCCGAAGAGAGCATGCGCAATCGGTTTCCCAGTCAACATTATGAGTCCTCAAGCT-CGGACTCTGAGGGCGATGTCCCGGAGATTTCTCACTCAACGAAAATTACAGGTAATGGCACACCCTCTGCAGTTGCAGAACCAATCAGCTCGCCAATCATGGCTCAAATATCTAAAAGGATAAGGAAACAAATTTGGGCAAATGAATTC-ATTGATTTAGCTTGTCTCCTTCCCCACACGATTAATTCAAACTTAAATAACCC-TCCAACATTTTCTTTGCAAATGGATGGTAATTCTCAGATTTCTTTAACACCTTCCCATAAGTCCAGGAAAA-TTACTACTATTGATACTTGGACAACTGC-CTTTATGAGGTTTGTAGCC-GTATATGCTACAAAATATCCGCTAGAAACACCCCAGCTCATGAAATATGGGGAAATCGTC-CGTGAC-ATAGCGTCAAGGAAACAGGGCCT--TT-CCTTCATGTTCTACGACACCAA-TTTTCGTAAAGCAAGG-GAGACTACTCTCTTACCATGGGACAGACTTCATACTGAATATTGGTTAATGGCCTGCACT-GCTTTCAACAATAACACCTCATCTAATCAGCCCTTT-CCA-C-CCTCTCGGGCCTTTAACAAGGCCCACTCCTACAAGTCCAAAAGATTCTTGGAAAATACTTGCTGGGGCTACAATAGGCCCACAGGATGTAAGACTGTCC-GCTGCTCCCTCCCCCATGTGTGTGGATACTGTAAAGGTCAACACACTGCAGCAAACTGTTCCCTATCAAAAAAGGAACAATTCCCTCGGGGGCCTTCCACTTCATCCTTCAACAGCCCACACCAAAAAAGCAGTAAA-ACTGTCGGTCACTCCGGTTAATATTTCCAAACTAGCTCCCTTTTT-GGAAGGGTACAATATGGGTCAATACTTAATTCAAGGGTTTACTAACGGTTTCAAATTAGGTTATAATGGTCCTCGAATTAACACTTCATGTCCAAATCTC-AAA-TCATGCATGGAAGACCAGGAAATGGTTAAAAGAAAACTGCAAAAAGAGCTTGATGCTGGTCGGATAAAGGGTCCATTTCCTACCAAGCCTTTTCCTAACCTGCGCATTAGTCCAATTGGCCTGGTTCCTAAAAA-GAACCTAACCAATTTCGCATGATACACCATTTAAGTTATCCTGATGGGAATTCGGTCAATTCTTACATAGACAAAAA-CTTGTCGTCGGTGTCGTATGCTTCGTTTGATGATGCAATTCAATTGGTTTTGGAATTGGGTCGAGGCACTTTGCTGAGCAAAACGGATATAGAATCAGCTTTTCGAATC-ATCCCAATCCACTGTCAAGATCATGACTTGCTGGG-TTTCAAATTCAAAGGGGAATTCTACTAT-G-ACG-TGTGC-CTTCCGATGG-GTGCAGCCTCGGCCCCAGCAATTTTCGAACGTTTTAGCACCGCGATTCAATTCATCTGCAACACGCAGCTTGGCATTAAACATATGATTCATATTTTAGATGATTTCCTTATTTTGGGCCCACCTAACTCGGTCATATGTCAAAAAGGTCTTGAGATATTCATAGAGTTCTGTAATTATGTGGGTGTACCAATTAAATCGGAAAAAACAGAAAATGCAACAACATGTCT-TACCT--TTATGGGTTTAGAATTAGATACAATCAAAATGGAAGCGCGGTTACCTAACGAAAAATTGCAAAAACTTCGAGTTCTTCTCTCGTCTGTCAAACGCACAATTAAAC-TGGTAGACCTTCAATCACTGTTAGGTTATCTTAATTTTTGCTGCCAGGTAGTTCGCCCAGGCAGAGCTTTTCTTCGGAGGCTAACTGACCTTACTGCCAATGTGGTAAACCCGAAACATTATATCACTCTGACAAGGGAACACAGGAAAGACATTGCCGCATGGTCCTTTTTCGCAAACAAATTCAATGGAAAAACGTTGCTTGTTGAGAAACGTTGGTTAGAAGCCGATTTTCTCCATTTGCACACAGATGCATCAGGGACACATGGTTTTGGTGCAATTTTCTT-GTCACACTGGTTTTTTGGAGCTTGGTCAGTTCAGTTAAAAACTAGGTGTATCACCTTCAAAGAACTCTTCCCAATTGTTCTGGCTTTGGAGATTTGGGGAGAGCAACTTACAAATAAATGCATTGTTCTGCACACTGACAATATGGCAGTAATGCATATCATAAACCGTCAGACCTCAAAAA-TACCGATTATAATGCATTTAGTACGTAGACTGGTTGTGGCCTGCATGACTCATAACATTTTGGTACGCTCAGAACATGTTGAGGGCAAACGTAACATTTTACCCGATCTCCTTTCTCGCCTGCAGGTTGCAAAGTTCCGTCAACTGGCAAAAGACATGGATGTAGAAGCTACAC-CAGTTCCTCCACACCTAATACTCGTTCCTTGAATTATTGTGTTTTCAATTTGTTAAATAACTCACTGGCACCTTCGACATTTGTAAGCTACAAGAATGCATGGAAACAATACATGGCATTTCATAATCTTTACTATTCAAATGAAAAAGTGCTACCTGTATCGGTATCTCGTTTGAGTCAATTTATAGTTTCATGTCAACATCGTGGCTTACAAGCTTCTACA-ATAACATCTTTTGTGTCTGCAATAGCCTACATCCACAAGAT-ACAAAACTTGACAAATCCGTCTGAGGCTTTTGTTGTAAA-AAA-GCTTCTGCATGGCCTCCGCCGGGGTCAAA-CAGGAGACAAACGACTGCCTTTTACCTCTTGCCATCTTGAAAAAA-TCATTGGCGCGCTACGTGCAGAGTGTCCCTCTGACTACGACATCACCTTGTATACATCCATGATTCTTGTGGCATTCTTTGGCCTCTTCAGAGTGGGAGAGATAGCTTTATCAAAATTGGGGCATAGAAATTTACTGCAAAAATCTTCAGTGCAAATTAACTCGTATCGGTCCAAAGTTACTGACATAATAATCGAAATGAAAAATTACAAACATTCTGCAGGGCGGTCAGCTTTGATTCCTTTAAAACATCAGCCGCGAAAGCTTCTTTGTCCAGTCAGGGCTTTAGTAAAATATTTTAAGCTGTCATCTACCAATGTGGGTCCTTTATTTCAACATCAATCAGGTAATCCTGTTACTACTT-CAGATTTTCGCATTATCCTGCGTAAATGCGTAGTAAGGTGTAATCTGGATCCCATGAATTTCACAGCACATTCCTTACGCATAGGGGGAGCCACTCATGCTCACATGTGTGACATGCCAGTGGATCACATTCAGCGACTTGGTCGCTGGAAATCTAATGCATATCTAAAGTACATTCGCCCTCGTCCTATGCCTCTCCCAAACTGAAACCAGAAACATACACAATTCCAAGCCTCTTT-CCTATATGGGTGTGCCATTTCCTGCTGTTAATAAATATTGCATATGTTACATTTGTTATTCATGTCCTACTGTTATAAAA-GAGGGGACTGTTTGTCATCCATCTATTTTGTTGTTATATATGTCCCTACCGTGACAAAGCGGAGGAATTATTTCTTACAGAAATATACTTGTATTCAAGACCTTAAAG-TATGTCAGGATTTCCCTACTGTGATAAAGCAGAGGGCAGTCTTGGTGTGCTTGGAAAAGTTGTT--AAAGCATATTATGTGGAAGGTGTTTCATCTACTGCAATGAATGATTCTTCAGTCAATTGGAAGCACATCTCCTGTGATCACGATGCTTTACCAGATTGCAATAATGTCTGATCATGATACACTGTCTTGAGCAAGACAGTAATTTAGGTAATC-TGACTTCCTGTC-ACTAGTTGTATCTACTGTGACAAAGCAGAGATCCAAAGATTGATTAGGATTAGGTATTTAGATTGTGTAGTCTTTAAACTTGATCATATTTTGTACAACTTTGCTTTAAAGTATTGTTTATTGGTATAGTTCGTTTATGCTAAGTTTGATTCTATTGTTATCACCTCCAATTAGATGCATATA-CTGTCT-GTTTCACAGTAATAACTCTGGAATACAACAAATGCTAATGTTTGTGAGAAAGTTATTCCTAGATTGATGGGGTGTCTTTT-CCTATCAATACAAGATGACATTTCTGCACAAGTACTCTAATTCAATATTTTTATCTTTTT-AAGATTGATTTTGTTTGTTAGAAATTGCATGACTAGTTATAGTTAGTTTCTTTTTTCTTCTTGCATTTCTTTAACAGCTCCTTGTGGATGCTGGAAATAGTAACAATTTTTGAAGGAAATATTTCGCTCCACAAGCTTTAGACAGTCC-TTA-CTGTGCGGCGGTGTACTCCGTACGTTTGGCGGTTT-GTTTGGCCACCCAGTCAGTAGAA-GTGTAAATTTAGTTGAGTTGTCTTTA-CGACACTCTTACAAGTGAATATGATTTTGTTCTGAGATAACACTCTTAAGAAGTGTAATATTTGTTATGACATTTTGCAATAAATGTCCTTATTCACTCAACACTGTATTATGGTTTTAATTCACTTCTTCCTGTCCTGTCCTGGCTTGTGGATGAATTATTTGAACATTCAATAAATAATATTTTATGCACACATAAAATAATT--TATGGAATGGAAAAGCTTGTTCGGTTAAATAATAGCTACTACTACTAAATGGAGTAAACTTGTTTTTATTAATCTGACCAAT-GACGTTCTTGTTTAC-TA--TAATCT-GA-CCAATGAGAAG--GAAGCGTG-TGACTATGCCGCTTTTAGCAAACCACAAGCCTCCTTCT-TTGGTTAACTGCGTAGTTAAATTCAGCAAAA--
>PACE20_537h_contig_31973:0-8120()
------TTTCATGCACACATAAAATAATT-TATGGAATGGAAAAGCTTGTTCGGTTAAATAATAGCTACTACTACTAAATGGAGTAAACTTGTTTTTATTAATCTGACCAATGACGTTCTTGTTTACTATAATCTGACCAATGAGAAGGAAGCGTGTGA-CTATGCCGCTTTTAGCAAACCACAAGCCTCCTTCTTT-GGTTAACTGCGTAGTTAAATTCAGCAAAATTCAGCGTAGCTAAA-TATATATATTCTCTGCTTAATTATATCACTATAAAGGTGAGCGTTGCGTGTTTTACATAGTTTAT--TAACTGTTTTACCTAGTAGGATCCATCCCT-ATTGTGGCAAC-------------------------------CGT-CTAGTGACAGTTCTTT---TAGAGTTTTCAACGT--TGGACATTGTT--TGTGTTT-ACAAAAAAGAAA-GATGGCCGCGCCCATTA-AGATACAGATCTTCGG--TCATTCCTTTGTATCTCGACTGCGTTTGTTTATTCGTGATGAGGAAAACCTTCGCTACGATCTCGGACTGCATAATTTTCCGTTGGTGCAATACTCTGGATATCCTGGGGCGAACGTGAATCGTTTGATATCGAATCTGGAAGTGGTGAAAGACTT--TGGACCAGACATTCTTG-TGGTGCTTGTGGGTACGAACGATTTATACAAACCCGACATCACCATTGAGGACGTCGCTTCAGGCATTTGTCAGTTGGTCCATAAAGCCTTGTTGGAATTATCCGTGACTCGAGTGATTGTTGGTCAAGTGTTGCATCGTTGCGAGCCGAGTAAACCAACACGGTTCCCAGTTGACATTGATTGGTTCAATGAACGTGTGGACAGGCTAAATGTGCGTCTCGATACCTTGTTGAAATCAAGATTTCCAGGAAAGTCCCACTTATGGAGGATGAAAGGATTCTGGTCAGCCGAAACAAAGAGACGAAATTTCTGTGCGGACGGTTGTCATCTGTCTAGGGATGGACAGTTTAAGTTGCTATCAAATCTCCGGGCAGCTTCTGTTGCAGCAATATGCTCAA-CCATCATATAAACCAGTTAAGTTGGTT----------------------------------------------------------------------------------------------------CATTTACTTCAATCATTATTTAAGTATTTCATTTTTT-ATCAAAAATTGACTTCTTGCTCCACCAAAGCCGACCGACAGGGTTCTAGCCCTGCTTATGTAGGGTCGATTCAGTGAATATCCCAAACTGAACAGTGCGATTTATTAAGGAATTCGTAGGGTCAATGCGGTGCATGTCCCAAGCTACGCTGTGCGTACGTTCCTTTGAATTAATTCCTGCAGTGCATGTCCCACATTATGCAGTGCTTATTATTATTAA----TTTTTTTT------------CATTTTTGATAGAACATATTTGTGGGTACAGTGCAGTGCATGTCCCACATTATGGA-GTTGACTATACTTTATAGGGCCAATGCAGTGCATGTCCCTCATTACGCAATGCGTATTTTTCTATGACATACTTTGCGGGGCCAACGCAGTGCATGTC--CCTCATTATGCAGGGCAT-------TATGACATATTTGGTGGGGTCATTGCAGTGCATAT-CCCTCATTACGCAGTGCGTATTTCTCTATGATATTTCCT--------------------------------------------------TGGATCAT--------------------------------------------------------TGCAGTGCATTTC-CCTCATTACGCAGTGCGTATTTTTCTATGACAGATTTCGTGGGGTCAGTGCAGTGCATGTCCCTCATTACGCAGTGCGTATTTTTCTATGATATTTCCTTGGGTCATTGC-AGTGCATTTCCCTCATTACGCAGTGCGTATTTTTCTATGACAGATTTCGTGGGGTCAGTGCAGTGCATGTCCCTCATTACGCAGTGCGTATTTTTCTATGA-----------------------------------------------------------------------------------------------------------------------GCATATTTG--TGGAT-ATCGTGCAGTGCACATCCCCGATTTACATGTGTAAATACAATAAGCACAGGTCAATGCAGAGCA-TGACCAGAATGACACAGTGAGTATAGTAAAAGAAATATTTTGGTTCGAGCATGTCCGATCCATGTTAATATGAATCTTTATTTAAG-GTC-AAATAGTTATTGTTTTATTTGTGTGCAGTCTGTATATCAT-GATTGCTCATAC-TGTTGTGTCTTTATAAGCTGTGCAATATGTTGTGAAGGTCATGCAGTGCTTGGCCTATACAATCATGGTGAAAATTGTCATTAACGATACTCATTTATATAGCAGTGCTTTCCCCCTTTATAAGGAAGGGTGATATTTGTTAAGTGTATAGGTATGGCGAAATAGTCTGCTGTAAAAGCCCTTCATACAGACCCTTTTGCGTCTTTCTGTTTGTAAAATAGA-ACAGACCGGTACCTACATGTTGGTCGGTTTATTTCAGATGAAAA-GAAAA-TCTGTTGGCCCGACT-AAAGCTTCCACTCGGACACGGGCAAAGAAAACCCGAACAACTCGAATTAATGAAGATGTTGGGAACCATCCATC---------------------------------------------------------------GACATCTGGAAAGAAAGCCCAAACACCTCGAATTGA---AGATGTTGGGAACCATCCATCGA-CATCTGGAA---------------------------------------------------------GTTCTTCAAATAGTGTTGTGATTTCAATGCACCATTCGGACACTGACGAAGACCAACAAGACTCCAACAACCAACGGTCAATTTTGACTCTGAATCGCTC-AAGGACACAAACTGTCTCCATTAACCCCGAAGAGAGCATGCGCAATCGGTTTCCCAGTCAACATTATGAGTCCTCAAGCT-CGGACTCTGAGGGCGATGTCCCGGAGATTTCTCACTCAACGAAAATTACAGGTAATGGCACACCCTCTGCAGTTGCAGAACCAATCAGCTCGCCAATCATGGCTCAAATATCTAAAAGGATAAGGAAACAAATTTGGGCAAATGAATTC-ATTGATTTAGCTTGTCTCCTTCCCCACACGATTAATTCAAACTTAAATAACCC-TCCAACATTTTCTTTGCAAATGGATGGTAATTCTCAGATTTCTTTAACACCTTCCCATAAGTCCAGGAAAA-TTACTACTATTGATACTTGGACAACTGC-CTTTATGAGGTTTGTAGCC-GTATATGCTACAAAATATCCGCTAGAAACACCCCAGCTCATGAAATATGGGGAAATCGTC-CGTGAC-ATAGCGTCAAGGAAACAGGGCCT--TT-CCTTCATGTTCTACGACACCAA-TTTTCGTAAAGCAAGG-GAGACTACTCTCTTACCATGGGACAGACTTCATACTGAATATTGGTTAATGGCCTGCACT-GCTTTCAACAATAACACCTCATCTAATCAGCCCTTT-CCA-C-CCTCTCGGGCCTTTAACAAGGCCCACTCCTACAAGTCCAAAAGATTCTTGGAAAATACTTGCTGGGGCTACAATAGGCCCACAGGATGTAAGACTGTCC-GCTGCTCCCTCCCCCATGTGTGTGGATACTGTAAAGGTCAACACACTGCAGCAAACTGTTCCCTATCAAAAAAGGAACAATTCCCTCGGGGGCCTTCCACTTCATCCTTCAACAGCCCACACCAAAAAAGCAGTAAA-ACTGTCGGTCACTCCGGTTAATATTTCCAAACTAGCTCCCTTTTT-GGAAGGGTACAATATGGGTCAATACTTAATTCAAGGGTTTACTAACGGTTTCAAATTAGGTTATAATGGTCCTCGAATTAACACTTCATGTCCAAATCTC-AAA-TCATGCATGGAAGACCAGGAAATGGTTAAAAGAAAACTGCAAAAAGAGCTTGATGCTGGTCGGATAAAGGGTCCATTTCCTACCAAGCCTTTTCCTAACCTGCGCATTAGTCCAATTGGCCTGGTTCCTAAAAAAGAACCTAACCAATTTCGCATGATACACCATTTAAGTTATCCTGATGGGAATTCGGTCAATTCTTACATAGACAAAAA-CTTGTCGTCGGTGTCGTATGCTTCGTTTGATGATGCAATTCAATTGGTTTTGGAATTGGGTCGAGGCACTTTGCTGAGCAAAACGGATATAGAATCAGCTTTTCGAATC-ATCCCAATCCACTGTCAAGATCATGACTTGCTGGG-TTTCAAATTCAAAGGGGAATTCTACTAT-G-ACG-TGTGC-CTTCCGATGG-GTGCAGCCTCGGCCCCAGCAATTTTCGAACGTTTTAGCACCGCGATTCAATTCATCTGCAACACGCAGCTTGGCATTAAACATATGATTCATATTTTAGATGATTTCCTTATTTTGGGCCCACCTAACTCGGTCATATGTCAAAAAGGTCTTGAGATATTCATAGAGTTCTGTAATTATGTGGGTGTACCAATTAAATCGGAAAAAACAGAAAATGCAACAACATGTCT-TACCT--TTATGGGTTTAGAATTAGATACAATCAAAATGGAAGCGCGGTTACCTAACGAAAAATTGCAAAAACTTCGAGTTCTTCTCTCGTCTGTCAAACGCACAATTAAAC-TGGTAGACCTTCAATCACTGTTAGGTTATCTTAATTTTTGCTGCCAGGTAGTTCGCCCAGGCAGAGCTTTTCTTCGGAGGCTAACTGACCTTACTGCCAATGTGGTAAACCCGAAACATTATATCACTCTGACAAGGGAACACAGGAAAGACATTGCCGCATGGTCCTTTTTCGCAAACAAATTCAATGGAAAAACGTTGCTTGTTGAGAAACGTTGGTTAGAAGCCGATTTTCTCCATTTGCACACAGATGCATCAGGGACACATGGTTTTGGTGCAATTTTCTT-GTCACACTGGTTTTTTGGAGCTTGGTCAGTTCAGTTAAAAACTAGGTGTATCACCTTCAAAGAACTCTTCCCAATTGTTCTGGCTTTGGAGATTTGGGGAGAGCAACTTACAAATAAATGCATTGTTCTGCACACTGACAATATGGCAGTAATGCATATCATAAACCGTCAGACCTCAAAAA-TACCGATTATAATGCATTTAGTACGTAGACTGGTTGTGGCCTGCATGACTCATAACATTTTGGTACGCTCAGAACATGTTGAGGGCAAACGTAACATTTTACCCGATCTCCTTTCTCGCCTGCAGGTTGCAAAGTTCCGTCAACTGGCAAAAGACATGGATGTAGAAGCTACAC-CAGTTCCTCCACACCTAATACTCGTTCCTTGAATTATTGTGTTTTCAATTTGTTAAATAACTCACTGGCACCTTCGACATTTGTAAGCTACAAGAATGCATGGAAACAATACATGGCATTTCATAATCTTTACTATTCAAATGAAAAAGTGCTACCTGTATCGGTATCTCGTTTGAGTCAATTTATAGTTTCATGTCAACATCGTGGCTTACAAGCTTCTACA-ATAACATCTTTTGTGTCTGCAATAGCCTACATCCACAAGAT-ACAAAACTTGACAAATCCGTCTGAGGCTTTTGTTGTAAA-AAA-GCTTCTGCATGGCCTCCGCCGGGGTCAAA-CAGGAGACAAACGACTGCCTTTTACCTCTTGCCATCTTGAAAAAA-TCATTGGCGCGCTACGTGCAGAGTGTCCCTCTGACTACGACATCACCTTGTATACATCCATGATTCTTGTGGCATTCTTTGGCCTCTTCAGAGTGGGAGAGATAGCTTTATCAAAATTGGGGCATAGAAATTTACTGCAAAAATCTTCAGTGCAAATTAACTCGTATCGGTCCAAAGTTACTGACATAATAATCGAAATGAAAAATTACAAACATTCTGCAGGGCGGTCAGCTTTGATTCCTTTAAAACATCAGCCGCGAAAGCTTCTTTGTCCAGTCAGGGCTTTAGTAAAATATTTTAAGCTGTCATCTACCAATGTGGGTCCTTTATTTCAACATCAATCAGGTAATCCTGTTACTACTT-CAGATTTTCGCATTATCCTGCGTAAATGCGTAGTAAGGTGTAATCTGGATCCCATGAATTTCACAGCACATTCCTTACGCATAGGGGGAGCCACTCATGCTCACATGTGTGACATGCCAGTGGATCACATTCAGCGACTTGGTCGCTGGAAATCTAATGCATATCTAAAGTACATTCGCCCTCGTCCTATGCCTCTCCCAAACTGAAACCAGAAACATACACAATTCCAAGCCTCTTT-CCTATATGGGTGTGCCATTTCCTGCTGTTAATAAATATTGCATATGTTACATTTGTTATTCATGTCCTACTGTTATAAAA-GAGGGGACTGTTTGTCATCCATCTATTTTGTTGTTATATATGTCCCTACCGTGACAAAGCGGAGGAATTATTTCTTACAGAAATATACTTGTATTCAAGACCTTAAAG-TATGTCAGGATTTCCCTACTGTGATAAAGCAGAGGGCAGTCTTGGTGTGCTTGGAAAAGTTGTT--AAAGCATATTATGTGGAAGGTGTTTCATCTACTGCAATGAATGATTCTTCAGTCAATTGGAAGCACATCTCCTGTGATCACGATGCTTTACCAGATTGCAATAATGTCTGATCATGATACACTGTCTTGAGCAAGACAGTAATTTAGGTAATC-TGACTTCCTGTC-ACTAGTTGTATCTACTGTGACAAAGCAGAGATCCAAAGATTGATTAGGATTAGGTATTTAGATTGTGTAGTCTTTAAACTTGATCATATTTTGTACAACTTTGCTTTAAAGTATTGTTTATTGGTATAGTTCGTTTATGCTAAGTTTGATTCTATTGTTATCACCTCCAATTAGATGCATATA-CTGTCT-GTTTCACAGTAATAACTCTGGAATACAACAAATGCTAATGTTTGTGAGAAAGTTATTCCTAGATTGATGGGGTGTCTTTT-CCTATCAATACAAGATGACATTTCTGCACAAGTACTCTAATTCAATATTTTTATCTTTTT-AAGATTGATTTTGTTTGTTAGAAATTGCATGACTAGTTATAGTTAGTTTCTTTTTTCTTCTTGCATTTCTTTAACAGCTCCTTGTGGATGCTGGAAATAGTAACAATTTTTGAAGGAAATATTTCGCTCCACAAGCTTTAGACAGTCC-TTA-CTGTGCGGCGGTGTACTCCGTACGTTTGGCGGTTT-GTTTGGCCACCCAGTCAGTAGAA-GTGTAAATTTAGTTGAGTTGTCTTTA-CGACACTCTTACAAGTGAATATGATTTTGTTCTGAGATAACACTCTTAAGAAGTGTAATATTTGTTATGACATTTTGCAATAAATGTCCTTATTCACTCAACACTGTATTATGGTTTTAATTCACTTCTTCCTGTCCTGTCCTGGCTTGTGGATGAATTATTTGAACATTCAATAAATAATATTTTATGCACACATAAAATAATT--TATGGAATGGAAAAGCTTGTTCGGTTAAATAATAGCTACTACTACTAAATGGAGTAAACTTGTTTTTATTAATCTGACCAAT-GACGTTCTTGTTTAC-TA--TAATCT-GA-CCAATGAGAAG--GAAGCGTG-TGACTATGCCGCTTTTAGCAAACCACAAGCCTCCTTCT-TTGGTTAACTGCGTAGTTAAATTCAGCAAAA--
>PACE20_537h_contig_25172:0-7909()_(reversed)
------TTTTATGCACACATAAAATAATT-TATGGAATGGAAAAGCTTGTTCGGTTAAATAATAGCTACTACTACTAAATGGAGTAAACTTGTTTTTATTAATCTGACCAATGACGTTCTTGTTTACTATAATCTGACCAATGAGAAGGAAGCGTGTGA-CTATGCCGCTTTTAGCAAACCACAAGCCTCCTTCTTT-GGTTAACTGCGTAGTTAAATTCAGCAAAATTCAGCGTAGCTAAA-TATATATATTCTCTGCTTAATTATATCACTATAAAGGTGAGCGTTGCGTGTTTTACATAGTTTAT--TAACTGTTTTACCTAGTAGGATCCATCCCT-ATTGTGGCAAC-------------------------------CGT-CTAGTGACAGTTCTTT---TAGAGTTTTCAACGT--TGGACATTGTT--TGTGTTT-ACAAAAAAGAAA-GATGGCCGCGCCCATTA-AGATACAGATCTTCGG--TCATTCCTTTGTATCTCGACTGCGTTTGTTTATTCGTGATGAGGAAAACCTTCGCTACGATCTCGGACTGCATAATTTTCCGTTGGTGCAATACTCTGGATATCCTGGGGCGAACGTGAATCGTTTGATATCGAATCTGGAAGTGGTGAAAGACTT--TGGACCAGACATTCTTG-TGGTGCTTGTGGGTACGAACGATTTATACAAACCCGACATCACCATTGAGGACGTCGCTTCAGGCATTTGTCAGTTGGTCCATAAAGCCTTGTTGGAATTATCCGTGACTCGAGTGATTGTTGGTCAAGTGTTGCATCGTTGCGAGCCGAGTAAACCAACACGGTTCCCAGTTGACATTGATTGGTTCAATGAACGTGTGGACAGGCTAAATGTGCGTCTCGATACCTTGTTGAAATCAAGATTTCCAGGAAAGTCCCACTTATGGAGGATGAAAGGATTCTGGTCAGCCGAAACAAAGAGACGAAATTTCTGTGCGGACGGTTGTCATCTGTCTAGGGATGGACAGTTTAAGTTGCTATCAAATCTCCGGGCAGCTTCTGTTGCAGCAATATGCTCAA-CCATCATATAAACCAGTTAAGTTGGTT----------------------------------------------------------------------------------------------------CATTTACTTCAATCATTATTTAAGTATTTCATTTTTT-ATCAAAAATTGACTTCTTGCTCCACCAAAGCCGACCGACAGGGTTCTAGCCCTGCTTATGTAGGGTCGATTCAGTGAATATCCCAAACTGAACAGTGCGATTTATTAAGGAATTCGTAGGGTCAATGCGGTGCATGTCCCAAGCTACGCTGTGCGTACGTTCCTTTGAATTAATTCCTGCAGTGCATGTCCCACATTATGCAGTGCTTATTATTATTAA----TTTTTTTTT-----------CATTTTTGATAGAACATATTTGTGGGTACAGTGCAGTGCATGTCCCACATTATGGA-GTTGACTATACTTTATAGGGCCAATGCAGTGCATGTCCCTCATTACGCAATGCGTATTTTTCTATGACATACTTTGCGGGGCCAACGCAGTGCATGTC--CCTCATTATGCAGGGCAT-------TATGACATATTTGGTGGGGTCATTGCAGTGCATAT-CCCTCATTACGCAGTGCGTATTTCTCTATGATATTTCCT--------------------------------------------------TGGATCAT--------------------------------------------------------TGCAGTGCATTTC-CCTCATTACGCAGTGCGTATTTTTCTATGACAGATTTCGTGGGGTCAGTGCAGTGCATGTCCCTCATTACGCAGTGCGTATTTTTCTATGATATTTCCTTGGGTCATTGC-AGTGCATTTCCCTCATTACGCAGTGCGTATTTTTCTATGACAGATTTCGTGGGGTCAGTGCAGTGCATGTCCCTCATTACGCAGTGCGTATTTTTCTATGA-----------------------------------------------------------------------------------------------------------------------GCATATTTG--TGGAT-ATCGTGCAGTGCACATCCCCGATTTACATGTGTAAATACAATAAGCACAGGTCAATGCAGAGCA-TGACCAGAATGACACAGTGAGTATAGTAAAAGAAATATTTTGGTTCGAGCATGTCCGATCCATGTTAATATGAATCTTTATTTAAG-GTC-AAATAGTTATTGTTTTATTTGTGTGCAGTCTGTATATCAT-GATTGCTCATAC-TGTTGTGTCTTTATAAGCTGTGCAATATGTTGTGAAGGTCATGCAGTGCTTGGCCTATACAATCATGGTGAAAATTGTCATTAACGATACTCATTTATATAGCAGTGCTTTCCCCCTTTATAAGGAAGGGTGATATTTGTTAAGTGTATAGGTATGGCGAAATAGTCTGCTGTAAAAGCCCTTCATACAGACCCTTTTGCGTCTTTCTGTTTGTAAAATAGA-ACAGACCGGTACCTACATGTTGGTCGGTTTATTTCAGATGAAAA-GAAAA-TCTGTTGGCCCGACT-AAAGCTTCCACTCGGACACGGGCAAAGAAAACCCGAACAACTCGAATTAATGAAGATGTTGGGAACCATCCATC---------------------------------------------------------------GACATCTGGAAAGAAAGCCCAAACACCTCGAATTGA---AGATGTTGGGAACCATCCATCGA-CATCTGGAA---------------------------------------------------------GTTCTTCAAATAGTGTTGTGATTTCAATGCACCATTCGGACACTGACGAAGACCAACAAGACTCCAACAACCAACGGTCAATTTTGACTCTGAATCGCTC-AAGGACACAAACTGTCTCCATTAACCCCGAAGAGAGCATGCGCAATCGGTTTCCCAGTCAACATTATGAGTCCTCAAGCT-CGGACTCTGAGGGCGATGTCCCGGAGATTTCTCACTCAACGAAAATTACAGGTAATGGCACACCCTCTGCAGTTGCAGAACCAATCAGCTCGCCAATCATGGCTCAAATATCTAAAAGGATAAGGAAACAAATTTGGGCAAATGAATTC-ATTGATTTAGCTTGTCTCCTTCCCCACACGATTAATTCAAACTTAAATAACCC-TCCAACATTTTCTTTGCAAATGGATGGTAATTCTCAGATTTCTTTAACACCTTCCCATAAGTCCAGGAAAA-TTACTACTATTGATACTTGGACAACTGC-CTTTATGAGGTTTGTAGCC-GTATATGCTACAAAATATCCGCTAGAAACACCCCAGCTCATGAAATATGGGGAAATCGTC-CGTGAC-ATAGCGTCAAGGAAACAGGGCCT--TT-CCTTCATGTTCTACGACACCAA-TTTTCGTAAAGCAAGG-GAGACTACTCTCTTACCATGGGACAGACTTCATACTGAATATTGGTTAATGGCCTGCACT-GCTTTCAACAATAACACCTCATCTAATCAGCCCTTT-CCA-C-CCTCTCGGGCCTTTAACAAGGCCCACTCCTACAAGTCCAAAAGATTCTTGGAAAATACTTGCTGGGGCTACAATAGGCCCACAGGATGTAAGACTGTCC-GCTGCTCCCTCCCCCATGTGTGTGGATACTGTAAAGGTCAACACACTGCAGCAAACTGTTCCCTATCAAAAA-GGAACAATTCCCTCGGGGGCCTTCCACTTCATCCTTCAACAGCCCACACCAAAAAAGCAGTAAA-ACTGTCGGTCACTCCGGTTAATATTTCCAAACTAGCTCCCTTTTT-GGAAGGGTACAATATGGGTCAATACTTAATTCAAGGGTTTACTAACGGTTTCAAATTAGGTTATAATGGTCCTCGAATTAACACTTCATGTCCAAATCTC-AAA-TCATGCATGGAAGACCAGGAAATGGTTAAAAGAAAACTGCAAAAAGAGCTTGATGCTGGTCGGATAAAGGGTCCATTTCCTACCAAGCCTTTTCCTAACCTGCGCATTAGTCCAATTGGCCTGGTTCCTAAAAAAGAACCTAACCAATTTCGCATGATACACCATTTAAGTTATCCTGATGGGAATTCGGTCAATTCTTACATAGACAAAAA-CTTGTCGTCGGTGTCGTATGCTTCGTTTGATGATGCAATTCAATTGGTTTTGGAATTGGGTCGAGGCACTTTGCTGAGCAAAACGGATATAGAATCAGCTTTTCGAATC-ATCCCAATCCACTGTCAAGATCATGACTTGCTGGG-TTTCAAATTCAAAGGGGAATTCTACTAT-G-ACG-TGTGC-CTTCCGATGG-GTGCAGCCTCGGCCCCAGCAATTTTCGAACGTTTTAGCACCGCGATTCAATTCATCTGCAACACGCAGCTTGGCATTAAACATATGATTCATATTTTAGATGATTTCCTTATTTTGGGCCCACCTAACTCGGTCATATGTCAAAAAGGTCTTGAGATATTCATAGAGTTCTGTAATTATGTGGGTGTACCAATTAAATCGGAAAAAACAGAAAATGCAACAACATGTCT-TACCT--TTATGGGTTTAGAATTAGATACAATCAAAATGGAAGCGCGGTTACCTAACGAAAAATTGCAAAAACTTCGAGTTCTTCTCTCGTCTGTCAAACGCACAATTAAAC-TGGTAGACCTTCAATCACTGTTAGGTTATCTTAATTTTTGCTGCCAGGTAGTTCGCCCAGGCAGAGCTTTTCTTCGGAGGCTAACTGACCTTACTGCCAATGTGGTAAACCCGAAACATTATATCACTCTGACAAGGGAACACAGGAAAGACATTGCCGCATGGTCCTTTTTCGCAAACAAATTCAATGGAAAAACGTTGCTTGTTGAGAAACGTTGGTTAGAAGCCGATTTTCTCCATTTGCACACAGATGCATCAGGGACACATGGTTTTGGTGCAATTTTCTT-GTCACACTGGTTTTTTGGAGCTTGGTCAGTTCAGTTAAAAACTAGGTGTATCACCTTCAAAGAACTCTTCCCAATTGTTCTGGCTTTGGAGATTTGGGGAGAGCAACTTACAAATAAATGCATTGTTCTGCACACTGACAATATGGCAGTAATGCATATCATAAACCGTCAGACCTCAAAAA-TACCGATTATAATGCATTTAGTACGTAGACTGGTTGTGGCCTGCATGACTCATAACATTTTGGTACGCTCAGAACATGTTGAGGGCAAACGTAACATTTTACCCGATCTCCTTTCTCGCCTGCAGGTTGCAAAGTTCCGTCAACTGGCAAAAGACATGGATGTAGAAGCTACAC-CAGTTCCTCCACACCTAATACTCGTTCCTTGAATTATTGTGTTTTCAATTTGTTAAATAACTCACTGGCACCTTCGACATTTGTAAGCTACAAGAATGCATGGAAACAATACATGGCATTTCATAATCTTTACTATTCAAATGAAAAAGTGCTACCTGTATCGGTATCTCGTTTGAGTCAATTTATAGTTTCATGTCAACATCGTGGCTTACAAGCTTCTACA-ATAACATCTTTTGTGTCTGCAATAGCCTACATCCACAAGAT-ACAAAACTTGACAAATCCGTCTGAGGCTTTTGTTGTAAA-AAA-GCTTCTGCATGGCCTCCGCCGGGGTCAAA-CAGGAGACAAACGACTGCCTTTTACCTCTTGCCATCTTGAAAAAA-TCATTGGCGCGCTACGTGCAGAGTGTCCCTCTGACTACGACATCACCTTGTATACATCCATGATTCTTGTGGCATTCTTTGGCCTCTTCAGAGTGGGAGAGATAGCTTTATCAAAATTGGGGCATAGAAATTTACTGCAAAAATCTTCAGTGCAAATTAACTCGTATCGGTCCAAAGTTACTGACATAATAATCGAAATGAAAAATTACAAACATTCTGCAGGGCGGTCAGCTTTGATTCCTTTAAAACATCAGCCGCGAAAGCTTCTTTGTCCAGTCAGGGCTTTAGTAAAATATTTTAAGCTGTCATCTACCAATGTGGGTCCTTTATTTCAACATCAATCAGGTAATCCTGTTACTACTT-CAGATTTTCGCATTATCCTGCGTAAATGCGTAGTAAGGTGTAATCTGGATCCCATGAATTTCACAGCACATTCCTTACGCATAGGGGGAGCCACTCATGCTCACATGTGTGACATGCCAGTGGATCACATTCAGCGACTTGGTCGCTGGAAATCTAATGCATATCTAAAGTACATTCGCCCTCGTCCTATGCCTCTCCCAAACTGAAACCAGAAACATACACAATTCCAAGCCTCTTT-CCTATATGGGTGTGCCATTTCCTGCTGTTAATAAATATTGCATATGTTACATTTGTTATTCATGTCCTACTGTTATAAAA-GAGGGGACTGTTTGTCATCCATCTATTTTGTTGTTATATATGTCCCTACCGTGACAAAGCGGAGGAATTATTTCTTACAGAAATATACTTGTATTCAAGACCTTAAAG-TATGTCAGGATTTCCCTACTGTGATAAAGCAGAGGGCAGTCTTGGTGTGCTTGGAAAAGTTGTT--AAAGCATATTATGTGGAAGGTGTTTCATCTACTGCAATGAATGATTCTTCAGTCAATTGGAAGCACATCTCCTGTGATCACGATGCTTTACCAGATTGCAATAATGTCTGATCATGATACACTGTCTTGAGCAAGACAGTAATTTAGGTAATC-TGACTTCCTGTC-ACTAGTTGTATCTACTGTGACAAAGCAGAGATCCAAAGATTGATTAGGATTAGGTATTTAGATTGTGTAGTCTTTAAACTTGATCATATTTTGTACAACTTTGCTTTAAAGTATTGTTTATTGGTATAGTTCGTTTATGCTAAGTTTGATTCTATTGTTATCACCTCCAATTAGATGCATATA-CTGTCT-GTTTCACAGTAATAACTCTGGAATACAACAAATGCTAATGTTTGTGAGAAAGTTATTCCTAGATTGATGGGGTGTCTTTT-CCTATCAATACAAGATGACATTTCTGCACAAGTACTCTAATTCAATATTTTTATCTTTTT-AAGATTGATTTTGTTTGTTAGAAATTGCATGACTAGTTATAGTTAGTTTCTTTTTTCTTCTTGCATTTCTTTAACAGCTCCTTGTGGATGCTGGAAATAGTAACAATTTTTGAAGGAAATATTTCGCTCCACAAGCTTTAGACAGTCC-TTA-CTGTGCGGCGGTGTACTCCGTACGTTTGGCGGTTT-GTTTGGCCACCCAGTCAGTAGAA-GTGTAAATTTAGTTGAGTTGTCTTTA-CGACACTCTTACAAGTGAATATGATTTTGTTCTGAGATAACACTCTTAAGAAGTGTAATATTTGTTATGACATTTTGCAATAAATGTCCTTATTCACTCAACACTGTATTATGGTTTTAATTCACTTCTTCCTGTCCTGTCCTGGCTTGTGGATGAATTATTTGAACATTCAATAAATAATATTTTATGCACACATAAAATAATT--TATGGAATGGAAAAGCTTGTTCGGTTAAATAATAGCTACTACTACTAAATGGAGTAAACTTGTTTTTATTAATCTGACCAAT-GACGTTCTTGTTTAC-TA--TAATCT-GA-CCAATGAGAAG--GAAGCGTG-TGACTATGCCGCTTTTAGCAAACCACAAGCCTCCTTCT-TTGGTTAACTGCGTAGTTAAATTCAGCAAAA--
>ENCE22_1202h_contig_25475:0-8961()_(reversed)
[truncated: 1,431,669 more chars]
